# Supplementary material for: Systems Analysis Reveals Ageing-Related Perturbations in Retinoids and Sex Hormones in Alzheimer’s and Parkinson’s Diseases
Source: Biomedicines. 2021 Sep 24;9(10):1310. doi: 10.3390/biomedicines9101310 (PMC8533098; doi:10.3390/biomedicines9101310)
Supplement: Supplementary file 1 [file biomedicines-09-01310-s001.zip]

Archive with 16 entries (13 files):
- supplementary-data/
- supplementary-data/SuppDataS1_GSEA_main.xlsx
- supplementary-data/SuppDataS2_FBA_main.xlsx
- supplementary-data/SuppDataS3_repMets_main.xlsx
- supplementary-data/SuppDataS4_network.xlsx
- supplementary-data/SuppDataS5_GSEA_dre.xlsx
- supplementary-data/SuppDataS6_repMets_dre.xlsx
- supplementary-figures/
- supplementary-figures/Supp Figure S1_main_CC.png
- supplementary-figures/Supp Figure S2_main_PCA-tSNE-UMAP.png
- supplementary-figures/Supp Figure S3_zeb_DEG_GSEA.png
- supplementary-files/
- supplementary-files/SuppFileS1_iBrain2845.zip
- supplementary-files/SuppFileS2_iADPD.zip
- supplementary-files/SuppFileS3_ZebraGEM2.1.zip
- supplementary-files/SuppFileS4_Zebrafish_context-specific_GEMs.zip
