# Supplementary material for: Systems Analysis Reveals Ageing-Related Perturbations in Retinoids and Sex Hormones in Alzheimer’s and Parkinson’s Diseases
Source: Biomedicines. 2021 Sep 24;9(10):1310. doi: 10.3390/biomedicines9101310 (PMC8533098; doi:10.3390/biomedicines9101310)
Supplement: Supplementary file 1 [file biomedicines-09-01310-s001.zip › supplementary-data/SuppDataS1_GSEA_main.xlsx]

## Sheet: c1_vs_c4-sig-distdirup
Name	Genes (up)	Genes (up)	Genes (up)	Genes (up)	Genes (up)	Stat (dist.dir.up)	p (dist.dir.up)	p adj (dist.dir.up)		goid	goid parent	goid parent					go term						go term summary
extracellular region	1850	1850	1850	1850	1850	0.29167	9.999e-05	0.020699		3761		4479					binding	#N/A	#N/A	#N/A	#N/A		binding				2017
extracellular space	1259	1259	1259	1259	1259	0.25067	9.999e-05	0.020699		4593		31839					regulation of molecular function	#N/A	#N/A	#N/A	#N/A		regulation of molecular function				1259
immune system process	671	671	671	671	671	0.276	9.999e-05	0.020699		1825	6609	5376	10722				cellular protein modification process	phosphorylation	#N/A	#N/A	#N/A		cellular protein modification process				671
inflammatory response	353	353	353	353	353	0.22504	9.999e-05	0.020699		5839	2969	22734	33511				primary metabolic process	organic substance metabolic process	#N/A	#N/A	#N/A		primary metabolic process				353
neutrophil chemotaxis	76	76	76	76	76	0.17531	0.00029997	0.035951		14541	33428, 45390	16615	22744				monocarboxylic acid metabolic process	cellular lipid metabolic process	#N/A	#N/A	#N/A		monocarboxylic acid metabolic process				76
extracellular exosome	1395	1395	1395	1395	1395	0.29981	0.00029997	0.035951		31900		5543	7032	34109			fatty acid metabolic process	lipid biosynthetic process	monocarboxylic acid biosynthetic process	#N/A	#N/A		fatty acid metabolic process				1395
collagen-containing extracellular matrix	297	297	297	297	297	0.2139	9.999e-05	0.020699		31780							#N/A	#N/A	#N/A	#N/A	#N/A		kinase binding				206
cell-cell signaling	203	203	203	203	203	0.21872	9.999e-05	0.020699		2403	6009, 13993						#N/A	#N/A	#N/A	#N/A	#N/A		protein binding				89
extracellular matrix organization	206	206	206	206	206	0.23099	9.999e-05	0.020699		14194	21654	13201					kinase binding	#N/A	#N/A	#N/A	#N/A		cellular process				331
male gonad development	85	85	85	85	85	0.16615	9.999e-05	0.020699		7015	6840, 24783	234					protein binding	#N/A	#N/A	#N/A	#N/A		regulation of intracellular signal transduction				237
extracellular matrix structural constituent	113	113	113	113	113	0.21071	0.00039996	0.0447		4305	4302						#N/A	#N/A	#N/A	#N/A	#N/A		positive regulation of metabolic process				412
integral component of plasma membrane	1072	1072	1072	1072	1072	0.252	9.999e-05	0.020699		4212							#N/A	#N/A	#N/A	#N/A	#N/A		long-chain fatty acid transport				139
positive regulation of gene expression	331	331	331	331	331	0.25178	9.999e-05	0.020699		8964	8817, 8941, 8816	8347	27728	6009	13993	28534	cellular process	regulation of cellular process	cell communication	signaling	cellular response to stimulus		cell cycle process				418
response to drug	230	230	230	230	230	0.24073	9.999e-05	0.020699		7700	20922	41797	34110				regulation of intracellular signal transduction	signal transduction by p53 class mediator	#N/A	#N/A	#N/A		regulation of autophagy				161
negative regulation of apoptotic process	412	412	412	412	412	0.23465	9.999e-05	0.020699		6650	10739, 21662, 3370	8255	28101	39073	38766		positive regulation of metabolic process	positive regulation of multicellular organismal process	regulation of cold-induced thermogenesis	cold-induced thermogenesis	#N/A		protein serine/threonine kinase activity				141
cellular response to lipopolysaccharide	139	139	139	139	139	0.21988	0.00029997	0.035951		33032	16335, 33029, 33204, 40995	10375	16209	41294	45649		long-chain fatty acid transport	intracellular lipid transport	fatty acid transmembrane transport	mitochondrial transmembrane transport	#N/A		autophagy				174
positive regulation of cell population proliferation	418	418	418	418	418	0.24277	9.999e-05	0.020699		#N/A	#N/A	13845	24054				cell cycle process	negative regulation of cell cycle	#N/A	#N/A	#N/A		regulation of fatty acid metabolic process				205
serine-type endopeptidase activity	161	161	161	161	161	0.16434	9.999e-05	0.020699		2984	3345, 3434	8853	10665				regulation of autophagy	macroautophagy	#N/A	#N/A	#N/A		nucleic acid binding				73
serine-type peptidase activity	141	141	141	141	141	0.18171	9.999e-05	0.020699		3434	11434, 7761	3811	29914				protein serine/threonine kinase activity	molecular transducer activity	#N/A	#N/A	#N/A		transition metal ion binding				238
positive regulation of ERK1 and ERK2 cascade	174	174	174	174	174	0.22292	0.00019998	0.030614		32202	21940, 32200, 32199	5807					autophagy	#N/A	#N/A	#N/A	#N/A		protein-lysine N-methyltransferase activity				223
transmembrane signaling receptor activity	205	205	205	205	205	0.22869	9.999e-05	0.020699		3997	4160	12568	15217	25058	5544		regulation of fatty acid metabolic process	regulation of cellular biosynthetic process	regulation of lipid biosynthetic process	fatty acid biosynthetic process	#N/A		histone methylation				348
anatomical structure morphogenesis	112	112	112	112	112	0.16768	9.999e-05	0.020699		6176	16341, 26865						#N/A	#N/A	#N/A	#N/A	#N/A		cation binding				118
oxidoreductase activity, acting on paired donors, with incorporation or reduction of molecular oxygen	73	73	73	73	73	0.1719	0.00029997	0.035951		11030	5057	2846					nucleic acid binding	#N/A	#N/A	#N/A	#N/A		catalytic activity				54
cytokine-mediated signaling pathway	238	238	238	238	238	0.21718	9.999e-05	0.020699		12572	6018, 33153	25081					transition metal ion binding	#N/A	#N/A	#N/A	#N/A		transferase activity, transferring one-carbon groups				331
growth factor activity	129	129	129	129	129	0.20779	0.00019998	0.030614		6549	13961						#N/A	#N/A	#N/A	#N/A	#N/A		metabolic process				215
cytokine activity	223	223	223	223	223	0.16878	9.999e-05	0.020699		4225	13961	10702	20771				protein-lysine N-methyltransferase activity	histone methyltransferase activity	#N/A	#N/A	#N/A		cellular component organization				161
signaling receptor binding	348	348	348	348	348	0.21817	9.999e-05	0.020699		3543	234	10911	11482				histone methylation	peptidyl-lysine methylation	#N/A	#N/A	#N/A		small GTPase mediated signal transduction				80
viral process	414	414	414	414	414	0.25018	9.999e-05	0.020699		7789	14365						#N/A	#N/A	#N/A	#N/A	#N/A		regulation of gene expression				28
cellular response to tumor necrosis factor	118	118	118	118	118	0.166	9.999e-05	0.020699		33164	18400, 33153	21740					cation binding	#N/A	#N/A	#N/A	#N/A		histone-lysine N-methyltransferase activity				81
tumor necrosis factor receptor binding	45	45	45	45	45	0.1413	9.999e-05	0.020699		4267	16641	3010					catalytic activity	#N/A	#N/A	#N/A	#N/A		chromatin binding				61
external side of plasma membrane	331	331	331	331	331	0.21955	9.999e-05	0.020699		8259		11065					transferase activity, transferring one-carbon groups	#N/A	#N/A	#N/A	#N/A		positive regulation of chromatin silencing				106
regulation of immune response	215	215	215	215	215	0.23274	9.999e-05	0.020699		27712	2131, 26610, 5840	1043					metabolic process	#N/A	#N/A	#N/A	#N/A		negative regulation of viral genome replication				28
T cell receptor signaling pathway	161	161	161	161	161	0.20003	9.999e-05	0.020699		13959	27762	10494	94				cellular component organization	chromosome organization	#N/A	#N/A	#N/A		response to nutrient				98
viral entry into host cell	82	82	82	82	82	0.16755	0.00019998	0.030614		12434	14252, 12432						#N/A	#N/A	#N/A	#N/A	#N/A		response to toxic substance				57
virus receptor activity	73	73	73	73	73	0.13173	9.999e-05	0.020699		1097	38674	6107					small GTPase mediated signal transduction	#N/A	#N/A	#N/A	#N/A		histone lysine methylation				497
visual perception	167	167	167	167	167	0.22279	9.999e-05	0.020699		6427	27854	4479					binding	#N/A	#N/A	#N/A	#N/A		chromatin organization				78
negative regulation of endothelial cell apoptotic process	28	28	28	28	28	0.097306	0.00029997	0.035951		46429	43231, 46428, 34321	8817	8942	8816			regulation of gene expression	negative regulation of macromolecule metabolic process	gene expression	#N/A	#N/A		transcription regulatory region DNA binding				93
female pregnancy	81	81	81	81	81	0.18868	0.00039996	0.0447		6389	23168, 23170	11484					histone-lysine N-methyltransferase activity	#N/A	#N/A	#N/A	#N/A		regulation of transcription by RNA polymerase II				76
response to glucocorticoid	61	61	61	61	61	0.16016	0.00029997	0.035951		28227	15826	2851					chromatin binding	#N/A	#N/A	#N/A	#N/A		metal ion binding				63
steroid metabolic process	106	106	106	106	106	0.19274	0.00019998	0.030614		6663	5540, 40666	15803	27946	35528	5284		positive regulation of chromatin silencing	positive regulation of DNA metabolic process	regulation of methylation-dependent chromatin silencing	methylation-dependent chromatin silencing	#N/A		tubulin binding				47
aromatase activity	28	28	28	28	28	0.052878	9.999e-05	0.020699		32162	11037	23381	23400	20657			negative regulation of viral genome replication	regulation of single stranded viral RNA replication via double stranded DNA intermediate	single stranded viral RNA replication via double stranded DNA intermediate	#N/A	#N/A		defense response				62
cornification	98	98	98	98	98	0.20003	0.00029997	0.035951		32102	6383, 15312	6410					response to nutrient	#N/A	#N/A	#N/A	#N/A		Toll-like receptor binding				73
cellular defense response	57	57	57	57	57	0.12199	9.999e-05	0.020699		5849	2969	7784	7700	11406	36241		response to toxic substance	response to drug	response to antibiotic	response to alcohol	#N/A		icosanoid binding				39
immune response	497	497	497	497	497	0.18578	9.999e-05	0.020699		5840	1825, 27799	18745	31441				histone lysine methylation	histone H3-K9 modification	#N/A	#N/A	#N/A		signaling receptor binding				166
cellular response to interleukin-1	78	78	78	78	78	0.16989	9.999e-05	0.020699		33155	32379, 33153	5266					chromatin organization	#N/A	#N/A	#N/A	#N/A		regulation of defense response				127
Golgi lumen	93	93	93	93	93	0.15279	9.999e-05	0.020699		4759		9177	45937				transcription regulatory region DNA binding	sequence-specific double-stranded DNA binding	#N/A	#N/A	#N/A		regulation of neuron projection development				35
cell chemotaxis	76	76	76	76	76	0.19386	0.00039996	0.0447		30150	5826, 10832, 14000	5292	24145	2873			regulation of transcription by RNA polymerase II	positive regulation of transcription, DNA-templated	transcription by RNA polymerase II	#N/A	#N/A		programmed cell death				13
drug binding	56	56	56	56	56	0.14376	9.999e-05	0.020699		6600	4479	4491					metal ion binding	#N/A	#N/A	#N/A	#N/A		taxis				53
negative regulation of T cell proliferation	47	47	47	47	47	0.091401	9.999e-05	0.020699		20839	20838, 27608, 27776, 20812	10127					tubulin binding	#N/A	#N/A	#N/A	#N/A		cellular catabolic process				7
chemokine activity	55	55	55	55	55	0.11708	9.999e-05	0.020699		6472	4225, 21059	2969	5840				defense response	immune response	#N/A	#N/A	#N/A		biological_process				7
chemokine-mediated signaling pathway	73	73	73	73	73	0.12568	9.999e-05	0.020699		31935	12572, 45969	19091					Toll-like receptor binding	#N/A	#N/A	#N/A	#N/A		cellular detoxification				86
positive regulation of protein secretion	39	39	39	39	39	0.10383	9.999e-05	0.020699		27649	2242, 27643, 28085, 42752, 7690	27480	27481				icosanoid binding	icosatetraenoic acid binding	#N/A	#N/A	#N/A		response to bacterium				54
defense response	144	144	144	144	144	0.22403	0.00019998	0.030614		2969	5838	3543					signaling receptor binding	#N/A	#N/A	#N/A	#N/A		molecular_function				49
blood microparticle	127	127	127	127	127	0.20708	0.00019998	0.030614		34308		15238	15960	5839			regulation of defense response	regulation of response to external stimulus	inflammatory response	#N/A	#N/A		multicellular organismal process				64
steroid hydroxylase activity	35	35	35	35	35	0.078931	0.00019998	0.030614		6831	3650	9310	15237	23942	15094		regulation of neuron projection development	positive regulation of cell projection organization	positive regulation of neuron differentiation	neuron projection development	#N/A		granulocyte chemotaxis				70
tertiary granule membrane	74	74	74	74	74	0.17172	0.00029997	0.035951		32641							#N/A	#N/A	#N/A	#N/A	#N/A		positive regulation of defense response				33
high-density lipoprotein particle	29	29	29	29	29	0.06793	9.999e-05	0.020699		18159							#N/A	#N/A	#N/A	#N/A	#N/A		positive regulation of cysteine-type endopeptidase activity involved in apoptotic process				44
reverse cholesterol transport	21	21	21	21	21	0.045455	0.00029997	0.035951		22214	14291						#N/A	#N/A	#N/A	#N/A	#N/A		antimicrobial humoral response				26
spherical high-density lipoprotein particle	13	13	13	13	13	1.3733e-18	9.999e-05	0.020699		18161		6383					programmed cell death	#N/A	#N/A	#N/A	#N/A		neutrophil activation involved in immune response				15
high-density lipoprotein particle remodeling	21	21	21	21	21	0.04557	0.00029997	0.035951		18170	18164						#N/A	#N/A	#N/A	#N/A	#N/A		cell communication				366
chylomicron assembly	10	10	10	10	10	6.5626e-07	9.999e-05	0.020699		18173	18172						#N/A	#N/A	#N/A	#N/A	#N/A		positive regulation of DNA-binding transcription factor activity				16
hemostasis	53	53	53	53	53	0.078651	9.999e-05	0.020699		6425	27782	21016	20922				taxis	response to chemical	#N/A	#N/A	#N/A		pattern recognition receptor signaling pathway				83
acetylcholine biosynthetic process	9	9	9	9	9	7.1514e-25	9.999e-05	0.020699		6740	6739, 985, 21122, 14574						#N/A	#N/A	#N/A	#N/A	#N/A		positive regulation of intracellular signal transduction				94
otolith formation	7	7	7	7	7	9.1945e-25	0.00029997	0.035951		16314	9262, 16313	22740	31697				cellular catabolic process	process utilizing autophagic mechanism	#N/A	#N/A	#N/A		regulation of cell growth				61
neuromast hair cell development	7	7	7	7	7	9.1945e-25	0.00029997	0.035951		19434	26680, 26893	6609					biological_process	#N/A	#N/A	#N/A	#N/A		humoral immune response				22
acetylcholine secretion	7	7	7	7	7	9.1945e-25	0.00029997	0.035951		31324	10337, 25052	2969					defense response	#N/A	#N/A	#N/A	#N/A		regulation of organelle organization				21
antigen processing and presentation	86	86	86	86	86	0.13759	9.999e-05	0.020699		13189	1825	45851					cellular detoxification	#N/A	#N/A	#N/A	#N/A		cytokine production				12
MHC class II protein complex	54	54	54	54	54	0.1	9.999e-05	0.020699		3007		7995	36747				response to bacterium	defense response to other organism	#N/A	#N/A	#N/A		response to fungus				42
peptide antigen binding	49	49	49	49	49	0.1258	9.999e-05	0.020699		4003	3009, 20969	2844					molecular_function	#N/A	#N/A	#N/A	#N/A		peptidyl-cysteine S-nitrosylation				39
antigen processing and presentation of peptide or polysaccharide antigen via MHC class II	54	54	54	54	54	0.068967	9.999e-05	0.020699		1953	13189	16340					multicellular organismal process	#N/A	#N/A	#N/A	#N/A		leukocyte migration				11
ER to Golgi transport vesicle membrane	70	70	70	70	70	0.17587	0.00029997	0.035951		9338		33428	45390				granulocyte chemotaxis	neutrophil migration	#N/A	#N/A	#N/A		sequestering of metal ion				11
clathrin-coated endocytic vesicle membrane	37	37	37	37	37	0.10346	9.999e-05	0.020699		14604							#N/A	#N/A	#N/A	#N/A	#N/A		leukocyte aggregation				21
MHC class II receptor activity	33	33	33	33	33	2.2406e-06	9.999e-05	0.020699		4002	3997	15240	15962	27662	5839		positive regulation of defense response	positive regulation of response to external stimulus	regulation of inflammatory response	inflammatory response	#N/A		drug binding				15
ganglioside galactosyltransferase activity	5	5	5	5	5	1e-100	9.999e-05	0.020699		26049	19013						#N/A	#N/A	#N/A	#N/A	#N/A		lipid transport				31
MHC class I protein binding	44	44	44	44	44	0.076809	9.999e-05	0.020699		20980	20979	21837					positive regulation of cysteine-type endopeptidase activity involved in apoptotic process	#N/A	#N/A	#N/A	#N/A		small molecule binding				5
TAP1 binding	26	26	26	26	26	0.071419	0.00029997	0.035951		25130	25129	2973					antimicrobial humoral response	#N/A	#N/A	#N/A	#N/A		organic substance transport				9
transforming growth factor beta receptor binding	15	15	15	15	15	3.581e-05	9.999e-05	0.020699		4264	4226	1732	21851	1895			neutrophil activation involved in immune response	leukocyte degranulation	neutrophil mediated immunity	#N/A	#N/A		ion transport				30
mismatch repair	35	35	35	35	35	0.089067	0.00019998	0.030614		5245	5228	6009	13993				cell communication	signaling	#N/A	#N/A	#N/A		organelle organization				4
acetylcholine receptor signaling pathway	16	16	16	16	16	2.4838e-07	9.999e-05	0.020699		35938	43035, 44331	27973					positive regulation of DNA-binding transcription factor activity	#N/A	#N/A	#N/A	#N/A		phospholipid transport				4
endopeptidase activity	83	83	83	83	83	0.16554	9.999e-05	0.020699		3345	7761	1672					pattern recognition receptor signaling pathway	#N/A	#N/A	#N/A	#N/A		monovalent inorganic cation transport				7
immune response-activating cell surface receptor signaling pathway	19	19	19	19	19	0.05	0.00029997	0.035951		1878	2206, 2217						#N/A	#N/A	#N/A	#N/A	#N/A		calcium activated cation channel activity				6
antigen processing and presentation of exogenous peptide antigen via MHC class I, TAP-dependent	94	94	94	94	94	0.15715	9.999e-05	0.020699		1928	21227	41799	47292	47299	36130		positive regulation of intracellular signal transduction	positive regulation of apoptotic signaling pathway	regulation of intrinsic apoptotic signaling pathway	intrinsic apoptotic signaling pathway	#N/A		calcium-activated potassium channel activity				5
antigen processing and presentation of peptide antigen via MHC class I	49	49	49	49	49	0.12221	9.999e-05	0.020699		1923	26135	1045	24177	26561	1044		regulation of cell growth	positive regulation of growth	positive regulation of cellular process	cell growth	#N/A		transport				5
vesicle fusion with endoplasmic reticulum-Golgi intermediate compartment (ERGIC) membrane	22	22	22	22	22	0.043576	0.00019998	0.030614		45773	4470	5843	7993				humoral immune response	response to other organism	#N/A	#N/A	#N/A		cellular potassium ion transport				4
MHC class Ib protein binding	21	21	21	21	21	0.045455	0.00029997	0.035951		13982	20979	16848	3107				regulation of organelle organization	cytoskeleton organization	#N/A	#N/A	#N/A		transcription coregulator activity				8
positive regulation of translational fidelity	12	12	12	12	12	2.7765e-09	0.00019998	0.030614		24155	5367, 10535	1282					cytokine production	#N/A	#N/A	#N/A	#N/A		regulation of transcription, DNA-templated				18
peptide hormone binding	39	39	39	39	39	0.093138	9.999e-05	0.020699		11320	20969, 21201	#N/A					#N/A	#N/A	#N/A	#N/A	#N/A		cellular developmental process				6
lymphocyte chemotaxis	42	42	42	42	42	0.10119	9.999e-05	0.020699		26326	14542, 34416	7997	36747				response to fungus	defense response to other organism	#N/A	#N/A	#N/A		regulation of Ras GTPase binding				9
CCR chemokine receptor binding	39	39	39	39	39	0.077573	9.999e-05	0.020699		26148	21059	11568					peptidyl-cysteine S-nitrosylation	#N/A	#N/A	#N/A	#N/A		hydrolase activity				8
tRNA-intron endonuclease activity	11	11	11	11	11	1.9725e-21	9.999e-05	0.020699		237	3690, 11203	27803	5839				leukocyte migration	inflammatory response	#N/A	#N/A	#N/A		protein metabolic process				8
positive regulation of cell activation	11	11	11	11	11	1.1891e-18	9.999e-05	0.020699		27775	26561, 27773, 1242	28099	5778				sequestering of metal ion	cellular zinc ion homeostasis	#N/A	#N/A	#N/A		biological adhesion				19
mismatched DNA binding	21	21	21	21	21	0.046345	0.00039996	0.0447		14907	2860	32313					leukocyte aggregation	#N/A	#N/A	#N/A	#N/A		protein domain specific binding				5
B cell proliferation	31	31	31	31	31	0.096565	0.00029997	0.035951		20814	20824, 24882						#N/A	#N/A	#N/A	#N/A	#N/A		endopeptidase activity				11
vesicle cargo loading	15	15	15	15	15	0.0020882	9.999e-05	0.020699		#N/A	#N/A	6600	16394	19398			drug binding	adenyl ribonucleotide binding	purine ribonucleoside triphosphate binding	#N/A	#N/A		peptidase activity, acting on L-amino acid peptides				5
cytoplasmic sequestering of NF-kappaB	7	7	7	7	7	8.8861e-26	0.00029997	0.035951		6097	15947, 2896	4491					metal ion binding	#N/A	#N/A	#N/A	#N/A		catabolic process				26
structural constituent of eye lens	24	24	24	24	24	0.042635	0.00019998	0.030614		4316	4302	5768	10194	10226			lipid transport	organic anion transport	organophosphate ester transport	#N/A	#N/A		cell surface receptor signaling pathway				6
positive regulation of hippo signaling	4	4	4	4	4	1e-100	0.00019998	0.030614		19098	19096, 41799, 19095	#N/A					#N/A	#N/A	#N/A	#N/A	#N/A		anatomical structure formation involved in morphogenesis				6
mesenchyme migration	5	5	5	5	5	1e-100	9.999e-05	0.020699		35354	35353, 33911	19840	40573				small molecule binding	nucleoside phosphate binding	#N/A	#N/A	#N/A		extracellular structure organization				7
regulation of rhodopsin mediated signaling pathway	25	25	25	25	25	0.068793	0.00029997	0.035951		13843	6729, 15960, 10504						#N/A	#N/A	#N/A	#N/A	#N/A		cellular component disassembly				7
hyalurononglucosaminidase activity	7	7	7	7	7	2.8473e-23	0.00029997	0.035951		3565	10395						#N/A	#N/A	#N/A	#N/A	#N/A		regulation of cell-matrix adhesion				4
fibrinolysis	21	21	21	21	21	0.001687	9.999e-05	0.020699		21348	14191						#N/A	#N/A	#N/A	#N/A	#N/A		regulation of cell migration				4
fibrinogen complex	9	9	9	9	9	2.7956e-09	0.00029997	0.035951		4557		33509	9210				organic substance transport	lipid localization	#N/A	#N/A	#N/A		cell-substrate adhesion				4
positive regulation of heterotypic cell-cell adhesion	30	30	30	30	30	0.032259	9.999e-05	0.020699		17918	13852, 17916, 17915	5712	29785				ion transport	transmembrane transport	#N/A	#N/A	#N/A		negative regulation of protein binding				11
mammary gland epithelium development	10	10	10	10	10	1.4347e-28	9.999e-05	0.020699		30984	30251, 14806						#N/A	#N/A	#N/A	#N/A	#N/A		response to tumor cell				15
negative regulation of monocyte chemotactic protein-1 production	4	4	4	4	4	5.0379e-100	0.00029997	0.035951		33445	16513, 33444, 33412	5873	8612				organelle organization	endomembrane system organization	#N/A	#N/A	#N/A		cellular response to drug				5
caffeine oxidase activity	4	4	4	4	4	1e-100	0.00019998	0.030614		18656	17502	10380	18006				phospholipid transport	lipid translocation	#N/A	#N/A	#N/A		gonad development				5
monoterpenoid metabolic process	7	7	7	7	7	6.0427e-34	0.00019998	0.030614		10545	5629	5768	35972				lipid transport	regulation of membrane lipid distribution	#N/A	#N/A	#N/A		tissue development				6
drug catabolic process	7	7	7	7	7	4.0532e-20	0.00029997	0.035951		21355	11409, 22740	10159	5722				monovalent inorganic cation transport	metal ion transport	#N/A	#N/A	#N/A		epithelial to mesenchymal transition				8
testosterone 6-beta-hydroxylase activity	4	4	4	4	4	1e-100	0.00019998	0.030614		27585	6831	234					protein binding	#N/A	#N/A	#N/A	#N/A		response to hypoxia				12
mucus layer	6	6	6	6	6	5.5836e-38	9.999e-05	0.020699		32523		4328	4353				calcium activated cation channel activity	potassium channel activity	#N/A	#N/A	#N/A		signal transduction				14
alkane 1-monooxygenase activity	5	5	5	5	5	4.8982e-62	0.00019998	0.030614		12087	11038	9821					calcium-activated potassium channel activity	#N/A	#N/A	#N/A	#N/A		GTPase binding				9
leukotriene-B4 20-monooxygenase activity	5	5	5	5	5	3.5291e-64	0.00019998	0.030614		27002	11034	5711					transport	#N/A	#N/A	#N/A	#N/A		Ras protein signal transduction				6
leukotriene B4 catabolic process	5	5	5	5	5	3.5291e-64	0.00019998	0.030614		19847	19846, 19848, 21375, 40915						#N/A	#N/A	#N/A	#N/A	#N/A		Ras guanyl-nucleotide exchange factor activity				5
intestine smooth muscle contraction	4	4	4	4	4	1e-100	0.00019998	0.030614		9492	9486, 9496	33605	36864				cellular potassium ion transport	inorganic cation transmembrane transport	#N/A	#N/A	#N/A		regulation of GTPase activity				7
canalicular bile acid transport	4	4	4	4	4	1e-100	0.00019998	0.030614		10203	10202, 24927						#N/A	#N/A	#N/A	#N/A	#N/A		enzyme activator activity				7
regulation of lipoprotein lipase activity	8	8	8	8	8	1.137e-15	9.999e-05	0.020699		27904	30014	2884					transcription coregulator activity	#N/A	#N/A	#N/A	#N/A		cytoskeleton organization				26
complement activation, lectin pathway	10	10	10	10	10	2.7954e-19	9.999e-05	0.020699		1333	2996, 23397	5290	8965	42727	46192	5287	regulation of transcription, DNA-templated	negative regulation of gene expression	negative regulation of nucleic acid-templated transcription	negative regulation of cellular macromolecule biosynthetic process	transcription, DNA-templated		phosphorylation				671
induction of bacterial agglutination	6	6	6	6	6	6.8229e-26	0.00039996	0.0447		21724	13050	26877					cellular developmental process	#N/A	#N/A	#N/A	#N/A		organic substance metabolic process				353
receptor guanylyl cyclase signaling pathway	10	10	10	10	10	4.1566e-15	9.999e-05	0.020699		6020	6019	16340	26865				multicellular organismal process	anatomical structure development	#N/A	#N/A	#N/A		cellular lipid metabolic process				76
flavone metabolic process	6	6	6	6	6	5.6561e-57	9.999e-05	0.020699		28381	8178, 21116						#N/A	#N/A	#N/A	#N/A	#N/A		lipid biosynthetic process				1395
flavonoid glucuronidation	9	9	9	9	9	3.7796e-57	9.999e-05	0.020699		29482	8178, 29481	43668	44284				regulation of Ras GTPase binding	regulation of guanyl-nucleotide exchange factor activity	#N/A	#N/A	#N/A		regulation of cellular process				331
xenobiotic glucuronidation	11	11	11	11	11	1.9351e-42	9.999e-05	0.020699		29483	5705, 29481						#N/A	#N/A	#N/A	#N/A	#N/A		signal transduction by p53 class mediator				230
gamma-delta T cell activation	9	9	9	9	9	1.8679e-08	0.00029997	0.035951		24861	20823						#N/A	#N/A	#N/A	#N/A	#N/A		positive regulation of multicellular organismal process				412
negative regulation of plasma lipoprotein oxidation	8	8	8	8	8	2.2317e-18	9.999e-05	0.020699		18240	18239, 28008, 28102, 18236	11106	39166				hydrolase activity	catalytic activity, acting on a protein	#N/A	#N/A	#N/A		intracellular lipid transport				139
discoidal high-density lipoprotein particle	8	8	8	8	8	2.2317e-18	9.999e-05	0.020699		18160		12871					protein metabolic process	#N/A	#N/A	#N/A	#N/A		negative regulation of cell cycle				418
negative regulation of long-term synaptic depression	9	9	9	9	9	2.6221e-09	0.00029997	0.035951		39776	26558, 27738, 39775, 30116	3010					catalytic activity	#N/A	#N/A	#N/A	#N/A		macroautophagy				161
TAP2 binding	19	19	19	19	19	7.1728e-13	9.999e-05	0.020699		25131	25129	13869					biological adhesion	#N/A	#N/A	#N/A	#N/A		molecular transducer activity				141
positive regulation of natural killer cell cytokine production	21	21	21	21	21	0.037369	0.00019998	0.030614		2178	2166, 2169, 2176, 1819						#N/A	#N/A	#N/A	#N/A	#N/A		regulation of cellular biosynthetic process				205
antigen processing and presentation of endogenous peptide antigen via MHC class Ib	18	18	18	18	18	2.3828e-06	9.999e-05	0.020699		1925	1877, 1932						#N/A	#N/A	#N/A	#N/A	#N/A		histone methyltransferase activity				223
negative regulation of macrophage chemotaxis	7	7	7	7	7	5.94e-22	0.00029997	0.035951		9096	2138, 9094, 44707, 26325						#N/A	#N/A	#N/A	#N/A	#N/A		peptidyl-lysine methylation				348
response to ozone	5	5	5	5	5	1.4488e-40	0.00039996	0.0447		8551	338, 828, 8391, 7700, 11406						#N/A	#N/A	#N/A	#N/A	#N/A		chromosome organization				161
regulation of bile acid secretion	5	5	5	5	5	3.8336e-41	0.00039996	0.0447		39098	16699, 22578, 27938, 16612	13205					protein domain specific binding	#N/A	#N/A	#N/A	#N/A		negative regulation of macromolecule metabolic process				28
Pyrin domain binding	10	10	10	10	10	4.0554e-22	9.999e-05	0.020699		15949	13205						#N/A	#N/A	#N/A	#N/A	#N/A		positive regulation of DNA metabolic process				106
positive regulation of vasculogenesis	11	11	11	11	11	8.1919e-07	0.00029997	0.035951		47271	23873, 43213, 47269, 1057	3345	3419				endopeptidase activity	metallopeptidase activity	#N/A	#N/A	#N/A		regulation of single stranded viral RNA replication via double stranded DNA intermediate				28
protein complex involved in cell adhesion	5	5	5	5	5	3.2032e-63	0.00019998	0.030614		36838		7761					peptidase activity, acting on L-amino acid peptides	#N/A	#N/A	#N/A	#N/A		response to drug				57
spliceosomal tri-snRNP complex assembly	26	26	26	26	26	0.092289	0.00039996	0.0447		270	406	7453	16769				catabolic process	collagen metabolic process	#N/A	#N/A	#N/A		histone H3-K9 modification				497
caveola assembly	4	4	4	4	4	1.2574e-91	0.00029997	0.035951		32656	23291						#N/A	#N/A	#N/A	#N/A	#N/A		sequence-specific double-stranded DNA binding				93
RNA pyrophosphohydrolase activity	6	6	6	6	6	2.5959e-95	9.999e-05	0.020699		18148	10819	6018					cell surface receptor signaling pathway	#N/A	#N/A	#N/A	#N/A		positive regulation of transcription, DNA-templated				76
RNA NAD-cap (NAD-forming) hydrolase activity	6	6	6	6	6	2.5959e-95	9.999e-05	0.020699		#N/A	#N/A	9262	26552				anatomical structure formation involved in morphogenesis	blood vessel morphogenesis	#N/A	#N/A	#N/A		immune response				70
negative regulation of antigen processing and presentation of peptide antigen via MHC class II	12	12	12	12	12	4.6634e-07	0.00019998	0.030614		2036	2030, 2033, 2035, 1944	1045	24176	26562	1044		regulation of cell growth	negative regulation of growth	negative regulation of cellular process	cell growth	#N/A		icosatetraenoic acid binding				39
glucocorticoid biosynthetic process	15	15	15	15	15	1.7231e-19	9.999e-05	0.020699		5612	5602, 6672, 21122	3543	23314	3545			signaling receptor binding	protein-containing complex binding	cell adhesion molecule binding	#N/A	#N/A		regulation of response to external stimulus				127
tubulin N-acetyltransferase activity	7	7	7	7	7	2.2707e-28	0.00019998	0.030614		13110	31526	21654					extracellular structure organization	#N/A	#N/A	#N/A	#N/A		positive regulation of cell projection organization				35
alpha-tubulin acetylation	7	7	7	7	7	2.2707e-28	0.00019998	0.030614		33719	11812	13854	14194				cellular component disassembly	extracellular matrix organization	#N/A	#N/A	#N/A		response to chemical				53
purine nucleobase transmembrane transporter activity	4	4	4	4	4	1e-100	0.00019998	0.030614		4404	9765	1411	9145	6013			regulation of cell-matrix adhesion	negative regulation of cell-substrate adhesion	cell-matrix adhesion	#N/A	#N/A		process utilizing autophagic mechanism				7
purine nucleobase transmembrane transport	4	4	4	4	4	1e-100	0.00019998	0.030614		44010	5763, 34278	14325	46225	10832			regulation of cell migration	negative regulation of cell motility	cell migration	#N/A	#N/A		defense response to other organism				96
pyrimidine nucleobase transport	4	4	4	4	4	1e-100	0.00019998	0.030614		10322	10319	15471					cell-substrate adhesion	#N/A	#N/A	#N/A	#N/A		neutrophil migration				70
superoxide-generating NADPH oxidase activity	11	11	11	11	11	2.6497e-06	0.00029997	0.035951		10621	27600	15950	39455				negative regulation of protein binding	regulation of receptor binding	#N/A	#N/A	#N/A		positive regulation of response to external stimulus				33
IgA binding	15	15	15	15	15	0.0075653	0.00029997	0.035951		13167	13170	1796	5840				response to tumor cell	immune response	#N/A	#N/A	#N/A		leukocyte degranulation				15
monomeric IgA immunoglobulin complex	5	5	5	5	5	1.0306e-44	0.00039996	0.0447		33554		19449	33204	36242	40954	43815	cellular response to drug	cellular response to lipid	cellular response to alcohol	cellular response to ketone	response to phorbol 13-acetate 12-myristate		signaling				366
secretory IgA immunoglobulin complex	5	5	5	5	5	1.0306e-44	0.00039996	0.0447		33557		6840	24783				gonad development	development of primary male sexual characteristics	#N/A	#N/A	#N/A		positive regulation of apoptotic signaling pathway				94
forebrain regionalization	6	6	6	6	6	8.2207e-70	9.999e-05	0.020699		13675	2407, 14827	6230	15019	26616	20776		tissue development	regeneration	developmental growth	wound healing	#N/A		positive regulation of growth				49
peripheral B cell tolerance induction	8	8	8	8	8	1.2927e-14	0.00019998	0.030614		1900	1914, 1963, 13044	1303	2412				epithelial to mesenchymal transition	heart morphogenesis	#N/A	#N/A	#N/A		response to other organism				22
positive regulation of tolerance induction	12	12	12	12	12	8.6297e-15	9.999e-05	0.020699		2094	2092, 2133, 27976, 28101, 1956	1137					response to hypoxia	#N/A	#N/A	#N/A	#N/A		inflammatory response				171
immune response-inhibiting cell surface receptor signaling pathway	14	14	14	14	14	7.3969e-15	9.999e-05	0.020699		2216	2214, 2217	4118					signal transduction	#N/A	#N/A	#N/A	#N/A		cellular zinc ion homeostasis				11
mineralocorticoid biosynthetic process	9	9	9	9	9	2.8719e-19	9.999e-05	0.020699		5613	5602, 6673, 21122	27912	11373				GTPase binding	molecular function regulator	#N/A	#N/A	#N/A		adenyl ribonucleotide binding				15
negative regulation of natural killer cell cytokine production	7	7	7	7	7	2.0093e-57	9.999e-05	0.020699		2177	2165, 2168, 2176, 1819	3543					signaling receptor binding	#N/A	#N/A	#N/A	#N/A		organic anion transport				24
negative regulation of natural killer cell degranulation	6	6	6	6	6	2.3441e-57	9.999e-05	0.020699		21874	16643, 21853, 21873, 24198, 21872	6108					Ras protein signal transduction	#N/A	#N/A	#N/A	#N/A		nucleoside phosphate binding				5
phosphorylase kinase complex	5	5	5	5	5	8.4729e-62	0.00019998	0.030614		4909		4196	11321				Ras guanyl-nucleotide exchange factor activity	Rho GTPase binding	#N/A	#N/A	#N/A		lipid localization				9
mating	7	7	7	7	7	9.277e-27	0.00029997	0.035951		6445	23168, 13245	16928	28192				regulation of GTPase activity	positive regulation of hydrolase activity	#N/A	#N/A	#N/A		transmembrane transport				30
negative regulation of mitotic DNA damage checkpoint	7	7	7	7	7	3.4408e-21	0.00029997	0.035951		43483	9284, 24180, 24181, 43482, 46082, 23217	6518	14628				enzyme activator activity	GTPase regulator activity	#N/A	#N/A	#N/A		endomembrane system organization				4
HLA-B specific inhibitory MHC class I receptor activity	8	8	8	8	8	4.2725e-35	9.999e-05	0.020699		14119	16237	5290	8964	42728	5287		regulation of transcription, DNA-templated	positive regulation of gene expression	positive regulation of nucleic acid-templated transcription	transcription, DNA-templated	#N/A		lipid translocation				4
structural constituent of egg coat	5	5	5	5	5	1.3761e-59	0.00019998	0.030614		19561	4302	3107	14047				cytoskeleton organization	actin filament-based process	#N/A	#N/A	#N/A		regulation of membrane lipid distribution				7
gonadal mesoderm development	7	7	7	7	7	1.1994e-16	0.00039996	0.0447		6330	6322, 26625, 30307, 6840	41797	6107				regulation of intracellular signal transduction	small GTPase mediated signal transduction	#N/A	#N/A	#N/A		metal ion transport				7
																							potassium channel activity				6
																							inorganic cation transmembrane transport				4
																							negative regulation of gene expression				10
																							anatomical structure development				10
																							regulation of guanyl-nucleotide exchange factor activity				9
																							catalytic activity, acting on a protein				8
																							metallopeptidase activity				11
																							collagen metabolic process				26
																							blood vessel morphogenesis				6
																							negative regulation of growth				12
																							protein-containing complex binding				15
																							extracellular matrix organization				7
																							negative regulation of cell-substrate adhesion				4
																							negative regulation of cell motility				4
																							regulation of receptor binding				11
																							cellular response to lipid				5
																							development of primary male sexual characteristics				5
																							regeneration				6
																							heart morphogenesis				8
																							molecular function regulator				9
																							Rho GTPase binding				5
																							positive regulation of hydrolase activity				7
																							GTPase regulator activity				7
																							positive regulation of gene expression				8
																							actin filament-based process				5
																							monocarboxylic acid biosynthetic process				1395
																							regulation of cold-induced thermogenesis				412
																							fatty acid transmembrane transport				139
																							regulation of lipid biosynthetic process				205
																							gene expression				28
																							regulation of methylation-dependent chromatin silencing				106
																							single stranded viral RNA replication via double stranded DNA intermediate				28
																							response to antibiotic				57
																							transcription by RNA polymerase II				76
																							positive regulation of neuron differentiation				35
																							regulation of inflammatory response				33
																							neutrophil mediated immunity				15
																							regulation of intrinsic apoptotic signaling pathway				94
																							positive regulation of cellular process				49
																							purine ribonucleoside triphosphate binding				15
																							organophosphate ester transport				24
																							negative regulation of nucleic acid-templated transcription				10
																							negative regulation of cellular process				12
																							cell adhesion molecule binding				15
																							cell-matrix adhesion				4
																							cell migration				4
																							cellular response to alcohol				5
																							developmental growth				6
																							positive regulation of nucleic acid-templated transcription				8
																							cold-induced thermogenesis				412
																							mitochondrial transmembrane transport				139
																							fatty acid biosynthetic process				205
																							methylation-dependent chromatin silencing				106
																							response to alcohol				57
																							neuron projection development				35
																							intrinsic apoptotic signaling pathway				94
																							cell growth				61
																							negative regulation of cellular macromolecule biosynthetic process				10
																							cellular response to ketone				5
																							wound healing				6
																							transcription, DNA-templated				18
																							cellular response to stimulus				331
																							response to phorbol 13-acetate 12-myristate				5
																							extracellular region				1850
																							extracellular space				1259
																							immune system process				671
																							inflammatory response				353
																							neutrophil chemotaxis				76
																							extracellular exosome				1395
																							collagen-containing extracellular matrix				297
																							cell-cell signaling				203
																							extracellular matrix organization				206
																							male gonad development				85
																							extracellular matrix structural constituent				113
																							integral component of plasma membrane				1072
																							positive regulation of gene expression				331
																							response to drug				230
																							negative regulation of apoptotic process				412
																							cellular response to lipopolysaccharide				139
																							positive regulation of cell population proliferation				418
																							serine-type endopeptidase activity				161
																							serine-type peptidase activity				141
																							positive regulation of ERK1 and ERK2 cascade				174
																							transmembrane signaling receptor activity				205
																							anatomical structure morphogenesis				112
																							oxidoreductase activity, acting on paired donors, with incorporation or reduction of molecular oxygen				73
																							cytokine-mediated signaling pathway				238
																							growth factor activity				129
																							cytokine activity				223
																							signaling receptor binding				348
																							viral process				414
																							cellular response to tumor necrosis factor				118
																							tumor necrosis factor receptor binding				45
																							external side of plasma membrane				331
																							regulation of immune response				215
																							T cell receptor signaling pathway				161
																							viral entry into host cell				82
																							virus receptor activity				73
																							visual perception				167
																							negative regulation of endothelial cell apoptotic process				28
																							female pregnancy				81
																							response to glucocorticoid				61
																							steroid metabolic process				106
																							aromatase activity				28
																							cornification				98
																							cellular defense response				57
																							immune response				497
																							cellular response to interleukin-1				78
																							Golgi lumen				93
																							cell chemotaxis				76
																							drug binding				56
																							negative regulation of T cell proliferation				47
																							chemokine activity				55
																							chemokine-mediated signaling pathway				73
																							positive regulation of protein secretion				39
																							defense response				144
																							blood microparticle				127
																							steroid hydroxylase activity				35
																							tertiary granule membrane				74
																							high-density lipoprotein particle				29
																							reverse cholesterol transport				21
																							spherical high-density lipoprotein particle				13
																							high-density lipoprotein particle remodeling				21
																							chylomicron assembly				10
																							hemostasis				53
																							acetylcholine biosynthetic process				9
																							otolith formation				7
																							neuromast hair cell development				7
																							acetylcholine secretion				7
																							antigen processing and presentation				86
																							MHC class II protein complex				54
																							peptide antigen binding				49
																							antigen processing and presentation of peptide or polysaccharide antigen via MHC class II				54
																							ER to Golgi transport vesicle membrane				70
																							clathrin-coated endocytic vesicle membrane				37
																							MHC class II receptor activity				33
																							ganglioside galactosyltransferase activity				5
																							MHC class I protein binding				44
																							TAP1 binding				26
																							transforming growth factor beta receptor binding				15
																							mismatch repair				35
																							acetylcholine receptor signaling pathway				16
																							endopeptidase activity				83
																							immune response-activating cell surface receptor signaling pathway				19
																							antigen processing and presentation of exogenous peptide antigen via MHC class I, TAP-dependent				94
																							antigen processing and presentation of peptide antigen via MHC class I				49
																							vesicle fusion with endoplasmic reticulum-Golgi intermediate compartment (ERGIC) membrane				22
																							MHC class Ib protein binding				21
																							positive regulation of translational fidelity				12
																							peptide hormone binding				39
																							lymphocyte chemotaxis				42
																							CCR chemokine receptor binding				39
																							tRNA-intron endonuclease activity				11
																							positive regulation of cell activation				11
																							mismatched DNA binding				21
																							B cell proliferation				31
																							vesicle cargo loading				15
																							cytoplasmic sequestering of NF-kappaB				7
																							structural constituent of eye lens				24
																							positive regulation of hippo signaling				4
																							mesenchyme migration				5
																							regulation of rhodopsin mediated signaling pathway				25
																							hyalurononglucosaminidase activity				7
																							fibrinolysis				21
																							fibrinogen complex				9
																							positive regulation of heterotypic cell-cell adhesion				30
																							mammary gland epithelium development				10
																							negative regulation of monocyte chemotactic protein-1 production				4
																							caffeine oxidase activity				4
																							monoterpenoid metabolic process				7
																							drug catabolic process				7
																							testosterone 6-beta-hydroxylase activity				4
																							mucus layer				6
																							alkane 1-monooxygenase activity				5
																							leukotriene-B4 20-monooxygenase activity				5
																							leukotriene B4 catabolic process				5
																							intestine smooth muscle contraction				4
																							canalicular bile acid transport				4
																							regulation of lipoprotein lipase activity				8
																							complement activation, lectin pathway				10
																							induction of bacterial agglutination				6
																							receptor guanylyl cyclase signaling pathway				10
																							flavone metabolic process				6
																							flavonoid glucuronidation				9
																							xenobiotic glucuronidation				11
																							gamma-delta T cell activation				9
																							negative regulation of plasma lipoprotein oxidation				8
																							discoidal high-density lipoprotein particle				8
																							negative regulation of long-term synaptic depression				9
																							TAP2 binding				19
																							positive regulation of natural killer cell cytokine production				21
																							antigen processing and presentation of endogenous peptide antigen via MHC class Ib				18
																							negative regulation of macrophage chemotaxis				7
																							response to ozone				5
																							regulation of bile acid secretion				5
																							Pyrin domain binding				10
																							positive regulation of vasculogenesis				11
																							protein complex involved in cell adhesion				5
																							spliceosomal tri-snRNP complex assembly				26
																							caveola assembly				4
																							RNA pyrophosphohydrolase activity				6
																							RNA NAD-cap (NAD-forming) hydrolase activity				6
																							negative regulation of antigen processing and presentation of peptide antigen via MHC class II				12
																							glucocorticoid biosynthetic process				15
																							tubulin N-acetyltransferase activity				7
																							alpha-tubulin acetylation				7
																							purine nucleobase transmembrane transporter activity				4
																							purine nucleobase transmembrane transport				4
																							pyrimidine nucleobase transport				4
																							superoxide-generating NADPH oxidase activity				11
																							IgA binding				15
																							monomeric IgA immunoglobulin complex				5
																							secretory IgA immunoglobulin complex				5
																							forebrain regionalization				6
																							peripheral B cell tolerance induction				8
																							positive regulation of tolerance induction				12
																							immune response-inhibiting cell surface receptor signaling pathway				14
																							mineralocorticoid biosynthetic process				9
																							negative regulation of natural killer cell cytokine production				7
																							negative regulation of natural killer cell degranulation				6
																							phosphorylase kinase complex				5
																							mating				7
																							negative regulation of mitotic DNA damage checkpoint				7
																							HLA-B specific inhibitory MHC class I receptor activity				8
																							structural constituent of egg coat				5
																							gonadal mesoderm development				7

## Sheet: c1_vs_c4-sig-distdirdn
Name	Genes (down)	Genes (down)	Genes (down)	Genes (down)	Genes (down)	Stat (dist.dir.dn)	p (dist.dir.dn)	p adj (dist.dir.dn)		goid	goid parent	goid parent					go term						go term summary
protein binding	4704	4704	4704	4704	4704	0.63467	9.999e-05	0.040478		234	4479	4479					binding	#N/A	#N/A	#N/A	#N/A		binding				4759
nucleus	2308	2308	2308	2308	2308	0.63985	9.999e-05	0.040478		4609		31839					regulation of molecular function	#N/A	#N/A	#N/A	#N/A		regulation of molecular function				2308
cytoplasm	2390	2390	2390	2390	2390	0.63975	9.999e-05	0.040478		4620		5376	10722				cellular protein modification process	phosphorylation	#N/A	#N/A	#N/A		cellular protein modification process				2390
cytosol	1754	1754	1754	1754	1754	0.64614	9.999e-05	0.040478		3765		22734	33511				primary metabolic process	organic substance metabolic process	#N/A	#N/A	#N/A		primary metabolic process				1754
DNA binding	859	859	859	859	859	0.62695	9.999e-05	0.040478		2847	2846	16615	22744				monocarboxylic acid metabolic process	cellular lipid metabolic process	#N/A	#N/A	#N/A		monocarboxylic acid metabolic process				859
metal ion binding	1432	1432	1432	1432	1432	0.625	9.999e-05	0.040478		4491	21740	5543	7032	34109			fatty acid metabolic process	lipid biosynthetic process	monocarboxylic acid biosynthetic process	#N/A	#N/A		fatty acid metabolic process				1432
transferase activity	716	716	716	716	716	0.62309	9.999e-05	0.040478		11064	3010						#N/A	#N/A	#N/A	#N/A	#N/A		kinase binding				3190
microtubule binding	104	104	104	104	104	0.56216	9.999e-05	0.040478		6481	10127						#N/A	#N/A	#N/A	#N/A	#N/A		protein binding				1880
membrane	3190	3190	3190	3190	3190	0.62962	9.999e-05	0.040478		2965		13201					kinase binding	#N/A	#N/A	#N/A	#N/A		cellular process				2169
plasma membrane	1880	1880	1880	1880	1880	0.64202	9.999e-05	0.040478		71		234					protein binding	#N/A	#N/A	#N/A	#N/A		regulation of intracellular signal transduction				67
cytoskeleton	529	529	529	529	529	0.59431	9.999e-05	0.040478		4817							#N/A	#N/A	#N/A	#N/A	#N/A		positive regulation of metabolic process				179
cell junction	349	349	349	349	349	0.6012	9.999e-05	0.040478		14065							#N/A	#N/A	#N/A	#N/A	#N/A		long-chain fatty acid transport				306
integral component of membrane	2169	2169	2169	2169	2169	0.62739	9.999e-05	0.040478		334		8347	27728	6009	13993	28534	cellular process	regulation of cellular process	cell communication	signaling	cellular response to stimulus		cell cycle process				446
potassium ion transmembrane transport	67	67	67	67	67	0.50241	9.999e-05	0.040478		33606	33605, 36864	41797	34110				regulation of intracellular signal transduction	signal transduction by p53 class mediator	#N/A	#N/A	#N/A		regulation of autophagy				58
cilium	179	179	179	179	179	0.5457	9.999e-05	0.040478		4878		8255	28101	39073	38766		positive regulation of metabolic process	positive regulation of multicellular organismal process	regulation of cold-induced thermogenesis	cold-induced thermogenesis	#N/A		protein serine/threonine kinase activity				55
cytoplasmic vesicle	306	306	306	306	306	0.59017	9.999e-05	0.040478		15298		10375	16209	41294	45649		long-chain fatty acid transport	intracellular lipid transport	fatty acid transmembrane transport	mitochondrial transmembrane transport	#N/A		autophagy				247
cell projection	446	446	446	446	446	0.5866	9.999e-05	0.040478		21593		13845	24054				cell cycle process	negative regulation of cell cycle	#N/A	#N/A	#N/A		regulation of fatty acid metabolic process				166
thiol-dependent ubiquitinyl hydrolase activity	58	58	58	58	58	0.48944	9.999e-05	0.040478		3396	13094, 37608	8853	10665				regulation of autophagy	macroautophagy	#N/A	#N/A	#N/A		nucleic acid binding				149
thiol-dependent ubiquitin-specific protease activity	55	55	55	55	55	0.51582	9.999e-05	0.040478		3395	3396	3811	29914				protein serine/threonine kinase activity	molecular transducer activity	#N/A	#N/A	#N/A		transition metal ion binding				203
protein ubiquitination	247	247	247	247	247	0.60482	9.999e-05	0.040478		4531	16285	5807					autophagy	#N/A	#N/A	#N/A	#N/A		protein-lysine N-methyltransferase activity				581
mitochondrial inner membrane	166	166	166	166	166	0.56786	9.999e-05	0.040478		4708		12568	15217	25058	5544		regulation of fatty acid metabolic process	regulation of cellular biosynthetic process	regulation of lipid biosynthetic process	fatty acid biosynthetic process	#N/A		histone methylation				150
mitochondrion	590	590	590	590	590	0.59203	9.999e-05	0.040478		3413							#N/A	#N/A	#N/A	#N/A	#N/A		cation binding				7
axon	149	149	149	149	149	0.59197	9.999e-05	0.040478		14402		2846					nucleic acid binding	#N/A	#N/A	#N/A	#N/A		catalytic activity				320
nervous system development	203	203	203	203	203	0.59624	9.999e-05	0.040478		6232	26744	25081					transition metal ion binding	#N/A	#N/A	#N/A	#N/A		transferase activity, transferring one-carbon groups				233
synapse	305	305	305	305	305	0.56709	9.999e-05	0.040478		23500							#N/A	#N/A	#N/A	#N/A	#N/A		metabolic process				290
nucleic acid binding	581	581	581	581	581	0.58164	9.999e-05	0.040478		2846	36096, 40669	10702	20771				protein-lysine N-methyltransferase activity	histone methyltransferase activity	#N/A	#N/A	#N/A		cellular component organization				95
mitochondrial matrix	150	150	150	150	150	0.59266	9.999e-05	0.040478		4723		10911	11482				histone methylation	peptidyl-lysine methylation	#N/A	#N/A	#N/A		small GTPase mediated signal transduction				12
glutamatergic synapse	88	88	88	88	88	0.55899	9.999e-05	0.040478		37175							#N/A	#N/A	#N/A	#N/A	#N/A		regulation of gene expression				243
delta-catenin binding	7	7	7	7	7	1e-100	9.999e-05	0.040478		31934	234	21740					cation binding	#N/A	#N/A	#N/A	#N/A		histone-lysine N-methyltransferase activity				248
molecular_function	320	320	320	320	320	0.54289	9.999e-05	0.040478		2844	47375	3010					catalytic activity	#N/A	#N/A	#N/A	#N/A		chromatin binding				243
biological_process	233	233	233	233	233	0.59752	9.999e-05	0.040478		6609	47375	11065					transferase activity, transferring one-carbon groups	#N/A	#N/A	#N/A	#N/A		positive regulation of chromatin silencing				62
response to stimulus	290	290	290	290	290	0.56078	9.999e-05	0.040478		27799	6609	1043					metabolic process	#N/A	#N/A	#N/A	#N/A		negative regulation of viral genome replication				31
postsynaptic density	95	95	95	95	95	0.55016	9.999e-05	0.040478		9410		10494	94				cellular component organization	chromosome organization	#N/A	#N/A	#N/A		response to nutrient				52
potassium channel activity	45	45	45	45	45	0.45219	9.999e-05	0.040478		4353	4351, 9660						#N/A	#N/A	#N/A	#N/A	#N/A		response to toxic substance				88
GABA receptor binding	12	12	12	12	12	0.16097	9.999e-05	0.040478		6495	3543	6107					small GTPase mediated signal transduction	#N/A	#N/A	#N/A	#N/A		histone lysine methylation				99
nucleosome	55	55	55	55	55	0.47299	9.999e-05	0.040478		602		4479					binding	#N/A	#N/A	#N/A	#N/A		chromatin organization				31
olfactory receptor activity	243	243	243	243	243	0.47978	9.999e-05	0.040478		4085	3997	8817	8942	8816			regulation of gene expression	negative regulation of macromolecule metabolic process	gene expression	#N/A	#N/A		phosphorylation				2390
sensory perception of smell	248	248	248	248	248	0.49245	9.999e-05	0.040478		6436	6432	11484					histone-lysine N-methyltransferase activity	#N/A	#N/A	#N/A	#N/A		organic substance metabolic process				1754
detection of chemical stimulus involved in sensory perception of smell	243	243	243	243	243	0.47733	9.999e-05	0.040478		27813	27810, 6436	2851					chromatin binding	#N/A	#N/A	#N/A	#N/A		cellular lipid metabolic process				859
synaptic vesicle	62	62	62	62	62	0.52771	9.999e-05	0.040478		6486		15803	27946	35528	5284		positive regulation of chromatin silencing	positive regulation of DNA metabolic process	regulation of methylation-dependent chromatin silencing	methylation-dependent chromatin silencing	#N/A		lipid biosynthetic process				1432
axon cytoplasm	31	31	31	31	31	0.4061	9.999e-05	0.040478		43310		23381	23400	20657			negative regulation of viral genome replication	regulation of single stranded viral RNA replication via double stranded DNA intermediate	single stranded viral RNA replication via double stranded DNA intermediate	#N/A	#N/A		regulation of cellular process				2169
keratin filament	52	52	52	52	52	0.48589	9.999e-05	0.040478		23404		6410					response to nutrient	#N/A	#N/A	#N/A	#N/A		signal transduction by p53 class mediator				67
intermediate filament	88	88	88	88	88	0.56378	9.999e-05	0.040478		1189		7784	7700	11406	36241		response to toxic substance	response to drug	response to antibiotic	response to alcohol	#N/A		positive regulation of multicellular organismal process				179
keratinization	99	99	99	99	99	0.53501	9.999e-05	0.040478		15312	16340, 14212	18745	31441				histone lysine methylation	histone H3-K9 modification	#N/A	#N/A	#N/A		intracellular lipid transport				306
odorant binding	31	31	31	31	31	0.34811	9.999e-05	0.040478		4528	4479	5266					chromatin organization	#N/A	#N/A	#N/A	#N/A		negative regulation of cell cycle				446
																							macroautophagy				58
																							molecular transducer activity				55
																							regulation of cellular biosynthetic process				166
																							histone methyltransferase activity				581
																							peptidyl-lysine methylation				150
																							chromosome organization				95
																							negative regulation of macromolecule metabolic process				243
																							positive regulation of DNA metabolic process				62
																							regulation of single stranded viral RNA replication via double stranded DNA intermediate				31
																							response to drug				88
																							histone H3-K9 modification				99
																							monocarboxylic acid biosynthetic process				1432
																							cell communication				2169
																							regulation of cold-induced thermogenesis				179
																							fatty acid transmembrane transport				306
																							regulation of lipid biosynthetic process				166
																							gene expression				243
																							regulation of methylation-dependent chromatin silencing				62
																							single stranded viral RNA replication via double stranded DNA intermediate				31
																							response to antibiotic				88
																							signaling				2169
																							cold-induced thermogenesis				179
																							mitochondrial transmembrane transport				306
																							fatty acid biosynthetic process				166
																							methylation-dependent chromatin silencing				62
																							response to alcohol				88
																							cellular response to stimulus				2169
																							protein binding				4704
																							nucleus				2308
																							cytoplasm				2390
																							cytosol				1754
																							DNA binding				859
																							metal ion binding				1432
																							transferase activity				716
																							microtubule binding				104
																							membrane				3190
																							plasma membrane				1880
																							cytoskeleton				529
																							cell junction				349
																							integral component of membrane				2169
																							potassium ion transmembrane transport				67
																							cilium				179
																							cytoplasmic vesicle				306
																							cell projection				446
																							thiol-dependent ubiquitinyl hydrolase activity				58
																							thiol-dependent ubiquitin-specific protease activity				55
																							protein ubiquitination				247
																							mitochondrial inner membrane				166
																							mitochondrion				590
																							axon				149
																							nervous system development				203
																							synapse				305
																							nucleic acid binding				581
																							mitochondrial matrix				150
																							glutamatergic synapse				88
																							delta-catenin binding				7
																							molecular_function				320
																							biological_process				233
																							response to stimulus				290
																							postsynaptic density				95
																							potassium channel activity				45
																							GABA receptor binding				12
																							nucleosome				55
																							olfactory receptor activity				243
																							sensory perception of smell				248
																							detection of chemical stimulus involved in sensory perception of smell				243
																							synaptic vesicle				62
																							axon cytoplasm				31
																							keratin filament				52
																							intermediate filament				88
																							keratinization				99
																							odorant binding				31

## Sheet: c2_vs_c4-sig-distdirdn
Name	Genes (down)	Genes (down)	Genes (down)	Genes (down)	Genes (down)	Genes (down)	Genes (down)	Stat (dist.dir.dn)	p (dist.dir.dn)	p adj (dist.dir.dn)		goid	goid parent	goid parent							go term								go term summary
protein binding	8591	8591	8591	8591	8591	8591	8591	0.33223	9.999e-05	0.0028731		234	4479	4479							binding	#N/A	#N/A	#N/A	#N/A	#N/A	#N/A		binding				9705
regulation of catalytic activity	62	62	62	62	62	62	62	0.30534	0.0010999	0.017669		27725	31839	31839							regulation of molecular function	#N/A	#N/A	#N/A	#N/A	#N/A	#N/A		regulation of molecular function				62
protein phosphorylation	404	404	404	404	404	404	404	0.32405	9.999e-05	0.0028731		5379	5376, 10722	5376	10722						cellular protein modification process	phosphorylation	#N/A	#N/A	#N/A	#N/A	#N/A		cellular protein modification process				899
lipid metabolic process	424	424	424	424	424	424	424	0.31445	9.999e-05	0.0028731		5540	22734, 33511	22734	33511						primary metabolic process	organic substance metabolic process	#N/A	#N/A	#N/A	#N/A	#N/A		primary metabolic process				584
fatty acid metabolic process	139	139	139	139	139	139	139	0.27105	9.999e-05	0.0028731		5543	16615, 22744	16615	22744						monocarboxylic acid metabolic process	cellular lipid metabolic process	#N/A	#N/A	#N/A	#N/A	#N/A		monocarboxylic acid metabolic process				179
fatty acid biosynthetic process	50	50	50	50	50	50	50	0.288	0.0009999	0.01662		5544	5543, 7032, 34109	5543	7032	34109					fatty acid metabolic process	lipid biosynthetic process	monocarboxylic acid biosynthetic process	#N/A	#N/A	#N/A	#N/A		fatty acid metabolic process				113
nucleus	4364	4364	4364	4364	4364	4364	4364	0.32111	9.999e-05	0.0028731		4609									#N/A	#N/A	#N/A	#N/A	#N/A	#N/A	#N/A		kinase binding				293
cytoplasm	4390	4390	4390	4390	4390	4390	4390	0.33849	9.999e-05	0.0028731		4620									#N/A	#N/A	#N/A	#N/A	#N/A	#N/A	#N/A		protein binding				3091
protein kinase binding	293	293	293	293	293	293	293	0.32292	9.999e-05	0.0028731		13202	13201	13201							kinase binding	#N/A	#N/A	#N/A	#N/A	#N/A	#N/A		cellular process				2483
identical protein binding	1035	1035	1035	1035	1035	1035	1035	0.30428	9.999e-05	0.0028731		7066	234	234							protein binding	#N/A	#N/A	#N/A	#N/A	#N/A	#N/A		regulation of intracellular signal transduction				168
nucleoplasm	2671	2671	2671	2671	2671	2671	2671	0.28213	9.999e-05	0.0028731		4629									#N/A	#N/A	#N/A	#N/A	#N/A	#N/A	#N/A		positive regulation of metabolic process				80
cytosol	3386	3386	3386	3386	3386	3386	3386	0.32072	9.999e-05	0.0028731		3765									#N/A	#N/A	#N/A	#N/A	#N/A	#N/A	#N/A		cell cycle process				108
signal transduction	1521	1521	1521	1521	1521	1521	1521	0.2911	9.999e-05	0.0028731		4118	8347, 27728, 6009, 13993, 28534	8347	27728	6009	13993	28534			cellular process	regulation of cellular process	cell communication	signaling	cellular response to stimulus	#N/A	#N/A		nucleic acid binding				2543
regulation of signal transduction by p53 class mediator	110	110	110	110	110	110	110	0.22422	9.999e-05	0.0028731		41090	41797, 34110	41797	34110						regulation of intracellular signal transduction	signal transduction by p53 class mediator	#N/A	#N/A	#N/A	#N/A	#N/A		transition metal ion binding				769
positive regulation of cold-induced thermogenesis	72	72	72	72	72	72	72	0.29842	0.00039996	0.0078345		39074	8255, 28101, 39073, 38766	8255	28101	39073	38766				positive regulation of metabolic process	positive regulation of multicellular organismal process	regulation of cold-induced thermogenesis	cold-induced thermogenesis	#N/A	#N/A	#N/A		cation binding				2556
cell cycle arrest	87	87	87	87	87	87	87	0.29597	0.00019998	0.0045767		5917	13845, 24054	13845	24054						cell cycle process	negative regulation of cell cycle	#N/A	#N/A	#N/A	#N/A	#N/A		catalytic activity				3262
DNA binding	1563	1563	1563	1563	1563	1563	1563	0.31636	9.999e-05	0.0028731		2847	2846	2846							nucleic acid binding	#N/A	#N/A	#N/A	#N/A	#N/A	#N/A		transferase activity, transferring one-carbon groups				134
zinc ion binding	605	605	605	605	605	605	605	0.28967	9.999e-05	0.0028731		6722	25081	25081							transition metal ion binding	#N/A	#N/A	#N/A	#N/A	#N/A	#N/A		metabolic process				688
host cell nucleus	164	164	164	164	164	164	164	0.18226	9.999e-05	0.0028731		20748									#N/A	#N/A	#N/A	#N/A	#N/A	#N/A	#N/A		cellular component organization				260
intracellular membrane-bounded organelle	632	632	632	632	632	632	632	0.31063	9.999e-05	0.0028731		4755									#N/A	#N/A	#N/A	#N/A	#N/A	#N/A	#N/A		regulation of gene expression				1557
metal ion binding	2556	2556	2556	2556	2556	2556	2556	0.32872	9.999e-05	0.0028731		4491	21740	21740							cation binding	#N/A	#N/A	#N/A	#N/A	#N/A	#N/A		chromatin binding				100
transferase activity	1269	1269	1269	1269	1269	1269	1269	0.32657	9.999e-05	0.0028731		11064	3010	3010							catalytic activity	#N/A	#N/A	#N/A	#N/A	#N/A	#N/A		response to toxic substance				93
methyltransferase activity	134	134	134	134	134	134	134	0.31386	9.999e-05	0.0028731		6632	11065	11065							transferase activity, transferring one-carbon groups	#N/A	#N/A	#N/A	#N/A	#N/A	#N/A		chromatin organization				116
methylation	139	139	139	139	139	139	139	0.30499	9.999e-05	0.0028731		16114	1043	1043							metabolic process	#N/A	#N/A	#N/A	#N/A	#N/A	#N/A		transcription regulatory region DNA binding				246
chromatin organization	260	260	260	260	260	260	260	0.29097	9.999e-05	0.0028731		5266	10494, 94	10494	94						cellular component organization	chromosome organization	#N/A	#N/A	#N/A	#N/A	#N/A		regulation of transcription by RNA polymerase II				1501
chromosome	349	349	349	349	349	349	349	0.28964	9.999e-05	0.0028731		4667									#N/A	#N/A	#N/A	#N/A	#N/A	#N/A	#N/A		metal ion binding				642
chromatin binding	330	330	330	330	330	330	330	0.29455	9.999e-05	0.0028731		2851	4479	4479							binding	#N/A	#N/A	#N/A	#N/A	#N/A	#N/A		defense response				931
negative regulation of gene expression	189	189	189	189	189	189	189	0.2518	9.999e-05	0.0028731		8965	8817, 8942, 8816	8817	8942	8816					regulation of gene expression	negative regulation of macromolecule metabolic process	gene expression	#N/A	#N/A	#N/A	#N/A		regulation of defense response				74
promoter-specific chromatin binding	50	50	50	50	50	50	50	0.22937	9.999e-05	0.0028731		45941	2851	2851							chromatin binding	#N/A	#N/A	#N/A	#N/A	#N/A	#N/A		programmed cell death				608
response to ethanol	86	86	86	86	86	86	86	0.2361	9.999e-05	0.0028731		23748	7784, 7700, 11406, 36241	7784	7700	11406	36241				response to toxic substance	response to drug	response to antibiotic	response to alcohol	#N/A	#N/A	#N/A		taxis				146
heterochromatin organization	7	7	7	7	7	7	7	1e-100	0.00019998	0.0045767		32648	5266	5266							chromatin organization	#N/A	#N/A	#N/A	#N/A	#N/A	#N/A		cellular catabolic process				126
transcription regulatory region sequence-specific DNA binding	246	246	246	246	246	246	246	0.2438	9.999e-05	0.0028731		723	9177, 45937	9177	45937						transcription regulatory region DNA binding	sequence-specific double-stranded DNA binding	#N/A	#N/A	#N/A	#N/A	#N/A		biological_process				1343
positive regulation of transcription by RNA polymerase II	855	855	855	855	855	855	855	0.2696	9.999e-05	0.0028731		24192	5292, 24145, 2873	5292	24145	2873					regulation of transcription by RNA polymerase II	positive regulation of transcription, DNA-templated	transcription by RNA polymerase II	#N/A	#N/A	#N/A	#N/A		cellular detoxification				56
calcium ion binding	507	507	507	507	507	507	507	0.28793	9.999e-05	0.0028731		994	4491	4491							metal ion binding	#N/A	#N/A	#N/A	#N/A	#N/A	#N/A		response to bacterium				189
innate immune response	496	496	496	496	496	496	496	0.24222	9.999e-05	0.0028731		23397	2969, 5840	2969	5840						defense response	immune response	#N/A	#N/A	#N/A	#N/A	#N/A		molecular_function				539
regulation of inflammatory response	74	74	74	74	74	74	74	0.22399	9.999e-05	0.0028731		27662	15238, 15960, 5839	15238	15960	5839					regulation of defense response	regulation of response to external stimulus	inflammatory response	#N/A	#N/A	#N/A	#N/A		granulocyte chemotaxis				97
membrane	5648	5648	5648	5648	5648	5648	5648	0.34031	9.999e-05	0.0028731		2965									#N/A	#N/A	#N/A	#N/A	#N/A	#N/A	#N/A		positive regulation of defense response				80
plasma membrane	3589	3589	3589	3589	3589	3589	3589	0.31708	9.999e-05	0.0028731		71									#N/A	#N/A	#N/A	#N/A	#N/A	#N/A	#N/A		positive regulation of cysteine-type endopeptidase activity involved in apoptotic process				64
cytoskeleton	788	788	788	788	788	788	788	0.39488	9.999e-05	0.0028731		4817									#N/A	#N/A	#N/A	#N/A	#N/A	#N/A	#N/A		antimicrobial humoral response				114
apoptotic process	492	492	492	492	492	492	492	0.27897	9.999e-05	0.0028731		3370	6383	6383							programmed cell death	#N/A	#N/A	#N/A	#N/A	#N/A	#N/A		neutrophil activation involved in immune response				346
extracellular region	1863	1863	1863	1863	1863	1863	1863	0.28357	9.999e-05	0.0028731		3761									#N/A	#N/A	#N/A	#N/A	#N/A	#N/A	#N/A		cell communication				1729
extracellular space	1243	1243	1243	1243	1243	1243	1243	0.25733	9.999e-05	0.0028731		4593									#N/A	#N/A	#N/A	#N/A	#N/A	#N/A	#N/A		positive regulation of DNA-binding transcription factor activity				135
chemotaxis	146	146	146	146	146	146	146	0.18225	9.999e-05	0.0028731		5826	21016, 20922	21016	20922						taxis	response to chemical	#N/A	#N/A	#N/A	#N/A	#N/A		pattern recognition receptor signaling pathway				37
cell junction	553	553	553	553	553	553	553	0.37595	9.999e-05	0.0028731		14065									#N/A	#N/A	#N/A	#N/A	#N/A	#N/A	#N/A		regulation of cell growth				150
autophagy	119	119	119	119	119	119	119	0.33026	9.999e-05	0.0028731		5807	22740, 31697	22740	31697						cellular catabolic process	process utilizing autophagic mechanism	#N/A	#N/A	#N/A	#N/A	#N/A		humoral immune response				146
immune system process	733	733	733	733	733	733	733	0.21139	9.999e-05	0.0028731		1825	6609	6609							biological_process	#N/A	#N/A	#N/A	#N/A	#N/A	#N/A		response to fungus				29
inflammatory response	375	375	375	375	375	375	375	0.17711	9.999e-05	0.0028731		5839	2969	2969							defense response	#N/A	#N/A	#N/A	#N/A	#N/A	#N/A		leukocyte migration				32
cellular oxidant detoxification	56	56	56	56	56	56	56	0.27791	0.00029997	0.0063174		37066	45851	45851							cellular detoxification	#N/A	#N/A	#N/A	#N/A	#N/A	#N/A		drug binding				1087
defense response to bacterium	189	189	189	189	189	189	189	0.23102	9.999e-05	0.0028731		2976	7995, 36747	7995	36747						response to bacterium	defense response to other organism	#N/A	#N/A	#N/A	#N/A	#N/A		small molecule binding				1307
antioxidant activity	20	20	20	20	20	20	20	0.16275	0.00039996	0.0078345		10643	2844	2844							molecular_function	#N/A	#N/A	#N/A	#N/A	#N/A	#N/A		organic substance transport				128
neutrophil chemotaxis	80	80	80	80	80	80	80	0.11041	9.999e-05	0.0028731		14541	33428, 45390	33428	45390						granulocyte chemotaxis	neutrophil migration	#N/A	#N/A	#N/A	#N/A	#N/A		ion transport				195
extracellular exosome	1410	1410	1410	1410	1410	1410	1410	0.29403	9.999e-05	0.0028731		31900									#N/A	#N/A	#N/A	#N/A	#N/A	#N/A	#N/A		organelle organization				270
positive regulation of inflammatory response	80	80	80	80	80	80	80	0.21595	9.999e-05	0.0028731		27664	15240, 15962, 27662, 5839	15240	15962	27662	5839				positive regulation of defense response	positive regulation of response to external stimulus	regulation of inflammatory response	inflammatory response	#N/A	#N/A	#N/A		transport				1034
collagen-containing extracellular matrix	273	273	273	273	273	273	273	0.28139	9.999e-05	0.0028731		31780									#N/A	#N/A	#N/A	#N/A	#N/A	#N/A	#N/A		transcription coregulator activity				286
activation of cysteine-type endopeptidase activity involved in apoptotic process	64	64	64	64	64	64	64	0.24267	9.999e-05	0.0028731		5809	21837	21837							positive regulation of cysteine-type endopeptidase activity involved in apoptotic process	#N/A	#N/A	#N/A	#N/A	#N/A	#N/A		regulation of transcription, DNA-templated				1485
antimicrobial humoral immune response mediated by antimicrobial peptide	71	71	71	71	71	71	71	0.044638	9.999e-05	0.0028731		31636	2973	2973							antimicrobial humoral response	#N/A	#N/A	#N/A	#N/A	#N/A	#N/A		cellular developmental process				779
neutrophil degranulation	346	346	346	346	346	346	346	0.29434	9.999e-05	0.0028731		21864	1732, 21851, 1895	1732	21851	1895					neutrophil activation involved in immune response	leukocyte degranulation	neutrophil mediated immunity	#N/A	#N/A	#N/A	#N/A		multicellular organismal process				1147
cell-cell signaling	208	208	208	208	208	208	208	0.18463	9.999e-05	0.0028731		2403	6009, 13993	6009	13993						cell communication	signaling	#N/A	#N/A	#N/A	#N/A	#N/A		hydrolase activity				506
positive regulation of NF-kappaB transcription factor activity	135	135	135	135	135	135	135	0.2268	9.999e-05	0.0028731		27974	27973	27973							positive regulation of DNA-binding transcription factor activity	#N/A	#N/A	#N/A	#N/A	#N/A	#N/A		protein metabolic process				688
toll-like receptor signaling pathway	37	37	37	37	37	37	37	0.18395	9.999e-05	0.0028731		1675	1672	1672							pattern recognition receptor signaling pathway	#N/A	#N/A	#N/A	#N/A	#N/A	#N/A		biological adhesion				503
positive regulation of cell growth	64	64	64	64	64	64	64	0.24026	9.999e-05	0.0028731		14297	1045, 24177, 26561, 1044	1045	24177	26561	1044				regulation of cell growth	positive regulation of growth	positive regulation of cellular process	cell growth	#N/A	#N/A	#N/A		endopeptidase activity				315
antimicrobial humoral response	59	59	59	59	59	59	59	0.17233	9.999e-05	0.0028731		2973	5843, 7993	5843	7993						humoral immune response	response to other organism	#N/A	#N/A	#N/A	#N/A	#N/A		peptidase activity, acting on L-amino acid peptides				432
defense response to fungus	29	29	29	29	29	29	29	0.19044	9.999e-05	0.0028731		2980	7997, 36747	7997	36747						response to fungus	defense response to other organism	#N/A	#N/A	#N/A	#N/A	#N/A		catabolic process				40
leukocyte migration involved in inflammatory response	12	12	12	12	12	12	12	0.14273	0.0038996	0.044735		1972	27803, 5839	27803	5839						leukocyte migration	inflammatory response	#N/A	#N/A	#N/A	#N/A	#N/A		cell surface receptor signaling pathway				529
integral component of membrane	3805	3805	3805	3805	3805	3805	3805	0.33955	9.999e-05	0.0028731		334									#N/A	#N/A	#N/A	#N/A	#N/A	#N/A	#N/A		anatomical structure formation involved in morphogenesis				219
ATP binding	1044	1044	1044	1044	1044	1044	1044	0.31338	9.999e-05	0.0028731		4506	6600, 16394, 19398	6600	16394	19398					drug binding	adenyl ribonucleotide binding	purine ribonucleoside triphosphate binding	#N/A	#N/A	#N/A	#N/A		signaling receptor binding				209
magnesium ion binding	135	135	135	135	135	135	135	0.33874	0.00019998	0.0045767		321	4491	4491							metal ion binding	#N/A	#N/A	#N/A	#N/A	#N/A	#N/A		extracellular structure organization				199
nucleotide binding	1278	1278	1278	1278	1278	1278	1278	0.31037	9.999e-05	0.0028731		184	19840, 40573	19840	40573						small molecule binding	nucleoside phosphate binding	#N/A	#N/A	#N/A	#N/A	#N/A		cellular component disassembly				53
endoplasmic reticulum	1050	1050	1050	1050	1050	1050	1050	0.31227	9.999e-05	0.0028731		4745									#N/A	#N/A	#N/A	#N/A	#N/A	#N/A	#N/A		cell-substrate adhesion				114
endoplasmic reticulum membrane	713	713	713	713	713	713	713	0.31267	9.999e-05	0.0028731		4751									#N/A	#N/A	#N/A	#N/A	#N/A	#N/A	#N/A		gonad development				74
Golgi apparatus	911	911	911	911	911	911	911	0.33148	9.999e-05	0.0028731		4757									#N/A	#N/A	#N/A	#N/A	#N/A	#N/A	#N/A		epithelial to mesenchymal transition				42
lipid transport	96	96	96	96	96	96	96	0.32177	0.00039996	0.0078345		5768	33509, 9210	33509	9210						organic substance transport	lipid localization	#N/A	#N/A	#N/A	#N/A	#N/A		signal transduction				1536
ion transmembrane transport	188	188	188	188	188	188	188	0.35921	0.00029997	0.0063174		18022	5712, 29785	5712	29785						ion transport	transmembrane transport	#N/A	#N/A	#N/A	#N/A	#N/A		Ras guanyl-nucleotide exchange factor activity				37
Golgi organization	76	76	76	76	76	76	76	0.33048	0.0012999	0.020034		5901	5873, 8612	5873	8612						organelle organization	endomembrane system organization	#N/A	#N/A	#N/A	#N/A	#N/A		regulation of GTPase activity				220
calmodulin binding	116	116	116	116	116	116	116	0.35123	0.00049995	0.0094379		4499	234	234							protein binding	#N/A	#N/A	#N/A	#N/A	#N/A	#N/A		enzyme activator activity				168
ion transport	410	410	410	410	410	410	410	0.35507	9.999e-05	0.0028731		5712	5711	5711							transport	#N/A	#N/A	#N/A	#N/A	#N/A	#N/A		regulation of apoptotic process				657
neuron projection	253	253	253	253	253	253	253	0.37433	0.00029997	0.0063174		13040									#N/A	#N/A	#N/A	#N/A	#N/A	#N/A	#N/A		chemical homeostasis				32
neuronal cell body	229	229	229	229	229	229	229	0.37231	0.00019998	0.0045767		21621									#N/A	#N/A	#N/A	#N/A	#N/A	#N/A	#N/A		response to insulin				69
transcription corepressor activity	118	118	118	118	118	118	118	0.32841	0.00019998	0.0045767		2886	2884	2884							transcription coregulator activity	#N/A	#N/A	#N/A	#N/A	#N/A	#N/A		carbohydrate homeostasis				81
negative regulation of transcription, DNA-templated	417	417	417	417	417	417	417	0.28608	9.999e-05	0.0028731		10908	5290, 8965, 42727, 46192, 5287	5290	8965	42727	46192	5287			regulation of transcription, DNA-templated	negative regulation of gene expression	negative regulation of nucleic acid-templated transcription	negative regulation of cellular macromolecule biosynthetic process	transcription, DNA-templated	#N/A	#N/A		DNA-binding transcription factor activity				626
cell differentiation	681	681	681	681	681	681	681	0.32477	9.999e-05	0.0028731		14152	26877	26877							cellular developmental process	#N/A	#N/A	#N/A	#N/A	#N/A	#N/A		double-stranded DNA binding				423
multicellular organism development	792	792	792	792	792	792	792	0.30878	9.999e-05	0.0028731		6117	16340, 26865	16340	26865						multicellular organismal process	anatomical structure development	#N/A	#N/A	#N/A	#N/A	#N/A		identical protein binding				476
microtubule	203	203	203	203	203	203	203	0.3935	0.0042996	0.048349		4828									#N/A	#N/A	#N/A	#N/A	#N/A	#N/A	#N/A		protein dimerization activity				709
peptidase activity	399	399	399	399	399	399	399	0.28883	9.999e-05	0.0028731		3454	11106, 39166	11106	39166						hydrolase activity	catalytic activity, acting on a protein	#N/A	#N/A	#N/A	#N/A	#N/A		enzyme binding				257
proteolysis	476	476	476	476	476	476	476	0.2909	9.999e-05	0.0028731		5422	12871	12871							protein metabolic process	#N/A	#N/A	#N/A	#N/A	#N/A	#N/A		DNA binding				776
hydrolase activity	1238	1238	1238	1238	1238	1238	1238	0.29457	9.999e-05	0.0028731		11106	3010	3010							catalytic activity	#N/A	#N/A	#N/A	#N/A	#N/A	#N/A		positive regulation of blood coagulation				10
cell adhesion	503	503	503	503	503	503	503	0.23968	9.999e-05	0.0028731		3544	13869	13869							biological adhesion	#N/A	#N/A	#N/A	#N/A	#N/A	#N/A		response to stress				538
cytoplasmic vesicle	449	449	449	449	449	449	449	0.39391	9.999e-05	0.0028731		15298									#N/A	#N/A	#N/A	#N/A	#N/A	#N/A	#N/A		response to light stimulus				36
cell projection	624	624	624	624	624	624	624	0.42349	0.0037996	0.043948		21593									#N/A	#N/A	#N/A	#N/A	#N/A	#N/A	#N/A		transcription regulator activity				686
endomembrane system	108	108	108	108	108	108	108	0.32806	9.999e-05	0.0028731		9336									#N/A	#N/A	#N/A	#N/A	#N/A	#N/A	#N/A		hexose metabolic process				40
cell surface	466	466	466	466	466	466	466	0.28116	9.999e-05	0.0028731		8346									#N/A	#N/A	#N/A	#N/A	#N/A	#N/A	#N/A		modification-dependent protein catabolic process				209
metalloendopeptidase activity	78	78	78	78	78	78	78	0.29083	9.999e-05	0.0028731		3397	3345, 3419	3345	3419						endopeptidase activity	metallopeptidase activity	#N/A	#N/A	#N/A	#N/A	#N/A		ubiquitin-like protein-specific protease activity				86
metallopeptidase activity	122	122	122	122	122	122	122	0.28016	9.999e-05	0.0028731		3419	7761	7761							peptidase activity, acting on L-amino acid peptides	#N/A	#N/A	#N/A	#N/A	#N/A	#N/A		protein modification by small protein removal				201
collagen catabolic process	40	40	40	40	40	40	40	0.18392	9.999e-05	0.0028731		14522	7453, 16769	7453	16769						catabolic process	collagen metabolic process	#N/A	#N/A	#N/A	#N/A	#N/A		thiol-dependent ubiquitinyl hydrolase activity				78
integrin-mediated signaling pathway	74	74	74	74	74	74	74	0.27479	9.999e-05	0.0028731		6075	6018	6018							cell surface receptor signaling pathway	#N/A	#N/A	#N/A	#N/A	#N/A	#N/A		system development				572
angiogenesis	191	191	191	191	191	191	191	0.2399	9.999e-05	0.0028731		1007	9262, 26552	9262	26552						anatomical structure formation involved in morphogenesis	blood vessel morphogenesis	#N/A	#N/A	#N/A	#N/A	#N/A		DNA-binding transcription factor activity, RNA polymerase II-specific				570
negative regulation of cell growth	86	86	86	86	86	86	86	0.28643	9.999e-05	0.0028731		14298	1045, 24176, 26562, 1044	1045	24176	26562	1044				regulation of cell growth	negative regulation of growth	negative regulation of cellular process	cell growth	#N/A	#N/A	#N/A		RNA polymerase II transcription factor binding				42
integrin binding	102	102	102	102	102	102	102	0.29678	9.999e-05	0.0028731		4282	3543, 23314, 3545	3543	23314	3545					signaling receptor binding	protein-containing complex binding	cell adhesion molecule binding	#N/A	#N/A	#N/A	#N/A		protein domain specific binding				31
extracellular matrix organization	199	199	199	199	199	199	199	0.25551	9.999e-05	0.0028731		14194	21654	21654							extracellular structure organization	#N/A	#N/A	#N/A	#N/A	#N/A	#N/A		limb morphogenesis				41
extracellular matrix disassembly	53	53	53	53	53	53	53	0.24595	0.00019998	0.0045767		13876	13854, 14194	13854	14194						cellular component disassembly	extracellular matrix organization	#N/A	#N/A	#N/A	#N/A	#N/A		embryonic organ morphogenesis				45
cell-matrix adhesion	74	74	74	74	74	74	74	0.21523	9.999e-05	0.0028731		6013	15471	15471							cell-substrate adhesion	#N/A	#N/A	#N/A	#N/A	#N/A	#N/A		animal organ development				946
male gonad development	74	74	74	74	74	74	74	0.26683	9.999e-05	0.0028731		7015	6840, 24783	6840	24783						gonad development	development of primary male sexual characteristics	#N/A	#N/A	#N/A	#N/A	#N/A		anatomical structure development				1204
cardiac epithelial to mesenchymal transition	10	10	10	10	10	10	10	0.086892	0.0016998	0.024852		30141	1303, 2412	1303	2412						epithelial to mesenchymal transition	heart morphogenesis	#N/A	#N/A	#N/A	#N/A	#N/A		DNA replication-independent nucleosome assembly				35
G protein-coupled receptor signaling pathway	842	842	842	842	842	842	842	0.30759	9.999e-05	0.0028731		6035	4118	4118							signal transduction	#N/A	#N/A	#N/A	#N/A	#N/A	#N/A		transferase activity, transferring phosphorus-containing groups				491
Rho guanyl-nucleotide exchange factor activity	37	37	37	37	37	37	37	0.27602	0.0029997	0.036973		4197	4196, 11321	4196	11321						Ras guanyl-nucleotide exchange factor activity	Rho GTPase binding	#N/A	#N/A	#N/A	#N/A	#N/A		phosphate-containing compound metabolic process				594
positive regulation of GTPase activity	220	220	220	220	220	220	220	0.33927	9.999e-05	0.0028731		16931	16928, 28192	16928	28192						regulation of GTPase activity	positive regulation of hydrolase activity	#N/A	#N/A	#N/A	#N/A	#N/A		structural molecule activity				233
GTPase activator activity	168	168	168	168	168	168	168	0.36919	0.00089991	0.015408		4204	6518, 14628	6518	14628						enzyme activator activity	GTPase regulator activity	#N/A	#N/A	#N/A	#N/A	#N/A		cell motility				170
positive regulation of transcription, DNA-templated	470	470	470	470	470	470	470	0.25155	9.999e-05	0.0028731		24145	5290, 8964, 42728, 5287	5290	8964	42728	5287				regulation of transcription, DNA-templated	positive regulation of gene expression	positive regulation of nucleic acid-templated transcription	transcription, DNA-templated	#N/A	#N/A	#N/A		anatomical structure morphogenesis				132
positive regulation of apoptotic process	250	250	250	250	250	250	250	0.28024	9.999e-05	0.0028731		21659	10739, 21661, 3370	10739	21661	3370					regulation of apoptotic process	positive regulation of programmed cell death	apoptotic process	#N/A	#N/A	#N/A	#N/A		cell morphogenesis involved in differentiation				40
protein dimerization activity	112	112	112	112	112	112	112	0.36458	0.0031997	0.03873		6105	234	234							protein binding	#N/A	#N/A	#N/A	#N/A	#N/A	#N/A		tissue development				176
lipid homeostasis	32	32	32	32	32	32	32	0.25443	0.0012999	0.020034		29788	26886	26886							chemical homeostasis	#N/A	#N/A	#N/A	#N/A	#N/A	#N/A		cellular component assembly				84
cellular response to insulin stimulus	69	69	69	69	69	69	69	0.29572	0.00039996	0.0078345		16678	16677, 33183	16677	33183						response to insulin	cellular response to peptide hormone stimulus	#N/A	#N/A	#N/A	#N/A	#N/A		positive regulation of cell proliferation				204
glucose homeostasis	81	81	81	81	81	81	81	0.31021	0.00029997	0.0063174		21229	17305	17305							carbohydrate homeostasis	#N/A	#N/A	#N/A	#N/A	#N/A	#N/A		kinase activity				355
DNA-binding transcription factor activity, RNA polymerase II-specific	626	626	626	626	626	626	626	0.28577	9.999e-05	0.0028731		728	2869	2869							DNA-binding transcription factor activity	#N/A	#N/A	#N/A	#N/A	#N/A	#N/A		cellular response to growth factor stimulus				141
nuclear chromatin	667	667	667	667	667	667	667	0.27812	9.999e-05	0.0028731		606									#N/A	#N/A	#N/A	#N/A	#N/A	#N/A	#N/A		protein kinase activity				364
sequence-specific double-stranded DNA binding	402	402	402	402	402	402	402	0.28661	9.999e-05	0.0028731		45937	2860, 22090	2860	22090						double-stranded DNA binding	sequence-specific DNA binding	#N/A	#N/A	#N/A	#N/A	#N/A		cellular response to stress				659
protein homodimerization activity	476	476	476	476	476	476	476	0.27202	9.999e-05	0.0028731		21418	7066, 6105	7066	6105						identical protein binding	protein dimerization activity	#N/A	#N/A	#N/A	#N/A	#N/A		response to molecule of bacterial origin				135
protein heterodimerization activity	233	233	233	233	233	233	233	0.24837	9.999e-05	0.0028731		25134	6105	6105							protein dimerization activity	#N/A	#N/A	#N/A	#N/A	#N/A	#N/A		regulation of cellular response to stress				68
transcription factor complex	171	171	171	171	171	171	171	0.23852	9.999e-05	0.0028731		4641									#N/A	#N/A	#N/A	#N/A	#N/A	#N/A	#N/A		protein phosphorylation				563
regulation of transcription by RNA polymerase II	589	589	589	589	589	589	589	0.30448	9.999e-05	0.0028731		5292	5290, 2873	5290	2873						regulation of transcription, DNA-templated	transcription by RNA polymerase II	#N/A	#N/A	#N/A	#N/A	#N/A		transmembrane receptor protein tyrosine kinase signaling pathway				84
enzyme binding	253	253	253	253	253	253	253	0.30341	9.999e-05	0.0028731		11400	234	234							protein binding	#N/A	#N/A	#N/A	#N/A	#N/A	#N/A		protein kinase binding				51
histone deacetylase binding	75	75	75	75	75	75	75	0.31989	0.00089991	0.015408		21439	11400	11400							enzyme binding	#N/A	#N/A	#N/A	#N/A	#N/A	#N/A		activation of protein kinase activity				115
sequence-specific DNA binding	506	506	506	506	506	506	506	0.27206	9.999e-05	0.0028731		22090	2847	2847							DNA binding	#N/A	#N/A	#N/A	#N/A	#N/A	#N/A		response to organic substance				198
protein-containing complex binding	259	259	259	259	259	259	259	0.31462	9.999e-05	0.0028731		23314	4479	4479							binding	#N/A	#N/A	#N/A	#N/A	#N/A	#N/A		icosanoid metabolic process				62
negative regulation of fibrinolysis	10	10	10	10	10	10	10	0.091259	0.0029997	0.036973		28719	14190, 15962, 26558, 28718, 21348	14190	15962	26558	28718	21348			positive regulation of blood coagulation	positive regulation of response to external stimulus	negative regulation of biological process	regulation of fibrinolysis	fibrinolysis	#N/A	#N/A		signal transduction by protein phosphorylation				195
response to hypoxia	129	129	129	129	129	129	129	0.22822	9.999e-05	0.0028731		1137	5838, 20031	5838	20031						response to stress	response to decreased oxygen levels	#N/A	#N/A	#N/A	#N/A	#N/A		positive regulation of tumor necrosis factor production				52
response to UV	36	36	36	36	36	36	36	0.26399	0.0018998	0.026933		7794	7800	7800							response to light stimulus	#N/A	#N/A	#N/A	#N/A	#N/A	#N/A		purine ribonucleoside binding				243
double-stranded DNA binding	91	91	91	91	91	91	91	0.27728	9.999e-05	0.0028731		2860	2847	2847							DNA binding	#N/A	#N/A	#N/A	#N/A	#N/A	#N/A		actomyosin structure organization				26
DNA-binding transcription factor activity	619	619	619	619	619	619	619	0.28666	9.999e-05	0.0028731		2869	736	736							transcription regulator activity	#N/A	#N/A	#N/A	#N/A	#N/A	#N/A		ubiquitin-like protein transferase activity				158
glucose metabolic process	40	40	40	40	40	40	40	0.29383	0.0026997	0.034905		4950	12660	12660							hexose metabolic process	#N/A	#N/A	#N/A	#N/A	#N/A	#N/A		protein modification by small protein conjugation				461
regulation of transcription, DNA-templated	1023	1023	1023	1023	1023	1023	1023	0.33611	9.999e-05	0.0028731		5290	8817, 42726, 46191, 5287	8817	42726	46191	5287				regulation of gene expression	regulation of nucleic acid-templated transcription	regulation of cellular macromolecule biosynthetic process	transcription, DNA-templated	#N/A	#N/A	#N/A		ubiquitin-protein transferase activity				232
ubiquitin-dependent protein catabolic process	209	209	209	209	209	209	209	0.36092	9.999e-05	0.0028731		5427	235	235							modification-dependent protein catabolic process	#N/A	#N/A	#N/A	#N/A	#N/A	#N/A		regulation of macromolecule metabolic process				287
thiol-dependent ubiquitinyl hydrolase activity	78	78	78	78	78	78	78	0.32991	0.0013999	0.021269		3396	13094, 37608	13094	37608						ubiquitin-like protein-specific protease activity	ubiquitinyl hydrolase activity	#N/A	#N/A	#N/A	#N/A	#N/A		nucleoside-triphosphatase activity				487
protein deubiquitination	201	201	201	201	201	201	201	0.27563	9.999e-05	0.0028731		10919	32469	32469							protein modification by small protein removal	#N/A	#N/A	#N/A	#N/A	#N/A	#N/A		DNA metabolic process				584
cysteine-type peptidase activity	109	109	109	109	109	109	109	0.3142	9.999e-05	0.0028731		3386	7761	7761							peptidase activity, acting on L-amino acid peptides	#N/A	#N/A	#N/A	#N/A	#N/A	#N/A		translesion synthesis				31
transcription coactivator activity	168	168	168	168	168	168	168	0.27598	9.999e-05	0.0028731		2885	2884	2884							transcription coregulator activity	#N/A	#N/A	#N/A	#N/A	#N/A	#N/A		cytokine-mediated signaling pathway				547
thiol-dependent ubiquitin-specific protease activity	78	78	78	78	78	78	78	0.33506	0.0018998	0.026933		3395	3396	3396							thiol-dependent ubiquitinyl hydrolase activity	#N/A	#N/A	#N/A	#N/A	#N/A	#N/A		positive regulation of endocytosis				40
NEDD8-specific protease activity	8	8	8	8	8	8	8	7.5992e-07	0.00089991	0.015408		13095	13094	13094							ubiquitin-like protein-specific protease activity	#N/A	#N/A	#N/A	#N/A	#N/A	#N/A		transmembrane signaling receptor activity				988
nuclear speck	306	306	306	306	306	306	306	0.26155	9.999e-05	0.0028731		10942									#N/A	#N/A	#N/A	#N/A	#N/A	#N/A	#N/A		Ras GTPase binding				135
extracellular matrix	209	209	209	209	209	209	209	0.26175	9.999e-05	0.0028731		14933									#N/A	#N/A	#N/A	#N/A	#N/A	#N/A	#N/A		protein transport				211
skeletal system development	119	119	119	119	119	119	119	0.22986	9.999e-05	0.0028731		979	26744	26744							system development	#N/A	#N/A	#N/A	#N/A	#N/A	#N/A		positive regulation of GTPase activity				84
protease binding	78	78	78	78	78	78	78	0.25574	9.999e-05	0.0028731		1478	11400	11400							enzyme binding	#N/A	#N/A	#N/A	#N/A	#N/A	#N/A		tRNA metabolic process				87
RNA polymerase II cis-regulatory region sequence-specific DNA binding	466	466	466	466	466	466	466	0.28621	9.999e-05	0.0028731		#N/A	#N/A	#N/A							#N/A	#N/A	#N/A	#N/A	#N/A	#N/A	#N/A		RNA methyltransferase activity				9
DNA-binding transcription activator activity, RNA polymerase II-specific	360	360	360	360	360	360	360	0.22592	9.999e-05	0.0028731		900	728	728							DNA-binding transcription factor activity, RNA polymerase II-specific	#N/A	#N/A	#N/A	#N/A	#N/A	#N/A		RNA methylation				28
RNA polymerase II activating transcription factor binding	42	42	42	42	42	42	42	0.26366	0.00069993	0.012488		829	804, 17416	804	17416						RNA polymerase II transcription factor binding	activating transcription factor binding	#N/A	#N/A	#N/A	#N/A	#N/A		cell-cell adhesion via plasma-membrane adhesion molecules				202
DNA-binding transcription repressor activity, RNA polymerase II-specific	171	171	171	171	171	171	171	0.32937	9.999e-05	0.0028731		902	728	728							DNA-binding transcription factor activity, RNA polymerase II-specific	#N/A	#N/A	#N/A	#N/A	#N/A	#N/A		protein tyrosine kinase activity				78
HMG box domain binding	13	13	13	13	13	13	13	0.1331	0.0024998	0.033046		33636	13205	13205							protein domain specific binding	#N/A	#N/A	#N/A	#N/A	#N/A	#N/A		regulation of cell migration				168
negative regulation of transcription by RNA polymerase II	585	585	585	585	585	585	585	0.29701	9.999e-05	0.0028731		149	5292, 10908, 2873	5292	10908	2873					regulation of transcription by RNA polymerase II	negative regulation of transcription, DNA-templated	transcription by RNA polymerase II	#N/A	#N/A	#N/A	#N/A		positive regulation of protein phosphorylation				306
embryonic limb morphogenesis	41	41	41	41	41	41	41	0.2646	0.0013999	0.021269		14318	18871, 18879	18871	18879						limb morphogenesis	embryonic appendage morphogenesis	#N/A	#N/A	#N/A	#N/A	#N/A		molecular transducer activity				194
embryonic skeletal system morphogenesis	45	45	45	45	45	45	45	0.13296	9.999e-05	0.0028731		26717	26591, 26718, 26719	26591	26718	26719					embryonic organ morphogenesis	skeletal system morphogenesis	embryonic skeletal system development	#N/A	#N/A	#N/A	#N/A		neuron projection guidance				143
cartilage development	63	63	63	63	63	63	63	0.20904	9.999e-05	0.0028731		28079	26551, 979, 31253	26551	979	31253					animal organ development	skeletal system development	connective tissue development	#N/A	#N/A	#N/A	#N/A		regulation of protein kinase B signaling				160
roof of mouth development	51	51	51	51	51	51	51	0.27463	0.00059994	0.010984		29846	26865	26865							anatomical structure development	#N/A	#N/A	#N/A	#N/A	#N/A	#N/A		enzyme linked receptor protein signaling pathway				115
chromosome, centromeric region	109	109	109	109	109	109	109	0.27732	9.999e-05	0.0028731		591									#N/A	#N/A	#N/A	#N/A	#N/A	#N/A	#N/A		positive regulation of phosphorylation				195
CENP-A containing nucleosome assembly	35	35	35	35	35	35	35	0.17521	9.999e-05	0.0028731		17884	5273, 14977, 2927, 18301, 31435	5273	14977	2927	18301	31435			DNA replication-independent nucleosome assembly	chromatin remodeling at centromere	histone exchange	centromere complex assembly	CENP-A containing chromatin organization	#N/A	#N/A		response to retinoic acid				51
kinase activity	473	473	473	473	473	473	473	0.30384	9.999e-05	0.0028731		10718	11094	11094							transferase activity, transferring phosphorus-containing groups	#N/A	#N/A	#N/A	#N/A	#N/A	#N/A		regulation of cell adhesion mediated by integrin				14
phosphorylation	473	473	473	473	473	473	473	0.30891	9.999e-05	0.0028731		10722	5694	5694							phosphate-containing compound metabolic process	#N/A	#N/A	#N/A	#N/A	#N/A	#N/A		mesonephric tubule development				38
Golgi membrane	447	447	447	447	447	447	447	0.33067	9.999e-05	0.0028731		162									#N/A	#N/A	#N/A	#N/A	#N/A	#N/A	#N/A		ameboidal-type cell migration				36
phosphotransferase activity, alcohol group as acceptor	18	18	18	18	18	18	18	0.19422	0.0026997	0.034905		11095	11094	11094							transferase activity, transferring phosphorus-containing groups	#N/A	#N/A	#N/A	#N/A	#N/A	#N/A		cell differentiation				660
basement membrane	62	62	62	62	62	62	62	0.32304	0.0025997	0.034023		4582									#N/A	#N/A	#N/A	#N/A	#N/A	#N/A	#N/A		positive regulation of peptidyl-serine phosphorylation				18
extracellular matrix structural constituent	114	114	114	114	114	114	114	0.20617	9.999e-05	0.0028731		4305	4302	4302							structural molecule activity	#N/A	#N/A	#N/A	#N/A	#N/A	#N/A		response to chemical				569
cellular protein metabolic process	159	159	159	159	159	159	159	0.24967	9.999e-05	0.0028731		22752	12871, 22748	12871	22748						protein metabolic process	cellular macromolecule metabolic process	#N/A	#N/A	#N/A	#N/A	#N/A		Fc receptor signaling pathway				127
cell migration	170	170	170	170	170	170	170	0.30502	9.999e-05	0.0028731		10832	26878	26878							cell motility	#N/A	#N/A	#N/A	#N/A	#N/A	#N/A		response to mechanical stimulus				54
animal organ morphogenesis	108	108	108	108	108	108	108	0.29427	9.999e-05	0.0028731		6229	6176, 26551	6176	26551						anatomical structure morphogenesis	animal organ development	#N/A	#N/A	#N/A	#N/A	#N/A		regulation of protein insertion into mitochondrial membrane involved in apoptotic signaling pathway				17
substrate adhesion-dependent cell spreading	40	40	40	40	40	40	40	0.25141	0.00059994	0.010984		18241	658, 15471	658	15471						cell morphogenesis involved in differentiation	cell-substrate adhesion	#N/A	#N/A	#N/A	#N/A	#N/A		response to cytokine				72
post-translational protein modification	223	223	223	223	223	223	223	0.34168	9.999e-05	0.0028731		22210	5376	5376							cellular protein modification process	#N/A	#N/A	#N/A	#N/A	#N/A	#N/A		response to external stimulus				50
endoplasmic reticulum lumen	211	211	211	211	211	211	211	0.29522	9.999e-05	0.0028731		4750									#N/A	#N/A	#N/A	#N/A	#N/A	#N/A	#N/A		response to lipopolysaccharide				148
endoderm development	27	27	27	27	27	27	27	0.12393	0.00019998	0.0045767		6316	6230	6230							tissue development	#N/A	#N/A	#N/A	#N/A	#N/A	#N/A		transcription regulatory region sequence-specific DNA binding				274
protein-containing complex assembly	84	84	84	84	84	84	84	0.3036	0.00019998	0.0045767		31833	9261, 22446	9261	22446						cellular component assembly	protein-containing complex subunit organization	#N/A	#N/A	#N/A	#N/A	#N/A		regulation of transcription from RNA polymerase II promoter in response to stress				51
positive regulation of epithelial cell proliferation	47	47	47	47	47	47	47	0.2528	9.999e-05	0.0028731		27615	6734, 27614, 27609	6734	27614	27609					positive regulation of cell proliferation	regulation of epithelial cell proliferation	epithelial cell proliferation	#N/A	#N/A	#N/A	#N/A		positive regulation of cellular process				185
protein kinase activity	355	355	355	355	355	355	355	0.30686	9.999e-05	0.0028731		3809	10718, 11095, 39166	10718	11095	39166					kinase activity	phosphotransferase activity, alcohol group as acceptor	catalytic activity, acting on a protein	#N/A	#N/A	#N/A	#N/A		regulation of Notch signaling pathway				27
cellular response to vascular endothelial growth factor stimulus	22	22	22	22	22	22	22	0.20694	0.0014999	0.022488		19671	33171	33171							cellular response to growth factor stimulus	#N/A	#N/A	#N/A	#N/A	#N/A	#N/A		serine hydrolase activity				125
protein serine/threonine kinase activity	269	269	269	269	269	269	269	0.33404	9.999e-05	0.0028731		3811	3809	3809							protein kinase activity	#N/A	#N/A	#N/A	#N/A	#N/A	#N/A		protein targeting				49
centrosome	304	304	304	304	304	304	304	0.36605	9.999e-05	0.0028731		4783									#N/A	#N/A	#N/A	#N/A	#N/A	#N/A	#N/A		anion binding				327
cellular response to DNA damage stimulus	377	377	377	377	377	377	377	0.29308	9.999e-05	0.0028731		5855	13991	13991							cellular response to stress	#N/A	#N/A	#N/A	#N/A	#N/A	#N/A		male gamete generation				309
intracellular signal transduction	296	296	296	296	296	296	296	0.34575	9.999e-05	0.0028731		4171	4118	4118							signal transduction	#N/A	#N/A	#N/A	#N/A	#N/A	#N/A		steroid metabolic process				85
response to lipopolysaccharide	135	135	135	135	135	135	135	0.21136	9.999e-05	0.0028731		16335	1687, 17800, 40994	1687	17800	40994					response to molecule of bacterial origin	response to lipid	response to oxygen-containing compound	#N/A	#N/A	#N/A	#N/A		hematopoietic or lymphoid organ development				76
regulation of cellular response to heat	53	53	53	53	53	53	53	0.28757	0.00069993	0.012488		39368	35016, 18393	35016	18393						regulation of cellular response to stress	cellular response to heat	#N/A	#N/A	#N/A	#N/A	#N/A		animal organ morphogenesis				60
peptidyl-serine phosphorylation	100	100	100	100	100	100	100	0.34024	0.00089991	0.015408		11554	5379, 11657	5379	11657						protein phosphorylation	peptidyl-serine modification	#N/A	#N/A	#N/A	#N/A	#N/A		divalent metal ion transport				92
vascular endothelial growth factor receptor signaling pathway	45	45	45	45	45	45	45	0.20217	9.999e-05	0.0028731		26141	4170	4170							transmembrane receptor protein tyrosine kinase signaling pathway	#N/A	#N/A	#N/A	#N/A	#N/A	#N/A		calcium ion transport				140
mitogen-activated protein kinase binding	26	26	26	26	26	26	26	0.1334	0.00019998	0.0045767		4186	13202	13202							protein kinase binding	#N/A	#N/A	#N/A	#N/A	#N/A	#N/A		second-messenger-mediated signaling				60
activation of MAPK activity	81	81	81	81	81	81	81	0.32378	0.00049995	0.0094379		208	16004, 21936	16004	21936						activation of protein kinase activity	positive regulation of MAP kinase activity	#N/A	#N/A	#N/A	#N/A	#N/A		protein-containing complex assembly				28
response to cytokine	47	47	47	47	47	47	47	0.20942	9.999e-05	0.0028731		17900	8389	8389							response to organic substance	#N/A	#N/A	#N/A	#N/A	#N/A	#N/A		organic cyclic compound binding				907
leukotriene metabolic process	17	17	17	17	17	17	17	0.19495	0.0033997	0.040664		5599	5598	5598							icosanoid metabolic process	#N/A	#N/A	#N/A	#N/A	#N/A	#N/A		transcription factor binding				87
protein autophosphorylation	125	125	125	125	125	125	125	0.27224	9.999e-05	0.0028731		24968	5379	5379							protein phosphorylation	#N/A	#N/A	#N/A	#N/A	#N/A	#N/A		pigment cell differentiation				18
MAPK cascade	195	195	195	195	195	195	195	0.28222	9.999e-05	0.0028731		183	13967, 4171	13967	4171						signal transduction by protein phosphorylation	intracellular signal transduction	#N/A	#N/A	#N/A	#N/A	#N/A		cytoskeletal protein binding				223
positive regulation of tumor necrosis factor biosynthetic process	27	27	27	27	27	27	27	0.072933	9.999e-05	0.0028731		21175	16591, 20821, 21174, 21173	16591	20821	21174	21173				positive regulation of tumor necrosis factor production	positive regulation of cytokine biosynthetic process	regulation of tumor necrosis factor biosynthetic process	tumor necrosis factor biosynthetic process	#N/A	#N/A	#N/A		positive regulation of RNA biosynthetic process				68
smoothened signaling pathway	48	48	48	48	48	48	48	0.30777	0.0039996	0.04551		6071	6018	6018							cell surface receptor signaling pathway	#N/A	#N/A	#N/A	#N/A	#N/A	#N/A		cell adhesion				201
GTP binding	243	243	243	243	243	243	243	0.33125	9.999e-05	0.0028731		4507	16385, 16396, 19398	16385	16396	19398					purine ribonucleoside binding	guanyl ribonucleotide binding	purine ribonucleoside triphosphate binding	#N/A	#N/A	#N/A	#N/A		cell surface receptor signaling pathway involved in cell-cell signaling				142
nuclear body	242	242	242	242	242	242	242	0.28039	9.999e-05	0.0028731		10939									#N/A	#N/A	#N/A	#N/A	#N/A	#N/A	#N/A		Wnt signaling pathway				57
lipid binding	205	205	205	205	205	205	205	0.35304	9.999e-05	0.0028731		5542	4479	4479							binding	#N/A	#N/A	#N/A	#N/A	#N/A	#N/A		positive regulation of Wnt signaling pathway				101
sarcomere organization	26	26	26	26	26	26	26	0.23712	0.0019998	0.027959		23510	14954, 14232	14954	14232						actomyosin structure organization	myofibril assembly	#N/A	#N/A	#N/A	#N/A	#N/A		DNA geometric change				52
ubiquitin-protein transferase activity	158	158	158	158	158	158	158	0.38168	0.0031997	0.03873		3958	13098	13098							ubiquitin-like protein transferase activity	#N/A	#N/A	#N/A	#N/A	#N/A	#N/A		negative regulation of Wnt signaling pathway				125
protein ubiquitination	419	419	419	419	419	419	419	0.34507	9.999e-05	0.0028731		4531	16285	16285							protein modification by small protein conjugation	#N/A	#N/A	#N/A	#N/A	#N/A	#N/A		hemostasis				163
ubiquitin protein ligase activity	232	232	232	232	232	232	232	0.31527	9.999e-05	0.0028731		31426	3958, 31453	3958	31453						ubiquitin-protein transferase activity	ubiquitin-like protein ligase activity	#N/A	#N/A	#N/A	#N/A	#N/A		phosphoprotein phosphatase activity				86
regulation of gene expression	287	287	287	287	287	287	287	0.25888	9.999e-05	0.0028731		8817	30078, 8816	30078	8816						regulation of macromolecule metabolic process	gene expression	#N/A	#N/A	#N/A	#N/A	#N/A		protein tyrosine/serine/threonine phosphatase activity				15
cellular_component	300	300	300	300	300	300	300	0.29993	9.999e-05	0.0028731		302									#N/A	#N/A	#N/A	#N/A	#N/A	#N/A	#N/A		phosphatase activity				100
protein-macromolecule adaptor activity	61	61	61	61	61	61	61	0.27194	0.00019998	0.0045767		#N/A	#N/A	#N/A							#N/A	#N/A	#N/A	#N/A	#N/A	#N/A	#N/A		phosphoric ester hydrolase activity				131
transmembrane transport	440	440	440	440	440	440	440	0.34967	9.999e-05	0.0028731		29785	5711	5711							transport	#N/A	#N/A	#N/A	#N/A	#N/A	#N/A		protein dephosphorylation				86
ATPase-coupled transmembrane transporter activity	57	57	57	57	57	57	57	0.17556	9.999e-05	0.0028731		#N/A	#N/A	#N/A							#N/A	#N/A	#N/A	#N/A	#N/A	#N/A	#N/A		negative regulation of MAP kinase activity				21
ATPase activity	181	181	181	181	181	181	181	0.29051	9.999e-05	0.0028731		5148	3222	3222							nucleoside-triphosphatase activity	#N/A	#N/A	#N/A	#N/A	#N/A	#N/A		formation of primary germ layer				13
mitochondrion	961	961	961	961	961	961	961	0.33038	9.999e-05	0.0028731		3413									#N/A	#N/A	#N/A	#N/A	#N/A	#N/A	#N/A		regulation of signal transduction				64
DNA repair	286	286	286	286	286	286	286	0.2959	9.999e-05	0.0028731		5228	5209, 5855	5209	5855						DNA metabolic process	cellular response to DNA damage stimulus	#N/A	#N/A	#N/A	#N/A	#N/A		vesicle-mediated transport				197
error-free translesion synthesis	17	17	17	17	17	17	17	0.085191	9.999e-05	0.0028731		23334	13271	13271							translesion synthesis	#N/A	#N/A	#N/A	#N/A	#N/A	#N/A		protein ubiquitination				162
interleukin-15-mediated signaling pathway	11	11	11	11	11	11	11	0.086397	0.0024998	0.033046		19482	12572, 33158	12572	33158						cytokine-mediated signaling pathway	cellular response to interleukin-15	#N/A	#N/A	#N/A	#N/A	#N/A		regulation of I-kappaB kinase/NF-kappaB signaling				127
nuclear membrane	163	163	163	163	163	163	163	0.31289	9.999e-05	0.0028731		15831									#N/A	#N/A	#N/A	#N/A	#N/A	#N/A	#N/A		negative regulation of DNA-binding transcription factor activity				68
cytoplasmic vesicle membrane	103	103	103	103	103	103	103	0.35231	0.0021998	0.030221		14596									#N/A	#N/A	#N/A	#N/A	#N/A	#N/A	#N/A		positive regulation of molecular function				117
positive regulation of phagocytosis	40	40	40	40	40	40	40	0.22661	0.00019998	0.0045767		27702	24071, 27700, 5802	24071	27700	5802					positive regulation of endocytosis	regulation of phagocytosis	phagocytosis	#N/A	#N/A	#N/A	#N/A		regulation of viral transcription				18
endosome	498	498	498	498	498	498	498	0.33435	9.999e-05	0.0028731		4731									#N/A	#N/A	#N/A	#N/A	#N/A	#N/A	#N/A		negative regulation of locomotion				25
cytokine receptor activity	39	39	39	39	39	39	39	0.27984	0.0026997	0.034905		4005	3997	3997							transmembrane signaling receptor activity	#N/A	#N/A	#N/A	#N/A	#N/A	#N/A		regulation of cytokine production				52
Rab GTPase binding	105	105	105	105	105	105	105	0.33439	0.00029997	0.0063174		11402	11293	11293							Ras GTPase binding	#N/A	#N/A	#N/A	#N/A	#N/A	#N/A		positive regulation of MAPK cascade				211
intracellular protein transport	211	211	211	211	211	211	211	0.33514	9.999e-05	0.0028731		5782	9608, 25074, 18401	9608	25074	18401					protein transport	intracellular transport	cellular protein localization	#N/A	#N/A	#N/A	#N/A		glycosaminoglycan binding				154
activation of GTPase activity	84	84	84	84	84	84	84	0.27668	9.999e-05	0.0028731		35830	16931	16931							positive regulation of GTPase activity	#N/A	#N/A	#N/A	#N/A	#N/A	#N/A		signaling receptor activity				348
trans-Golgi network membrane	84	84	84	84	84	84	84	0.22448	9.999e-05	0.0028731		16419									#N/A	#N/A	#N/A	#N/A	#N/A	#N/A	#N/A		aminoglycan catabolic process				21
RNA binding	980	980	980	980	980	980	980	0.31265	9.999e-05	0.0028731		2899	2846	2846							nucleic acid binding	#N/A	#N/A	#N/A	#N/A	#N/A	#N/A		developmental process				303
tRNA processing	87	87	87	87	87	87	87	0.20908	9.999e-05	0.0028731		6502	5323, 18264	5323	18264						tRNA metabolic process	ncRNA processing	#N/A	#N/A	#N/A	#N/A	#N/A		oxidoreductase activity				217
tRNA methyltransferase activity	9	9	9	9	9	9	9	0.00042191	0.00049995	0.0094379		6639	6637, 39169	6637	39169						RNA methyltransferase activity	catalytic activity, acting on a tRNA	#N/A	#N/A	#N/A	#N/A	#N/A		rhythmic process				60
tRNA methylation	28	28	28	28	28	28	28	0.23023	0.0010999	0.017669		14450	991, 5324	991	5324						RNA methylation	tRNA modification	#N/A	#N/A	#N/A	#N/A	#N/A		regulation of ossification				38
cell development	23	23	23	23	23	23	23	0.19412	0.0014999	0.022488		26508	26865, 26877, 14152	26865	26877	14152					anatomical structure development	cellular developmental process	cell differentiation	#N/A	#N/A	#N/A	#N/A		positive regulation of cell differentiation				107
muscle organ development	75	75	75	75	75	75	75	0.25113	9.999e-05	0.0028731		6340	26551, 30868	26551	30868						animal organ development	muscle structure development	#N/A	#N/A	#N/A	#N/A	#N/A		peptide transport				461
homophilic cell adhesion via plasma membrane adhesion molecules	131	131	131	131	131	131	131	0.20304	9.999e-05	0.0028731		6010	36940	36940							cell-cell adhesion via plasma-membrane adhesion molecules	#N/A	#N/A	#N/A	#N/A	#N/A	#N/A		all				811
protein tyrosine kinase activity	95	95	95	95	95	95	95	0.25399	9.999e-05	0.0028731		3841	3809	3809							protein kinase activity	#N/A	#N/A	#N/A	#N/A	#N/A	#N/A		intracellular protein transport				67
transmembrane receptor protein tyrosine kinase activity	44	44	44	44	44	44	44	0.18202	9.999e-05	0.0028731		3842	3841, 12548	3841	12548						protein tyrosine kinase activity	transmembrane receptor protein kinase activity	#N/A	#N/A	#N/A	#N/A	#N/A		regionalization				112
peptidyl-tyrosine phosphorylation	98	98	98	98	98	98	98	0.265	9.999e-05	0.0028731		11557	5379, 11660	5379	11660						protein phosphorylation	peptidyl-tyrosine modification	#N/A	#N/A	#N/A	#N/A	#N/A		embryonic morphogenesis				87
endosome membrane	215	215	215	215	215	215	215	0.29985	9.999e-05	0.0028731		8365									#N/A	#N/A	#N/A	#N/A	#N/A	#N/A	#N/A		plasma membrane organization				12
integral component of plasma membrane	1082	1082	1082	1082	1082	1082	1082	0.24428	9.999e-05	0.0028731		4212									#N/A	#N/A	#N/A	#N/A	#N/A	#N/A	#N/A		lipid binding				116
positive regulation of cell migration	168	168	168	168	168	168	168	0.29102	9.999e-05	0.0028731		14326	14325, 46226, 10832	14325	46226	10832					regulation of cell migration	positive regulation of cell motility	cell migration	#N/A	#N/A	#N/A	#N/A		positive regulation of cellular catabolic process				18
positive regulation of MAPK cascade	84	84	84	84	84	84	84	0.30005	0.00019998	0.0045767		21940	1395, 21938, 41799, 183	1395	21938	41799	183				positive regulation of protein phosphorylation	regulation of MAPK cascade	positive regulation of intracellular signal transduction	MAPK cascade	#N/A	#N/A	#N/A		negative regulation of ion transport				19
signaling receptor activity	194	194	194	194	194	194	194	0.25485	9.999e-05	0.0028731		4160	29914	29914							molecular transducer activity	#N/A	#N/A	#N/A	#N/A	#N/A	#N/A		DNA damage response, signal transduction by p53 class mediator				63
receptor complex	153	153	153	153	153	153	153	0.25435	9.999e-05	0.0028731		21796									#N/A	#N/A	#N/A	#N/A	#N/A	#N/A	#N/A		cell adhesion molecule binding				288
axon guidance	143	143	143	143	143	143	143	0.33897	0.00019998	0.0045767		6242	36408, 6241	36408	6241						neuron projection guidance	axonogenesis	#N/A	#N/A	#N/A	#N/A	#N/A		nuclear-transcribed mRNA catabolic process				66
positive regulation of protein kinase B signaling	123	123	123	123	123	123	123	0.25162	9.999e-05	0.0028731		28703	28702, 41799, 22016	28702	41799	22016					regulation of protein kinase B signaling	positive regulation of intracellular signal transduction	protein kinase B signaling	#N/A	#N/A	#N/A	#N/A		glycerophospholipid biosynthetic process				60
transmembrane receptor protein tyrosine kinase signaling pathway	100	100	100	100	100	100	100	0.21335	9.999e-05	0.0028731		4170	6019	6019							enzyme linked receptor protein signaling pathway	#N/A	#N/A	#N/A	#N/A	#N/A	#N/A		sterol homeostasis				67
positive regulation of kinase activity	60	60	60	60	60	60	60	0.22094	9.999e-05	0.0028731		17481	21013, 22074, 28194	21013	22074	28194					positive regulation of phosphorylation	regulation of kinase activity	positive regulation of transferase activity	#N/A	#N/A	#N/A	#N/A		negative regulation of ossification				52
cellular response to retinoic acid	51	51	51	51	51	51	51	0.2433	9.999e-05	0.0028731		33108	16361, 33039, 33204, 40995	16361	33039	33204	40995				response to retinoic acid	cellular response to acid chemical	cellular response to lipid	cellular response to oxygen-containing compound	#N/A	#N/A	#N/A		cell development				89
positive regulation of cell adhesion mediated by integrin	14	14	14	14	14	14	14	0.066825	0.00029997	0.0063174		17433	17431, 24053, 17430	17431	24053	17430					regulation of cell adhesion mediated by integrin	positive regulation of cell adhesion	cell adhesion mediated by integrin	#N/A	#N/A	#N/A	#N/A		branching morphogenesis of an epithelial tube				68
membrane raft	173	173	173	173	173	173	173	0.26802	9.999e-05	0.0028731		23426									#N/A	#N/A	#N/A	#N/A	#N/A	#N/A	#N/A		regulation of biological quality				74
ureteric bud development	33	33	33	33	33	33	33	0.23686	0.00039996	0.0078345		1129	33943	33943							mesonephric tubule development	#N/A	#N/A	#N/A	#N/A	#N/A	#N/A		response to abiotic stimulus				80
neural crest cell migration	36	36	36	36	36	36	36	0.226	0.00019998	0.0045767		1222	1138, 9373	1138	9373						ameboidal-type cell migration	neural crest cell development	#N/A	#N/A	#N/A	#N/A	#N/A		stem cell population maintenance				50
nervous system development	326	326	326	326	326	326	326	0.35703	9.999e-05	0.0028731		6232	26744	26744							system development	#N/A	#N/A	#N/A	#N/A	#N/A	#N/A		regulation of programmed cell death				200
positive regulation of gene expression	334	334	334	334	334	334	334	0.2509	9.999e-05	0.0028731		8964	8817, 8941, 8816	8817	8941	8816					regulation of gene expression	positive regulation of macromolecule metabolic process	gene expression	#N/A	#N/A	#N/A	#N/A		response to hormone				152
neuron differentiation	104	104	104	104	104	104	104	0.33115	0.00019998	0.0045767		14178	14152, 26712	14152	26712						cell differentiation	generation of neurons	#N/A	#N/A	#N/A	#N/A	#N/A		regulation of mitotic nuclear division				22
positive regulation of peptidyl-serine phosphorylation of STAT protein	18	18	18	18	18	18	18	0.14949	0.0009999	0.01662		16945	16942, 16943, 21169	16942	16943	21169					positive regulation of peptidyl-serine phosphorylation	regulation of peptidyl-serine phosphorylation of STAT protein	serine phosphorylation of STAT protein	#N/A	#N/A	#N/A	#N/A		chordate embryonic development				171
response to drug	225	225	225	225	225	225	225	0.25265	9.999e-05	0.0028731		7700	20922	20922							response to chemical	#N/A	#N/A	#N/A	#N/A	#N/A	#N/A		embryonic heart tube morphogenesis				43
early endosome	191	191	191	191	191	191	191	0.31918	9.999e-05	0.0028731		4732									#N/A	#N/A	#N/A	#N/A	#N/A	#N/A	#N/A		regulation of protein metabolic process				11
dendrite	262	262	262	262	262	262	262	0.40284	0.0043996	0.049412		14403									#N/A	#N/A	#N/A	#N/A	#N/A	#N/A	#N/A		intrinsic apoptotic signaling pathway in response to DNA damage				29
negative regulation of apoptotic process	407	407	407	407	407	407	407	0.23982	9.999e-05	0.0028731		6650	10739, 21662, 3370	10739	21662	3370					regulation of apoptotic process	negative regulation of programmed cell death	apoptotic process	#N/A	#N/A	#N/A	#N/A		response to radiation				37
synapse	420	420	420	420	420	420	420	0.40887	0.0014999	0.022488		23500									#N/A	#N/A	#N/A	#N/A	#N/A	#N/A	#N/A		regeneration				35
Fc-epsilon receptor signaling pathway	127	127	127	127	127	127	127	0.23149	9.999e-05	0.0028731		20345	20343	20343							Fc receptor signaling pathway	#N/A	#N/A	#N/A	#N/A	#N/A	#N/A		cytoskeleton organization				91
cellular response to mechanical stimulus	54	54	54	54	54	54	54	0.2841	0.00069993	0.012488		14007	5833, 33024, 33303	5833	33024	33303					response to mechanical stimulus	cellular response to abiotic stimulus	cellular response to external stimulus	#N/A	#N/A	#N/A	#N/A		transferase activity				175
peptidyl-threonine phosphorylation	51	51	51	51	51	51	51	0.27785	0.00019998	0.0045767		11556	5379, 11658	5379	11658						protein phosphorylation	peptidyl-threonine modification	#N/A	#N/A	#N/A	#N/A	#N/A		protein glycosylation				37
positive regulation of protein insertion into mitochondrial membrane involved in apoptotic signaling pathway	17	17	17	17	17	17	17	0.19042	0.0026997	0.034905		40057	40056, 40343, 42957, 44662, 1310	40056	40343	42957	44662	1310			regulation of protein insertion into mitochondrial membrane involved in apoptotic signaling pathway	positive regulation of mitochondrial outer membrane permeabilization involved in apoptotic signaling pathway	positive regulation of establishment of protein localization to mitochondrion	positive regulation of protein localization to membrane	protein insertion into mitochondrial membrane involved in apoptotic signaling pathway	#N/A	#N/A		RNA processing				447
cellular response to cytokine stimulus	45	45	45	45	45	45	45	0.22812	9.999e-05	0.0028731		33153	17900, 33118	17900	33118						response to cytokine	cellular response to organic substance	#N/A	#N/A	#N/A	#N/A	#N/A		RNA phosphodiester bond hydrolysis				101
response to mechanical stimulus	50	50	50	50	50	50	50	0.18913	9.999e-05	0.0028731		5833	7985, 8004	7985	8004						response to external stimulus	response to abiotic stimulus	#N/A	#N/A	#N/A	#N/A	#N/A		endosomal transport				92
cellular response to lipopolysaccharide	148	148	148	148	148	148	148	0.1737	9.999e-05	0.0028731		33032	16335, 33029, 33204, 40995	16335	33029	33204	40995				response to lipopolysaccharide	cellular response to molecule of bacterial origin	cellular response to lipid	cellular response to oxygen-containing compound	#N/A	#N/A	#N/A		cell fate specification				11
cell cycle	417	417	417	417	417	417	417	0.34235	9.999e-05	0.0028731		5916	8347	8347							cellular process	#N/A	#N/A	#N/A	#N/A	#N/A	#N/A		regulation of hydrolase activity				56
fibrillar center	91	91	91	91	91	91	91	0.32026	0.00019998	0.0045767		1122									#N/A	#N/A	#N/A	#N/A	#N/A	#N/A	#N/A		lamellipodium organization				25
cell division	263	263	263	263	263	263	263	0.34035	9.999e-05	0.0028731		28151	8347	8347							cellular process	#N/A	#N/A	#N/A	#N/A	#N/A	#N/A		peptidyl-lysine dimethylation				5
nucleolus	573	573	573	573	573	573	573	0.31365	9.999e-05	0.0028731		4698									#N/A	#N/A	#N/A	#N/A	#N/A	#N/A	#N/A		regulation of myeloid cell differentiation				69
positive regulation of peptidyl-serine phosphorylation	55	55	55	55	55	55	55	0.32546	0.0041996	0.047429		16942	1395, 16940, 11554	1395	16940	11554					positive regulation of protein phosphorylation	regulation of peptidyl-serine phosphorylation	peptidyl-serine phosphorylation	#N/A	#N/A	#N/A	#N/A		cell cycle				283
positive regulation of cell population proliferation	415	415	415	415	415	415	415	0.23883	9.999e-05	0.0028731		#N/A	#N/A	#N/A							#N/A	#N/A	#N/A	#N/A	#N/A	#N/A	#N/A		protein serine/threonine kinase activity				52
RNA polymerase II regulatory region sequence-specific DNA binding	259	259	259	259	259	259	259	0.30212	9.999e-05	0.0028731		724	723, 755	723	755						transcription regulatory region sequence-specific DNA binding	RNA polymerase II regulatory region DNA binding	#N/A	#N/A	#N/A	#N/A	#N/A		negative regulation of endothelial cell migration				24
regulation of transcription from RNA polymerase II promoter in response to hypoxia	51	51	51	51	51	51	51	0.2893	0.00069993	0.012488		31223	22145, 33263	22145	33263						regulation of transcription from RNA polymerase II promoter in response to stress	cellular response to hypoxia	#N/A	#N/A	#N/A	#N/A	#N/A		regulation of BMP signaling pathway				26
positive regulation of cell cycle	29	29	29	29	29	29	29	0.22731	0.0012999	0.020034		24055	26561, 2917, 5916	26561	2917	5916					positive regulation of cellular process	regulation of cell cycle	cell cycle	#N/A	#N/A	#N/A	#N/A		regulation of endothelial cell proliferation				54
negative regulation of Notch signaling pathway	27	27	27	27	27	27	27	0.25551	0.0037996	0.043948		24014	7022, 8328, 6068	7022	8328	6068					regulation of Notch signaling pathway	negative regulation of signal transduction	Notch signaling pathway	#N/A	#N/A	#N/A	#N/A		tissue remodeling				24
serine-type endopeptidase activity	144	144	144	144	144	144	144	0.23093	9.999e-05	0.0028731		2984	3345, 3434	3345	3434						endopeptidase activity	serine-type peptidase activity	#N/A	#N/A	#N/A	#N/A	#N/A		mesenchyme morphogenesis				17
peroxisome	86	86	86	86	86	86	86	0.28575	0.00019998	0.0045767		4159									#N/A	#N/A	#N/A	#N/A	#N/A	#N/A	#N/A		transmembrane receptor protein serine/threonine kinase signaling pathway				178
serine-type peptidase activity	125	125	125	125	125	125	125	0.24254	9.999e-05	0.0028731		3434	11434, 7761	11434	7761						serine hydrolase activity	peptidase activity, acting on L-amino acid peptides	#N/A	#N/A	#N/A	#N/A	#N/A		regulation of angiogenesis				162
protein targeting to peroxisome	49	49	49	49	49	49	49	0.22043	9.999e-05	0.0028731		4742	5518, 22098, 34403	5518	22098	34403					protein targeting	peroxisomal transport	establishment of protein localization to peroxisome	#N/A	#N/A	#N/A	#N/A		tube morphogenesis				43
peroxisomal matrix	40	40	40	40	40	40	40	0.24326	0.00029997	0.0063174		4744									#N/A	#N/A	#N/A	#N/A	#N/A	#N/A	#N/A		response to growth factor				55
catalytic activity	390	390	390	390	390	390	390	0.27228	9.999e-05	0.0028731		3010	2844	2844							molecular_function	#N/A	#N/A	#N/A	#N/A	#N/A	#N/A		protein-containing complex binding				185
pyridoxal phosphate binding	40	40	40	40	40	40	40	0.2869	0.0018998	0.026933		14167	21739, 27598, 32113	21739	27598	32113					anion binding	coenzyme binding	vitamin B6 binding	#N/A	#N/A	#N/A	#N/A		regulation of cell adhesion				77
lyase activity	129	129	129	129	129	129	129	0.24774	9.999e-05	0.0028731		11142	3010	3010							catalytic activity	#N/A	#N/A	#N/A	#N/A	#N/A	#N/A		circulatory system process				26
integral component of endoplasmic reticulum membrane	88	88	88	88	88	88	88	0.22344	9.999e-05	0.0028731		14173									#N/A	#N/A	#N/A	#N/A	#N/A	#N/A	#N/A		negative regulation of apoptotic process				157
apoptotic signaling pathway	61	61	61	61	61	61	61	0.20966	9.999e-05	0.0028731		36127	4118, 3370	4118	3370						signal transduction	apoptotic process	#N/A	#N/A	#N/A	#N/A	#N/A		negative regulation of cellular process				279
vasculogenesis	44	44	44	44	44	44	44	0.30039	0.0035996	0.042498		1057	14152, 26552	14152	26552						cell differentiation	blood vessel morphogenesis	#N/A	#N/A	#N/A	#N/A	#N/A		DNA-templated transcription, initiation				170
kidney development	108	108	108	108	108	108	108	0.2521	9.999e-05	0.0028731		1288	26551, 33783	26551	33783						animal organ development	renal system development	#N/A	#N/A	#N/A	#N/A	#N/A		blood vessel endothelial cell migration				42
spermatogenesis	309	309	309	309	309	309	309	0.35245	9.999e-05	0.0028731		6125	26313	26313							male gamete generation	#N/A	#N/A	#N/A	#N/A	#N/A	#N/A		receptor ligand activity				459
androgen metabolic process	16	16	16	16	16	16	16	0.061115	0.00019998	0.0045767		6670	6663, 18535	6663	18535						steroid metabolic process	cellular hormone metabolic process	#N/A	#N/A	#N/A	#N/A	#N/A		regulation of cell differentiation				134
estrogen metabolic process	17	17	17	17	17	17	17	0.18315	0.0019998	0.027959		6671	6663, 18535	6663	18535						steroid metabolic process	cellular hormone metabolic process	#N/A	#N/A	#N/A	#N/A	#N/A		cell activation				98
hemopoiesis	51	51	51	51	51	51	51	0.30139	0.0011999	0.018876		14107	26572	26572							hematopoietic or lymphoid organ development	#N/A	#N/A	#N/A	#N/A	#N/A	#N/A		gland development				57
platelet-derived growth factor receptor signaling pathway	23	23	23	23	23	23	23	0.17912	0.0010999	0.017669		26139	4170	4170							transmembrane receptor protein tyrosine kinase signaling pathway	#N/A	#N/A	#N/A	#N/A	#N/A	#N/A		regulation of DNA replication				20
skeletal system morphogenesis	32	32	32	32	32	32	32	0.24709	0.0010999	0.017669		26718	6229, 979	6229	979						animal organ morphogenesis	skeletal system development	#N/A	#N/A	#N/A	#N/A	#N/A		reproductive structure development				114
calcium ion transport	92	92	92	92	92	92	92	0.32081	0.00039996	0.0078345		5717	32658	32658							divalent metal ion transport	#N/A	#N/A	#N/A	#N/A	#N/A	#N/A		positive regulation of cell cycle phase transition				10
calcium ion transmembrane transport	76	76	76	76	76	76	76	0.34456	0.0036996	0.04323		32412	5717, 36864	5717	36864						calcium ion transport	inorganic cation transmembrane transport	#N/A	#N/A	#N/A	#N/A	#N/A		regulation of phosphatidylinositol 3-kinase signaling				73
calcium-mediated signaling	60	60	60	60	60	60	60	0.26082	0.00019998	0.0045767		6077	13229	13229							second-messenger-mediated signaling	#N/A	#N/A	#N/A	#N/A	#N/A	#N/A		negative regulation of signal transduction in absence of ligand				32
protein complex oligomerization	15	15	15	15	15	15	15	0.17233	0.0035996	0.042498		28117	31833	31833							protein-containing complex assembly	#N/A	#N/A	#N/A	#N/A	#N/A	#N/A		hydrolase activity, acting on ester bonds				151
nucleic acid binding	871	871	871	871	871	871	871	0.36771	9.999e-05	0.0028731		2846	36096, 40669	36096	40669						organic cyclic compound binding	heterocyclic compound binding	#N/A	#N/A	#N/A	#N/A	#N/A		response to wounding				100
repressing transcription factor binding	34	34	34	34	34	34	34	0.27667	0.0021998	0.030221		32318	738	738							transcription factor binding	#N/A	#N/A	#N/A	#N/A	#N/A	#N/A		RNA transport				88
negative regulation of cell population proliferation	309	309	309	309	309	309	309	0.26208	9.999e-05	0.0028731		#N/A	#N/A	#N/A							#N/A	#N/A	#N/A	#N/A	#N/A	#N/A	#N/A		transport of virus				35
melanocyte differentiation	18	18	18	18	18	18	18	0.1394	0.00059994	0.010984		14308	27832	27832							pigment cell differentiation	#N/A	#N/A	#N/A	#N/A	#N/A	#N/A		regulation of nucleotide catabolic process				31
actin binding	223	223	223	223	223	223	223	0.39345	0.0022998	0.031172		2944	6558	6558							cytoskeletal protein binding	#N/A	#N/A	#N/A	#N/A	#N/A	#N/A		RNA export from nucleus				70
focal adhesion	249	249	249	249	249	249	249	0.33153	9.999e-05	0.0028731		4874									#N/A	#N/A	#N/A	#N/A	#N/A	#N/A	#N/A		tRNA transport				27
positive regulation of nucleic acid-templated transcription	68	68	68	68	68	68	68	0.30099	0.00059994	0.010984		42728	41931, 42726, 36581	41931	42726	36581					positive regulation of RNA biosynthetic process	regulation of nucleic acid-templated transcription	nucleic acid-templated transcription	#N/A	#N/A	#N/A	#N/A		symbiont process				396
response to oxidative stress	87	87	87	87	87	87	87	0.22597	9.999e-05	0.0028731		5859	5838	5838							response to stress	#N/A	#N/A	#N/A	#N/A	#N/A	#N/A		peptidyl-lysine modification				42
heart development	164	164	164	164	164	164	164	0.29379	9.999e-05	0.0028731		6331	26551, 34138	26551	34138						animal organ development	circulatory system development	#N/A	#N/A	#N/A	#N/A	#N/A		viral process				41
cell-cell adhesion	124	124	124	124	124	124	124	0.27176	9.999e-05	0.0028731		36812	3544	3544							cell adhesion	#N/A	#N/A	#N/A	#N/A	#N/A	#N/A		regulation of posttranscriptional gene silencing				60
actin cytoskeleton	155	155	155	155	155	155	155	0.36814	0.00049995	0.0094379		10125									#N/A	#N/A	#N/A	#N/A	#N/A	#N/A	#N/A		protein homooligomerization				62
Wnt signaling pathway	142	142	142	142	142	142	142	0.37018	0.0011999	0.018876		4035	44301, 39333	44301	39333						cell surface receptor signaling pathway involved in cell-cell signaling	cell-cell signaling by wnt	#N/A	#N/A	#N/A	#N/A	#N/A		response to hepatocyte growth factor				15
canonical Wnt signaling pathway	57	57	57	57	57	57	57	0.22908	9.999e-05	0.0028731		29895	4035	4035							Wnt signaling pathway	#N/A	#N/A	#N/A	#N/A	#N/A	#N/A		hormone-mediated signaling pathway				13
positive regulation of canonical Wnt signaling pathway	101	101	101	101	101	101	101	0.32311	9.999e-05	0.0028731		35484	14174, 30646, 29895	14174	30646	29895					positive regulation of Wnt signaling pathway	regulation of canonical Wnt signaling pathway	canonical Wnt signaling pathway	#N/A	#N/A	#N/A	#N/A		ubiquitin-dependent protein catabolic process				121
DNA replication	116	116	116	116	116	116	116	0.26264	9.999e-05	0.0028731		92	5209, 18430	5209	18430						DNA metabolic process	cellular macromolecule biosynthetic process	#N/A	#N/A	#N/A	#N/A	#N/A		lipid metabolic process				241
DNA duplex unwinding	52	52	52	52	52	52	52	0.32117	0.0036996	0.04323		16346	16236	16236							DNA geometric change	#N/A	#N/A	#N/A	#N/A	#N/A	#N/A		regulation of mRNA splicing, via spliceosome				42
helicase activity	106	106	106	106	106	106	106	0.30484	9.999e-05	0.0028731		3546	3222	3222							nucleoside-triphosphatase activity	#N/A	#N/A	#N/A	#N/A	#N/A	#N/A		nucleotide-excision repair				172
mitochondrial matrix	257	257	257	257	257	257	257	0.30511	9.999e-05	0.0028731		4723									#N/A	#N/A	#N/A	#N/A	#N/A	#N/A	#N/A		nucleotide-excision repair, DNA incision				56
single-stranded DNA binding	70	70	70	70	70	70	70	0.27786	0.00029997	0.0063174		2868	2847	2847							DNA binding	#N/A	#N/A	#N/A	#N/A	#N/A	#N/A		nucleic acid phosphodiester bond hydrolysis				89
mitochondrion organization	61	61	61	61	61	61	61	0.295	0.00059994	0.010984		5883	5873	5873							organelle organization	#N/A	#N/A	#N/A	#N/A	#N/A	#N/A		telomere maintenance				58
negative regulation of canonical Wnt signaling pathway	125	125	125	125	125	125	125	0.31579	9.999e-05	0.0028731		35313	14175, 30646, 29895	14175	30646	29895					negative regulation of Wnt signaling pathway	regulation of canonical Wnt signaling pathway	canonical Wnt signaling pathway	#N/A	#N/A	#N/A	#N/A		helicase activity				63
vesicle	113	113	113	113	113	113	113	0.30976	9.999e-05	0.0028731		15846									#N/A	#N/A	#N/A	#N/A	#N/A	#N/A	#N/A		regulation of cell cycle				98
organelle membrane	86	86	86	86	86	86	86	0.14855	9.999e-05	0.0028731		15010									#N/A	#N/A	#N/A	#N/A	#N/A	#N/A	#N/A		heart process				12
lysosomal membrane	244	244	244	244	244	244	244	0.31869	9.999e-05	0.0028731		4728									#N/A	#N/A	#N/A	#N/A	#N/A	#N/A	#N/A		striated muscle tissue development				54
lysosome	325	325	325	325	325	325	325	0.29802	9.999e-05	0.0028731		3383									#N/A	#N/A	#N/A	#N/A	#N/A	#N/A	#N/A		germ cell development				60
blood coagulation	163	163	163	163	163	163	163	0.17394	9.999e-05	0.0028731		2985	6425, 27743, 20776	6425	27743	20776					hemostasis	coagulation	wound healing	#N/A	#N/A	#N/A	#N/A		regulation of MAP kinase activity				74
pigmentation	31	31	31	31	31	31	31	0.16144	0.00019998	0.0045767		21999	6609	6609							biological_process	#N/A	#N/A	#N/A	#N/A	#N/A	#N/A		leukocyte chemotaxis				111
protein tyrosine phosphatase activity	75	75	75	75	75	75	75	0.29202	9.999e-05	0.0028731		3852	3848	3848							phosphoprotein phosphatase activity	#N/A	#N/A	#N/A	#N/A	#N/A	#N/A		regulation of smooth muscle cell migration				20
protein dephosphorylation	119	119	119	119	119	119	119	0.34373	0.00049995	0.0094379		5381	5376, 10723	5376	10723						cellular protein modification process	dephosphorylation	#N/A	#N/A	#N/A	#N/A	#N/A		response to tumor necrosis factor				115
dephosphorylation	121	121	121	121	121	121	121	0.33101	0.00019998	0.0045767		10723	5694	5694							phosphate-containing compound metabolic process	#N/A	#N/A	#N/A	#N/A	#N/A	#N/A		cellular macromolecule biosynthetic process				397
MAP kinase tyrosine/serine/threonine phosphatase activity	15	15	15	15	15	15	15	0.0625	0.00019998	0.0045767		11294	6595, 17354	6595	17354						protein tyrosine/serine/threonine phosphatase activity	MAP kinase phosphatase activity	#N/A	#N/A	#N/A	#N/A	#N/A		cellular response to cytokine stimulus				625
phosphoprotein phosphatase activity	100	100	100	100	100	100	100	0.28607	9.999e-05	0.0028731		3848	11109, 39166	11109	39166						phosphatase activity	catalytic activity, acting on a protein	#N/A	#N/A	#N/A	#N/A	#N/A		negative regulation of cytokine production				181
phosphatase activity	89	89	89	89	89	89	89	0.33408	0.0010999	0.017669		11109	21215	21215							phosphoric ester hydrolase activity	#N/A	#N/A	#N/A	#N/A	#N/A	#N/A		positive regulation of cytokine production				494
peptidyl-tyrosine dephosphorylation	73	73	73	73	73	73	73	0.29427	9.999e-05	0.0028731		19101	5381	5381							protein dephosphorylation	#N/A	#N/A	#N/A	#N/A	#N/A	#N/A		mitotic spindle organization				29
protein tyrosine/threonine phosphatase activity	11	11	11	11	11	11	11	0.083333	0.0013999	0.021269		6775	3848	3848							phosphoprotein phosphatase activity	#N/A	#N/A	#N/A	#N/A	#N/A	#N/A		metaphase plate congression				31
inactivation of MAPK activity	21	21	21	21	21	21	21	0.14131	0.00059994	0.010984		209	21937	21937							negative regulation of MAP kinase activity	#N/A	#N/A	#N/A	#N/A	#N/A	#N/A		regulation of tyrosine phosphorylation of STAT protein				59
endoderm formation	13	13	13	13	13	13	13	0.13374	0.0026997	0.034905		1175	1173, 6316	1173	6316						formation of primary germ layer	endoderm development	#N/A	#N/A	#N/A	#N/A	#N/A		positive regulation of transcription by RNA polymerase II				74
regulation of G protein-coupled receptor signaling pathway	32	32	32	32	32	32	32	0.24755	0.0010999	0.017669		6729	8326, 6035	8326	6035						regulation of signal transduction	G protein-coupled receptor signaling pathway	#N/A	#N/A	#N/A	#N/A	#N/A		columnar/cuboidal epithelial cell development				9
GTPase activity	200	200	200	200	200	200	200	0.33866	9.999e-05	0.0028731		296	3222	3222							nucleoside-triphosphatase activity	#N/A	#N/A	#N/A	#N/A	#N/A	#N/A		response to organic cyclic compound				135
endocytosis	141	141	141	141	141	141	141	0.37576	0.0020998	0.029067		5795	3101, 36859	3101	36859						vesicle-mediated transport	import into cell	#N/A	#N/A	#N/A	#N/A	#N/A		histone binding				42
endosomal transport	56	56	56	56	56	56	56	0.31078	0.0019998	0.027959		10631	3101, 25074	3101	25074						vesicle-mediated transport	intracellular transport	#N/A	#N/A	#N/A	#N/A	#N/A		negative regulation of transcription by RNA polymerase II				20
P-body	71	71	71	71	71	71	71	0.27461	9.999e-05	0.0028731		680									#N/A	#N/A	#N/A	#N/A	#N/A	#N/A	#N/A		cellular response to DNA damage stimulus				341
protein polyubiquitination	162	162	162	162	162	162	162	0.38433	0.0041996	0.047429		231	4531	4531							protein ubiquitination	#N/A	#N/A	#N/A	#N/A	#N/A	#N/A		regulation of tumor necrosis factor production				93
positive regulation of I-kappaB kinase/NF-kappaB signaling	127	127	127	127	127	127	127	0.31529	9.999e-05	0.0028731		21699	21698, 41799, 6093	21698	41799	6093					regulation of I-kappaB kinase/NF-kappaB signaling	positive regulation of intracellular signal transduction	I-kappaB kinase/NF-kappaB signaling	#N/A	#N/A	#N/A	#N/A		positive regulation of catabolic process				53
negative regulation of NF-kappaB transcription factor activity	68	68	68	68	68	68	68	0.25348	0.00019998	0.0045767		15947	21962	21962							negative regulation of DNA-binding transcription factor activity	#N/A	#N/A	#N/A	#N/A	#N/A	#N/A		RNA splicing, via transesterification reactions with bulged adenosine as nucleophile				166
positive regulation of DNA-binding transcription factor activity	117	117	117	117	117	117	117	0.14105	9.999e-05	0.0028731		27973	22600, 26557, 27972	22600	26557	27972					positive regulation of molecular function	positive regulation of biological process	regulation of DNA-binding transcription factor activity	#N/A	#N/A	#N/A	#N/A		tumor necrosis factor receptor superfamily binding				47
interferon-gamma-mediated signaling pathway	99	99	99	99	99	99	99	0.092285	9.999e-05	0.0028731		30157	12572, 33154	12572	33154						cytokine-mediated signaling pathway	cellular response to interferon-gamma	#N/A	#N/A	#N/A	#N/A	#N/A		regulation of multicellular organismal process				39
ribonucleoprotein complex	93	93	93	93	93	93	93	0.31657	0.00039996	0.0078345		2909									#N/A	#N/A	#N/A	#N/A	#N/A	#N/A	#N/A		ubiquitin-like protein ligase binding				202
negative regulation of viral transcription	18	18	18	18	18	18	18	0.17543	0.00089991	0.015408		16703	24972, 26564, 12453	24972	26564	12453					regulation of viral transcription	negative regulation of viral process	viral transcription	#N/A	#N/A	#N/A	#N/A		MyD88-independent toll-like receptor signaling pathway				24
negative regulation of viral release from host cell	25	25	25	25	25	25	25	0.14282	9.999e-05	0.0028731		41468	20699, 41467, 43101, 12448	20699	41467	43101	12448				negative regulation of locomotion	regulation of viral release from host cell	negative regulation of viral life cycle	viral release from host cell	#N/A	#N/A	#N/A		protein polyubiquitination				41
regulation of type I interferon production	14	14	14	14	14	14	14	0.035913	0.00029997	0.0063174		16318	1283, 16437	1283	16437						regulation of cytokine production	type I interferon production	#N/A	#N/A	#N/A	#N/A	#N/A		positive regulation of stress-activated MAPK cascade				88
perinuclear region of cytoplasm	414	414	414	414	414	414	414	0.36833	9.999e-05	0.0028731		26510									#N/A	#N/A	#N/A	#N/A	#N/A	#N/A	#N/A		negative regulation of protein phosphorylation				56
recycling endosome	92	92	92	92	92	92	92	0.3147	0.00019998	0.0045767		29734									#N/A	#N/A	#N/A	#N/A	#N/A	#N/A	#N/A		negative regulation of blood vessel endothelial cell migration				13
positive regulation of ERK1 and ERK2 cascade	165	165	165	165	165	165	165	0.24107	9.999e-05	0.0028731		32202	21940, 32200, 32199	21940	32200	32199					positive regulation of MAPK cascade	regulation of ERK1 and ERK2 cascade	ERK1 and ERK2 cascade	#N/A	#N/A	#N/A	#N/A		response to other organism				239
hyaluronic acid binding	24	24	24	24	24	24	24	0.15242	0.00039996	0.0078345		4519	4518, 15294	4518	15294						glycosaminoglycan binding	carboxylic acid binding	#N/A	#N/A	#N/A	#N/A	#N/A		anterograde trans-synaptic signaling				158
transmembrane signaling receptor activity	202	202	202	202	202	202	202	0.23066	9.999e-05	0.0028731		3997	4160	4160							signaling receptor activity	#N/A	#N/A	#N/A	#N/A	#N/A	#N/A		synapse organization				24
glycosaminoglycan catabolic process	21	21	21	21	21	21	21	0.12501	0.00019998	0.0045767		4969	4968, 14199	4968	14199						aminoglycan catabolic process	glycosaminoglycan metabolic process	#N/A	#N/A	#N/A	#N/A	#N/A		supramolecular fiber organization				142
response to wounding	60	60	60	60	60	60	60	0.24033	9.999e-05	0.0028731		7991	5838	5838							response to stress	#N/A	#N/A	#N/A	#N/A	#N/A	#N/A		extracellular matrix organization				124
anatomical structure morphogenesis	109	109	109	109	109	109	109	0.20259	9.999e-05	0.0028731		6176	16341, 26865	16341	26865						developmental process	anatomical structure development	#N/A	#N/A	#N/A	#N/A	#N/A		renal filtration				14
cell-cell junction	134	134	134	134	134	134	134	0.30437	9.999e-05	0.0028731		4860									#N/A	#N/A	#N/A	#N/A	#N/A	#N/A	#N/A		regulation of immune system process				234
oxidation-reduction process	506	506	506	506	506	506	506	0.27129	9.999e-05	0.0028731		5056	1043	1043							metabolic process	#N/A	#N/A	#N/A	#N/A	#N/A	#N/A		antigen receptor-mediated signaling pathway				233
monooxygenase activity	83	83	83	83	83	83	83	0.16394	9.999e-05	0.0028731		3650	5057	5057							oxidoreductase activity	#N/A	#N/A	#N/A	#N/A	#N/A	#N/A		lymphocyte activation				96
iron ion binding	117	117	117	117	117	117	117	0.22084	9.999e-05	0.0028731		4492	25081	25081							transition metal ion binding	#N/A	#N/A	#N/A	#N/A	#N/A	#N/A		regulation of T cell proliferation				117
oxidoreductase activity	440	440	440	440	440	440	440	0.27093	9.999e-05	0.0028731		5057	3010	3010							catalytic activity	#N/A	#N/A	#N/A	#N/A	#N/A	#N/A		ribonucleoprotein complex biogenesis				83
circadian rhythm	60	60	60	60	60	60	60	0.31892	0.0017998	0.025919		6450	26549	26549							rhythmic process	#N/A	#N/A	#N/A	#N/A	#N/A	#N/A		cell-substrate adherens junction assembly				20
negative regulation of ossification	18	18	18	18	18	18	18	0.15082	0.0009999	0.01662		14271	14270, 28102, 981	14270	28102	981					regulation of ossification	negative regulation of multicellular organismal process	ossification	#N/A	#N/A	#N/A	#N/A		proteasome-mediated ubiquitin-dependent protein catabolic process				125
positive regulation of fat cell differentiation	35	35	35	35	35	35	35	0.26111	0.0010999	0.017669		23876	23873, 23874, 23725	23873	23874	23725					positive regulation of cell differentiation	regulation of fat cell differentiation	fat cell differentiation	#N/A	#N/A	#N/A	#N/A		regulation of protein stability				112
carbohydrate metabolic process	160	160	160	160	160	160	160	0.31904	9.999e-05	0.0028731		4919	22734, 33511	22734	33511						primary metabolic process	organic substance metabolic process	#N/A	#N/A	#N/A	#N/A	#N/A		positive regulation of apoptotic signaling pathway				25
protein transport	451	451	451	451	451	451	451	0.31155	9.999e-05	0.0028731		9608	10302, 23482	10302	23482						peptide transport	establishment of protein localization	#N/A	#N/A	#N/A	#N/A	#N/A		nucleic acid metabolic process				124
molecular_function	436	436	436	436	436	436	436	0.36713	9.999e-05	0.0028731		2844	47375	47375							all	#N/A	#N/A	#N/A	#N/A	#N/A	#N/A		nuclease activity				133
biological_process	375	375	375	375	375	375	375	0.3406	9.999e-05	0.0028731		6609	47375	47375							all	#N/A	#N/A	#N/A	#N/A	#N/A	#N/A		regulated exocytosis				80
dioxygenase activity	61	61	61	61	61	61	61	0.28507	0.00019998	0.0045767		28076	5057	5057							oxidoreductase activity	#N/A	#N/A	#N/A	#N/A	#N/A	#N/A		glucose metabolic process				31
cell population proliferation	107	107	107	107	107	107	107	0.26581	9.999e-05	0.0028731		#N/A	#N/A	#N/A							#N/A	#N/A	#N/A	#N/A	#N/A	#N/A	#N/A		DNA repair				142
damaged DNA binding	47	47	47	47	47	47	47	0.18571	9.999e-05	0.0028731		2854	2847	2847							DNA binding	#N/A	#N/A	#N/A	#N/A	#N/A	#N/A		regulation of NIK/NF-kappaB signaling				57
response to stimulus	406	406	406	406	406	406	406	0.35009	9.999e-05	0.0028731		27799	6609	6609							biological_process	#N/A	#N/A	#N/A	#N/A	#N/A	#N/A		intracellular signal transduction				349
kinase binding	61	61	61	61	61	61	61	0.33106	0.0035996	0.042498		13201	11400	11400							enzyme binding	#N/A	#N/A	#N/A	#N/A	#N/A	#N/A		regulation of cytokine-mediated signaling pathway				28
protein import into nucleus	67	67	67	67	67	67	67	0.25521	0.00019998	0.0045767		211	5782, 11310, 18297, 28048, 34336	5782	11310	18297	28048	34336			intracellular protein transport	protein import	protein localization to nucleus	import into nucleus	establishment of protein localization to organelle	#N/A	#N/A		positive regulation of actin filament bundle assembly				40
neuromuscular junction	45	45	45	45	45	45	45	0.30607	0.0028997	0.036455		15476									#N/A	#N/A	#N/A	#N/A	#N/A	#N/A	#N/A		glycerophospholipid metabolic process				31
scaffold protein binding	40	40	40	40	40	40	40	0.2772	0.0011999	0.018876		36047	234	234							protein binding	#N/A	#N/A	#N/A	#N/A	#N/A	#N/A		biomineral tissue development				35
proximal/distal pattern formation	20	20	20	20	20	20	20	0.19875	0.0027997	0.035468		8314	2407	2407							regionalization	#N/A	#N/A	#N/A	#N/A	#N/A	#N/A		cellular response to reactive oxygen species				50
embryonic digit morphogenesis	43	43	43	43	43	43	43	0.26191	0.00089991	0.015408		21351	26621, 14318	26621	14318						embryonic morphogenesis	embryonic limb morphogenesis	#N/A	#N/A	#N/A	#N/A	#N/A		response to lipoprotein particle				10
anatomical structure development	48	48	48	48	48	48	48	0.27598	0.00059994	0.010984		26865	16341	16341							developmental process	#N/A	#N/A	#N/A	#N/A	#N/A	#N/A		sensory organ development				36
positive regulation of peptidyl-tyrosine phosphorylation	71	71	71	71	71	71	71	0.20608	9.999e-05	0.0028731		27666	1395, 27665, 11557	1395	27665	11557					positive regulation of protein phosphorylation	regulation of peptidyl-tyrosine phosphorylation	peptidyl-tyrosine phosphorylation	#N/A	#N/A	#N/A	#N/A		negative regulation of platelet activation				10
plasma membrane tubulation	12	12	12	12	12	12	12	0.14119	0.0036996	0.04323		36255	5887	5887							plasma membrane organization	#N/A	#N/A	#N/A	#N/A	#N/A	#N/A		positive regulation of protein complex assembly				30
cytoskeleton organization	109	109	109	109	109	109	109	0.3114	9.999e-05	0.0028731		3107	5873	5873							organelle organization	#N/A	#N/A	#N/A	#N/A	#N/A	#N/A		cellular metal ion homeostasis				81
phospholipid binding	77	77	77	77	77	77	77	0.31485	0.00059994	0.010984		4522	5542, 21739	5542	21739						lipid binding	anion binding	#N/A	#N/A	#N/A	#N/A	#N/A		RNA binding				298
positive regulation of membrane protein ectodomain proteolysis	18	18	18	18	18	18	18	0.15088	0.0009999	0.01662		27936	15222, 24003, 24118, 27935, 5423	15222	24003	24118	27935	5423			positive regulation of cellular catabolic process	positive regulation of protein catabolic process	positive regulation of proteolysis	regulation of membrane protein ectodomain proteolysis	membrane protein ectodomain proteolysis	#N/A	#N/A		cellular metabolic process				195
negative regulation of calcium ion transport	19	19	19	19	19	19	19	0.0023894	9.999e-05	0.0028731		28727	21828, 28725, 5717	21828	28725	5717					negative regulation of ion transport	regulation of calcium ion transport	calcium ion transport	#N/A	#N/A	#N/A	#N/A		regulation of interleukin-1 beta production				75
DNA damage response, signal transduction by p53 class mediator resulting in cell cycle arrest	51	51	51	51	51	51	51	0.1643	9.999e-05	0.0028731		5857	14322, 32968, 34200	14322	32968	34200					DNA damage response, signal transduction by p53 class mediator	positive regulation of cell cycle arrest	signal transduction involved in mitotic G1 DNA damage checkpoint	#N/A	#N/A	#N/A	#N/A		positive regulation of apoptotic process				85
cadherin binding	186	186	186	186	186	186	186	0.33459	9.999e-05	0.0028731		23577	3545	3545							cell adhesion molecule binding	#N/A	#N/A	#N/A	#N/A	#N/A	#N/A		immune response				1222
nuclear-transcribed mRNA poly(A) tail shortening	25	25	25	25	25	25	25	0.20192	0.0010999	0.017669		323	704, 322	704	322						nuclear-transcribed mRNA catabolic process	nuclear-transcribed mRNA catabolic process, deadenylation-dependent decay	#N/A	#N/A	#N/A	#N/A	#N/A		innate immune response activating cell surface receptor signaling pathway				86
CCR4-NOT complex	20	20	20	20	20	20	20	0.17788	0.0010999	0.017669		14034									#N/A	#N/A	#N/A	#N/A	#N/A	#N/A	#N/A		entry into host cell				74
Notch signaling pathway	85	85	85	85	85	85	85	0.28123	9.999e-05	0.0028731		6068	6018	6018							cell surface receptor signaling pathway	#N/A	#N/A	#N/A	#N/A	#N/A	#N/A		hijacked molecular function				64
cytoplasmic ribonucleoprotein granule	60	60	60	60	60	60	60	0.24783	9.999e-05	0.0028731		20196									#N/A	#N/A	#N/A	#N/A	#N/A	#N/A	#N/A		ephrin receptor activity				15
lipid droplet	60	60	60	60	60	60	60	0.31999	0.0018998	0.026933		4782									#N/A	#N/A	#N/A	#N/A	#N/A	#N/A	#N/A		lymphocyte costimulation				38
Golgi cisterna membrane	59	59	59	59	59	59	59	0.32791	0.0026997	0.034905		16413									#N/A	#N/A	#N/A	#N/A	#N/A	#N/A	#N/A		transporter activity				142
phosphatidylinositol biosynthetic process	60	60	60	60	60	60	60	0.27991	0.00069993	0.012488		5570	24714, 24728	24714	24728						glycerophospholipid biosynthetic process	phosphatidylinositol metabolic process	#N/A	#N/A	#N/A	#N/A	#N/A		retinoid metabolic process				58
brain development	159	159	159	159	159	159	159	0.37733	0.0016998	0.024852		6251	26551, 6248, 30146	26551	6248	30146					animal organ development	central nervous system development	head development	#N/A	#N/A	#N/A	#N/A		sodium ion transport				54
Wnt-protein binding	23	23	23	23	23	23	23	0.22335	0.0038996	0.044735		11412	234	234							protein binding	#N/A	#N/A	#N/A	#N/A	#N/A	#N/A		ion transmembrane transporter activity				121
Wnt-activated receptor activity	13	13	13	13	13	13	13	0.10508	0.0018998	0.026933		4034	3997	3997							transmembrane signaling receptor activity	#N/A	#N/A	#N/A	#N/A	#N/A	#N/A		regulation of blood vessel diameter				19
cholesterol homeostasis	67	67	67	67	67	67	67	0.25007	0.00019998	0.0045767		21256	29792	29792							sterol homeostasis	#N/A	#N/A	#N/A	#N/A	#N/A	#N/A		DNA ligation				5
positive regulation of osteoblast differentiation	40	40	40	40	40	40	40	0.26908	0.0017998	0.025919		23945	23873, 23943, 24046, 1121	23873	23943	24046	1121				positive regulation of cell differentiation	regulation of osteoblast differentiation	positive regulation of ossification	osteoblast differentiation	#N/A	#N/A	#N/A		cellular response to peptide				49
negative regulation of osteoblast differentiation	35	35	35	35	35	35	35	0.22099	0.00019998	0.0045767		23944	14271, 23872, 23943, 1121	14271	23872	23943	1121				negative regulation of ossification	negative regulation of cell differentiation	regulation of osteoblast differentiation	osteoblast differentiation	#N/A	#N/A	#N/A		immune effector process				255
coreceptor activity	32	32	32	32	32	32	32	0.26684	0.0024998	0.033046		9605	4160	4160							signaling receptor activity	#N/A	#N/A	#N/A	#N/A	#N/A	#N/A		negative regulation of defense response				92
osteoblast development	17	17	17	17	17	17	17	0.063069	0.00019998	0.0045767		1533	26508, 1121	26508	1121						cell development	osteoblast differentiation	#N/A	#N/A	#N/A	#N/A	#N/A		positive regulation of type I interferon production				29
anterior/posterior pattern specification	92	92	92	92	92	92	92	0.215	9.999e-05	0.0028731		8312	2407	2407							regionalization	#N/A	#N/A	#N/A	#N/A	#N/A	#N/A		response to drug				157
branching involved in mammary gland duct morphogenesis	13	13	13	13	13	13	13	0.093985	0.0013999	0.021269		30266	26765, 30422	26765	30422						branching morphogenesis of an epithelial tube	mammary gland duct morphogenesis	#N/A	#N/A	#N/A	#N/A	#N/A		phospholipase C activity				22
regulation of blood pressure	49	49	49	49	49	49	49	0.23714	9.999e-05	0.0028731		6678	31838, 6479	31838	6479						regulation of biological quality	blood circulation	#N/A	#N/A	#N/A	#N/A	#N/A		embryonic organ development				53
response to radiation	30	30	30	30	30	30	30	0.18146	0.00029997	0.0063174		7698	8004	8004							response to abiotic stimulus	#N/A	#N/A	#N/A	#N/A	#N/A	#N/A		response to estradiol				29
positive regulation of osteoblast proliferation	11	11	11	11	11	11	11	0.083333	0.0013999	0.021269		17497	6734, 17495, 17494	6734	17495	17494					positive regulation of cell proliferation	regulation of osteoblast proliferation	osteoblast proliferation	#N/A	#N/A	#N/A	#N/A		skeletal system development				174
somatic stem cell population maintenance	50	50	50	50	50	50	50	0.2284	9.999e-05	0.0028731		18793	13135	13135							stem cell population maintenance	#N/A	#N/A	#N/A	#N/A	#N/A	#N/A		sensory perception of light stimulus				159
regulation of apoptotic process	186	186	186	186	186	186	186	0.28449	9.999e-05	0.0028731		10739	21660, 3370	21660	3370						regulation of programmed cell death	apoptotic process	#N/A	#N/A	#N/A	#N/A	#N/A		immune system process				753
response to peptide hormone	49	49	49	49	49	49	49	0.19626	9.999e-05	0.0028731		21963	8098, 40951	8098	40951						response to hormone	response to peptide	#N/A	#N/A	#N/A	#N/A	#N/A		regulation of epithelial to mesenchymal transition				32
positive regulation of mitotic nuclear division	22	22	22	22	22	22	22	0.18642	0.00069993	0.012488		24098	5950, 24181, 28597, 35291, 39108	5950	24181	28597	35291	39108			regulation of mitotic nuclear division	positive regulation of mitotic cell cycle	positive regulation of nuclear division	positive regulation of cell cycle process	mitotic nuclear division	#N/A	#N/A		response to nutrient levels				60
bone development	42	42	42	42	42	42	42	0.27246	0.00089991	0.015408		30172	26551, 979	26551	979						animal organ development	skeletal system development	#N/A	#N/A	#N/A	#N/A	#N/A		response to extracellular stimulus				54
in utero embryonic development	134	134	134	134	134	134	134	0.28739	9.999e-05	0.0028731		1170	21606	21606							chordate embryonic development	#N/A	#N/A	#N/A	#N/A	#N/A	#N/A		response to purine-containing compound				33
heart looping	43	43	43	43	43	43	43	0.27219	0.00059994	0.010984		1407	2550, 31176	2550	31176						embryonic heart tube morphogenesis	determination of heart left/right asymmetry	#N/A	#N/A	#N/A	#N/A	#N/A		cartilage development				55
pattern specification process	45	45	45	45	45	45	45	0.21767	9.999e-05	0.0028731		6220	16340, 6117	16340	6117						multicellular organismal process	multicellular organism development	#N/A	#N/A	#N/A	#N/A	#N/A		antigen processing and presentation of exogenous peptide antigen				93
regulation of smoothened signaling pathway	20	20	20	20	20	20	20	0.19623	0.0019998	0.027959		7019	8326, 6071	8326	6071						regulation of signal transduction	smoothened signaling pathway	#N/A	#N/A	#N/A	#N/A	#N/A		regulation of protein phosphorylation				189
regulation of proteolysis	11	11	11	11	11	11	11	0.094017	0.0029997	0.036973		14159	28104, 5422	28104	5422						regulation of protein metabolic process	proteolysis	#N/A	#N/A	#N/A	#N/A	#N/A		metal ion homeostasis				37
neuron development	50	50	50	50	50	50	50	0.24799	9.999e-05	0.0028731		26680	26508, 14178	26508	14178						cell development	neuron differentiation	#N/A	#N/A	#N/A	#N/A	#N/A		cotranslational protein targeting to membrane				22
heterophilic cell-cell adhesion via plasma membrane cell adhesion molecules	37	37	37	37	37	37	37	0.27179	0.0024998	0.033046		1065	36940	36940							cell-cell adhesion via plasma-membrane adhesion molecules	#N/A	#N/A	#N/A	#N/A	#N/A	#N/A		mitotic cell cycle phase transition				223
cell adhesion molecule binding	45	45	45	45	45	45	45	0.22171	9.999e-05	0.0028731		3545	234	234							protein binding	#N/A	#N/A	#N/A	#N/A	#N/A	#N/A		regulation of mitotic cell cycle phase transition				51
pyruvate metabolic process	18	18	18	18	18	18	18	0.14558	0.00089991	0.015408		5030	16615	16615							monocarboxylic acid metabolic process	#N/A	#N/A	#N/A	#N/A	#N/A	#N/A		cellular component morphogenesis				66
cysteine-type endopeptidase activity	69	69	69	69	69	69	69	0.31992	0.0011999	0.018876		990	3345, 3386	3345	3386						endopeptidase activity	cysteine-type peptidase activity	#N/A	#N/A	#N/A	#N/A	#N/A		cell-cell adhesion				58
protein-containing complex	451	451	451	451	451	451	451	0.33619	9.999e-05	0.0028731		16797									#N/A	#N/A	#N/A	#N/A	#N/A	#N/A	#N/A		response to interleukin-6				16
intrinsic apoptotic signaling pathway in response to DNA damage by p53 class mediator	29	29	29	29	29	29	29	0.15023	9.999e-05	0.0028731		21388	7047, 34111	7047	34111						intrinsic apoptotic signaling pathway in response to DNA damage	intrinsic apoptotic signaling pathway by p53 class mediator	#N/A	#N/A	#N/A	#N/A	#N/A		posttranscriptional regulation of gene expression				103
response to ionizing radiation	37	37	37	37	37	37	37	0.27044	0.0019998	0.027959		8571	7698	7698							response to radiation	#N/A	#N/A	#N/A	#N/A	#N/A	#N/A		regulation of translation				62
animal organ regeneration	35	35	35	35	35	35	35	0.20937	0.00019998	0.0045767		15020	15019, 26551	15019	26551						regeneration	animal organ development	#N/A	#N/A	#N/A	#N/A	#N/A		response to interferon-gamma				81
microtubule cytoskeleton organization	91	91	91	91	91	91	91	0.33071	0.00049995	0.0094379		250	3107, 97	3107	97						cytoskeleton organization	microtubule-based process	#N/A	#N/A	#N/A	#N/A	#N/A		regulation of cellular catabolic process				52
protein glycosylation	117	117	117	117	117	117	117	0.33778	0.00019998	0.0045767		5397	5376, 21943, 7497	5376	21943	7497					cellular protein modification process	macromolecule glycosylation	glycoprotein biosynthetic process	#N/A	#N/A	#N/A	#N/A		regulation of muscle contraction				16
transferase activity, transferring glycosyl groups	175	175	175	175	175	175	175	0.28494	9.999e-05	0.0028731		11080	11064	11064							transferase activity	#N/A	#N/A	#N/A	#N/A	#N/A	#N/A		transcription, DNA-templated				2102
protein N-linked glycosylation	37	37	37	37	37	37	37	0.19562	9.999e-05	0.0028731		5398	5397	5397							protein glycosylation	#N/A	#N/A	#N/A	#N/A	#N/A	#N/A		transcription by RNA polymerase II				2269
mRNA processing	254	254	254	254	254	254	254	0.31404	9.999e-05	0.0028731		5321	5320, 10516	5320	10516						RNA processing	mRNA metabolic process	#N/A	#N/A	#N/A	#N/A	#N/A		general transcription initiation factor activity				35
RNA splicing	193	193	193	193	193	193	193	0.31276	9.999e-05	0.0028731		6703	5320	5320							RNA processing	#N/A	#N/A	#N/A	#N/A	#N/A	#N/A		endocytosis				165
RNA phosphodiester bond hydrolysis, exonucleolytic	33	33	33	33	33	33	33	0.2451	0.0009999	0.01662		35710	35708	35708							RNA phosphodiester bond hydrolysis	#N/A	#N/A	#N/A	#N/A	#N/A	#N/A		cyclic-nucleotide phosphodiesterase activity				20
exonucleolytic catabolism of deadenylated mRNA	32	32	32	32	32	32	32	0.23756	0.00089991	0.015408		#N/A	#N/A	#N/A							#N/A	#N/A	#N/A	#N/A	#N/A	#N/A	#N/A		adenylate cyclase-modulating G protein-coupled receptor signaling pathway				132
retrograde transport, endosome to Golgi	57	57	57	57	57	57	57	0.30179	0.0014999	0.022488		20852	10631, 10835	10631	10835						endosomal transport	cytosolic transport	#N/A	#N/A	#N/A	#N/A	#N/A		regulation of cytosolic calcium ion concentration				117
oxidoreductase activity, acting on paired donors, with incorporation or reduction of molecular oxygen	73	73	73	73	73	73	73	0.19099	9.999e-05	0.0028731		11030	5057	5057							oxidoreductase activity	#N/A	#N/A	#N/A	#N/A	#N/A	#N/A		regulation of biological process				73
cytokine-mediated signaling pathway	240	240	240	240	240	240	240	0.20495	9.999e-05	0.0028731		12572	6018, 33153	6018	33153						cell surface receptor signaling pathway	cellular response to cytokine stimulus	#N/A	#N/A	#N/A	#N/A	#N/A		positive regulation of phospholipase C activity				25
stem cell population maintenance	42	42	42	42	42	42	42	0.301	0.0039996	0.04551		13135	16340, 36926	16340	36926						multicellular organismal process	maintenance of cell number	#N/A	#N/A	#N/A	#N/A	#N/A		negative regulation of epithelial cell apoptotic process				25
endodermal cell fate specification	11	11	11	11	11	11	11	0.031988	0.00039996	0.0078345		1183	1177, 1180	1177	1180						cell fate specification	endodermal cell fate commitment	#N/A	#N/A	#N/A	#N/A	#N/A		leukocyte differentiation				13
regulation of GTPase activity	56	56	56	56	56	56	56	0.32782	0.0028997	0.036455		16928	28183	28183							regulation of hydrolase activity	#N/A	#N/A	#N/A	#N/A	#N/A	#N/A		tube closure				57
lamellipodium assembly	25	25	25	25	25	25	25	0.22265	0.0011999	0.018876		14050	36503, 38958	36503	38958						lamellipodium organization	plasma membrane bounded cell projection assembly	#N/A	#N/A	#N/A	#N/A	#N/A		regulation of actin filament polymerization				34
histone binding	101	101	101	101	101	101	101	0.35107	0.0016998	0.024852		2926	234	234							protein binding	#N/A	#N/A	#N/A	#N/A	#N/A	#N/A		positive regulation of signal transduction				22
chromatin silencing	37	37	37	37	37	37	37	0.15666	9.999e-05	0.0028731		5277	5266, 10815, 24074, 10908	5266	10815	24074	10908				chromatin organization	gene silencing	negative regulation of gene expression, epigenetic	negative regulation of transcription, DNA-templated	#N/A	#N/A	#N/A		oxidoreductase activity, acting on the aldehyde or oxo group of donors				18
histone H3-K4 dimethylation	5	5	5	5	5	5	5	8.7041e-15	0.0037996	0.043948		23119	11487, 28397	11487	28397						peptidyl-lysine dimethylation	histone H3-K4 methylation	#N/A	#N/A	#N/A	#N/A	#N/A		regulation of intrinsic apoptotic signaling pathway in response to DNA damage by p53 class mediator				16
regulation of megakaryocyte differentiation	54	54	54	54	54	54	54	0.15638	9.999e-05	0.0028731		23928	23913, 14215	23913	14215						regulation of myeloid cell differentiation	megakaryocyte differentiation	#N/A	#N/A	#N/A	#N/A	#N/A		cofactor binding				184
microtubule-based process	29	29	29	29	29	29	29	0.17372	0.00019998	0.0045767		97	8347	8347							cellular process	#N/A	#N/A	#N/A	#N/A	#N/A	#N/A		iron-sulfur cluster binding				32
mitotic cell cycle	105	105	105	105	105	105	105	0.27903	9.999e-05	0.0028731		312	5916	5916							cell cycle	#N/A	#N/A	#N/A	#N/A	#N/A	#N/A		regulation of viral genome replication				33
structural molecule activity	129	129	129	129	129	129	129	0.28572	9.999e-05	0.0028731		4302	2844	2844							molecular_function	#N/A	#N/A	#N/A	#N/A	#N/A	#N/A		multi-organism reproductive process				85
carbohydrate binding	157	157	157	157	157	157	157	0.28362	9.999e-05	0.0028731		4300	4479	4479							binding	#N/A	#N/A	#N/A	#N/A	#N/A	#N/A		behavior				118
transmembrane receptor protein serine/threonine kinase activity	16	16	16	16	16	16	16	0.14727	0.0010999	0.017669		3812	3811, 12548	3811	12548						protein serine/threonine kinase activity	transmembrane receptor protein kinase activity	#N/A	#N/A	#N/A	#N/A	#N/A		regulation of blood pressure				24
transmembrane receptor protein serine/threonine kinase signaling pathway	15	15	15	15	15	15	15	0.15519	0.0013999	0.021269		4175	6019	6019							enzyme linked receptor protein signaling pathway	#N/A	#N/A	#N/A	#N/A	#N/A	#N/A		response to corticosteroid				56
negative regulation of blood vessel endothelial cell migration	24	24	24	24	24	24	24	0.16609	0.00019998	0.0045767		22063	8933, 22061, 22060	8933	22061	22060					negative regulation of endothelial cell migration	regulation of blood vessel endothelial cell migration	blood vessel endothelial cell migration	#N/A	#N/A	#N/A	#N/A		regulation of cell death				50
positive regulation of BMP signaling pathway	26	26	26	26	26	26	26	0.23182	0.0018998	0.026933		14472	14469, 35323, 14468	14469	35323	14468					regulation of BMP signaling pathway	positive regulation of transmembrane receptor protein serine/threonine kinase signaling pathway	BMP signaling pathway	#N/A	#N/A	#N/A	#N/A		tetrapyrrole binding				125
BMP signaling pathway	61	61	61	61	61	61	61	0.23297	9.999e-05	0.0028731		14468	5292, 4175, 33579	5292	4175	33579					regulation of transcription by RNA polymerase II	transmembrane receptor protein serine/threonine kinase signaling pathway	cellular response to BMP stimulus	#N/A	#N/A	#N/A	#N/A		oxidoreductase activity, acting on paired donors, with incorporation or reduction of molecular oxygen, reduced flavin or flavoprotein as one donor, and incorporation of one atom of oxygen				29
positive regulation of endothelial cell proliferation	54	54	54	54	54	54	54	0.25903	0.00019998	0.0045767		1399	1397, 27615, 1396	1397	27615	1396					regulation of endothelial cell proliferation	positive regulation of epithelial cell proliferation	endothelial cell proliferation	#N/A	#N/A	#N/A	#N/A		long-chain fatty acid metabolic process				53
blood vessel remodeling	24	24	24	24	24	24	24	0.24165	0.0029997	0.036973		1433	26782	26782							tissue remodeling	#N/A	#N/A	#N/A	#N/A	#N/A	#N/A		arachidonic acid metabolic process				29
endocardial cushion morphogenesis	17	17	17	17	17	17	17	0.012113	9.999e-05	0.0028731		2610	33911, 2412, 2604	33911	2412	2604					mesenchyme morphogenesis	heart morphogenesis	endocardial cushion development	#N/A	#N/A	#N/A	#N/A		neurotransmitter biosynthetic process				26
transforming growth factor beta receptor signaling pathway	72	72	72	72	72	72	72	0.2417	9.999e-05	0.0028731		6028	4175, 33367	4175	33367						transmembrane receptor protein serine/threonine kinase signaling pathway	cellular response to transforming growth factor beta stimulus	#N/A	#N/A	#N/A	#N/A	#N/A		monooxygenase activity				72
positive regulation of angiogenesis	94	94	94	94	94	94	94	0.29508	9.999e-05	0.0028731		24034	24033, 43213, 1007	24033	43213	1007					regulation of angiogenesis	positive regulation of vasculature development	angiogenesis	#N/A	#N/A	#N/A	#N/A		response to acid chemical				43
blood vessel morphogenesis	23	23	23	23	23	23	23	0.22071	0.0014999	0.022488		26552	19002, 1055	19002	1055						tube morphogenesis	blood vessel development	#N/A	#N/A	#N/A	#N/A	#N/A		response to vitamin				17
cellular response to transforming growth factor beta stimulus	44	44	44	44	44	44	44	0.24496	0.00039996	0.0078345		33367	33171, 33302, 33366	33171	33302	33366					cellular response to growth factor stimulus	cellular response to endogenous stimulus	response to transforming growth factor beta	#N/A	#N/A	#N/A	#N/A		regulation of lymphocyte differentiation				13
cellular response to growth factor stimulus	55	55	55	55	55	55	55	0.18994	9.999e-05	0.0028731		33171	28601, 33118	28601	33118						response to growth factor	cellular response to organic substance	#N/A	#N/A	#N/A	#N/A	#N/A		intracellular receptor signaling pathway				21
cellular response to BMP stimulus	30	30	30	30	30	30	30	0.14504	9.999e-05	0.0028731		33579	33171, 33302, 33578	33171	33302	33578					cellular response to growth factor stimulus	cellular response to endogenous stimulus	response to BMP	#N/A	#N/A	#N/A	#N/A		regulation of water loss via skin				19
positive regulation of pathway-restricted SMAD protein phosphorylation	46	46	46	46	46	46	46	0.12037	9.999e-05	0.0028731		9196	1395, 30216, 35323, 30212	1395	30216	35323	30212				positive regulation of protein phosphorylation	regulation of pathway-restricted SMAD protein phosphorylation	positive regulation of transmembrane receptor protein serine/threonine kinase signaling pathway	pathway-restricted SMAD protein phosphorylation	#N/A	#N/A	#N/A		regulation of epidermal growth factor receptor signaling pathway				45
activin binding	14	14	14	14	14	14	14	0.066629	0.00029997	0.0063174		26271	23314	23314							protein-containing complex binding	#N/A	#N/A	#N/A	#N/A	#N/A	#N/A		cytokine receptor activity				26
negative regulation of cell adhesion	33	33	33	33	33	33	33	0.24993	0.0011999	0.018876		6015	14153, 26562, 3544	14153	26562	3544					regulation of cell adhesion	negative regulation of cellular process	cell adhesion	#N/A	#N/A	#N/A	#N/A		hydrolase activity, hydrolyzing N-glycosyl compounds				14
blood circulation	26	26	26	26	26	26	26	0.23616	0.0019998	0.027959		6479	2418	2418							circulatory system process	#N/A	#N/A	#N/A	#N/A	#N/A	#N/A		NAD+ nucleosidase activity				14
nuclear receptor activity	39	39	39	39	39	39	39	0.13254	9.999e-05	0.0028731		2877	728, 36736	728	36736						DNA-binding transcription factor activity, RNA polymerase II-specific	transcription factor activity, direct ligand regulated sequence-specific DNA binding	#N/A	#N/A	#N/A	#N/A	#N/A		negative regulation of metabolic process				33
intracellular receptor signaling pathway	25	25	25	25	25	25	25	0.1693	0.00029997	0.0063174		14481	4118	4118							signal transduction	#N/A	#N/A	#N/A	#N/A	#N/A	#N/A		multicellular organismal reproductive process				10
steroid hormone receptor activity	44	44	44	44	44	44	44	0.22662	0.00019998	0.0045767		2879	4160	4160							signaling receptor activity	#N/A	#N/A	#N/A	#N/A	#N/A	#N/A		eye development				50
transcription factor binding	268	268	268	268	268	268	268	0.26155	9.999e-05	0.0028731		738	234	234							protein binding	#N/A	#N/A	#N/A	#N/A	#N/A	#N/A		activation of MAPK activity				31
skeletal muscle cell differentiation	35	35	35	35	35	35	35	0.25715	0.00039996	0.0078345		19662	14152, 6342	14152	6342						cell differentiation	skeletal muscle tissue development	#N/A	#N/A	#N/A	#N/A	#N/A		non-canonical Wnt signaling pathway				64
negative regulation of cysteine-type endopeptidase activity involved in apoptotic process	57	57	57	57	57	57	57	0.22617	9.999e-05	0.0028731		21726	6650, 21838, 46196	6650	21838	46196					negative regulation of apoptotic process	regulation of cysteine-type endopeptidase activity involved in apoptotic process	negative regulation of cysteine-type endopeptidase activity	#N/A	#N/A	#N/A	#N/A		regulation of phosphorylation				55
fat cell differentiation	54	54	54	54	54	54	54	0.27284	0.00019998	0.0045767		23725	14152	14152							cell differentiation	#N/A	#N/A	#N/A	#N/A	#N/A	#N/A		G protein-coupled receptor binding				29
negative regulation of cell cycle	34	34	34	34	34	34	34	0.2382	0.00079992	0.014025		24054	26562, 2917, 5916	26562	2917	5916					negative regulation of cellular process	regulation of cell cycle	cell cycle	#N/A	#N/A	#N/A	#N/A		T cell differentiation				40
cellular response to fibroblast growth factor stimulus	30	30	30	30	30	30	30	0.10401	9.999e-05	0.0028731		22824	33171, 33302, 33580	33171	33302	33580					cellular response to growth factor stimulus	cellular response to endogenous stimulus	response to fibroblast growth factor	#N/A	#N/A	#N/A	#N/A		epithelial cell differentiation				8
transcription initiation from RNA polymerase II promoter	139	139	139	139	139	139	139	0.22109	9.999e-05	0.0028731		5297	5288, 2873	5288	2873						DNA-templated transcription, initiation	transcription by RNA polymerase II	#N/A	#N/A	#N/A	#N/A	#N/A		regulation of protein import into nucleus				29
cell migration involved in sprouting angiogenesis	18	18	18	18	18	18	18	0.2065	0.0042996	0.048349		1500	22060, 1498	22060	1498						blood vessel endothelial cell migration	sprouting angiogenesis	#N/A	#N/A	#N/A	#N/A	#N/A		response to hexose				52
growth factor activity	125	125	125	125	125	125	125	0.21681	9.999e-05	0.0028731		6549	13961	13961							receptor ligand activity	#N/A	#N/A	#N/A	#N/A	#N/A	#N/A		regulation of neuron differentiation				59
cytokine activity	219	219	219	219	219	219	219	0.18004	9.999e-05	0.0028731		4225	13961	13961							receptor ligand activity	#N/A	#N/A	#N/A	#N/A	#N/A	#N/A		transferase activity, transferring hexosyl groups				33
negative regulation of cell differentiation	76	76	76	76	76	76	76	0.1051	9.999e-05	0.0028731		23872	23871, 26562, 27975, 14152	23871	26562	27975	14152				regulation of cell differentiation	negative regulation of cellular process	negative regulation of developmental process	cell differentiation	#N/A	#N/A	#N/A		RNA metabolic process				130
SMAD protein signal transduction	45	45	45	45	45	45	45	0.22343	9.999e-05	0.0028731		30218	4118, 4175	4118	4175						signal transduction	transmembrane receptor protein serine/threonine kinase signaling pathway	#N/A	#N/A	#N/A	#N/A	#N/A		positive regulation of epithelial cell apoptotic process				20
mesoderm development	28	28	28	28	28	28	28	0.20069	0.00049995	0.0094379		6322	6230	6230							tissue development	#N/A	#N/A	#N/A	#N/A	#N/A	#N/A		Fc receptor mediated stimulatory signaling pathway				79
platelet activation	88	88	88	88	88	88	88	0.18165	9.999e-05	0.0028731		14165	1242, 2985	1242	2985						cell activation	blood coagulation	#N/A	#N/A	#N/A	#N/A	#N/A		response to interleukin-1				81
pituitary gland development	25	25	25	25	25	25	25	0.22528	0.0011999	0.018876		13787	26745, 13345, 19033	26745	13345	19033					gland development	diencephalon development	endocrine system development	#N/A	#N/A	#N/A	#N/A		prostanoid metabolic process				22
positive regulation of cardiac muscle cell proliferation	20	20	20	20	20	20	20	0.092374	9.999e-05	0.0028731		29870	6734, 29722, 29868, 29863	6734	29722	29868	29863				positive regulation of cell proliferation	positive regulation of cardiac muscle tissue growth	regulation of cardiac muscle cell proliferation	cardiac muscle cell proliferation	#N/A	#N/A	#N/A		response to hypoxia				80
positive regulation of DNA replication	20	20	20	20	20	20	20	0.20206	0.0029997	0.036973		24010	5222, 8898, 15219, 27946, 92	5222	8898	15219	27946	92			regulation of DNA replication	positive regulation of macromolecule biosynthetic process	positive regulation of cellular biosynthetic process	positive regulation of DNA metabolic process	DNA replication	#N/A	#N/A		reproductive process				28
osteoblast differentiation	74	74	74	74	74	74	74	0.27171	9.999e-05	0.0028731		1121	14152, 981	14152	981						cell differentiation	ossification	#N/A	#N/A	#N/A	#N/A	#N/A		positive regulation of myotube differentiation				28
lung development	67	67	67	67	67	67	67	0.33225	0.0020998	0.029067		14316	26551, 14315, 30363	26551	14315	30363					animal organ development	respiratory tube development	respiratory system development	#N/A	#N/A	#N/A	#N/A		SMAD binding				18
prostate gland development	13	13	13	13	13	13	13	0.07163	0.00039996	0.0078345		14780	26625, 26745, 1127	26625	26745	1127					reproductive structure development	gland development	urogenital system development	#N/A	#N/A	#N/A	#N/A		proteolysis				85
positive regulation of cell cycle G1/S phase transition	10	10	10	10	10	10	10	0.091764	0.0031997	0.03873		42058	41282, 42056, 23280	41282	42056	23280					positive regulation of cell cycle phase transition	regulation of cell cycle G1/S phase transition	cell cycle G1/S phase transition	#N/A	#N/A	#N/A	#N/A		peptide hormone processing				11
negative regulation of neuron apoptotic process	86	86	86	86	86	86	86	0.325	0.00039996	0.0078345		22050	6650, 22049, 40524, 28245	6650	22049	40524	28245				negative regulation of apoptotic process	regulation of neuron apoptotic process	negative regulation of neuron death	neuron apoptotic process	#N/A	#N/A	#N/A		regulation of plasminogen activation				7
positive regulation of protein kinase activity	50	50	50	50	50	50	50	0.27377	0.00019998	0.0045767		24116	1395, 17481, 24115	1395	17481	24115					positive regulation of protein phosphorylation	positive regulation of kinase activity	regulation of protein kinase activity	#N/A	#N/A	#N/A	#N/A		negative regulation of gene expression				573
positive regulation of phosphatidylinositol 3-kinase signaling	73	73	73	73	73	73	73	0.20326	9.999e-05	0.0028731		9409	9407, 41799, 9406	9407	41799	9406					regulation of phosphatidylinositol 3-kinase signaling	positive regulation of intracellular signal transduction	phosphatidylinositol 3-kinase signaling	#N/A	#N/A	#N/A	#N/A		plasma membrane invagination				66
positive regulation of receptor signaling pathway via JAK-STAT	33	33	33	33	33	33	33	0.13609	9.999e-05	0.0028731		#N/A	#N/A	#N/A							#N/A	#N/A	#N/A	#N/A	#N/A	#N/A	#N/A		homotypic cell-cell adhesion				34
negative regulation of extrinsic apoptotic signaling pathway in absence of ligand	32	32	32	32	32	32	32	0.27523	0.0038996	0.044735		47297	40411, 47294, 47296, 36129	40411	47294	47296	36129				negative regulation of signal transduction in absence of ligand	negative regulation of extrinsic apoptotic signaling pathway	regulation of extrinsic apoptotic signaling pathway in absence of ligand	extrinsic apoptotic signaling pathway in absence of ligand	#N/A	#N/A	#N/A		myeloid cell differentiation				90
sulfuric ester hydrolase activity	16	16	16	16	16	16	16	0.11258	0.00039996	0.0078345		6914	11107	11107							hydrolase activity, acting on ester bonds	#N/A	#N/A	#N/A	#N/A	#N/A	#N/A		adenyl ribonucleotide binding				1076
lysosomal lumen	83	83	83	83	83	83	83	0.19424	9.999e-05	0.0028731		21768									#N/A	#N/A	#N/A	#N/A	#N/A	#N/A	#N/A		positive regulation of smooth muscle cell proliferation				25
azurophil granule lumen	72	72	72	72	72	72	72	0.23613	9.999e-05	0.0028731		19338									#N/A	#N/A	#N/A	#N/A	#N/A	#N/A	#N/A		positive regulation of cellular metabolic process				22
signaling receptor binding	337	337	337	337	337	337	337	0.2381	9.999e-05	0.0028731		3543	234	234							protein binding	#N/A	#N/A	#N/A	#N/A	#N/A	#N/A		chemotaxis				122
wound healing	76	76	76	76	76	76	76	0.24923	9.999e-05	0.0028731		20776	7991	7991							response to wounding	#N/A	#N/A	#N/A	#N/A	#N/A	#N/A		DNA secondary structure binding				5
mRNA transport	80	80	80	80	80	80	80	0.27326	9.999e-05	0.0028731		27920	27594	27594							RNA transport	#N/A	#N/A	#N/A	#N/A	#N/A	#N/A		regulation of macrophage derived foam cell differentiation				11
nuclear pore	65	65	65	65	65	65	65	0.19561	9.999e-05	0.0028731		4617									#N/A	#N/A	#N/A	#N/A	#N/A	#N/A	#N/A		regulation of cholesterol storage				9
chromosome segregation	62	62	62	62	62	62	62	0.30591	0.00039996	0.0078345		93	8347	8347							cellular process	#N/A	#N/A	#N/A	#N/A	#N/A	#N/A		regulation of primary metabolic process				103
condensed chromosome kinetochore	68	68	68	68	68	68	68	0.30761	0.0011999	0.018876		593									#N/A	#N/A	#N/A	#N/A	#N/A	#N/A	#N/A		amide binding				44
intracellular transport of virus	35	35	35	35	35	35	35	0.23951	0.00079992	0.014025		34884	24982, 12432	24982	12432						transport of virus	viral life cycle	#N/A	#N/A	#N/A	#N/A	#N/A		positive regulation of binding				22
host cell	35	35	35	35	35	35	35	0.24998	0.00049995	0.0094379		22182									#N/A	#N/A	#N/A	#N/A	#N/A	#N/A	#N/A		negative regulation of posttranscriptional gene silencing				10
regulation of glycolytic process	31	31	31	31	31	31	31	0.23923	0.0016998	0.024852		5047	14741, 21011, 21993, 21996, 14594, 47226, 5033	14741	21011	21993	21996	14594	47226	5033	regulation of nucleotide catabolic process	regulation of phosphorylation	regulation of generation of precursor metabolites and energy	regulation of carbohydrate catabolic process	regulation of coenzyme metabolic process	regulation of ATP biosynthetic process	glycolytic process		inorganic anion transport				61
mRNA export from nucleus	70	70	70	70	70	70	70	0.3103	0.00049995	0.0094379		5330	5329, 27920, 8816, 33235	5329	27920	8816	33235				RNA export from nucleus	mRNA transport	gene expression	mRNA-containing ribonucleoprotein complex export from nucleus	#N/A	#N/A	#N/A		chloride transport				75
tRNA export from nucleus	27	27	27	27	27	27	27	0.16317	9.999e-05	0.0028731		5333	27923, 36001, 33239	27923	36001	33239					tRNA transport	ncRNA export from nucleus	tRNA-containing ribonucleoprotein complex export from nucleus	#N/A	#N/A	#N/A	#N/A		regulation of protein secretion				58
viral process	396	396	396	396	396	396	396	0.28986	9.999e-05	0.0028731		7789	14365	14365							symbiont process	#N/A	#N/A	#N/A	#N/A	#N/A	#N/A		positive regulation of ion transport				27
protein sumoylation	42	42	42	42	42	42	42	0.29166	0.0024998	0.033046		11233	11653, 16285	11653	16285						peptidyl-lysine modification	protein modification by small protein conjugation	#N/A	#N/A	#N/A	#N/A	#N/A		G protein-coupled receptor signaling pathway, coupled to cyclic nucleotide second messenger				48
viral transcription	41	41	41	41	41	41	41	0.15259	9.999e-05	0.0028731		12453	7789, 12450	7789	12450						viral process	viral gene expression	#N/A	#N/A	#N/A	#N/A	#N/A		muscle system process				79
regulation of gene silencing by miRNA	60	60	60	60	60	60	60	0.18612	9.999e-05	0.0028731		30780	29972, 30782, 18959	29972	30782	18959					regulation of posttranscriptional gene silencing	regulation of gene silencing by RNA	gene silencing by miRNA	#N/A	#N/A	#N/A	#N/A		positive regulation of cell development				9
nuclear envelope	130	130	130	130	130	130	130	0.33481	9.999e-05	0.0028731		4610									#N/A	#N/A	#N/A	#N/A	#N/A	#N/A	#N/A		transmembrane receptor protein tyrosine kinase activity				20
phagocytic vesicle membrane	70	70	70	70	70	70	70	0.27249	0.00019998	0.0045767		14605									#N/A	#N/A	#N/A	#N/A	#N/A	#N/A	#N/A		regulation of viral entry into host cell				24
protein homotetramerization	44	44	44	44	44	44	44	0.26142	0.00049995	0.0094379		28141	21420, 27959	21420	27959						protein homooligomerization	protein tetramerization	#N/A	#N/A	#N/A	#N/A	#N/A		positive regulation of cellular biosynthetic process				70
cellular response to hepatocyte growth factor stimulus	15	15	15	15	15	15	15	0.083788	0.00019998	0.0045767		19488	19487, 33171	19487	33171						response to hepatocyte growth factor	cellular response to growth factor stimulus	#N/A	#N/A	#N/A	#N/A	#N/A		cellular amino acid catabolic process				19
adiponectin-activated signaling pathway	13	13	13	13	13	13	13	0.088686	0.0011999	0.018876		17014	8128, 12572	8128	12572						hormone-mediated signaling pathway	cytokine-mediated signaling pathway	#N/A	#N/A	#N/A	#N/A	#N/A		cardiac septum morphogenesis				64
proteasome-mediated ubiquitin-dependent protein catabolic process	121	121	121	121	121	121	121	0.34997	0.00059994	0.010984		21733	5427, 8846	5427	8846						ubiquitin-dependent protein catabolic process	proteasomal protein catabolic process	#N/A	#N/A	#N/A	#N/A	#N/A		rRNA metabolic process				128
lipid catabolic process	88	88	88	88	88	88	88	0.32852	0.00089991	0.015408		10493	5540, 40876	5540	40876						lipid metabolic process	organic substance catabolic process	#N/A	#N/A	#N/A	#N/A	#N/A		maturation of SSU-rRNA				22
regulation of alternative mRNA splicing, via spliceosome	42	42	42	42	42	42	42	0.29067	0.0016998	0.024852		405	26152, 404	26152	404						regulation of mRNA splicing, via spliceosome	alternative mRNA splicing, via spliceosome	#N/A	#N/A	#N/A	#N/A	#N/A		nervous system process				43
single-stranded DNA helicase activity	12	12	12	12	12	12	12	0.14286	0.0040996	0.046502		#N/A	#N/A	#N/A							#N/A	#N/A	#N/A	#N/A	#N/A	#N/A	#N/A		ligand-gated ion channel activity				39
transcription-coupled nucleotide-excision repair	51	51	51	51	51	51	51	0.27045	0.00019998	0.0045767		5230	5236	5236							nucleotide-excision repair	#N/A	#N/A	#N/A	#N/A	#N/A	#N/A		anion channel activity				54
error-prone translesion synthesis	14	14	14	14	14	14	14	0.15093	0.0027997	0.035468		20968	13271	13271							translesion synthesis	#N/A	#N/A	#N/A	#N/A	#N/A	#N/A		system process				65
nucleotide-excision repair, DNA incision, 5'-to lesion	33	33	33	33	33	33	33	0.15995	9.999e-05	0.0028731		5243	17490	17490							nucleotide-excision repair, DNA incision	#N/A	#N/A	#N/A	#N/A	#N/A	#N/A		regulation of membrane potential				41
nucleotide-excision repair, DNA incision	35	35	35	35	35	35	35	0.15214	9.999e-05	0.0028731		17490	35525, 5236	35525	5236						nucleic acid phosphodiester bond hydrolysis	nucleotide-excision repair	#N/A	#N/A	#N/A	#N/A	#N/A		cytokine activity				57
telomere maintenance via semi-conservative replication	21	21	21	21	21	21	21	0.11682	0.00019998	0.0045767		16056	539, 13045, 13845, 17065	539	13045	13845	17065				telomere maintenance	cellular homeostasis	cell cycle process	nuclear DNA replication	#N/A	#N/A	#N/A		regulation of phosphate metabolic process				14
nucleotide-excision repair, DNA gap filling	16	16	16	16	16	16	16	0.15524	0.0013999	0.021269		5244	5209, 5236	5209	5236						DNA metabolic process	nucleotide-excision repair	#N/A	#N/A	#N/A	#N/A	#N/A		response to heat				46
DNA replication factor C complex	5	5	5	5	5	5	5	1e-100	0.0027997	0.035468		4635									#N/A	#N/A	#N/A	#N/A	#N/A	#N/A	#N/A		actin filament organization				14
calcium-dependent protein binding	38	38	38	38	38	38	38	0.28652	0.0031997	0.03873		26378	234	234							protein binding	#N/A	#N/A	#N/A	#N/A	#N/A	#N/A		positive regulation of mitotic cell cycle phase transition				26
RNA helicase activity	63	63	63	63	63	63	63	0.28526	0.00039996	0.0078345		2900	3546, 39168	3546	39168						helicase activity	catalytic activity, acting on RNA	#N/A	#N/A	#N/A	#N/A	#N/A		regulation of mitotic cell cycle				94
regulation of mitotic cell cycle	35	35	35	35	35	35	35	0.25182	0.00029997	0.0063174		6178	2917, 312	2917	312						regulation of cell cycle	mitotic cell cycle	#N/A	#N/A	#N/A	#N/A	#N/A		tube development				27
positive regulation of cell differentiation	39	39	39	39	39	39	39	0.20369	9.999e-05	0.0028731		23873	23871, 26561, 27976, 14152	23871	26561	27976	14152				regulation of cell differentiation	positive regulation of cellular process	positive regulation of developmental process	cell differentiation	#N/A	#N/A	#N/A		cardiac muscle tissue morphogenesis				21
heart contraction	12	12	12	12	12	12	12	0.14148	0.0036996	0.04323		29872	2420, 6479	2420	6479						heart process	blood circulation	#N/A	#N/A	#N/A	#N/A	#N/A		regulation of tube diameter				21
cardiac muscle tissue development	16	16	16	16	16	16	16	0.14791	0.0010999	0.017669		26751	9423, 6331	9423	6331						striated muscle tissue development	heart development	#N/A	#N/A	#N/A	#N/A	#N/A		nucleosome organization				96
spindle	140	140	140	140	140	140	140	0.31953	9.999e-05	0.0028731		4789									#N/A	#N/A	#N/A	#N/A	#N/A	#N/A	#N/A		positive regulation of response to stimulus				19
cell death	28	28	28	28	28	28	28	0.24996	0.0027997	0.035468		6382	8347	8347							cellular process	#N/A	#N/A	#N/A	#N/A	#N/A	#N/A		leukocyte activation involved in inflammatory response				42
spermatid development	60	60	60	60	60	60	60	0.32875	0.0026997	0.034905		6128	6123, 26553	6123	26553						germ cell development	spermatid differentiation	#N/A	#N/A	#N/A	#N/A	#N/A		peptide binding				140
hematopoietic progenitor cell differentiation	51	51	51	51	51	51	51	0.28246	0.00059994	0.010984		1694	14152, 14107	14152	14107						cell differentiation	hemopoiesis	#N/A	#N/A	#N/A	#N/A	#N/A		glial cell activation				69
positive regulation of MAP kinase activity	46	46	46	46	46	46	46	0.29687	0.0015998	0.023695		21936	21935, 21940, 33692	21935	21940	33692					regulation of MAP kinase activity	positive regulation of MAPK cascade	positive regulation of protein serine/threonine kinase activity	#N/A	#N/A	#N/A	#N/A		regulation of calcium-mediated signaling				18
monocyte chemotaxis	49	49	49	49	49	49	49	0.11329	9.999e-05	0.0028731		1997	14542, 33481, 36451	14542	33481	36451					leukocyte chemotaxis	mononuclear cell migration	myeloid leukocyte migration	#N/A	#N/A	#N/A	#N/A		ligase activity, forming carbon-oxygen bonds				35
embryonic morphogenesis	17	17	17	17	17	17	17	0.19827	0.0037996	0.043948		26621	6176, 6177	6176	6177						anatomical structure morphogenesis	embryo development	#N/A	#N/A	#N/A	#N/A	#N/A		carboxylic acid binding				47
heparin binding	130	130	130	130	130	130	130	0.22752	9.999e-05	0.0028731		6662	4518, 21739, 40978	4518	21739	40978					glycosaminoglycan binding	anion binding	sulfur compound binding	#N/A	#N/A	#N/A	#N/A		peptidyl-tyrosine phosphorylation				110
positive regulation of smooth muscle cell migration	20	20	20	20	20	20	20	0.064263	9.999e-05	0.0028731		9570	9569, 14326, 9568	9569	14326	9568					regulation of smooth muscle cell migration	positive regulation of cell migration	smooth muscle cell migration	#N/A	#N/A	#N/A	#N/A		gamete generation				19
response to estradiol	75	75	75	75	75	75	75	0.2992	0.00039996	0.0078345		16200	8098, 9411, 17800, 40994	8098	9411	17800	40994				response to hormone	response to organic cyclic compound	response to lipid	response to oxygen-containing compound	#N/A	#N/A	#N/A		response to cAMP				39
cellular response to tumor necrosis factor	115	115	115	115	115	115	115	0.19025	9.999e-05	0.0028731		33164	18400, 33153	18400	33153						response to tumor necrosis factor	cellular response to cytokine stimulus	#N/A	#N/A	#N/A	#N/A	#N/A		regulation of T cell receptor signaling pathway				17
translation	176	176	176	176	176	176	176	0.30759	9.999e-05	0.0028731		5335	18430, 21635, 22752, 8816	18430	21635	22752	8816				cellular macromolecule biosynthetic process	peptide biosynthetic process	cellular protein metabolic process	gene expression	#N/A	#N/A	#N/A		positive regulation of T cell differentiation				29
cellular response to chemokine	14	14	14	14	14	14	14	0.12844	0.0013999	0.021269		45969	33153, 45968	33153	45968						cellular response to cytokine stimulus	response to chemokine	#N/A	#N/A	#N/A	#N/A	#N/A		digestive tract development				40
negative regulation of interleukin-12 production	19	19	19	19	19	19	19	0.15491	0.00079992	0.014025		16526	1284, 16486, 16446	1284	16486	16446					negative regulation of cytokine production	regulation of interleukin-12 production	interleukin-12 production	#N/A	#N/A	#N/A	#N/A		embryo development				84
positive regulation of interleukin-10 production	37	37	37	37	37	37	37	0.20125	9.999e-05	0.0028731		16564	1285, 16484, 16444	1285	16484	16444					positive regulation of cytokine production	regulation of interleukin-10 production	interleukin-10 production	#N/A	#N/A	#N/A	#N/A		regulation of cellular process				1702
mitotic spindle assembly	29	29	29	29	29	29	29	0.25788	0.0025997	0.034023		35527	5919, 28088, 39108	5919	28088	39108					mitotic spindle organization	spindle assembly	mitotic nuclear division	#N/A	#N/A	#N/A	#N/A		phosphatidylinositol-mediated signaling				25
mitotic metaphase plate congression	31	31	31	31	31	31	31	0.18952	0.00019998	0.0045767		5944	28160, 42286, 95	28160	42286	95					metaphase plate congression	mitotic cell cycle process	mitotic sister chromatid segregation	#N/A	#N/A	#N/A	#N/A		epithelium development				82
positive regulation of tyrosine phosphorylation of STAT protein	59	59	59	59	59	59	59	0.22093	9.999e-05	0.0028731		21171	21170, 24669, 27666, 6103	21170	24669	27666	6103				regulation of tyrosine phosphorylation of STAT protein	positive regulation of JAK-STAT cascade	positive regulation of peptidyl-tyrosine phosphorylation	tyrosine phosphorylation of STAT protein	#N/A	#N/A	#N/A		fertilization				56
positive regulation of pri-miRNA transcription by RNA polymerase II	37	37	37	37	37	37	37	0.20683	0.00029997	0.0063174		42137	24192, 42135, 31410	24192	42135	31410					positive regulation of transcription by RNA polymerase II	regulation of pri-miRNA transcription by RNA polymerase II	pri-miRNA transcription by RNA polymerase II	#N/A	#N/A	#N/A	#N/A		aging				35
intestinal epithelial cell development	9	9	9	9	9	9	9	0.058307	0.0021998	0.030221		30395	1524, 30394	1524	30394						columnar/cuboidal epithelial cell development	intestinal epithelial cell differentiation	#N/A	#N/A	#N/A	#N/A	#N/A		cellular macromolecule metabolic process				183
cellular response to organic cyclic compound	60	60	60	60	60	60	60	0.21612	9.999e-05	0.0028731		33215	9411, 33118	9411	33118						response to organic cyclic compound	cellular response to organic substance	#N/A	#N/A	#N/A	#N/A	#N/A		non-recombinational repair				54
cellular response to leukemia inhibitory factor	70	70	70	70	70	70	70	0.22812	9.999e-05	0.0028731		45930	33153, 45923	33153	45923						cellular response to cytokine stimulus	response to leukemia inhibitory factor	#N/A	#N/A	#N/A	#N/A	#N/A		heart valve morphogenesis				50
methylated histone binding	42	42	42	42	42	42	42	0.29765	0.0033997	0.040664		18832	2926, 39124	2926	39124						histone binding	methylation-dependent protein binding	#N/A	#N/A	#N/A	#N/A	#N/A		cardiac epithelial to mesenchymal transition				11
negative regulation of pri-miRNA transcription by RNA polymerase II	20	20	20	20	20	20	20	0.10808	9.999e-05	0.0028731		42136	149, 42135, 31410	149	42135	31410					negative regulation of transcription by RNA polymerase II	regulation of pri-miRNA transcription by RNA polymerase II	pri-miRNA transcription by RNA polymerase II	#N/A	#N/A	#N/A	#N/A		Notch signaling pathway				56
branching involved in blood vessel morphogenesis	24	24	24	24	24	24	24	0.23436	0.0015998	0.023695		1056	26765, 1007	26765	1007						branching morphogenesis of an epithelial tube	angiogenesis	#N/A	#N/A	#N/A	#N/A	#N/A		negative regulation of cell proliferation				65
intrinsic apoptotic signaling pathway in response to DNA damage	40	40	40	40	40	40	40	0.23132	0.00019998	0.0045767		7047	5855, 36130	5855	36130						cellular response to DNA damage stimulus	intrinsic apoptotic signaling pathway	#N/A	#N/A	#N/A	#N/A	#N/A		endonuclease activity				28
positive regulation of tumor necrosis factor production	43	43	43	43	43	43	43	0.19486	9.999e-05	0.0028731		16591	16511, 42776, 16471	16511	42776	16471					regulation of tumor necrosis factor production	positive regulation of tumor necrosis factor superfamily cytokine production	tumor necrosis factor production	#N/A	#N/A	#N/A	#N/A		positive regulation of adaptive immune response based on somatic recombination of immune receptors built from immunoglobulin superfamily domains				9
isomerase activity	83	83	83	83	83	83	83	0.35342	0.0041996	0.047429		11166	3010	3010							catalytic activity	#N/A	#N/A	#N/A	#N/A	#N/A	#N/A		response to dsRNA				27
beta-catenin binding	57	57	57	57	57	57	57	0.31725	0.0016998	0.024852		6476	234	234							protein binding	#N/A	#N/A	#N/A	#N/A	#N/A	#N/A		defense response to bacterium				230
positive regulation of protein catabolic process	53	53	53	53	53	53	53	0.31589	0.0026997	0.034905		24003	8258, 20877, 28105, 14160	8258	20877	28105	14160				positive regulation of catabolic process	regulation of protein catabolic process	positive regulation of protein metabolic process	protein catabolic process	#N/A	#N/A	#N/A		cardiac chamber morphogenesis				24
positive regulation of glial cell proliferation	21	21	21	21	21	21	21	0.090473	9.999e-05	0.0028731		30075	6734, 9357, 30074, 9351	6734	9357	30074	9351				positive regulation of cell proliferation	positive regulation of gliogenesis	regulation of glial cell proliferation	glial cell proliferation	#N/A	#N/A	#N/A		RNA biosynthetic process				39
mitochondria-associated endoplasmic reticulum membrane	20	20	20	20	20	20	20	0.20748	0.0032997	0.039703		#N/A	#N/A	#N/A							#N/A	#N/A	#N/A	#N/A	#N/A	#N/A	#N/A		mitochondrial membrane organization				15
spindle pole	92	92	92	92	92	92	92	0.32628	0.00049995	0.0094379		673									#N/A	#N/A	#N/A	#N/A	#N/A	#N/A	#N/A		positive regulation of inflammatory response				38
mRNA splicing, via spliceosome	166	166	166	166	166	166	166	0.29578	9.999e-05	0.0028731		413	401, 5321	401	5321						RNA splicing, via transesterification reactions with bulged adenosine as nucleophile	mRNA processing	#N/A	#N/A	#N/A	#N/A	#N/A		positive regulation of immunoglobulin production				11
tumor necrosis factor receptor binding	47	47	47	47	47	47	47	0.10282	9.999e-05	0.0028731		4267	16641	16641							tumor necrosis factor receptor superfamily binding	#N/A	#N/A	#N/A	#N/A	#N/A	#N/A		developmental process involved in reproduction				24
tumor necrosis factor-mediated signaling pathway	116	116	116	116	116	116	116	0.19992	9.999e-05	0.0028731		17012	12572, 33164	12572	33164						cytokine-mediated signaling pathway	cellular response to tumor necrosis factor	#N/A	#N/A	#N/A	#N/A	#N/A		5'-3' RNA polymerase activity				31
regulation of cytokine production	39	39	39	39	39	39	39	0.1076	9.999e-05	0.0028731		1283	28100, 1282	28100	1282						regulation of multicellular organismal process	cytokine production	#N/A	#N/A	#N/A	#N/A	#N/A		DNA-templated transcription, elongation				98
regulation of I-kappaB kinase/NF-kappaB signaling	29	29	29	29	29	29	29	0.19275	9.999e-05	0.0028731		21698	41797, 6093	41797	6093						regulation of intracellular signal transduction	I-kappaB kinase/NF-kappaB signaling	#N/A	#N/A	#N/A	#N/A	#N/A		DNA-templated transcription, termination				29
ubiquitin protein ligase binding	202	202	202	202	202	202	202	0.27164	9.999e-05	0.0028731		15507	22869	22869							ubiquitin-like protein ligase binding	#N/A	#N/A	#N/A	#N/A	#N/A	#N/A		3'-5' exonuclease activity				25
TRIF-dependent toll-like receptor signaling pathway	24	24	24	24	24	24	24	0.063923	9.999e-05	0.0028731		19425	2205	2205							MyD88-independent toll-like receptor signaling pathway	#N/A	#N/A	#N/A	#N/A	#N/A	#N/A		transferase activity, transferring glycosyl groups				62
protein K63-linked ubiquitination	41	41	41	41	41	41	41	0.19914	9.999e-05	0.0028731		32358	231	231							protein polyubiquitination	#N/A	#N/A	#N/A	#N/A	#N/A	#N/A		cellular homeostasis				76
thioesterase binding	9	9	9	9	9	9	9	0.0017785	0.00059994	0.010984		15859	11400	11400							enzyme binding	#N/A	#N/A	#N/A	#N/A	#N/A	#N/A		carboxylic acid transmembrane transporter activity				7
positive regulation of JNK cascade	63	63	63	63	63	63	63	0.25716	9.999e-05	0.0028731		24574	16683, 24572, 6098	16683	24572	6098					positive regulation of stress-activated MAPK cascade	regulation of JNK cascade	JNK cascade	#N/A	#N/A	#N/A	#N/A		carboxylic acid transport				7
cytoplasmic side of plasma membrane	39	39	39	39	39	39	39	0.22064	0.00019998	0.0045767		8260									#N/A	#N/A	#N/A	#N/A	#N/A	#N/A	#N/A		DNA catabolic process				12
CD40 receptor complex	11	11	11	11	11	11	11	0.1048	0.0034997	0.041641		19390									#N/A	#N/A	#N/A	#N/A	#N/A	#N/A	#N/A		lipid transport				27
negative regulation of angiogenesis	68	68	68	68	68	68	68	0.28862	0.00039996	0.0078345		10872	24033, 46260, 1007	24033	46260	1007					regulation of angiogenesis	negative regulation of blood vessel morphogenesis	angiogenesis	#N/A	#N/A	#N/A	#N/A		regulation of cytokinesis				30
caveola	55	55	55	55	55	55	55	0.26659	9.999e-05	0.0028731		4850									#N/A	#N/A	#N/A	#N/A	#N/A	#N/A	#N/A		UDP-glycosyltransferase activity				22
negative regulation of protein kinase activity	56	56	56	56	56	56	56	0.31759	0.0015998	0.023695		5380	1394, 17480, 24115	1394	17480	24115					negative regulation of protein phosphorylation	negative regulation of kinase activity	regulation of protein kinase activity	#N/A	#N/A	#N/A	#N/A		negative regulation of molecular function				50
negative regulation of cell migration involved in sprouting angiogenesis	13	13	13	13	13	13	13	0.13554	0.0030997	0.037923		35275	22063, 35273, 42890, 1500	22063	35273	42890	1500				negative regulation of blood vessel endothelial cell migration	regulation of cell migration involved in sprouting angiogenesis	negative regulation of sprouting angiogenesis	cell migration involved in sprouting angiogenesis	#N/A	#N/A	#N/A		3'-5'-exoribonuclease activity				19
response to bacterium	89	89	89	89	89	89	89	0.29479	0.00019998	0.0045767		7995	7993	7993							response to other organism	#N/A	#N/A	#N/A	#N/A	#N/A	#N/A		water-soluble vitamin metabolic process				19
chemical synaptic transmission	158	158	158	158	158	158	158	0.3138	9.999e-05	0.0028731		6110	37113	37113							anterograde trans-synaptic signaling	#N/A	#N/A	#N/A	#N/A	#N/A	#N/A		complement activation				235
neuromuscular junction development	24	24	24	24	24	24	24	0.24611	0.0039996	0.04551		6351	27740	27740							synapse organization	#N/A	#N/A	#N/A	#N/A	#N/A	#N/A		regulation of acute inflammatory response				97
protein domain specific binding	157	157	157	157	157	157	157	0.33726	0.00029997	0.0063174		13205	234	234							protein binding	#N/A	#N/A	#N/A	#N/A	#N/A	#N/A		hydrolase activity, acting on carbon-nitrogen (but not peptide) bonds, in linear amidines				7
proline-rich region binding	13	13	13	13	13	13	13	0.075454	0.00069993	0.012488		31902	234	234							protein binding	#N/A	#N/A	#N/A	#N/A	#N/A	#N/A		peptidyl-arginine modification				7
chromatin	99	99	99	99	99	99	99	0.2783	9.999e-05	0.0028731		601									#N/A	#N/A	#N/A	#N/A	#N/A	#N/A	#N/A		intracellular steroid hormone receptor signaling pathway				16
myosin complex	40	40	40	40	40	40	40	0.26391	0.0013999	0.021269		10816									#N/A	#N/A	#N/A	#N/A	#N/A	#N/A	#N/A		negative regulation of cytokine-mediated signaling pathway				8
actin filament organization	81	81	81	81	81	81	81	0.32722	0.0010999	0.017669		5890	36363, 2963	36363	2963						supramolecular fiber organization	actin cytoskeleton organization	#N/A	#N/A	#N/A	#N/A	#N/A		histone modification				7
glomerular basement membrane development	9	9	9	9	9	9	9	0.098925	0.0035996	0.042498		16664	14194, 26865, 16663	14194	26865	16663					extracellular matrix organization	anatomical structure development	glomerulus development	#N/A	#N/A	#N/A	#N/A		fat cell differentiation				78
glomerular filtration	14	14	14	14	14	14	14	0.066714	0.00029997	0.0063174		2503	36141	36141							renal filtration	#N/A	#N/A	#N/A	#N/A	#N/A	#N/A		DNA packaging				24
brush border	49	49	49	49	49	49	49	0.25488	0.00029997	0.0063174		4852									#N/A	#N/A	#N/A	#N/A	#N/A	#N/A	#N/A		positive regulation of cell death				14
external side of plasma membrane	328	328	328	328	328	328	328	0.2076	9.999e-05	0.0028731		8259									#N/A	#N/A	#N/A	#N/A	#N/A	#N/A	#N/A		sensory perception				40
regulation of immune response	234	234	234	234	234	234	234	0.14641	9.999e-05	0.0028731		27712	2131, 26610, 5840	2131	26610	5840					regulation of immune system process	regulation of response to stimulus	immune response	#N/A	#N/A	#N/A	#N/A		lymphocyte differentiation				91
T cell receptor signaling pathway	160	160	160	160	160	160	160	0.21021	9.999e-05	0.0028731		13959	27762	27762							antigen receptor-mediated signaling pathway	#N/A	#N/A	#N/A	#N/A	#N/A	#N/A		detection of temperature stimulus involved in sensory perception				14
T cell activation	34	34	34	34	34	34	34	0.23257	0.00049995	0.0094379		20823	24881	24881							lymphocyte activation	#N/A	#N/A	#N/A	#N/A	#N/A	#N/A		phagocytosis, recognition				7
positive regulation of interferon-gamma production	52	52	52	52	52	52	52	0.25946	0.00019998	0.0045767		16560	1285, 16480, 16440	1285	16480	16440					positive regulation of cytokine production	regulation of interferon-gamma production	interferon-gamma production	#N/A	#N/A	#N/A	#N/A		regulation of antigen receptor-mediated signaling pathway				11
positive regulation of T cell proliferation	72	72	72	72	72	72	72	0.15579	9.999e-05	0.0028731		20815	20838, 27607, 27778, 20812	20838	27607	27778	20812				regulation of T cell proliferation	positive regulation of lymphocyte proliferation	positive regulation of T cell activation	T cell proliferation	#N/A	#N/A	#N/A		sensory perception of chemical stimulus				321
protein folding	105	105	105	105	105	105	105	0.33321	0.00029997	0.0063174		2919	8347	8347							cellular process	#N/A	#N/A	#N/A	#N/A	#N/A	#N/A		detection of chemical stimulus involved in sensory perception				270
unfolded protein binding	69	69	69	69	69	69	69	0.32735	0.0022998	0.031172		32	234	234							protein binding	#N/A	#N/A	#N/A	#N/A	#N/A	#N/A		neuron differentiation				129
response to heat	34	34	34	34	34	34	34	0.25306	0.00069993	0.012488		7791	5838, 7655	5838	7655						response to stress	response to temperature stimulus	#N/A	#N/A	#N/A	#N/A	#N/A		glycosylation				12
ribosome biogenesis	71	71	71	71	71	71	71	0.2935	0.00019998	0.0045767		30	13872	13872							ribonucleoprotein complex biogenesis	#N/A	#N/A	#N/A	#N/A	#N/A	#N/A		drug catabolic process				25
endoplasmic reticulum-Golgi intermediate compartment membrane	67	67	67	67	67	67	67	0.24681	9.999e-05	0.0028731		16919									#N/A	#N/A	#N/A	#N/A	#N/A	#N/A	#N/A		response to inorganic substance				14
endoplasmic reticulum to Golgi vesicle-mediated transport	126	126	126	126	126	126	126	0.29943	9.999e-05	0.0028731		#N/A	#N/A	#N/A							#N/A	#N/A	#N/A	#N/A	#N/A	#N/A	#N/A		positive regulation of protein binding				7
focal adhesion assembly	20	20	20	20	20	20	20	0.20075	0.0028997	0.036455		26169	5914, 6013	5914	6013						cell-substrate adherens junction assembly	cell-matrix adhesion	#N/A	#N/A	#N/A	#N/A	#N/A		G protein-coupled amine receptor activity				26
SCF-dependent proteasomal ubiquitin-dependent protein catabolic process	64	64	64	64	64	64	64	0.33427	0.0039996	0.04551		15065	21733	21733							proteasome-mediated ubiquitin-dependent protein catabolic process	#N/A	#N/A	#N/A	#N/A	#N/A	#N/A		G protein-coupled receptor signaling pathway				176
protein stabilization	112	112	112	112	112	112	112	0.32813	0.00019998	0.0045767		11305	15528	15528							regulation of protein stability	#N/A	#N/A	#N/A	#N/A	#N/A	#N/A		regulation of ion transport				7
nuclear chromosome, telomeric region	102	102	102	102	102	102	102	0.21739	9.999e-05	0.0028731		600									#N/A	#N/A	#N/A	#N/A	#N/A	#N/A	#N/A		protein phosphatase inhibitor activity				15
positive regulation of extrinsic apoptotic signaling pathway	25	25	25	25	25	25	25	0.21751	0.0010999	0.017669		47295	47292, 47293, 36128	47292	47293	36128					positive regulation of apoptotic signaling pathway	regulation of extrinsic apoptotic signaling pathway	extrinsic apoptotic signaling pathway	#N/A	#N/A	#N/A	#N/A		protein catabolic process				88
extrinsic apoptotic signaling pathway	37	37	37	37	37	37	37	0.24176	0.00039996	0.0078345		36128	6018, 36127	6018	36127						cell surface receptor signaling pathway	apoptotic signaling pathway	#N/A	#N/A	#N/A	#N/A	#N/A		negative regulation of cyclase activity				18
nucleic acid phosphodiester bond hydrolysis	100	100	100	100	100	100	100	0.28075	9.999e-05	0.0028731		35525	35524	35524							nucleic acid metabolic process	#N/A	#N/A	#N/A	#N/A	#N/A	#N/A		icosanoid secretion				21
nuclease activity	116	116	116	116	116	116	116	0.22317	9.999e-05	0.0028731		3671	11107	11107							hydrolase activity, acting on ester bonds	#N/A	#N/A	#N/A	#N/A	#N/A	#N/A		vascular process in circulatory system				12
exonuclease activity	47	47	47	47	47	47	47	0.17989	9.999e-05	0.0028731		3679	3671	3671							nuclease activity	#N/A	#N/A	#N/A	#N/A	#N/A	#N/A		response to osmotic stress				14
platelet degranulation	80	80	80	80	80	80	80	0.27751	9.999e-05	0.0028731		2025	23366	23366							regulated exocytosis	#N/A	#N/A	#N/A	#N/A	#N/A	#N/A		regulation of G2/M transition of mitotic cell cycle				45
platelet alpha granule lumen	51	51	51	51	51	51	51	0.22973	9.999e-05	0.0028731		15013									#N/A	#N/A	#N/A	#N/A	#N/A	#N/A	#N/A		central nervous system neuron differentiation				12
tertiary granule lumen	37	37	37	37	37	37	37	0.2854	0.0023998	0.032263		43912									#N/A	#N/A	#N/A	#N/A	#N/A	#N/A	#N/A		positive regulation of cellular protein localization				21
gluconeogenesis	31	31	31	31	31	31	31	0.19323	0.00019998	0.0045767		5032	4950, 12661	4950	12661						glucose metabolic process	hexose biosynthetic process	#N/A	#N/A	#N/A	#N/A	#N/A		response to vitamin D				10
DNA recombination	74	74	74	74	74	74	74	0.29727	0.00039996	0.0078345		5256	5209	5209							DNA metabolic process	#N/A	#N/A	#N/A	#N/A	#N/A	#N/A		regulation of myeloid leukocyte mediated immunity				9
endonuclease activity	80	80	80	80	80	80	80	0.1954	9.999e-05	0.0028731		3672	3671	3671							nuclease activity	#N/A	#N/A	#N/A	#N/A	#N/A	#N/A		positive regulation of cytoskeleton organization				48
interstrand cross-link repair	33	33	33	33	33	33	33	0.28249	0.0031997	0.03873		20035	5228	5228							DNA repair	#N/A	#N/A	#N/A	#N/A	#N/A	#N/A		cellular transition metal ion homeostasis				23
positive regulation of NIK/NF-kappaB signaling	57	57	57	57	57	57	57	0.22429	9.999e-05	0.0028731		40533	40531, 41799, 20311	40531	41799	20311					regulation of NIK/NF-kappaB signaling	positive regulation of intracellular signal transduction	NIK/NF-kappaB signaling	#N/A	#N/A	#N/A	#N/A		IMP biosynthetic process				7
I-kappaB kinase/NF-kappaB signaling	59	59	59	59	59	59	59	0.21998	9.999e-05	0.0028731		6093	4171	4171							intracellular signal transduction	#N/A	#N/A	#N/A	#N/A	#N/A	#N/A		DNA alkylation				20
regulation of tumor necrosis factor-mediated signaling pathway	28	28	28	28	28	28	28	0.13966	9.999e-05	0.0028731		9138	1418, 17012	1418	17012						regulation of cytokine-mediated signaling pathway	tumor necrosis factor-mediated signaling pathway	#N/A	#N/A	#N/A	#N/A	#N/A		G protein-coupled purinergic receptor signaling pathway				14
death-inducing signaling complex assembly	13	13	13	13	13	13	13	0.098239	0.0015998	0.023695		33357	31833, 36128	31833	36128						protein-containing complex assembly	extrinsic apoptotic signaling pathway	#N/A	#N/A	#N/A	#N/A	#N/A		regulation of catalytic activity				32
positive regulation of stress fiber assembly	40	40	40	40	40	40	40	0.20932	9.999e-05	0.0028731		28335	16088, 28331, 21721	16088	28331	21721					positive regulation of actin filament bundle assembly	regulation of stress fiber assembly	stress fiber assembly	#N/A	#N/A	#N/A	#N/A		cellular response to nutrient				16
protein self-association	42	42	42	42	42	42	42	0.28717	0.0022998	0.031172		22148	234	234							protein binding	#N/A	#N/A	#N/A	#N/A	#N/A	#N/A		myeloid leukocyte differentiation				30
phosphatidylcholine metabolic process	17	17	17	17	17	17	17	0.12487	0.00059994	0.010984		24711	5560, 36101, 40865	5560	36101	40865					glycerophospholipid metabolic process	ammonium ion metabolic process	organonitrogen compound metabolic process	#N/A	#N/A	#N/A	#N/A		regulation of transcription by RNA polymerase III				10
phosphoric diester hydrolase activity	42	42	42	42	42	42	42	0.276	0.0010999	0.017669		6548	21215	21215							phosphoric ester hydrolase activity	#N/A	#N/A	#N/A	#N/A	#N/A	#N/A		diterpenoid metabolic process				50
ossification	80	80	80	80	80	80	80	0.2432	9.999e-05	0.0028731		981	16340	16340							multicellular organismal process	#N/A	#N/A	#N/A	#N/A	#N/A	#N/A		cholesterol transport				41
chondrocyte development	16	16	16	16	16	16	16	0.16999	0.0018998	0.026933		1521	26508, 1520	26508	1520						cell development	chondrocyte differentiation	#N/A	#N/A	#N/A	#N/A	#N/A		plasma lipoprotein particle clearance				13
bone mineralization	35	35	35	35	35	35	35	0.21953	9.999e-05	0.0028731		14274	15108, 981	15108	981						biomineral tissue development	ossification	#N/A	#N/A	#N/A	#N/A	#N/A		triglyceride-rich lipoprotein particle remodeling				7
protein kinase B signaling	36	36	36	36	36	36	36	0.19692	9.999e-05	0.0028731		22016	4171	4171							intracellular signal transduction	#N/A	#N/A	#N/A	#N/A	#N/A	#N/A		plasma lipoprotein particle remodeling				36
positive regulation of smooth muscle cell proliferation	64	64	64	64	64	64	64	0.13776	9.999e-05	0.0028731		26675	6734, 26674, 26673	6734	26674	26673					positive regulation of cell proliferation	regulation of smooth muscle cell proliferation	smooth muscle cell proliferation	#N/A	#N/A	#N/A	#N/A		plasma lipoprotein particle assembly				25
cellular response to hydrogen peroxide	50	50	50	50	50	50	50	0.20362	9.999e-05	0.0028731		32134	18402, 19449, 21182, 33045, 36173	18402	19449	21182	33045	36173			cellular response to reactive oxygen species	cellular response to drug	response to hydrogen peroxide	cellular response to antibiotic	cellular response to toxic substance	#N/A	#N/A		enzyme inhibitor activity				12
DNA biosynthetic process	28	28	28	28	28	28	28	0.25194	0.0030997	0.037923		33687	5209, 18430, 18439	5209	18430	18439					DNA metabolic process	cellular macromolecule biosynthetic process	nucleobase-containing compound biosynthetic process	#N/A	#N/A	#N/A	#N/A		pigmentation				11
cellular response to oxidised low-density lipoprotein particle stimulus	10	10	10	10	10	10	10	1.8924e-05	9.999e-05	0.0028731		39137	29794, 33210	29794	33210						response to lipoprotein particle	cellular response to lipoprotein particle stimulus	#N/A	#N/A	#N/A	#N/A	#N/A		tRNA aminoacylation				36
eye development	36	36	36	36	36	36	36	0.2685	0.0015998	0.023695		1126	6254, 39307	6254	39307						sensory organ development	visual system development	#N/A	#N/A	#N/A	#N/A	#N/A		nucleotide binding				77
negative regulation of platelet aggregation	10	10	10	10	10	10	10	0.091477	0.0029997	0.036973		35551	8888, 17913, 35550, 32351	8888	17913	35550	32351				negative regulation of platelet activation	negative regulation of homotypic cell-cell adhesion	regulation of platelet aggregation	platelet aggregation	#N/A	#N/A	#N/A		oxidoreductase activity, acting on NAD(P)H				5
positive regulation of integrin activation	7	7	7	7	7	7	7	4.459e-05	0.0024998	0.033046		17428	15225, 17426, 17425	15225	17426	17425					positive regulation of protein complex assembly	regulation of integrin activation	integrin activation	#N/A	#N/A	#N/A	#N/A		response to oxidative stress				67
cellular calcium ion homeostasis	81	81	81	81	81	81	81	0.24146	9.999e-05	0.0028731		5770	5771, 29775, 14027	5771	29775	14027					cellular metal ion homeostasis	calcium ion homeostasis	cellular divalent inorganic cation homeostasis	#N/A	#N/A	#N/A	#N/A		transcription cofactor binding				17
mRNA binding	126	126	126	126	126	126	126	0.33035	0.00019998	0.0045767		2904	2899	2899							RNA binding	#N/A	#N/A	#N/A	#N/A	#N/A	#N/A		RNA catabolic process				38
double-stranded RNA binding	45	45	45	45	45	45	45	0.28042	0.00069993	0.012488		2901	2899	2899							RNA binding	#N/A	#N/A	#N/A	#N/A	#N/A	#N/A		G protein-coupled nucleotide receptor activity				13
positive regulation of type I interferon production	45	45	45	45	45	45	45	0.23731	9.999e-05	0.0028731		16320	1285, 16318, 16437	1285	16318	16437					positive regulation of cytokine production	regulation of type I interferon production	type I interferon production	#N/A	#N/A	#N/A	#N/A		regulation of body fluid levels				59
activating transcription factor binding	27	27	27	27	27	27	27	0.22534	0.0009999	0.01662		17416	738	738							transcription factor binding	#N/A	#N/A	#N/A	#N/A	#N/A	#N/A		regulation of norepinephrine secretion				8
translational initiation	51	51	51	51	51	51	51	0.31396	0.0029997	0.036973		5336	22733, 5335	22733	5335						cellular metabolic process	translation	#N/A	#N/A	#N/A	#N/A	#N/A		ribonucleoprotein complex assembly				51
positive regulation of interleukin-1 beta production	75	75	75	75	75	75	75	0.12416	9.999e-05	0.0028731		16562	16482, 16563, 16442	16482	16563	16442					regulation of interleukin-1 beta production	positive regulation of interleukin-1 production	interleukin-1 beta production	#N/A	#N/A	#N/A	#N/A		nucleocytoplasmic transport				21
positive regulation of cysteine-type endopeptidase activity involved in apoptotic process	47	47	47	47	47	47	47	0.22907	0.00029997	0.0063174		21837	21659, 21838, 47113	21659	21838	47113					positive regulation of apoptotic process	regulation of cysteine-type endopeptidase activity involved in apoptotic process	positive regulation of cysteine-type endopeptidase activity	#N/A	#N/A	#N/A	#N/A		fatty acid catabolic process				36
type I interferon signaling pathway	70	70	70	70	70	70	70	0.20616	9.999e-05	0.0028731		30161	12572, 33165	12572	33165						cytokine-mediated signaling pathway	cellular response to type I interferon	#N/A	#N/A	#N/A	#N/A	#N/A		fatty acid beta-oxidation				13
adaptive immune response	406	406	406	406	406	406	406	0.19295	9.999e-05	0.0028731		1699	5840	5840							immune response	#N/A	#N/A	#N/A	#N/A	#N/A	#N/A		nucleosome assembly				51
stimulatory C-type lectin receptor signaling pathway	86	86	86	86	86	86	86	0.24962	9.999e-05	0.0028731		1674	1671	1671							innate immune response activating cell surface receptor signaling pathway	#N/A	#N/A	#N/A	#N/A	#N/A	#N/A		chromatin silencing				34
viral entry into host cell	74	74	74	74	74	74	74	0.26744	9.999e-05	0.0028731		12434	14252, 12432	14252	12432						entry into host cell	viral life cycle	#N/A	#N/A	#N/A	#N/A	#N/A		negative regulation of myeloid cell differentiation				17
virus receptor activity	64	64	64	64	64	64	64	0.25595	9.999e-05	0.0028731		1097	38674	38674							hijacked molecular function	#N/A	#N/A	#N/A	#N/A	#N/A	#N/A		chromosome organization				286
transmembrane-ephrin receptor activity	15	15	15	15	15	15	15	0.12466	0.0012999	0.020034		4108	4106	4106							ephrin receptor activity	#N/A	#N/A	#N/A	#N/A	#N/A	#N/A		regulation of locomotion				8
T cell costimulation	38	38	38	38	38	38	38	0.24124	0.00039996	0.0078345		15186	15185, 27778	15185	27778						lymphocyte costimulation	positive regulation of T cell activation	#N/A	#N/A	#N/A	#N/A	#N/A		acetylcholine metabolic process				9
transmembrane transporter activity	142	142	142	142	142	142	142	0.34792	0.00039996	0.0078345		4376	4319	4319							transporter activity	#N/A	#N/A	#N/A	#N/A	#N/A	#N/A		neuron development				7
apical plasma membrane	246	246	246	246	246	246	246	0.30244	9.999e-05	0.0028731		10733									#N/A	#N/A	#N/A	#N/A	#N/A	#N/A	#N/A		acetylcholine transport				7
retinol metabolic process	36	36	36	36	36	36	36	0.27528	0.0029997	0.036973		21209	1004, 18103, 18535	1004	18103	18535					retinoid metabolic process	primary alcohol metabolic process	cellular hormone metabolic process	#N/A	#N/A	#N/A	#N/A		antigen binding				48
sodium ion transmembrane transport	54	54	54	54	54	54	54	0.31788	0.0028997	0.036455		19484	5715, 36864	5715	36864						sodium ion transport	inorganic cation transmembrane transport	#N/A	#N/A	#N/A	#N/A	#N/A		antigen processing and presentation				58
central nervous system development	95	95	95	95	95	95	95	0.32736	0.00049995	0.0094379		6248	26744, 6232	26744	6232						system development	nervous system development	#N/A	#N/A	#N/A	#N/A	#N/A		UDP-galactosyltransferase activity				5
ion channel activity	121	121	121	121	121	121	121	0.33082	9.999e-05	0.0028731		4320	9656, 9864, 13904	9656	9864	13904					ion transmembrane transporter activity	inorganic molecular entity transmembrane transporter activity	substrate-specific channel activity	#N/A	#N/A	#N/A	#N/A		locomotory behavior				30
regulation of vasoconstriction	19	19	19	19	19	19	19	0.16916	0.0010999	0.017669		12577	36665, 42742, 20998	36665	42742	20998					regulation of blood vessel diameter	regulation of blood circulation	vasoconstriction	#N/A	#N/A	#N/A	#N/A		autophagy of mitochondrion				7
DNA ligation involved in DNA repair	5	5	5	5	5	5	5	1e-100	0.0027997	0.035468		27985	5213, 5228	5213	5228						DNA ligation	DNA repair	#N/A	#N/A	#N/A	#N/A	#N/A		modulation by virus of host process				6
ligase activity	97	97	97	97	97	97	97	0.32822	0.00019998	0.0045767		11187	3010	3010							catalytic activity	#N/A	#N/A	#N/A	#N/A	#N/A	#N/A		negative regulation of cellular metabolic process				24
cellular response to amyloid-beta	32	32	32	32	32	32	32	0.26079	0.0032997	0.039703		43834	40952, 43833	40952	43833						cellular response to peptide	response to amyloid-beta	#N/A	#N/A	#N/A	#N/A	#N/A		regulation of protein serine/threonine kinase activity				55
hydrolase activity, acting on ester bonds	24	24	24	24	24	24	24	0.23359	0.0015998	0.023695		11107	11106	11106							hydrolase activity	#N/A	#N/A	#N/A	#N/A	#N/A	#N/A		protein kinase regulator activity				24
collagen fibril organization	49	49	49	49	49	49	49	0.19764	9.999e-05	0.0028731		14195	14194, 22446, 36363	14194	22446	36363					extracellular matrix organization	protein-containing complex subunit organization	supramolecular fiber organization	#N/A	#N/A	#N/A	#N/A		cell cycle phase transition				19
defense response to virus	157	157	157	157	157	157	157	0.24219	9.999e-05	0.0028731		28430	1701, 2982, 36747	1701	2982	36747					immune effector process	response to virus	defense response to other organism	#N/A	#N/A	#N/A	#N/A		coreceptor activity involved in Wnt signaling pathway				6
response to virus	91	91	91	91	91	91	91	0.18107	9.999e-05	0.0028731		2982	7993	7993							response to other organism	#N/A	#N/A	#N/A	#N/A	#N/A	#N/A		cell aggregation				17
negative regulation of innate immune response	13	13	13	13	13	13	13	0.09587	0.0013999	0.021269		24082	15239, 23398, 27713, 23397	15239	23398	27713	23397				negative regulation of defense response	regulation of innate immune response	negative regulation of immune response	innate immune response	#N/A	#N/A	#N/A		genitalia development				16
positive regulation of interferon-beta production	29	29	29	29	29	29	29	0.21918	0.00059994	0.010984		16559	16320, 16479, 16439	16320	16479	16439					positive regulation of type I interferon production	regulation of interferon-beta production	interferon-beta production	#N/A	#N/A	#N/A	#N/A		epithelial cell proliferation				101
positive regulation of interleukin-6 production	98	98	98	98	98	98	98	0.18958	9.999e-05	0.0028731		16586	1285, 16506, 16466	1285	16506	16466					positive regulation of cytokine production	regulation of interleukin-6 production	interleukin-6 production	#N/A	#N/A	#N/A	#N/A		regulation of blood circulation				51
single-stranded RNA binding	34	34	34	34	34	34	34	0.22027	0.00029997	0.0063174		2903	2899	2899							RNA binding	#N/A	#N/A	#N/A	#N/A	#N/A	#N/A		positive regulation of cytosolic calcium ion concentration				28
specific granule lumen	57	57	57	57	57	57	57	0.17842	9.999e-05	0.0028731		19340									#N/A	#N/A	#N/A	#N/A	#N/A	#N/A	#N/A		hydro-lyase activity				13
spliceosomal complex	122	122	122	122	122	122	122	0.26943	9.999e-05	0.0028731		4654									#N/A	#N/A	#N/A	#N/A	#N/A	#N/A	#N/A		leukocyte adhesion to vascular endothelial cell				37
catalytic step 2 spliceosome	60	60	60	60	60	60	60	0.24211	9.999e-05	0.0028731		32826									#N/A	#N/A	#N/A	#N/A	#N/A	#N/A	#N/A		carbohydrate binding				11
U4/U6 x U5 tri-snRNP complex	33	33	33	33	33	33	33	0.23304	0.00039996	0.0078345		24777									#N/A	#N/A	#N/A	#N/A	#N/A	#N/A	#N/A		positive regulation of cellular extravasation				17
U2-type precatalytic spliceosome	45	45	45	45	45	45	45	0.22247	9.999e-05	0.0028731		32818									#N/A	#N/A	#N/A	#N/A	#N/A	#N/A	#N/A		positive regulation of acute inflammatory response				11
Cajal body	44	44	44	44	44	44	44	0.26594	0.00079992	0.014025		9607									#N/A	#N/A	#N/A	#N/A	#N/A	#N/A	#N/A		regulation of synaptic plasticity				28
cellular response to drug	46	46	46	46	46	46	46	0.29736	0.0024998	0.033046		19449	7700, 14000	7700	14000						response to drug	cellular response to chemical stimulus	#N/A	#N/A	#N/A	#N/A	#N/A		regulation of vasoconstriction				25
phosphatidylinositol phospholipase C activity	22	22	22	22	22	22	22	0.2116	0.0029997	0.036973		3586	3769	3769							phospholipase C activity	#N/A	#N/A	#N/A	#N/A	#N/A	#N/A		regulation of smooth muscle contraction				20
regulation of cell population proliferation	150	150	150	150	150	150	150	0.26176	9.999e-05	0.0028731		#N/A	#N/A	#N/A							#N/A	#N/A	#N/A	#N/A	#N/A	#N/A	#N/A		centrosome separation				7
labyrinthine layer blood vessel development	17	17	17	17	17	17	17	0.17222	0.0021998	0.030221		30534	26597, 26625, 30492, 30529	26597	26625	30492	30529				embryonic organ development	reproductive structure development	placenta blood vessel development	labyrinthine layer development	#N/A	#N/A	#N/A		regulation of heart rate				17
protein C-terminus binding	117	117	117	117	117	117	117	0.35964	0.0009999	0.01662		6487	234	234							protein binding	#N/A	#N/A	#N/A	#N/A	#N/A	#N/A		chemokine receptor activity				20
aging	125	125	125	125	125	125	125	0.26219	9.999e-05	0.0028731		6392	16341	16341							developmental process	#N/A	#N/A	#N/A	#N/A	#N/A	#N/A		cytokine binding				21
response to organic cyclic compound	96	96	96	96	96	96	96	0.24531	9.999e-05	0.0028731		9411	8389	8389							response to organic substance	#N/A	#N/A	#N/A	#N/A	#N/A	#N/A		chemokine binding				21
cerebral cortex development	50	50	50	50	50	50	50	0.30767	0.0020998	0.029067		13791	26865, 13352	26865	13352						anatomical structure development	pallium development	#N/A	#N/A	#N/A	#N/A	#N/A		leukocyte homeostasis				7
cellular response to estradiol stimulus	29	29	29	29	29	29	29	0.22777	0.00079992	0.014025		33200	16200, 16679, 33204, 33215, 40995	16200	16679	33204	33215	40995			response to estradiol	cellular response to hormone stimulus	cellular response to lipid	cellular response to organic cyclic compound	cellular response to oxygen-containing compound	#N/A	#N/A		hematopoietic progenitor cell differentiation				6
embryonic skeletal system development	37	37	37	37	37	37	37	0.10778	9.999e-05	0.0028731		26719	979, 21606	979	21606						skeletal system development	chordate embryonic development	#N/A	#N/A	#N/A	#N/A	#N/A		organic anion transport				7
visual perception	159	159	159	159	159	159	159	0.25773	9.999e-05	0.0028731		6427	27854	27854							sensory perception of light stimulus	#N/A	#N/A	#N/A	#N/A	#N/A	#N/A		negative regulation of myeloid leukocyte differentiation				24
leukocyte migration	152	152	152	152	152	152	152	0.17768	9.999e-05	0.0028731		27803	1825, 10832	1825	10832						immune system process	cell migration	#N/A	#N/A	#N/A	#N/A	#N/A		positive regulation of leukocyte cell-cell adhesion				15
collagen-activated tyrosine kinase receptor signaling pathway	16	16	16	16	16	16	16	0.00079171	9.999e-05	0.0028731		20313	4170, 20315	4170	20315						transmembrane receptor protein tyrosine kinase signaling pathway	collagen-activated signaling pathway	#N/A	#N/A	#N/A	#N/A	#N/A		action potential				20
positive regulation of epithelial to mesenchymal transition	32	32	32	32	32	32	32	0.22761	0.00069993	0.012488		9056	9055, 23873, 28101, 1303	9055	23873	28101	1303				regulation of epithelial to mesenchymal transition	positive regulation of cell differentiation	positive regulation of multicellular organismal process	epithelial to mesenchymal transition	#N/A	#N/A	#N/A		negative regulation of defense response to virus				7
blood vessel development	45	45	45	45	45	45	45	0.25586	0.00069993	0.012488		1055	26865, 1404	26865	1404						anatomical structure development	vasculature development	#N/A	#N/A	#N/A	#N/A	#N/A		negative regulation of viral transcription				16
response to nutrient	60	60	60	60	60	60	60	0.19382	9.999e-05	0.0028731		6410	15547, 20922	15547	20922						response to nutrient levels	response to chemical	#N/A	#N/A	#N/A	#N/A	#N/A		RNA polymerase II proximal promoter sequence-specific DNA binding				24
response to nutrient levels	54	54	54	54	54	54	54	0.2486	9.999e-05	0.0028731		15547	8351	8351							response to extracellular stimulus	#N/A	#N/A	#N/A	#N/A	#N/A	#N/A		cell killing				41
response to cAMP	33	33	33	33	33	33	33	0.23381	0.00039996	0.0078345		28416	9415, 6626, 40994	9415	6626	40994					response to purine-containing compound	response to organophosphorus	response to oxygen-containing compound	#N/A	#N/A	#N/A	#N/A		amide transport				24
cartilage development involved in endochondral bone morphogenesis	6	6	6	6	6	6	6	1.3008e-10	0.0023998	0.032263		30175	28079, 30174	28079	30174						cartilage development	endochondral bone morphogenesis	#N/A	#N/A	#N/A	#N/A	#N/A		MHC protein binding				69
secretory granule	69	69	69	69	69	69	69	0.32092	0.0010999	0.017669		4771									#N/A	#N/A	#N/A	#N/A	#N/A	#N/A	#N/A		TAP binding				43
mitotic spindle	70	70	70	70	70	70	70	0.31715	0.00079992	0.014025		34426									#N/A	#N/A	#N/A	#N/A	#N/A	#N/A	#N/A		antigen processing and presentation of peptide antigen via MHC class I				25
retrograde vesicle-mediated transport, Golgi to endoplasmic reticulum	60	60	60	60	60	60	60	0.27835	0.00039996	0.0078345		#N/A	#N/A	#N/A							#N/A	#N/A	#N/A	#N/A	#N/A	#N/A	#N/A		positive regulation of monooxygenase activity				31
antigen processing and presentation of exogenous peptide antigen via MHC class II	93	93	93	93	93	93	93	0.22261	9.999e-05	0.0028731		13193	1927, 1944	1927	1944						antigen processing and presentation of exogenous peptide antigen	antigen processing and presentation of peptide antigen via MHC class II	#N/A	#N/A	#N/A	#N/A	#N/A		steroid biosynthetic process				23
endocytic vesicle membrane	52	52	52	52	52	52	52	0.25784	9.999e-05	0.0028731		14602									#N/A	#N/A	#N/A	#N/A	#N/A	#N/A	#N/A		cell recognition				50
biomineral tissue development	31	31	31	31	31	31	31	0.19018	0.00019998	0.0045767		15108	6230, 26551	6230	26551						tissue development	animal organ development	#N/A	#N/A	#N/A	#N/A	#N/A		macromolecule catabolic process				33
positive regulation of protein phosphorylation	135	135	135	135	135	135	135	0.2994	9.999e-05	0.0028731		1395	1393, 15289, 21013, 5379	1393	15289	21013	5379				regulation of protein phosphorylation	positive regulation of protein modification process	positive regulation of phosphorylation	protein phosphorylation	#N/A	#N/A	#N/A		response to glucagon				19
calcium ion homeostasis	22	22	22	22	22	22	22	0.1217	0.00029997	0.0063174		29775	29764, 29766	29764	29766						metal ion homeostasis	divalent inorganic cation homeostasis	#N/A	#N/A	#N/A	#N/A	#N/A		monocarboxylic acid binding				9
SRP-dependent cotranslational protein targeting to membrane	22	22	22	22	22	22	22	0.16673	0.00039996	0.0078345		5526	5525, 23358	5525	23358						cotranslational protein targeting to membrane	protein targeting to ER	#N/A	#N/A	#N/A	#N/A	#N/A		negative regulation of peptidase activity				100
ribosome	100	100	100	100	100	100	100	0.28325	9.999e-05	0.0028731		4546									#N/A	#N/A	#N/A	#N/A	#N/A	#N/A	#N/A		cytokine receptor binding				47
G2/M transition of mitotic cell cycle	84	84	84	84	84	84	84	0.32817	0.00059994	0.010984		111	5953, 23276	5953	23276						mitotic cell cycle phase transition	cell cycle G2/M phase transition	#N/A	#N/A	#N/A	#N/A	#N/A		modulation by host of viral transcription				32
regulation of G2/M transition of mitotic cell cycle	51	51	51	51	51	51	51	0.3205	0.0033997	0.040664		8738	41283, 42000, 111	41283	42000	111					regulation of mitotic cell cycle phase transition	regulation of cell cycle G2/M phase transition	G2/M transition of mitotic cell cycle	#N/A	#N/A	#N/A	#N/A		cysteine-type endopeptidase inhibitor activity				19
p53 binding	59	59	59	59	59	59	59	0.22293	9.999e-05	0.0028731		1497	234	234							protein binding	#N/A	#N/A	#N/A	#N/A	#N/A	#N/A		negative regulation of striated muscle cell apoptotic process				23
cell morphogenesis	66	66	66	66	66	66	66	0.24883	9.999e-05	0.0028731		656	16795	16795							cellular component morphogenesis	#N/A	#N/A	#N/A	#N/A	#N/A	#N/A		cell proliferation				12
cell-cell adhesion via plasma-membrane adhesion molecules	32	32	32	32	32	32	32	0.15873	9.999e-05	0.0028731		36940	36812	36812							cell-cell adhesion	#N/A	#N/A	#N/A	#N/A	#N/A	#N/A		membrane raft organization				9
calcium-dependent cell-cell adhesion via plasma membrane cell adhesion molecules	34	34	34	34	34	34	34	0.16239	9.999e-05	0.0028731		6478	36940	36940							cell-cell adhesion via plasma-membrane adhesion molecules	#N/A	#N/A	#N/A	#N/A	#N/A	#N/A		regulation of DNA-templated transcription, elongation				18
cytokine binding	38	38	38	38	38	38	38	0.2428	0.00039996	0.0078345		13247	234	234							protein binding	#N/A	#N/A	#N/A	#N/A	#N/A	#N/A		RNA modification				20
response to interleukin-1	27	27	27	27	27	27	27	0.20992	0.0009999	0.01662		32379	17900	17900							response to cytokine	#N/A	#N/A	#N/A	#N/A	#N/A	#N/A		methyltransferase activity				13
chromatin DNA binding	50	50	50	50	50	50	50	0.21975	9.999e-05	0.0028731		15378	2847, 2851	2847	2851						DNA binding	chromatin binding	#N/A	#N/A	#N/A	#N/A	#N/A		peptidase inhibitor activity				37
cellular response to interleukin-6	16	16	16	16	16	16	16	0.12871	0.00069993	0.012488		33162	32561, 33153	32561	33153						response to interleukin-6	cellular response to cytokine stimulus	#N/A	#N/A	#N/A	#N/A	#N/A		protein-DNA complex assembly				121
regulation of translation	103	103	103	103	103	103	103	0.33409	9.999e-05	0.0028731		5339	8945, 16123, 18048, 46191, 5335	8945	16123	18048	46191	5335			posttranscriptional regulation of gene expression	regulation of cellular protein metabolic process	regulation of cellular amide metabolic process	regulation of cellular macromolecule biosynthetic process	translation	#N/A	#N/A		cell maturation				12
negative regulation of translation	62	62	62	62	62	62	62	0.2662	9.999e-05	0.0028731		11413	5339, 8965, 16124, 18049, 46192, 5335	5339	8965	16124	18049	46192	5335		regulation of translation	negative regulation of gene expression	negative regulation of cellular protein metabolic process	negative regulation of cellular amide metabolic process	negative regulation of cellular macromolecule biosynthetic process	translation	#N/A		protein complex oligomerization				17
cellular response to interferon-gamma	81	81	81	81	81	81	81	0.23664	9.999e-05	0.0028731		33154	18136, 33153	18136	33153						response to interferon-gamma	cellular response to cytokine stimulus	#N/A	#N/A	#N/A	#N/A	#N/A		exonuclease activity				18
regulation of autophagy	52	52	52	52	52	52	52	0.31958	0.0033997	0.040664		8853	15220, 5807	15220	5807						regulation of cellular catabolic process	autophagy	#N/A	#N/A	#N/A	#N/A	#N/A		actin-myosin filament sliding				26
regulation of smooth muscle contraction	16	16	16	16	16	16	16	0.063219	0.00019998	0.0045767		5829	5827, 5828	5827	5828						regulation of muscle contraction	smooth muscle contraction	#N/A	#N/A	#N/A	#N/A	#N/A		epidermal cell differentiation				50
PML body	77	77	77	77	77	77	77	0.26035	9.999e-05	0.0028731		10940									#N/A	#N/A	#N/A	#N/A	#N/A	#N/A	#N/A		cardiac ventricle morphogenesis				34
transcription by RNA polymerase II	153	153	153	153	153	153	153	0.20793	9.999e-05	0.0028731		2873	5287	5287							transcription, DNA-templated	#N/A	#N/A	#N/A	#N/A	#N/A	#N/A		multicellular organismal homeostasis				17
snRNA transcription by RNA polymerase II	50	50	50	50	50	50	50	0.26156	0.00019998	0.0045767		21411	2873, 7685	2873	7685						transcription by RNA polymerase II	snRNA transcription	#N/A	#N/A	#N/A	#N/A	#N/A		transition metal ion transport				11
RNA polymerase II general transcription initiation factor activity	35	35	35	35	35	35	35	0.18375	9.999e-05	0.0028731		10676	11264	11264							general transcription initiation factor activity	#N/A	#N/A	#N/A	#N/A	#N/A	#N/A		signal transduction involved in cellular response to ammonium ion				14
phagocytosis	55	55	55	55	55	55	55	0.31719	0.0028997	0.036455		5802	5795	5795							endocytosis	#N/A	#N/A	#N/A	#N/A	#N/A	#N/A		response to endogenous stimulus				44
positive regulation of transcription of Notch receptor target	18	18	18	18	18	18	18	0.15742	0.0010999	0.017669		6070	24192, 6068	24192	6068						positive regulation of transcription by RNA polymerase II	Notch signaling pathway	#N/A	#N/A	#N/A	#N/A	#N/A		response to topologically incorrect protein				51
3',5'-cyclic-nucleotide phosphodiesterase activity	20	20	20	20	20	20	20	0.21539	0.0031997	0.03873		3282	3280	3280							cyclic-nucleotide phosphodiesterase activity	#N/A	#N/A	#N/A	#N/A	#N/A	#N/A		G protein-coupled chemoattractant receptor activity				19
G protein-coupled receptor activity	594	594	594	594	594	594	594	0.32111	9.999e-05	0.0028731		4038	3997	3997							transmembrane signaling receptor activity	#N/A	#N/A	#N/A	#N/A	#N/A	#N/A		positive regulation of leukocyte chemotaxis				21
adenylate cyclase-activating G protein-coupled receptor signaling pathway	83	83	83	83	83	83	83	0.26798	9.999e-05	0.0028731		6038	6037, 13230	6037	13230						adenylate cyclase-modulating G protein-coupled receptor signaling pathway	cAMP-mediated signaling	#N/A	#N/A	#N/A	#N/A	#N/A		production of molecular mediator of immune response				78
positive regulation of cytosolic calcium ion concentration	117	117	117	117	117	117	117	0.21123	9.999e-05	0.0028731		6053	28321	28321							regulation of cytosolic calcium ion concentration	#N/A	#N/A	#N/A	#N/A	#N/A	#N/A		regulation of wound healing				22
regulation of metabolic process	20	20	20	20	20	20	20	0.13133	0.00019998	0.0045767		12573	27724, 1043	27724	1043						regulation of biological process	metabolic process	#N/A	#N/A	#N/A	#N/A	#N/A		glycoprotein metabolic process				8
activation of phospholipase C activity	25	25	25	25	25	25	25	0.2168	0.0010999	0.017669		6051	9197	9197							positive regulation of phospholipase C activity	#N/A	#N/A	#N/A	#N/A	#N/A	#N/A		cell aging				19
receptor-mediated endocytosis	110	110	110	110	110	110	110	0.26978	9.999e-05	0.0028731		5796	5795	5795							endocytosis	#N/A	#N/A	#N/A	#N/A	#N/A	#N/A		response to ionizing radiation				17
negative regulation of endothelial cell apoptotic process	25	25	25	25	25	25	25	0.22707	0.0026997	0.034905		46429	43231, 46428, 34321	43231	46428	34321					negative regulation of epithelial cell apoptotic process	regulation of endothelial cell apoptotic process	endothelial cell apoptotic process	#N/A	#N/A	#N/A	#N/A		negative regulation of protein modification process				67
negative regulation of interferon-gamma production	34	34	34	34	34	34	34	0.12554	9.999e-05	0.0028731		16520	1284, 16480, 16440	1284	16480	16440					negative regulation of cytokine production	regulation of interferon-gamma production	interferon-gamma production	#N/A	#N/A	#N/A	#N/A		regulation of sensory perception				27
dendritic cell differentiation	13	13	13	13	13	13	13	0.092566	0.0013999	0.021269		35965	1970	1970							leukocyte differentiation	#N/A	#N/A	#N/A	#N/A	#N/A	#N/A		protein quality control for misfolded or incompletely synthesized proteins				20
enzyme linked receptor protein signaling pathway	9	9	9	9	9	9	9	0.039534	0.0028997	0.036455		6019	6018	6018							cell surface receptor signaling pathway	#N/A	#N/A	#N/A	#N/A	#N/A	#N/A		regulation of immature T cell proliferation in thymus				5
negative regulation of tumor necrosis factor production	50	50	50	50	50	50	50	0.1572	9.999e-05	0.0028731		16551	16511, 42775, 16471	16511	42775	16471					regulation of tumor necrosis factor production	negative regulation of tumor necrosis factor superfamily cytokine production	tumor necrosis factor production	#N/A	#N/A	#N/A	#N/A		regulation of B cell proliferation				16
secretion by cell	9	9	9	9	9	9	9	3.5776e-07	0.00019998	0.0045767		16746	8347, 3109	8347	3109						cellular process	secretion	#N/A	#N/A	#N/A	#N/A	#N/A		fatty acid ligase activity				11
anchored component of membrane	106	106	106	106	106	106	106	0.2772	9.999e-05	0.0028731		9604									#N/A	#N/A	#N/A	#N/A	#N/A	#N/A	#N/A		inflammatory response				277
laminin binding	19	19	19	19	19	19	19	0.10537	0.00019998	0.0045767		21797	234, 14044	234	14044						protein binding	extracellular matrix binding	#N/A	#N/A	#N/A	#N/A	#N/A		mesenchyme development				10
neural tube closure	57	57	57	57	57	57	57	0.28269	0.00029997	0.0063174		1309	30425, 9362	30425	9362						tube closure	primary neural tube formation	#N/A	#N/A	#N/A	#N/A	#N/A		positive regulation of myeloid leukocyte differentiation				22
positive regulation of actin filament polymerization	34	34	34	34	34	34	34	0.21623	0.00039996	0.0078345		14768	14763, 16128, 28334, 42147, 7065	14763	16128	28334	42147	7065			regulation of actin filament polymerization	positive regulation of protein polymerization	positive regulation of cytoskeleton organization	positive regulation of supramolecular fiber organization	actin filament polymerization	#N/A	#N/A		myeloid dendritic cell activation				19
positive regulation of interleukin-8 production	53	53	53	53	53	53	53	0.18803	9.999e-05	0.0028731		16588	1285, 16508, 16468	1285	16508	16468					positive regulation of cytokine production	regulation of interleukin-8 production	interleukin-8 production	#N/A	#N/A	#N/A	#N/A		regulation of immunoglobulin production				5
positive regulation of cell adhesion	44	44	44	44	44	44	44	0.25718	0.00029997	0.0063174		24053	14153, 26557, 3544	14153	26557	3544					regulation of cell adhesion	positive regulation of biological process	cell adhesion	#N/A	#N/A	#N/A	#N/A		positive regulation of leukocyte mediated cytotoxicity				21
positive regulation of interleukin-2 production	25	25	25	25	25	25	25	0.21992	0.0011999	0.018876		16574	1285, 16494, 16454	1285	16494	16454					positive regulation of cytokine production	regulation of interleukin-2 production	interleukin-2 production	#N/A	#N/A	#N/A	#N/A		positive regulation of T cell proliferation				25
positive regulation of vascular endothelial growth factor receptor signaling pathway	10	10	10	10	10	10	10	0.090836	0.0021998	0.030221		14876	8327, 14874, 26141	8327	14874	26141					positive regulation of signal transduction	regulation of vascular endothelial growth factor receptor signaling pathway	vascular endothelial growth factor receptor signaling pathway	#N/A	#N/A	#N/A	#N/A		oxidation-reduction process				21
oxidoreductase activity, acting on the aldehyde or oxo group of donors, NAD or NADP as acceptor	18	18	18	18	18	18	18	0.14555	0.00089991	0.015408		10953	10960	10960							oxidoreductase activity, acting on the aldehyde or oxo group of donors	#N/A	#N/A	#N/A	#N/A	#N/A	#N/A		innate immune response-activating signal transduction				5
negative regulation of intrinsic apoptotic signaling pathway in response to DNA damage by p53 class mediator	16	16	16	16	16	16	16	0.065203	0.00019998	0.0045767		41447	41446, 41510, 41534, 21388	41446	41510	41534	21388				regulation of intrinsic apoptotic signaling pathway in response to DNA damage by p53 class mediator	negative regulation of intrinsic apoptotic signaling pathway in response to DNA damage	negative regulation of intrinsic apoptotic signaling pathway by p53 class mediator	intrinsic apoptotic signaling pathway in response to DNA damage by p53 class mediator	#N/A	#N/A	#N/A		regulation of cellular ketone metabolic process				41
postsynaptic membrane	123	123	123	123	123	123	123	0.36729	0.0025997	0.034023		23507									#N/A	#N/A	#N/A	#N/A	#N/A	#N/A	#N/A		chemical synaptic transmission				20
iron-sulfur cluster binding	44	44	44	44	44	44	44	0.2459	9.999e-05	0.0028731		28365	26165, 28369	26165	28369						cofactor binding	metal cluster binding	#N/A	#N/A	#N/A	#N/A	#N/A		ERBB signaling pathway				22
4 iron, 4 sulfur cluster binding	32	32	32	32	32	32	32	0.191	0.00039996	0.0078345		28368	28365	28365							iron-sulfur cluster binding	#N/A	#N/A	#N/A	#N/A	#N/A	#N/A		body fluid secretion				36
negative regulation of viral genome replication	33	33	33	33	33	33	33	0.27641	0.0032997	0.039703		23381	23379, 43101, 6630	23379	43101	6630					regulation of viral genome replication	negative regulation of viral life cycle	viral genome replication	#N/A	#N/A	#N/A	#N/A		positive regulation of positive chemotaxis				13
hormone activity	81	81	81	81	81	81	81	0.29719	9.999e-05	0.0028731		4283	13961	13961							receptor ligand activity	#N/A	#N/A	#N/A	#N/A	#N/A	#N/A		regulation of intracellular steroid hormone receptor signaling pathway				13
female pregnancy	78	78	78	78	78	78	78	0.20858	9.999e-05	0.0028731		6389	23168, 23170	23168	23170						multi-organism reproductive process	multi-multicellular organism process	#N/A	#N/A	#N/A	#N/A	#N/A		cellular response to hormone stimulus				56
learning or memory	55	55	55	55	55	55	55	0.21076	9.999e-05	0.0028731		6438	6437, 27794	6437	27794						behavior	cognition	#N/A	#N/A	#N/A	#N/A	#N/A		modulation by virus of host morphology or physiology				8
negative regulation of blood pressure	24	24	24	24	24	24	24	0.20457	0.0018998	0.026933		24044	6678	6678							regulation of blood pressure	#N/A	#N/A	#N/A	#N/A	#N/A	#N/A		regulation of calcineurin-NFAT signaling cascade				18
response to glucocorticoid	56	56	56	56	56	56	56	0.21614	9.999e-05	0.0028731		28227	15826	15826							response to corticosteroid	#N/A	#N/A	#N/A	#N/A	#N/A	#N/A		monovalent inorganic anion homeostasis				9
negative regulation of cell death	50	50	50	50	50	50	50	0.2678	0.00019998	0.0045767		30370	9277, 26562, 6382	9277	26562	6382					regulation of cell death	negative regulation of cellular process	cell death	#N/A	#N/A	#N/A	#N/A		glycosaminoglycan biosynthetic process				21
heme binding	125	125	125	125	125	125	125	0.19218	9.999e-05	0.0028731		13307	25073, 26165	25073	26165						tetrapyrrole binding	cofactor binding	#N/A	#N/A	#N/A	#N/A	#N/A		regulation of G protein-coupled receptor signaling pathway				24
steroid metabolic process	91	91	91	91	91	91	91	0.29637	9.999e-05	0.0028731		6663	5540, 40666	5540	40666						lipid metabolic process	organic cyclic compound metabolic process	#N/A	#N/A	#N/A	#N/A	#N/A		cytokine production				121
xenobiotic metabolic process	74	74	74	74	74	74	74	0.15805	9.999e-05	0.0028731		5705	22733, 33273	22733	33273						cellular metabolic process	cellular response to xenobiotic stimulus	#N/A	#N/A	#N/A	#N/A	#N/A		immune response-activating signal transduction				19
aromatase activity	29	29	29	29	29	29	29	0.059382	9.999e-05	0.0028731		32162	11037	11037							oxidoreductase activity, acting on paired donors, with incorporation or reduction of molecular oxygen, reduced flavin or flavoprotein as one donor, and incorporation of one atom of oxygen	#N/A	#N/A	#N/A	#N/A	#N/A	#N/A		regulation of proteolysis				27
oxygen binding	29	29	29	29	29	29	29	0.18078	0.00029997	0.0063174		9611	6600, 19840	6600	19840						drug binding	small molecule binding	#N/A	#N/A	#N/A	#N/A	#N/A		positive regulation of phagocytosis				15
arachidonic acid metabolic process	31	31	31	31	31	31	31	0.15321	9.999e-05	0.0028731		12709	1145, 5598, 17363	1145	5598	17363					long-chain fatty acid metabolic process	icosanoid metabolic process	unsaturated fatty acid metabolic process	#N/A	#N/A	#N/A	#N/A		amide transmembrane transporter activity				17
epoxygenase P450 pathway	20	20	20	20	20	20	20	0.038613	9.999e-05	0.0028731		12713	12709	12709							arachidonic acid metabolic process	#N/A	#N/A	#N/A	#N/A	#N/A	#N/A		antigen processing and presentation of exogenous peptide antigen via MHC class I				108
omega-hydroxylase P450 pathway	9	9	9	9	9	9	9	0.042862	0.0029997	0.036973		36203	12709	12709							arachidonic acid metabolic process	#N/A	#N/A	#N/A	#N/A	#N/A	#N/A		antigen processing and presentation of peptide antigen				57
nitric oxide biosynthetic process	17	17	17	17	17	17	17	0.10526	0.00029997	0.0063174		5710	985, 22755, 24454, 42635	985	22755	24454	42635				neurotransmitter biosynthetic process	cellular nitrogen compound biosynthetic process	nitric oxide metabolic process	reactive oxygen species biosynthetic process	#N/A	#N/A	#N/A		vesicle fusion				20
positive regulation of vascular endothelial growth factor production	23	23	23	23	23	23	23	0.16192	0.00039996	0.0078345		8916	1285, 8915, 8914	1285	8915	8914					positive regulation of cytokine production	regulation of vascular endothelial growth factor production	vascular endothelial growth factor production	#N/A	#N/A	#N/A	#N/A		antigen processing and presentation of endogenous peptide antigen via MHC class Ib via ER pathway				8
oxidoreductase activity, acting on paired donors, with incorporation or reduction of molecular oxygen, reduced flavin or flavoprotein as one donor, and incorporation of one atom of oxygen	36	36	36	36	36	36	36	0.018984	9.999e-05	0.0028731		11037	3650, 11030	3650	11030						monooxygenase activity	oxidoreductase activity, acting on paired donors, with incorporation or reduction of molecular oxygen	#N/A	#N/A	#N/A	#N/A	#N/A		positive regulation of immune effector process				9
response to toxic substance	69	69	69	69	69	69	69	0.26177	9.999e-05	0.0028731		7784	20922	20922							response to chemical	#N/A	#N/A	#N/A	#N/A	#N/A	#N/A		MHC protein complex binding				39
retinoic acid metabolic process	22	22	22	22	22	22	22	0.17399	0.00069993	0.012488		21210	1004, 16615, 18535	1004	16615	18535					retinoid metabolic process	monocarboxylic acid metabolic process	cellular hormone metabolic process	#N/A	#N/A	#N/A	#N/A		peptide antigen assembly with MHC protein complex				18
response to retinoic acid	43	43	43	43	43	43	43	0.21446	0.00019998	0.0045767		16361	828, 17800, 40994	828	17800	40994					response to acid chemical	response to lipid	response to oxygen-containing compound	#N/A	#N/A	#N/A	#N/A		MHC protein complex assembly				8
response to vitamin A	17	17	17	17	17	17	17	0.1055	0.00029997	0.0063174		16993	17079, 17800	17079	17800						response to vitamin	response to lipid	#N/A	#N/A	#N/A	#N/A	#N/A		steroid dehydrogenase activity, acting on the CH-OH group of donors, NAD or NADP as acceptor				31
regulation of T cell differentiation	13	13	13	13	13	13	13	0.1263	0.0017998	0.025919		23856	23895, 27771, 14213	23895	27771	14213					regulation of lymphocyte differentiation	regulation of T cell activation	T cell differentiation	#N/A	#N/A	#N/A	#N/A		fatty-acyl-CoA metabolic process				20
retinoic acid receptor signaling pathway	21	21	21	21	21	21	21	0.11886	0.00019998	0.0045767		26456	14481	14481							intracellular receptor signaling pathway	#N/A	#N/A	#N/A	#N/A	#N/A	#N/A		oxidoreductase activity, acting on the CH-OH group of donors, NAD or NADP as acceptor				7
regulation of retinoic acid receptor signaling pathway	5	5	5	5	5	5	5	2.6645e-16	0.0033997	0.040664		26457	8326, 26456	8326	26456						regulation of signal transduction	retinoic acid receptor signaling pathway	#N/A	#N/A	#N/A	#N/A	#N/A		regulation of translational fidelity				12
establishment of skin barrier	19	19	19	19	19	19	19	0.20952	0.0027997	0.035468		31241	17365, 22115	17365	22115						regulation of water loss via skin	skin development	#N/A	#N/A	#N/A	#N/A	#N/A		regulation of superoxide anion generation				15
cornification	102	102	102	102	102	102	102	0.17146	9.999e-05	0.0028731		32102	6383, 15312	6383	15312						programmed cell death	keratinization	#N/A	#N/A	#N/A	#N/A	#N/A		trabecula formation				13
cell surface receptor signaling pathway	254	254	254	254	254	254	254	0.22072	9.999e-05	0.0028731		6018	4118	4118							signal transduction	#N/A	#N/A	#N/A	#N/A	#N/A	#N/A		regulation of B cell activation				50
positive regulation of epidermal growth factor receptor signaling pathway	19	19	19	19	19	19	19	0.18505	0.0019998	0.027959		24011	20774, 40495, 6025	20774	40495	6025					regulation of epidermal growth factor receptor signaling pathway	positive regulation of ERBB signaling pathway	epidermal growth factor receptor signaling pathway	#N/A	#N/A	#N/A	#N/A		regulation of keratinocyte proliferation				14
interleukin-1 receptor activity	7	7	7	7	7	7	7	1e-100	0.00019998	0.0045767		4017	4005	4005							cytokine receptor activity	#N/A	#N/A	#N/A	#N/A	#N/A	#N/A		lymphocyte activation involved in immune response				36
NAD(P)+ nucleosidase activity	14	14	14	14	14	14	14	0.12471	0.0010999	0.017669		27086	11116	11116							hydrolase activity, hydrolyzing N-glycosyl compounds	#N/A	#N/A	#N/A	#N/A	#N/A	#N/A		positive regulation of smooth muscle cell migration				9
NAD+ nucleotidase, cyclic ADP-ribose generating	14	14	14	14	14	14	14	0.12471	0.0010999	0.017669		31602	3130	3130							NAD+ nucleosidase activity	#N/A	#N/A	#N/A	#N/A	#N/A	#N/A		positive regulation of leukocyte migration				15
interleukin-1-mediated signaling pathway	70	70	70	70	70	70	70	0.246	9.999e-05	0.0028731		32325	12572, 33155	12572	33155						cytokine-mediated signaling pathway	cellular response to interleukin-1	#N/A	#N/A	#N/A	#N/A	#N/A		chemokine receptor binding				108
cellular defense response	60	60	60	60	60	60	60	0.078589	9.999e-05	0.0028731		5849	2969	2969							defense response	#N/A	#N/A	#N/A	#N/A	#N/A	#N/A		regulatory region nucleic acid binding				12
immune response	513	513	513	513	513	513	513	0.15124	9.999e-05	0.0028731		5840	1825, 27799	1825	27799						immune system process	response to stimulus	#N/A	#N/A	#N/A	#N/A	#N/A		cellular response to starvation				7
negative regulation of cold-induced thermogenesis	33	33	33	33	33	33	33	0.27254	0.0027997	0.035468		39075	8254, 28102, 39073, 38766	8254	28102	39073	38766				negative regulation of metabolic process	negative regulation of multicellular organismal process	regulation of cold-induced thermogenesis	cold-induced thermogenesis	#N/A	#N/A	#N/A		ATPase activity, coupled				33
interleukin-18-mediated signaling pathway	8	8	8	8	8	8	8	3.8765e-10	0.00059994	0.010984		19414	12572, 33159	12572	33159						cytokine-mediated signaling pathway	cellular response to interleukin-18	#N/A	#N/A	#N/A	#N/A	#N/A		steroid hormone receptor binding				21
natural killer cell activation	33	33	33	33	33	33	33	0.0837	9.999e-05	0.0028731		14111	24881	24881							lymphocyte activation	#N/A	#N/A	#N/A	#N/A	#N/A	#N/A		tRNA-specific ribonuclease activity				15
negative regulation of inflammatory response	79	79	79	79	79	79	79	0.21796	9.999e-05	0.0028731		27663	15239, 15961, 27662, 5839	15239	15961	27662	5839				negative regulation of defense response	negative regulation of response to external stimulus	regulation of inflammatory response	inflammatory response	#N/A	#N/A	#N/A		tRNA 5'-end processing				15
ovulation	10	10	10	10	10	10	10	0.090909	0.0022998	0.031172		14660	26626, 6134	26626	6134						multicellular organismal reproductive process	female gamete generation	#N/A	#N/A	#N/A	#N/A	#N/A		negative regulation of cell differentiation				61
camera-type eye development	50	50	50	50	50	50	50	0.2329	9.999e-05	0.0028731		21607	1126	1126							eye development	#N/A	#N/A	#N/A	#N/A	#N/A	#N/A		proteasomal protein catabolic process				144
positive regulation of tumor necrosis factor secretion	25	25	25	25	25	25	25	0.23244	0.0015998	0.023695		43662	16591, 27650, 43660, 45875	16591	27650	43660	45875				positive regulation of tumor necrosis factor production	positive regulation of cytokine secretion	regulation of tumor necrosis factor secretion	tumor necrosis factor secretion	#N/A	#N/A	#N/A		regulation of hematopoietic progenitor cell differentiation				58
activation of MAPKK activity	34	34	34	34	34	34	34	0.24674	0.0009999	0.01662		207	16004, 21936	16004	21936						activation of protein kinase activity	positive regulation of MAP kinase activity	#N/A	#N/A	#N/A	#N/A	#N/A		positive regulation of toll-like receptor signaling pathway				9
MAP kinase kinase kinase activity	18	18	18	18	18	18	18	0.1886	0.0019998	0.027959		3838	3811	3811							protein serine/threonine kinase activity	#N/A	#N/A	#N/A	#N/A	#N/A	#N/A		columnar/cuboidal epithelial cell differentiation				10
activation of JUN kinase activity	31	31	31	31	31	31	31	0.2741	0.0038996	0.044735		6100	208, 22033, 6098	208	22033	6098					activation of MAPK activity	positive regulation of JUN kinase activity	JNK cascade	#N/A	#N/A	#N/A	#N/A		DNA catabolic process, endonucleolytic				14
Wnt signaling pathway, planar cell polarity pathway	64	64	64	64	64	64	64	0.3045	0.0010999	0.017669		29896	19327, 35396	19327	35396						non-canonical Wnt signaling pathway	regulation of establishment of planar polarity	#N/A	#N/A	#N/A	#N/A	#N/A		cysteine metabolic process				6
positive regulation of phosphorylation	24	24	24	24	24	24	24	0.16875	0.00029997	0.0063174		21013	21011, 24186, 10722	21011	24186	10722					regulation of phosphorylation	positive regulation of phosphate metabolic process	phosphorylation	#N/A	#N/A	#N/A	#N/A		peptide receptor activity				39
frizzled binding	29	29	29	29	29	29	29	0.26959	0.0040996	0.046502		4213	1135	1135							G protein-coupled receptor binding	#N/A	#N/A	#N/A	#N/A	#N/A	#N/A		cell differentiation involved in embryonic placenta development				12
T cell differentiation in thymus	27	27	27	27	27	27	27	0.17923	9.999e-05	0.0028731		16881	14213	14213							T cell differentiation	#N/A	#N/A	#N/A	#N/A	#N/A	#N/A		histone demethylase activity				21
mesenchymal to epithelial transition	8	8	8	8	8	8	8	1.0441e-06	0.00089991	0.015408		30054	14785	14785							epithelial cell differentiation	#N/A	#N/A	#N/A	#N/A	#N/A	#N/A		histone lysine demethylation				21
histone acetyltransferase binding	22	22	22	22	22	22	22	0.1536	9.999e-05	0.0028731		18807	11400	11400							enzyme binding	#N/A	#N/A	#N/A	#N/A	#N/A	#N/A		positive regulation of chemokine production				21
vesicle membrane	25	25	25	25	25	25	25	0.21474	0.0009999	0.01662		9337									#N/A	#N/A	#N/A	#N/A	#N/A	#N/A	#N/A		small nucleolar ribonucleoprotein complex assembly				10
mitochondrial membrane	96	96	96	96	96	96	96	0.32922	0.00029997	0.0063174		15832									#N/A	#N/A	#N/A	#N/A	#N/A	#N/A	#N/A		positive regulation of natural killer cell activation				10
positive regulation of protein import into nucleus	29	29	29	29	29	29	29	0.19902	0.00029997	0.0063174		20996	1603, 25007, 35536, 39512, 43780, 211	1603	25007	35536	39512	43780	211		regulation of protein import into nucleus	positive regulation of nucleocytoplasmic transport	positive regulation of intracellular protein transport	positive regulation of protein localization to nucleus	positive regulation of protein import	protein import into nucleus	#N/A		phosphatidylinositol metabolic process				83
cis-regulatory region sequence-specific DNA binding	57	57	57	57	57	57	57	0.27093	0.00029997	0.0063174		#N/A	#N/A	#N/A							#N/A	#N/A	#N/A	#N/A	#N/A	#N/A	#N/A		excitatory extracellular ligand-gated ion channel activity				18
endocrine pancreas development	22	22	22	22	22	22	22	0.14518	9.999e-05	0.0028731		14940	26865, 14938, 19033	26865	14938	19033					anatomical structure development	pancreas development	endocrine system development	#N/A	#N/A	#N/A	#N/A		RNA polymerase II regulatory region sequence-specific DNA binding				19
response to glucose	46	46	46	46	46	46	46	0.30417	0.0025997	0.034023		8122	8119	8119							response to hexose	#N/A	#N/A	#N/A	#N/A	#N/A	#N/A		regulation of MAPK cascade				95
positive regulation of neuron differentiation	59	59	59	59	59	59	59	0.30512	0.00049995	0.0094379		23942	23940, 27705, 14178	23940	27705	14178					regulation of neuron differentiation	positive regulation of neurogenesis	neuron differentiation	#N/A	#N/A	#N/A	#N/A		regulation of telomere maintenance				13
fucosyltransferase activity	11	11	11	11	11	11	11	0.061614	0.00069993	0.012488		6849	11081	11081							transferase activity, transferring hexosyl groups	#N/A	#N/A	#N/A	#N/A	#N/A	#N/A		granulocyte activation				11
metabolic process	157	157	157	157	157	157	157	0.22586	9.999e-05	0.0028731		1043	6609	6609							biological_process	#N/A	#N/A	#N/A	#N/A	#N/A	#N/A		B cell activation				137
RNA phosphodiester bond hydrolysis	42	42	42	42	42	42	42	0.21661	9.999e-05	0.0028731		35708	10515, 35525	10515	35525						RNA metabolic process	nucleic acid phosphodiester bond hydrolysis	#N/A	#N/A	#N/A	#N/A	#N/A		positive regulation of cell communication				10
positive regulation of endothelial cell apoptotic process	20	20	20	20	20	20	20	0.20011	0.0027997	0.035468		46430	43232, 46428, 34321	43232	46428	34321					positive regulation of epithelial cell apoptotic process	regulation of endothelial cell apoptotic process	endothelial cell apoptotic process	#N/A	#N/A	#N/A	#N/A		regulation of nephron tubule epithelial cell differentiation				6
Fc-gamma receptor signaling pathway involved in phagocytosis	79	79	79	79	79	79	79	0.3086	9.999e-05	0.0028731		20346	1880, 1882, 20344	1880	1882	20344					Fc receptor mediated stimulatory signaling pathway	immune response-regulating cell surface receptor signaling pathway involved in phagocytosis	Fc-gamma receptor signaling pathway	#N/A	#N/A	#N/A	#N/A		homologous recombination				27
cellular response to interleukin-1	81	81	81	81	81	81	81	0.1334	9.999e-05	0.0028731		33155	32379, 33153	32379	33153						response to interleukin-1	cellular response to cytokine stimulus	#N/A	#N/A	#N/A	#N/A	#N/A		positive regulation of endopeptidase activity				12
prostaglandin metabolic process	22	22	22	22	22	22	22	0.19731	0.0010999	0.017669		5601	5600	5600							prostanoid metabolic process	#N/A	#N/A	#N/A	#N/A	#N/A	#N/A		toll-like receptor signaling pathway				13
cellular response to hypoxia	80	80	80	80	80	80	80	0.2715	9.999e-05	0.0028731		33263	1137, 13991, 20032	1137	13991	20032					response to hypoxia	cellular response to stress	cellular response to decreased oxygen levels	#N/A	#N/A	#N/A	#N/A		L-serine metabolic process				5
embryo implantation	28	28	28	28	28	28	28	0.22904	0.0009999	0.01662		6390	13857, 6117, 6389	13857	6117	6389					reproductive process	multicellular organism development	female pregnancy	#N/A	#N/A	#N/A	#N/A		icosanoid receptor activity				6
B cell receptor signaling pathway	73	73	73	73	73	73	73	0.17889	9.999e-05	0.0028731		27763	27762	27762							antigen receptor-mediated signaling pathway	#N/A	#N/A	#N/A	#N/A	#N/A	#N/A		melanin metabolic process				13
positive regulation of myoblast fusion	19	19	19	19	19	19	19	0.18929	0.0022998	0.031172		41035	9164, 29968, 41033, 6343	9164	29968	41033	6343				positive regulation of myotube differentiation	positive regulation of syncytium formation by plasma membrane fusion	regulation of myoblast fusion	myoblast fusion	#N/A	#N/A	#N/A		sister chromatid segregation				27
R-SMAD binding	18	18	18	18	18	18	18	0.18687	0.0017998	0.025919		32239	24576	24576							SMAD binding	#N/A	#N/A	#N/A	#N/A	#N/A	#N/A		regulation of monooxygenase activity				20
proteolysis involved in cellular protein catabolic process	47	47	47	47	47	47	47	0.1806	9.999e-05	0.0028731		5426	5422, 22746	5422	22746						proteolysis	cellular protein catabolic process	#N/A	#N/A	#N/A	#N/A	#N/A		response to UV-C				7
angiotensin maturation	11	11	11	11	11	11	11	0.07325	0.0010999	0.017669		1462	10839, 1461	10839	1461						peptide hormone processing	regulation of angiotensin levels in blood	#N/A	#N/A	#N/A	#N/A	#N/A		regulation of lipid storage				15
negative regulation of plasminogen activation	7	7	7	7	7	7	7	0.00055055	0.0030997	0.037923		9093	9091, 9290, 15520	9091	9290	15520					regulation of plasminogen activation	negative regulation of protein processing	plasminogen activation	#N/A	#N/A	#N/A	#N/A		glucuronate metabolic process				13
positive regulation of neuron apoptotic process	38	38	38	38	38	38	38	0.27967	0.0023998	0.032263		22051	21659, 22049, 40525, 28245	21659	22049	40525	28245				positive regulation of apoptotic process	regulation of neuron apoptotic process	positive regulation of neuron death	neuron apoptotic process	#N/A	#N/A	#N/A		negative regulation of blood coagulation				20
humoral immune response	49	49	49	49	49	49	49	0.16024	9.999e-05	0.0028731		5843	5840	5840							immune response	#N/A	#N/A	#N/A	#N/A	#N/A	#N/A		myeloid cell activation involved in immune response				9
nuclear matrix	68	68	68	68	68	68	68	0.30098	0.0009999	0.01662		10768									#N/A	#N/A	#N/A	#N/A	#N/A	#N/A	#N/A		response to virus				178
chromatin remodeling	72	72	72	72	72	72	72	0.33586	0.0039996	0.04551		5275	5266	5266							chromatin organization	#N/A	#N/A	#N/A	#N/A	#N/A	#N/A		extracellular matrix assembly				12
negative regulation of gene expression, epigenetic	44	44	44	44	44	44	44	0.22235	9.999e-05	0.0028731		24074	8965, 20714	8965	20714						negative regulation of gene expression	regulation of gene expression, epigenetic	#N/A	#N/A	#N/A	#N/A	#N/A		adenylate cyclase-inhibiting G protein-coupled receptor signaling pathway				7
phagocytosis, engulfment	66	66	66	66	66	66	66	0.22088	9.999e-05	0.0028731		5804	37221, 5802	37221	5802						plasma membrane invagination	phagocytosis	#N/A	#N/A	#N/A	#N/A	#N/A		negative regulation of natural killer cell mediated cytotoxicity				13
platelet aggregation	34	34	34	34	34	34	34	0.22009	0.00039996	0.0078345		32351	17911, 14165	17911	14165						homotypic cell-cell adhesion	platelet activation	#N/A	#N/A	#N/A	#N/A	#N/A		regulation of endopeptidase activity				107
platelet formation	21	21	21	21	21	21	21	0.12917	0.00029997	0.0063174		14216	14109, 9262, 20080	14109	9262	20080					myeloid cell differentiation	anatomical structure formation involved in morphogenesis	platelet morphogenesis	#N/A	#N/A	#N/A	#N/A		axon guidance				22
ADP binding	32	32	32	32	32	32	32	0.20133	0.00059994	0.010984		22057	16394, 21739	16394	21739						adenyl ribonucleotide binding	anion binding	#N/A	#N/A	#N/A	#N/A	#N/A		negative regulation of immune system process				18
positive regulation of vascular smooth muscle cell proliferation	25	25	25	25	25	25	25	0.23118	0.0013999	0.021269		43895	26675, 43893, 45974	26675	43893	45974					positive regulation of smooth muscle cell proliferation	regulation of vascular smooth muscle cell proliferation	vascular smooth muscle cell proliferation	#N/A	#N/A	#N/A	#N/A		immune response-inhibiting cell surface receptor signaling pathway				7
positive regulation of fibroblast proliferation	34	34	34	34	34	34	34	0.28468	0.0038996	0.044735		26240	6734, 26239, 26238	6734	26239	26238					positive regulation of cell proliferation	regulation of fibroblast proliferation	fibroblast proliferation	#N/A	#N/A	#N/A	#N/A		carboxylic acid metabolic process				12
positive regulation of cell division	36	36	36	36	36	36	36	0.23726	0.00029997	0.0063174		28593	26561, 28152, 28151	26561	28152	28151					positive regulation of cellular process	regulation of cell division	cell division	#N/A	#N/A	#N/A	#N/A		modulation of chemical synaptic transmission				9
positive regulation of reactive oxygen species metabolic process	22	22	22	22	22	22	22	0.21556	0.0033997	0.040664		9007	15216, 34896, 5700	15216	34896	5700					positive regulation of cellular metabolic process	regulation of reactive oxygen species metabolic process	reactive oxygen species metabolic process	#N/A	#N/A	#N/A	#N/A		leukocyte mediated cytotoxicity				22
Golgi lumen	92	92	92	92	92	92	92	0.16947	9.999e-05	0.0028731		4759									#N/A	#N/A	#N/A	#N/A	#N/A	#N/A	#N/A		acute inflammatory response				34
cell chemotaxis	82	82	82	82	82	82	82	0.12728	9.999e-05	0.0028731		30150	5826, 10832, 14000	5826	10832	14000					chemotaxis	cell migration	cellular response to chemical stimulus	#N/A	#N/A	#N/A	#N/A		regulation of blood coagulation				25
positive chemotaxis	40	40	40	40	40	40	40	0.20571	9.999e-05	0.0028731		27819	5826	5826							chemotaxis	#N/A	#N/A	#N/A	#N/A	#N/A	#N/A		inflammatory response to antigenic stimulus				8
collagen binding	55	55	55	55	55	55	55	0.22565	9.999e-05	0.0028731		4501	23314	23314							protein-containing complex binding	#N/A	#N/A	#N/A	#N/A	#N/A	#N/A		positive regulation of cell-cell adhesion				30
chemoattractant activity	34	34	34	34	34	34	34	0.16244	9.999e-05	0.0028731		20772	13961	13961							receptor ligand activity	#N/A	#N/A	#N/A	#N/A	#N/A	#N/A		protein activation cascade				93
Y-form DNA binding	5	5	5	5	5	5	5	1e-100	0.0027997	0.035468		418	241	241							DNA secondary structure binding	#N/A	#N/A	#N/A	#N/A	#N/A	#N/A		transmembrane transporter activity				8
granulocyte chemotaxis	7	7	7	7	7	7	7	6.5071e-06	0.0020998	0.029067		33428	14542, 36452	14542	36452						leukocyte chemotaxis	granulocyte migration	#N/A	#N/A	#N/A	#N/A	#N/A		drug metabolic process				26
positive regulation of cytokine production involved in inflammatory response	26	26	26	26	26	26	26	0.082966	9.999e-05	0.0028731		39351	1285, 27664, 39349, 1983	1285	27664	39349	1983				positive regulation of cytokine production	positive regulation of inflammatory response	regulation of cytokine production involved in inflammatory response	cytokine production involved in inflammatory response	#N/A	#N/A	#N/A		oxidoreductase activity, acting on paired donors, with incorporation or reduction of molecular oxygen, 2-oxoglutarate as one donor, and incorporation of one atom each of oxygen into both donors				9
RNA polymerase II transcription factor complex	67	67	67	67	67	67	67	0.19503	9.999e-05	0.0028731		35777									#N/A	#N/A	#N/A	#N/A	#N/A	#N/A	#N/A		mucosal immune response				29
negative regulation of macrophage derived foam cell differentiation	11	11	11	11	11	11	11	0.086698	0.0025997	0.034023		9081	9079, 23872, 9078	9079	23872	9078					regulation of macrophage derived foam cell differentiation	negative regulation of cell differentiation	macrophage derived foam cell differentiation	#N/A	#N/A	#N/A	#N/A		modification of morphology or physiology of other organism				13
negative regulation of cholesterol storage	9	9	9	9	9	9	9	0.0979	0.0034997	0.041641		9221	9219, 9222, 9212	9219	9222	9212					regulation of cholesterol storage	negative regulation of lipid storage	cholesterol storage	#N/A	#N/A	#N/A	#N/A		nicotinamide nucleotide metabolic process				9
drug binding	53	53	53	53	53	53	53	0.19754	9.999e-05	0.0028731		6600	4479	4479							binding	#N/A	#N/A	#N/A	#N/A	#N/A	#N/A		G protein-coupled receptor activity				52
regulation of lipid metabolic process	62	62	62	62	62	62	62	0.32654	0.0037996	0.043948		12567	34971, 5540	34971	5540						regulation of primary metabolic process	lipid metabolic process	#N/A	#N/A	#N/A	#N/A	#N/A		hydrolase activity, acting on carbon-nitrogen (but not peptide) bonds				10
epithelial cell differentiation	53	53	53	53	53	53	53	0.22131	9.999e-05	0.0028731		14785	14152, 30251	14152	30251						cell differentiation	epithelium development	#N/A	#N/A	#N/A	#N/A	#N/A		glutamine family amino acid metabolic process				11
peptide binding	44	44	44	44	44	44	44	0.26407	0.00079992	0.014025		20969	17021	17021							amide binding	#N/A	#N/A	#N/A	#N/A	#N/A	#N/A		alpha-sialidase activity				10
cell fate commitment	53	53	53	53	53	53	53	0.26355	9.999e-05	0.0028731		23464	26877, 14152	26877	14152						cellular developmental process	cell differentiation	#N/A	#N/A	#N/A	#N/A	#N/A		exo-alpha-sialidase activity				30
placenta development	35	35	35	35	35	35	35	0.22293	0.00029997	0.0063174		1356	26551, 26625	26551	26625						animal organ development	reproductive structure development	#N/A	#N/A	#N/A	#N/A	#N/A		hydrolase activity, hydrolyzing O-glycosyl compounds				9
response to cold	25	25	25	25	25	25	25	0.23093	0.0012999	0.020034		7792	5838, 7655	5838	7655						response to stress	response to temperature stimulus	#N/A	#N/A	#N/A	#N/A	#N/A		lipid storage				25
response to organic substance	69	69	69	69	69	69	69	0.19518	9.999e-05	0.0028731		8389	20922	20922							response to chemical	#N/A	#N/A	#N/A	#N/A	#N/A	#N/A		lipid modification				7
fatty acid oxidation	15	15	15	15	15	15	15	0.1741	0.0037996	0.043948		12734	5543, 18235	5543	18235						fatty acid metabolic process	lipid oxidation	#N/A	#N/A	#N/A	#N/A	#N/A		negative regulation of angiogenesis				11
positive regulation of DNA binding	22	22	22	22	22	22	22	0.14707	9.999e-05	0.0028731		21919	27981, 27983	27981	27983						positive regulation of binding	regulation of DNA binding	#N/A	#N/A	#N/A	#N/A	#N/A		positive regulation of leukocyte adhesion to vascular endothelial cell				17
regulation of fat cell differentiation	19	19	19	19	19	19	19	0.20016	0.0023998	0.032263		23874	23871, 23725	23871	23725						regulation of cell differentiation	fat cell differentiation	#N/A	#N/A	#N/A	#N/A	#N/A		arachidonic acid monooxygenase activity				16
negative regulation of gene silencing by miRNA	10	10	10	10	10	10	10	1.2015e-06	9.999e-05	0.0028731		30781	29974, 30780, 30783, 18959	29974	30780	30783	18959				negative regulation of posttranscriptional gene silencing	regulation of gene silencing by miRNA	negative regulation of gene silencing by RNA	gene silencing by miRNA	#N/A	#N/A	#N/A		ubiquitination-like modification-dependent protein binding				6
cellular response to hyperoxia	7	7	7	7	7	7	7	0.00016186	0.0028997	0.036455		33262	13991, 20033, 29793	13991	20033	29793					cellular response to stress	cellular response to increased oxygen levels	response to hyperoxia	#N/A	#N/A	#N/A	#N/A		negative regulation of catabolic process				18
chloride transport	61	61	61	61	61	61	61	0.25012	9.999e-05	0.0028731		5720	10181	10181							inorganic anion transport	#N/A	#N/A	#N/A	#N/A	#N/A	#N/A		coenzyme binding				123
chloride transmembrane transport	75	75	75	75	75	75	75	0.23021	9.999e-05	0.0028731		41742	5720, 36863	5720	36863						chloride transport	inorganic anion transmembrane transport	#N/A	#N/A	#N/A	#N/A	#N/A		telomere maintenance in response to DNA damage				6
regulation of insulin secretion	53	53	53	53	53	53	53	0.30928	0.0017998	0.025919		6492	27643, 35497, 14083	27643	35497	14083					regulation of protein secretion	regulation of peptide hormone secretion	insulin secretion	#N/A	#N/A	#N/A	#N/A		taste receptor activity				25
calcium ion import	18	18	18	18	18	18	18	0.14576	0.00089991	0.015408		32336	5717	5717							calcium ion transport	#N/A	#N/A	#N/A	#N/A	#N/A	#N/A		detection of chemical stimulus involved in sensory perception of taste				39
positive regulation of calcium ion transport	27	27	27	27	27	27	27	0.22022	0.00089991	0.015408		28729	21827, 28725, 5717	21827	28725	5717					positive regulation of ion transport	regulation of calcium ion transport	calcium ion transport	#N/A	#N/A	#N/A	#N/A		CCR chemokine receptor binding				21
adenylate cyclase-modulating G protein-coupled receptor signaling pathway	48	48	48	48	48	48	48	0.24075	9.999e-05	0.0028731		6037	6036	6036							G protein-coupled receptor signaling pathway, coupled to cyclic nucleotide second messenger	#N/A	#N/A	#N/A	#N/A	#N/A	#N/A		positive regulation of lymphocyte chemotaxis				10
muscle contraction	79	79	79	79	79	79	79	0.22399	9.999e-05	0.0028731		2941	2417	2417							muscle system process	#N/A	#N/A	#N/A	#N/A	#N/A	#N/A		flavonoid metabolic process				9
positive regulation of skeletal muscle fiber development	9	9	9	9	9	9	9	4.0106e-05	0.00039996	0.0078345		26756	9058, 9164, 26658, 26755, 26754	9058	9164	26658	26755	26754			positive regulation of cell development	positive regulation of myotube differentiation	positive regulation of skeletal muscle tissue development	regulation of skeletal muscle fiber development	skeletal muscle fiber development	#N/A	#N/A		xenobiotic metabolic process				11
ephrin receptor activity	13	13	13	13	13	13	13	0.14128	0.0039996	0.04551		4106	3842	3842							transmembrane receptor protein tyrosine kinase activity	#N/A	#N/A	#N/A	#N/A	#N/A	#N/A		long-chain fatty-acyl-CoA metabolic process				14
negative regulation of viral entry into host cell	24	24	24	24	24	24	24	0.18973	0.00029997	0.0063174		24833	24832, 43101, 12434	24832	43101	12434					regulation of viral entry into host cell	negative regulation of viral life cycle	viral entry into host cell	#N/A	#N/A	#N/A	#N/A		T cell activation				60
opsonization	11	11	11	11	11	11	11	0.089219	0.0026997	0.034905		6690	1701, 5802	1701	5802						immune effector process	phagocytosis	#N/A	#N/A	#N/A	#N/A	#N/A		regulation of plasma lipoprotein oxidation				8
positive regulation of nitric oxide biosynthetic process	42	42	42	42	42	42	42	0.14401	9.999e-05	0.0028731		23713	15219, 23712, 42651, 43600, 5710	15219	23712	42651	43600	5710			positive regulation of cellular biosynthetic process	regulation of nitric oxide biosynthetic process	positive regulation of reactive oxygen species biosynthetic process	positive regulation of nitric oxide metabolic process	nitric oxide biosynthetic process	#N/A	#N/A		positive regulation of leukocyte differentiation				9
branched-chain amino acid catabolic process	19	19	19	19	19	19	19	0.080735	9.999e-05	0.0028731		7480	7460, 7478	7460	7478						cellular amino acid catabolic process	branched-chain amino acid metabolic process	#N/A	#N/A	#N/A	#N/A	#N/A		negative regulation of biological process				69
transport vesicle membrane	42	42	42	42	42	42	42	0.30476	0.0037996	0.043948		4773									#N/A	#N/A	#N/A	#N/A	#N/A	#N/A	#N/A		negative regulation of multicellular organismal process				66
transport vesicle	70	70	70	70	70	70	70	0.2582	9.999e-05	0.0028731		4770									#N/A	#N/A	#N/A	#N/A	#N/A	#N/A	#N/A		positive regulation of cytokine secretion				32
ventricular septum morphogenesis	29	29	29	29	29	29	29	0.13477	9.999e-05	0.0028731		30235	30234, 2687	30234	2687						cardiac septum morphogenesis	ventricular septum development	#N/A	#N/A	#N/A	#N/A	#N/A		regulation of alpha-beta T cell activation				7
small-subunit processome	33	33	33	33	33	33	33	0.21409	0.00049995	0.0094379		15901									#N/A	#N/A	#N/A	#N/A	#N/A	#N/A	#N/A		negative regulation of T cell apoptotic process				7
rRNA processing	128	128	128	128	128	128	128	0.21218	9.999e-05	0.0028731		5296	10517, 18264, 30	10517	18264	30					rRNA metabolic process	ncRNA processing	ribosome biogenesis	#N/A	#N/A	#N/A	#N/A		transferase activity, transferring acyl groups other than amino-acyl groups				11
ribosomal small subunit biogenesis	12	12	12	12	12	12	12	0.04424	0.00049995	0.0094379		20966	13872, 30	13872	30						ribonucleoprotein complex biogenesis	ribosome biogenesis	#N/A	#N/A	#N/A	#N/A	#N/A		cellular lipid metabolic process				153
maturation of SSU-rRNA from tricistronic rRNA transcript (SSU-rRNA, 5.8S rRNA, LSU-rRNA)	22	22	22	22	22	22	22	0.20273	0.0012999	0.020034		473	14452	14452							maturation of SSU-rRNA	#N/A	#N/A	#N/A	#N/A	#N/A	#N/A		negative regulation of leukocyte mediated cytotoxicity				36
cognition	43	43	43	43	43	43	43	0.23768	0.00019998	0.0045767		27794	6235	6235							nervous system process	#N/A	#N/A	#N/A	#N/A	#N/A	#N/A		positive regulation of natural killer cell mediated immunity				19
extracellular ligand-gated ion channel activity	39	39	39	39	39	39	39	0.18384	9.999e-05	0.0028731		4331	9826	9826							ligand-gated ion channel activity	#N/A	#N/A	#N/A	#N/A	#N/A	#N/A		antigen processing and presentation of peptide antigen via MHC class Ib				16
chloride channel activity	54	54	54	54	54	54	54	0.23916	0.00019998	0.0045767		4349	4348, 9681	4348	9681						anion channel activity	chloride transmembrane transporter activity	#N/A	#N/A	#N/A	#N/A	#N/A		drug transport				8
chloride channel complex	43	43	43	43	43	43	43	0.17908	9.999e-05	0.0028731		18492									#N/A	#N/A	#N/A	#N/A	#N/A	#N/A	#N/A		negative regulation of response to biotic stimulus				18
neurotransmitter receptor activity	63	63	63	63	63	63	63	0.20614	9.999e-05	0.0028731		13953	4160	4160							signaling receptor activity	#N/A	#N/A	#N/A	#N/A	#N/A	#N/A		secretion				18
nervous system process	39	39	39	39	39	39	39	0.23319	0.00019998	0.0045767		6235	2413	2413							system process	#N/A	#N/A	#N/A	#N/A	#N/A	#N/A		transforming growth factor beta receptor binding				7
regulation of postsynaptic membrane potential	41	41	41	41	41	41	41	0.25412	0.0010999	0.017669		29903	21070	21070							regulation of membrane potential	#N/A	#N/A	#N/A	#N/A	#N/A	#N/A		phenylpropanoid metabolic process				8
negative regulation of T cell proliferation	45	45	45	45	45	45	45	0.1378	9.999e-05	0.0028731		20839	20838, 27608, 27776, 20812	20838	27608	27776	20812				regulation of T cell proliferation	negative regulation of lymphocyte proliferation	negative regulation of T cell activation	T cell proliferation	#N/A	#N/A	#N/A		carbohydrate derivative binding				11
lens development in camera-type eye	34	34	34	34	34	34	34	0.22234	0.00039996	0.0078345		1545	26865, 21607	26865	21607						anatomical structure development	camera-type eye development	#N/A	#N/A	#N/A	#N/A	#N/A		negative regulation of biosynthetic process				7
chemokine activity	57	57	57	57	57	57	57	0.06881	9.999e-05	0.0028731		6472	4225, 21059	4225	21059						cytokine activity	chemokine receptor binding	#N/A	#N/A	#N/A	#N/A	#N/A		negative regulation of phosphoprotein phosphatase activity				11
Ran GTPase binding	30	30	30	30	30	30	30	0.23432	0.00069993	0.012488		4619	11293	11293							Ras GTPase binding	#N/A	#N/A	#N/A	#N/A	#N/A	#N/A		negative regulation of cell junction assembly				10
regulation of phosphorylation	14	14	14	14	14	14	14	0.15742	0.0032997	0.039703		21011	12571, 10722	12571	10722						regulation of phosphate metabolic process	phosphorylation	#N/A	#N/A	#N/A	#N/A	#N/A		chemokine production				30
rRNA binding	34	34	34	34	34	34	34	0.21896	0.00019998	0.0045767		13149	2899	2899							RNA binding	#N/A	#N/A	#N/A	#N/A	#N/A	#N/A		macromolecule biosynthetic process				9
tRNA binding	45	45	45	45	45	45	45	0.27981	0.00089991	0.015408		78	2899	2899							RNA binding	#N/A	#N/A	#N/A	#N/A	#N/A	#N/A		positive regulation of steroid biosynthetic process				8
cellular response to heat	46	46	46	46	46	46	46	0.25502	0.00059994	0.010984		18393	7791, 13991	7791	13991						response to heat	cellular response to stress	#N/A	#N/A	#N/A	#N/A	#N/A		regulation of branching involved in lung morphogenesis				7
response to axon injury	24	24	24	24	24	24	24	0.10294	9.999e-05	0.0028731		26691	7991	7991							response to wounding	#N/A	#N/A	#N/A	#N/A	#N/A	#N/A		positive regulation of developmental process				59
actin crosslink formation	14	14	14	14	14	14	14	0.1316	0.0018998	0.026933		28580	5890	5890							actin filament organization	#N/A	#N/A	#N/A	#N/A	#N/A	#N/A		regulation of epithelial cell apoptotic process				8
respiratory gaseous exchange by respiratory system	27	27	27	27	27	27	27	0.19509	0.00029997	0.0063174		#N/A	#N/A	#N/A							#N/A	#N/A	#N/A	#N/A	#N/A	#N/A	#N/A		pyrophosphatase activity				6
embryonic neurocranium morphogenesis	8	8	8	8	8	8	8	2.4819e-07	0.00079992	0.014025		26715	26621, 26714	26621	26714						embryonic morphogenesis	embryonic cranial skeleton morphogenesis	#N/A	#N/A	#N/A	#N/A	#N/A		negative regulation of antigen processing and presentation of peptide or polysaccharide antigen via MHC class II				12
positive regulation of G1/S transition of mitotic cell cycle	26	26	26	26	26	26	26	0.2271	0.0016998	0.024852		39422	41285, 42058, 46124, 107	41285	42058	46124	107				positive regulation of mitotic cell cycle phase transition	positive regulation of cell cycle G1/S phase transition	regulation of G1/S transition of mitotic cell cycle	G1/S transition of mitotic cell cycle	#N/A	#N/A	#N/A		cell fate determination				10
specific granule membrane	76	76	76	76	76	76	76	0.27052	9.999e-05	0.0028731		19339									#N/A	#N/A	#N/A	#N/A	#N/A	#N/A	#N/A		peptide-lysine-N-acetyltransferase activity				7
chemokine-mediated signaling pathway	76	76	76	76	76	76	76	0.072204	9.999e-05	0.0028731		31935	12572, 45969	12572	45969						cytokine-mediated signaling pathway	cellular response to chemokine	#N/A	#N/A	#N/A	#N/A	#N/A		internal peptidyl-lysine acetylation				7
negative regulation of mitotic cell cycle	27	27	27	27	27	27	27	0.12293	9.999e-05	0.0028731		24180	6178, 24054, 312	6178	24054	312					regulation of mitotic cell cycle	negative regulation of cell cycle	mitotic cell cycle	#N/A	#N/A	#N/A	#N/A		receptor activator activity				9
ovarian follicle development	32	32	32	32	32	32	32	0.24623	0.0009999	0.01662		1026	26625, 7016	26625	7016						reproductive structure development	female gonad development	#N/A	#N/A	#N/A	#N/A	#N/A		negative regulation of transport				9
mesenchymal cell development	6	6	6	6	6	6	6	1e-100	0.00079992	0.014025		9372	26508, 26773	26508	26773						cell development	mesenchymal cell differentiation	#N/A	#N/A	#N/A	#N/A	#N/A		lipid antigen binding				10
embryonic heart tube development	15	15	15	15	15	15	15	0.16462	0.0017998	0.025919		18822	19059, 30251, 6331, 26597	19059	30251	6331	26597				tube development	epithelium development	heart development	embryonic organ development	#N/A	#N/A	#N/A		antigen processing and presentation of endogenous antigen				5
ventricular cardiac muscle tissue morphogenesis	21	21	21	21	21	21	21	0.11782	0.00019998	0.0045767		29709	29707, 2615, 2636	29707	2615	2636					cardiac muscle tissue morphogenesis	cardiac ventricle morphogenesis	ventricular cardiac muscle tissue development	#N/A	#N/A	#N/A	#N/A		regulation of circadian sleep/wake cycle				6
regulation of blood vessel diameter	21	21	21	21	21	21	21	0.081005	9.999e-05	0.0028731		36665	19060, 27784	19060	27784						regulation of tube diameter	regulation of blood vessel size	#N/A	#N/A	#N/A	#N/A	#N/A		immunoglobulin binding				15
nucleosome	92	92	92	92	92	92	92	0.12433	9.999e-05	0.0028731		602									#N/A	#N/A	#N/A	#N/A	#N/A	#N/A	#N/A		positive regulation of tolerance induction				15
nucleosome assembly	96	96	96	96	96	96	96	0.13867	9.999e-05	0.0028731		2924	2925, 31834, 4652	2925	31834	4652					nucleosome organization	protein-DNA complex assembly	chromatin assembly	#N/A	#N/A	#N/A	#N/A		peripheral tolerance induction				8
base-excision repair	28	28	28	28	28	28	28	0.1169	0.00019998	0.0045767		5231	5228	5228							DNA repair	#N/A	#N/A	#N/A	#N/A	#N/A	#N/A		regulation of tolerance induction				12
positive regulation of cellular senescence	19	19	19	19	19	19	19	4.8428e-09	9.999e-05	0.0028731		46835	26611, 35563, 46833, 35618	26611	35563	46833	35618				positive regulation of response to stimulus	positive regulation of cell aging	regulation of cellular senescence	cellular senescence	#N/A	#N/A	#N/A		immune response-inhibiting signal transduction				14
microglial cell activation	42	42	42	42	42	42	42	0.070004	9.999e-05	0.0028731		1241	1718, 20825, 31681	1718	20825	31681					leukocyte activation involved in inflammatory response	macrophage activation	glial cell activation	#N/A	#N/A	#N/A	#N/A		negative regulation of leukocyte differentiation				14
amyloid-beta binding	48	48	48	48	48	48	48	0.30261	0.0027997	0.035468		1025	20969	20969							peptide binding	#N/A	#N/A	#N/A	#N/A	#N/A	#N/A		steroid hydroxylase activity				6
astrocyte activation	27	27	27	27	27	27	27	0.070115	9.999e-05	0.0028731		26237	31681, 9344	31681	9344						glial cell activation	astrocyte development	#N/A	#N/A	#N/A	#N/A	#N/A		purine nucleobase metabolic process				8
protein tyrosine kinase binding	25	25	25	25	25	25	25	0.17054	0.00029997	0.0063174		45883	13202	13202							protein kinase binding	#N/A	#N/A	#N/A	#N/A	#N/A	#N/A		disruption by host of symbiont cells				11
positive regulation of calcium-mediated signaling	18	18	18	18	18	18	18	0.1014	9.999e-05	0.0028731		27761	27759, 41799, 6077	27759	41799	6077					regulation of calcium-mediated signaling	positive regulation of intracellular signal transduction	calcium-mediated signaling	#N/A	#N/A	#N/A	#N/A		lymphocyte chemotaxis				15
regulation of intracellular signal transduction	7	7	7	7	7	7	7	0.00045654	0.0030997	0.037923		41797	8326, 4171	8326	4171						regulation of signal transduction	intracellular signal transduction	#N/A	#N/A	#N/A	#N/A	#N/A		negative regulation of endopeptidase activity				5
aminoacyl-tRNA ligase activity	35	35	35	35	35	35	35	0.26509	0.0015998	0.023695		3930	11188, 39169	11188	39169						ligase activity, forming carbon-oxygen bonds	catalytic activity, acting on a tRNA	#N/A	#N/A	#N/A	#N/A	#N/A		negative regulation of alpha-beta T cell proliferation				11
amino acid binding	23	23	23	23	23	23	23	0.1867	0.0012999	0.020034		10933	15294	15294							carboxylic acid binding	#N/A	#N/A	#N/A	#N/A	#N/A	#N/A		negative regulation of cell cycle process				7
RNA processing	63	63	63	63	63	63	63	0.27024	9.999e-05	0.0028731		5320	10515, 8816	10515	8816						RNA metabolic process	gene expression	#N/A	#N/A	#N/A	#N/A	#N/A		inhibitory MHC class I receptor activity				8
non-membrane spanning protein tyrosine kinase activity	34	34	34	34	34	34	34	0.22537	0.00039996	0.0078345		3843	3841	3841							protein tyrosine kinase activity	#N/A	#N/A	#N/A	#N/A	#N/A	#N/A		phosphorylation				442
peptidyl-tyrosine autophosphorylation	31	31	31	31	31	31	31	0.18045	9.999e-05	0.0028731		20333	11557, 24968	11557	24968						peptidyl-tyrosine phosphorylation	protein autophosphorylation	#N/A	#N/A	#N/A	#N/A	#N/A		organic substance metabolic process				606
DNA replication initiation	25	25	25	25	25	25	25	0.23508	0.0022998	0.031172		5217	5209, 5210	5209	5210						DNA metabolic process	DNA-dependent DNA replication	#N/A	#N/A	#N/A	#N/A	#N/A		lipid biosynthetic process				102
female gamete generation	19	19	19	19	19	19	19	0.1926	0.0026997	0.034905		6134	6118	6118							gamete generation	#N/A	#N/A	#N/A	#N/A	#N/A	#N/A		signal transduction by p53 class mediator				110
hydrolase activity, acting on glycosyl bonds	73	73	73	73	73	73	73	0.25249	9.999e-05	0.0028731		11115	11106	11106							hydrolase activity	#N/A	#N/A	#N/A	#N/A	#N/A	#N/A		positive regulation of multicellular organismal process				154
cellular response to cAMP	39	39	39	39	39	39	39	0.21445	9.999e-05	0.0028731		33128	28416, 33215, 33225, 40995	28416	33215	33225	40995				response to cAMP	cellular response to organic cyclic compound	cellular response to organonitrogen compound	cellular response to oxygen-containing compound	#N/A	#N/A	#N/A		negative regulation of cell cycle				114
negative regulation of T cell receptor signaling pathway	17	17	17	17	17	17	17	0.18313	0.0019998	0.027959		27769	13963, 27767, 13959	13963	27767	13959					regulation of T cell receptor signaling pathway	negative regulation of antigen receptor-mediated signaling pathway	T cell receptor signaling pathway	#N/A	#N/A	#N/A	#N/A		negative regulation of macromolecule metabolic process				189
leukocyte cell-cell adhesion	26	26	26	26	26	26	26	0.16109	0.00039996	0.0078345		6012	36812	36812							cell-cell adhesion	#N/A	#N/A	#N/A	#N/A	#N/A	#N/A		sequence-specific double-stranded DNA binding				246
negative regulation of interleukin-2 production	22	22	22	22	22	22	22	0.15719	0.00019998	0.0045767		16534	1284, 16494, 16454	1284	16494	16454					negative regulation of cytokine production	regulation of interleukin-2 production	interleukin-2 production	#N/A	#N/A	#N/A	#N/A		positive regulation of transcription, DNA-templated				883
embryonic organ development	35	35	35	35	35	35	35	0.27612	0.0026997	0.034905		26597	26551, 6177	26551	6177						animal organ development	embryo development	#N/A	#N/A	#N/A	#N/A	#N/A		regulation of response to external stimulus				74
branching involved in ureteric bud morphogenesis	31	31	31	31	31	31	31	0.23939	0.0016998	0.024852		1130	26765, 30493	26765	30493						branching morphogenesis of an epithelial tube	ureteric bud morphogenesis	#N/A	#N/A	#N/A	#N/A	#N/A		process utilizing autophagic mechanism				119
positive regulation of alpha-beta T cell differentiation	9	9	9	9	9	9	9	0.079378	0.0024998	0.033046		24870	23858, 24867, 24869, 24864	23858	24867	24869	24864				positive regulation of T cell differentiation	positive regulation of alpha-beta T cell activation	regulation of alpha-beta T cell differentiation	alpha-beta T cell differentiation	#N/A	#N/A	#N/A		defense response to other organism				375
embryonic digestive tract development	21	21	21	21	21	21	21	0.12498	0.00019998	0.0045767		26595	26594, 26597	26594	26597						digestive tract development	embryonic organ development	#N/A	#N/A	#N/A	#N/A	#N/A		neutrophil migration				80
developmental growth	21	21	21	21	21	21	21	0.22299	0.0034997	0.041641		26616	16341, 6008	16341	6008						developmental process	growth	#N/A	#N/A	#N/A	#N/A	#N/A		positive regulation of response to external stimulus				90
branching morphogenesis of an epithelial tube	20	20	20	20	20	20	20	0.21756	0.0036996	0.04323		26765	19002, 30942, 30381	19002	30942	30381					tube morphogenesis	morphogenesis of a branching epithelium	epithelial tube morphogenesis	#N/A	#N/A	#N/A	#N/A		leukocyte degranulation				346
transcriptional repressor complex	44	44	44	44	44	44	44	0.20871	0.00019998	0.0045767		11326									#N/A	#N/A	#N/A	#N/A	#N/A	#N/A	#N/A		signaling				1729
embryo development ending in birth or egg hatching	18	18	18	18	18	18	18	0.088167	0.00019998	0.0045767		8161	6177	6177							embryo development	#N/A	#N/A	#N/A	#N/A	#N/A	#N/A		positive regulation of growth				64
telomere maintenance	34	34	34	34	34	34	34	0.26173	0.0014999	0.022488		539	5209, 16055, 30072	5209	16055	30072					DNA metabolic process	telomere organization	anatomical structure homeostasis	#N/A	#N/A	#N/A	#N/A		nucleoside phosphate binding				1278
nucleotide-excision repair	42	42	42	42	42	42	42	0.17736	9.999e-05	0.0028731		5236	5228	5228							DNA repair	#N/A	#N/A	#N/A	#N/A	#N/A	#N/A		lipid localization				96
regulation of cell cycle	115	115	115	115	115	115	115	0.25906	9.999e-05	0.0028731		2917	27728, 5916	27728	5916						regulation of cellular process	cell cycle	#N/A	#N/A	#N/A	#N/A	#N/A		transmembrane transport				188
nuclear chromosome	45	45	45	45	45	45	45	0.14322	9.999e-05	0.0028731		252									#N/A	#N/A	#N/A	#N/A	#N/A	#N/A	#N/A		endomembrane system organization				76
phosphatidylinositol 3-kinase signaling	25	25	25	25	25	25	25	0.24943	0.0043996	0.049412		9406	26146	26146							phosphatidylinositol-mediated signaling	#N/A	#N/A	#N/A	#N/A	#N/A	#N/A		catalytic activity, acting on a protein				854
somite development	14	14	14	14	14	14	14	0.12412	0.0010999	0.017669		30860	30251, 6177	30251	6177						epithelium development	embryo development	#N/A	#N/A	#N/A	#N/A	#N/A		metallopeptidase activity				78
midgut development	9	9	9	9	9	9	9	0.09861	0.0035996	0.042498		6318	26594	26594							digestive tract development	#N/A	#N/A	#N/A	#N/A	#N/A	#N/A		collagen metabolic process				40
dentate gyrus development	14	14	14	14	14	14	14	0.15766	0.0042996	0.048349		13351	26865, 13571	26865	13571						anatomical structure development	hippocampus development	#N/A	#N/A	#N/A	#N/A	#N/A		blood vessel morphogenesis				235
atrial septum morphogenesis	12	12	12	12	12	12	12	0.11814	0.0019998	0.027959		30236	30234, 2616, 2689	30234	2616	2689					cardiac septum morphogenesis	cardiac atrium morphogenesis	atrial septum development	#N/A	#N/A	#N/A	#N/A		negative regulation of growth				86
single fertilization	56	56	56	56	56	56	56	0.29642	0.0009999	0.01662		6168	7950	7950							fertilization	#N/A	#N/A	#N/A	#N/A	#N/A	#N/A		development of primary male sexual characteristics				74
response to endoplasmic reticulum stress	58	58	58	58	58	58	58	0.31048	0.0012999	0.020034		18753	13991	13991							cellular response to stress	#N/A	#N/A	#N/A	#N/A	#N/A	#N/A		heart morphogenesis				27
cellular metabolic process	12	12	12	12	12	12	12	0.07706	0.0009999	0.01662		22733	1043, 8347	1043	8347						metabolic process	cellular process	#N/A	#N/A	#N/A	#N/A	#N/A		Rho GTPase binding				37
manganese ion binding	47	47	47	47	47	47	47	0.25749	9.999e-05	0.0028731		14143	25081	25081							transition metal ion binding	#N/A	#N/A	#N/A	#N/A	#N/A	#N/A		positive regulation of hydrolase activity				220
cell aging	22	22	22	22	22	22	22	0.16044	0.00029997	0.0063174		6393	6392, 26877	6392	26877						aging	cellular developmental process	#N/A	#N/A	#N/A	#N/A	#N/A		GTPase regulator activity				168
DNA metabolic process	24	24	24	24	24	24	24	0.21248	0.0014999	0.022488		5209	22748, 35524	22748	35524						cellular macromolecule metabolic process	nucleic acid metabolic process	#N/A	#N/A	#N/A	#N/A	#N/A		positive regulation of gene expression				470
double-strand break repair via nonhomologous end joining	54	54	54	54	54	54	54	0.22696	9.999e-05	0.0028731		5249	542, 5248	542	5248						non-recombinational repair	double-strand break repair	#N/A	#N/A	#N/A	#N/A	#N/A		positive regulation of programmed cell death				250
spleen development	25	25	25	25	25	25	25	0.23111	0.0018998	0.026933		26573	26572	26572							hematopoietic or lymphoid organ development	#N/A	#N/A	#N/A	#N/A	#N/A	#N/A		cellular response to peptide hormone stimulus				88
aortic valve morphogenesis	26	26	26	26	26	26	26	0.12548	9.999e-05	0.0028731		2587	2586, 2583	2586	2583						heart valve morphogenesis	aortic valve development	#N/A	#N/A	#N/A	#N/A	#N/A		sequence-specific DNA binding				402
epithelial to mesenchymal transition involved in endocardial cushion formation	11	11	11	11	11	11	11	0.096225	0.0029997	0.036973		2605	30141, 2679	30141	2679						cardiac epithelial to mesenchymal transition	endocardial cushion formation	#N/A	#N/A	#N/A	#N/A	#N/A		response to decreased oxygen levels				129
Notch signaling involved in heart development	11	11	11	11	11	11	11	0.017177	0.00019998	0.0045767		31118	6068, 31115	6068	31115						Notch signaling pathway	cell surface receptor signaling pathway involved in heart development	#N/A	#N/A	#N/A	#N/A	#N/A		regulation of nucleic acid-templated transcription				1091
negative regulation of stem cell proliferation	6	6	6	6	6	6	6	1e-100	0.00079992	0.014025		46709	6735, 33870, 33868	6735	33870	33868					negative regulation of cell proliferation	regulation of stem cell proliferation	stem cell proliferation	#N/A	#N/A	#N/A	#N/A		ubiquitinyl hydrolase activity				78
negative regulation of anoikis	14	14	14	14	14	14	14	0.14501	0.0026997	0.034905		46872	6650, 46286, 21833	6650	46286	21833					negative regulation of apoptotic process	regulation of anoikis	anoikis	#N/A	#N/A	#N/A	#N/A		activating transcription factor binding				42
endoribonuclease activity	28	28	28	28	28	28	28	0.16224	9.999e-05	0.0028731		3674	3672, 3689	3672	3689						endonuclease activity	ribonuclease activity	#N/A	#N/A	#N/A	#N/A	#N/A		negative regulation of transcription, DNA-templated				622
RNA phosphodiester bond hydrolysis, endonucleolytic	68	68	68	68	68	68	68	0.14517	9.999e-05	0.0028731		35709	35708	35708							RNA phosphodiester bond hydrolysis	#N/A	#N/A	#N/A	#N/A	#N/A	#N/A		embryonic appendage morphogenesis				41
positive regulation of T-helper 1 type immune response	9	9	9	9	9	9	9	0.099693	0.0036996	0.04323		2276	2273, 2274, 20802	2273	2274	20802					positive regulation of adaptive immune response based on somatic recombination of immune receptors built from immunoglobulin superfamily domains	regulation of T-helper 1 type immune response	T-helper 1 type immune response	#N/A	#N/A	#N/A	#N/A		skeletal system morphogenesis				62
lipopolysaccharide-mediated signaling pathway	36	36	36	36	36	36	36	0.13108	9.999e-05	0.0028731		15543	6018, 33032	6018	33032						cell surface receptor signaling pathway	cellular response to lipopolysaccharide	#N/A	#N/A	#N/A	#N/A	#N/A		chromatin remodeling at centromere				35
positive regulation of chemokine production	21	21	21	21	21	21	21	0.1767	0.00079992	0.014025		16553	1285, 16473, 16433	1285	16473	16433					positive regulation of cytokine production	regulation of chemokine production	chemokine production	#N/A	#N/A	#N/A	#N/A		protein-containing complex subunit organization				133
response to exogenous dsRNA	27	27	27	27	27	27	27	0.15876	9.999e-05	0.0028731		21882	21883	21883							response to dsRNA	#N/A	#N/A	#N/A	#N/A	#N/A	#N/A		regulation of epithelial cell proliferation				91
defense response to Gram-positive bacterium	107	107	107	107	107	107	107	0.17483	9.999e-05	0.0028731		6685	2976	2976							defense response to bacterium	#N/A	#N/A	#N/A	#N/A	#N/A	#N/A		phosphotransferase activity, alcohol group as acceptor				355
positive regulation of interleukin-12 production	48	48	48	48	48	48	48	0.15319	9.999e-05	0.0028731		16566	1285, 16486, 16446	1285	16486	16446					positive regulation of cytokine production	regulation of interleukin-12 production	interleukin-12 production	#N/A	#N/A	#N/A	#N/A		response to lipid				270
epidermis development	90	90	90	90	90	90	90	0.1987	9.999e-05	0.0028731		6974	6230	6230							tissue development	#N/A	#N/A	#N/A	#N/A	#N/A	#N/A		cellular response to heat				53
cardiac ventricle morphogenesis	11	11	11	11	11	11	11	3.4276e-11	9.999e-05	0.0028731		2615	2613, 2638	2613	2638						cardiac chamber morphogenesis	cardiac ventricle development	#N/A	#N/A	#N/A	#N/A	#N/A		peptidyl-serine modification				100
respiratory tube development	7	7	7	7	7	7	7	6.4298e-11	0.00029997	0.0063174		14315	19059, 26551	19059	26551						tube development	animal organ development	#N/A	#N/A	#N/A	#N/A	#N/A		positive regulation of MAP kinase activity				115
lung lobe morphogenesis	7	7	7	7	7	7	7	6.3775e-11	0.00029997	0.0063174		30285	6176, 30247, 30284	6176	30247	30284					anatomical structure morphogenesis	lung morphogenesis	lung lobe development	#N/A	#N/A	#N/A	#N/A		positive regulation of cytokine biosynthetic process				48
rough endoplasmic reticulum	37	37	37	37	37	37	37	0.2685	0.0023998	0.032263		4753									#N/A	#N/A	#N/A	#N/A	#N/A	#N/A	#N/A		guanyl ribonucleotide binding				243
G1/S transition of mitotic cell cycle	72	72	72	72	72	72	72	0.26956	9.999e-05	0.0028731		107	5953, 23280	5953	23280						mitotic cell cycle phase transition	cell cycle G1/S phase transition	#N/A	#N/A	#N/A	#N/A	#N/A		myofibril assembly				26
core promoter sequence-specific DNA binding	15	15	15	15	15	15	15	0.060665	0.00019998	0.0045767		775	723, 776	723	776						transcription regulatory region sequence-specific DNA binding	core promoter binding	#N/A	#N/A	#N/A	#N/A	#N/A		ubiquitin-like protein ligase activity				232
chromosome organization	24	24	24	24	24	24	24	0.18293	0.00089991	0.015408		94	5873	5873							organelle organization	#N/A	#N/A	#N/A	#N/A	#N/A	#N/A		gene expression				1196
transcription, DNA-templated	77	77	77	77	77	77	77	0.29705	9.999e-05	0.0028731		5287	18430, 36581, 8816	18430	36581	8816					cellular macromolecule biosynthetic process	nucleic acid-templated transcription	gene expression	#N/A	#N/A	#N/A	#N/A		cellular response to interleukin-15				11
DNA-templated transcription, initiation	39	39	39	39	39	39	39	0.12233	9.999e-05	0.0028731		5288	16605, 5287	16605	5287						RNA biosynthetic process	transcription, DNA-templated	#N/A	#N/A	#N/A	#N/A	#N/A		regulation of phagocytosis				40
inner mitochondrial membrane organization	15	15	15	15	15	15	15	0.15338	0.0029997	0.036973		5885	5884	5884							mitochondrial membrane organization	#N/A	#N/A	#N/A	#N/A	#N/A	#N/A		intracellular transport				267
positive regulation of neuroinflammatory response	12	12	12	12	12	12	12	0.076923	0.0009999	0.01662		39322	27664, 39321, 39320	27664	39321	39320					positive regulation of inflammatory response	regulation of neuroinflammatory response	neuroinflammatory response	#N/A	#N/A	#N/A	#N/A		ncRNA processing				215
positive regulation of cytokine production	38	38	38	38	38	38	38	0.17232	9.999e-05	0.0028731		1285	1283, 28101, 1282	1283	28101	1282					regulation of cytokine production	positive regulation of multicellular organismal process	cytokine production	#N/A	#N/A	#N/A	#N/A		catalytic activity, acting on a tRNA				44
positive regulation of interleukin-4 production	23	23	23	23	23	23	23	0.1338	9.999e-05	0.0028731		16584	1285, 16504, 16464	1285	16504	16464					positive regulation of cytokine production	regulation of interleukin-4 production	interleukin-4 production	#N/A	#N/A	#N/A	#N/A		tRNA modification				28
positive regulation of immunoglobulin secretion	11	11	11	11	11	11	11	0.086014	0.0024998	0.033046		27916	2088, 27649, 27915, 26377	2088	27649	27915	26377				positive regulation of immunoglobulin production	positive regulation of protein secretion	regulation of immunoglobulin secretion	immunoglobulin secretion	#N/A	#N/A	#N/A		muscle structure development				75
brainstem development	7	7	7	7	7	7	7	1.2721e-09	0.00049995	0.0094379		2765	26865	26865							anatomical structure development	#N/A	#N/A	#N/A	#N/A	#N/A	#N/A		transmembrane receptor protein kinase activity				60
sex differentiation	19	19	19	19	19	19	19	0.087268	0.00019998	0.0045767		6370	2411	2411							developmental process involved in reproduction	#N/A	#N/A	#N/A	#N/A	#N/A	#N/A		peptidyl-tyrosine modification				98
DNA-directed 5'-3' RNA polymerase activity	31	31	31	31	31	31	31	0.18925	0.00029997	0.0063174		3076	17867	17867							5'-3' RNA polymerase activity	#N/A	#N/A	#N/A	#N/A	#N/A	#N/A		positive regulation of cell motility				168
transcription initiation from RNA polymerase I promoter	31	31	31	31	31	31	31	0.18346	9.999e-05	0.0028731		5294	5288, 2871	5288	2871						DNA-templated transcription, initiation	transcription by RNA polymerase I	#N/A	#N/A	#N/A	#N/A	#N/A		axonogenesis				143
transcription elongation from RNA polymerase I promoter	29	29	29	29	29	29	29	0.15574	9.999e-05	0.0028731		5295	5289, 2871	5289	2871						DNA-templated transcription, elongation	transcription by RNA polymerase I	#N/A	#N/A	#N/A	#N/A	#N/A		positive regulation of intracellular signal transduction				482
termination of RNA polymerase I transcription	29	29	29	29	29	29	29	0.17061	0.00019998	0.0045767		2890	2888, 2871	2888	2871						DNA-templated transcription, termination	transcription by RNA polymerase I	#N/A	#N/A	#N/A	#N/A	#N/A		regulation of kinase activity				60
3'-5'-exoribonuclease activity	25	25	25	25	25	25	25	0.21816	0.0010999	0.017669		194	6842, 11207	6842	11207						3'-5' exonuclease activity	exoribonuclease activity, producing 5'-phosphomonoesters	#N/A	#N/A	#N/A	#N/A	#N/A		cellular response to acid chemical				51
transferase activity, transferring hexosyl groups	41	41	41	41	41	41	41	0.25091	0.00029997	0.0063174		11081	11080	11080							transferase activity, transferring glycosyl groups	#N/A	#N/A	#N/A	#N/A	#N/A	#N/A		positive regulation of cell adhesion				14
cell redox homeostasis	55	55	55	55	55	55	55	0.24321	9.999e-05	0.0028731		5066	13045, 27728	13045	27728						cellular homeostasis	regulation of cellular process	#N/A	#N/A	#N/A	#N/A	#N/A		neural crest cell development				36
defense response	160	160	160	160	160	160	160	0.16218	9.999e-05	0.0028731		2969	5838	5838							response to stress	#N/A	#N/A	#N/A	#N/A	#N/A	#N/A		positive regulation of macromolecule metabolic process				334
sialic acid transmembrane transporter activity	7	7	7	7	7	7	7	2.9172e-05	0.0024998	0.033046		9707	25102, 40807	25102	40807						carboxylic acid transmembrane transporter activity	carbohydrate derivative transmembrane transporter activity	#N/A	#N/A	#N/A	#N/A	#N/A		generation of neurons				104
sialic acid transport	7	7	7	7	7	7	7	2.9172e-05	0.0024998	0.033046		10219	25101, 40572	25101	40572						carboxylic acid transport	carbohydrate derivative transport	#N/A	#N/A	#N/A	#N/A	#N/A		regulation of peptidyl-serine phosphorylation of STAT protein				18
basal plasma membrane	37	37	37	37	37	37	37	0.2674	0.0017998	0.025919		8287									#N/A	#N/A	#N/A	#N/A	#N/A	#N/A	#N/A		negative regulation of programmed cell death				407
vesicle-mediated transport	171	171	171	171	171	171	171	0.37544	0.0011999	0.018876		3101	5711	5711							transport	#N/A	#N/A	#N/A	#N/A	#N/A	#N/A		cellular response to abiotic stimulus				54
deoxyribonuclease activity	6	6	6	6	6	6	6	3.6658e-09	0.0027997	0.035468		3688	3671, 39167	3671	39167						nuclease activity	catalytic activity, acting on DNA	#N/A	#N/A	#N/A	#N/A	#N/A		peptidyl-threonine modification				51
DNA catabolic process, endonucleolytic	12	12	12	12	12	12	12	0.083169	0.0017998	0.025919		553	5254, 35525	5254	35525						DNA catabolic process	nucleic acid phosphodiester bond hydrolysis	#N/A	#N/A	#N/A	#N/A	#N/A		positive regulation of mitochondrial outer membrane permeabilization involved in apoptotic signaling pathway				17
bile acid and bile salt transport	27	27	27	27	27	27	27	0.21197	0.0009999	0.01662		10202	5768, 10201, 10318	5768	10201	10318					lipid transport	monocarboxylic acid transport	organic hydroxy compound transport	#N/A	#N/A	#N/A	#N/A		cellular response to organic substance				188
positive regulation of cytokinesis	30	30	30	30	30	30	30	0.24508	0.0015998	0.023695		16306	16304, 28593, 35291, 664	16304	28593	35291	664				regulation of cytokinesis	positive regulation of cell division	positive regulation of cell cycle process	cytokinesis	#N/A	#N/A	#N/A		cellular response to molecule of bacterial origin				148
eyelid development in camera-type eye	12	12	12	12	12	12	12	0.087354	0.0019998	0.027959		30837	26865, 21607	26865	21607						anatomical structure development	camera-type eye development	#N/A	#N/A	#N/A	#N/A	#N/A		regulation of peptidyl-serine phosphorylation				55
glucuronosyltransferase activity	22	22	22	22	22	22	22	0.20152	0.0022998	0.031172		9599	6655, 11081	6655	11081						UDP-glycosyltransferase activity	transferase activity, transferring hexosyl groups	#N/A	#N/A	#N/A	#N/A	#N/A		RNA polymerase II regulatory region DNA binding				259
negative regulation of DNA-binding transcription factor activity	50	50	50	50	50	50	50	0.30435	0.0017998	0.025919		21962	22599, 26558, 27972	22599	26558	27972					negative regulation of molecular function	negative regulation of biological process	regulation of DNA-binding transcription factor activity	#N/A	#N/A	#N/A	#N/A		cellular response to hypoxia				51
atrioventricular valve morphogenesis	10	10	10	10	10	10	10	0.087082	0.0017998	0.025919		2588	2586, 2578	2586	2578						heart valve morphogenesis	atrioventricular valve development	#N/A	#N/A	#N/A	#N/A	#N/A		negative regulation of signal transduction				57
pulmonary valve morphogenesis	14	14	14	14	14	14	14	0.066685	0.00029997	0.0063174		2591	2586, 2584	2586	2584						heart valve morphogenesis	pulmonary valve development	#N/A	#N/A	#N/A	#N/A	#N/A		serine-type peptidase activity				144
poly(A)-specific ribonuclease activity	19	19	19	19	19	19	19	0.18447	0.0019998	0.027959		3687	194	194							3'-5'-exoribonuclease activity	#N/A	#N/A	#N/A	#N/A	#N/A	#N/A		peroxisomal transport				49
cobalamin metabolic process	19	19	19	19	19	19	19	0.12158	9.999e-05	0.0028731		5672	5666, 11409, 16819, 28060	5666	11409	16819	28060				water-soluble vitamin metabolic process	drug metabolic process	tetrapyrrole metabolic process	cofactor metabolic process	#N/A	#N/A	#N/A		apoptotic process				904
demethylase activity	6	6	6	6	6	6	6	2.5093e-08	0.0028997	0.036455		16290	3010	3010							catalytic activity	#N/A	#N/A	#N/A	#N/A	#N/A	#N/A		renal system development				108
complement activation	87	87	87	87	87	87	87	0.15703	9.999e-05	0.0028731		2996	1701, 1702, 5843, 34154	1701	1702	5843	34154				immune effector process	activation of immune response	humoral immune response	protein activation cascade	#N/A	#N/A	#N/A		cellular hormone metabolic process				91
complement activation, classical pathway	109	109	109	109	109	109	109	0.20623	9.999e-05	0.0028731		5842	2996, 1904	2996	1904						complement activation	humoral immune response mediated by circulating immunoglobulin	#N/A	#N/A	#N/A	#N/A	#N/A		inorganic cation transmembrane transport				130
regulation of complement activation	97	97	97	97	97	97	97	0.17573	9.999e-05	0.0028731		14426	2122, 2146, 2369, 32436, 46334, 2996	2122	2146	2369	32436	46334	2996		regulation of acute inflammatory response	regulation of immune effector process	regulation of humoral immune response	regulation of protein processing	regulation of protein activation cascade	complement activation	#N/A		heterocyclic compound binding				877
blood microparticle	121	121	121	121	121	121	121	0.21813	9.999e-05	0.0028731		34308									#N/A	#N/A	#N/A	#N/A	#N/A	#N/A	#N/A		circulatory system development				164
protein-arginine deiminase activity	7	7	7	7	7	7	7	1e-100	0.00019998	0.0045767		3807	11127	11127							hydrolase activity, acting on carbon-nitrogen (but not peptide) bonds, in linear amidines	#N/A	#N/A	#N/A	#N/A	#N/A	#N/A		cell-cell signaling by wnt				142
protein citrullination	7	7	7	7	7	7	7	1e-100	0.00019998	0.0045767		11550	11643	11643							peptidyl-arginine modification	#N/A	#N/A	#N/A	#N/A	#N/A	#N/A		regulation of canonical Wnt signaling pathway				226
intracellular estrogen receptor signaling pathway	16	16	16	16	16	16	16	0.19686	0.0036996	0.04323		14479	14477	14477							intracellular steroid hormone receptor signaling pathway	#N/A	#N/A	#N/A	#N/A	#N/A	#N/A		coagulation				163
negative regulation of chemokine-mediated signaling pathway	8	8	8	8	8	8	8	2.8409e-05	0.0010999	0.017669		31937	1419, 31936, 31935	1419	31936	31935					negative regulation of cytokine-mediated signaling pathway	regulation of chemokine-mediated signaling pathway	chemokine-mediated signaling pathway	#N/A	#N/A	#N/A	#N/A		dephosphorylation				119
histone citrullination	7	7	7	7	7	7	7	1e-100	0.00019998	0.0045767		20148	5265, 11550	5265	11550						histone modification	protein citrullination	#N/A	#N/A	#N/A	#N/A	#N/A		MAP kinase phosphatase activity				15
aldehyde dehydrogenase (NAD+) activity	13	13	13	13	13	13	13	0.13711	0.0031997	0.03873		#N/A	#N/A	#N/A							#N/A	#N/A	#N/A	#N/A	#N/A	#N/A	#N/A		endoderm development				13
aggresome	34	34	34	34	34	34	34	0.26255	0.0024998	0.033046		10664									#N/A	#N/A	#N/A	#N/A	#N/A	#N/A	#N/A		import into cell				141
transcription coregulator activity	67	67	67	67	67	67	67	0.3204	0.0023998	0.032263		2884	736	736							transcription regulator activity	#N/A	#N/A	#N/A	#N/A	#N/A	#N/A		positive regulation of biological process				161
brown fat cell differentiation	24	24	24	24	24	24	24	0.17513	0.00049995	0.0094379		27781	23725	23725							fat cell differentiation	#N/A	#N/A	#N/A	#N/A	#N/A	#N/A		cellular response to interferon-gamma				99
chromosome condensation	24	24	24	24	24	24	24	0.13851	0.00039996	0.0078345		14253	5263	5263							DNA packaging	#N/A	#N/A	#N/A	#N/A	#N/A	#N/A		negative regulation of viral process				18
response to fructose	6	6	6	6	6	6	6	1.7574e-08	0.0027997	0.035468		8123	8119	8119							response to hexose	#N/A	#N/A	#N/A	#N/A	#N/A	#N/A		regulation of viral release from host cell				25
positive regulation of programmed cell death	14	14	14	14	14	14	14	0.121	0.0009999	0.01662		21661	9278, 21660, 6383	9278	21660	6383					positive regulation of cell death	regulation of programmed cell death	programmed cell death	#N/A	#N/A	#N/A	#N/A		type I interferon production				59
sympathetic nervous system development	14	14	14	14	14	14	14	0.10218	0.00039996	0.0078345		26524	26744, 26522	26744	26522						system development	autonomic nervous system development	#N/A	#N/A	#N/A	#N/A	#N/A		regulation of ERK1 and ERK2 cascade				165
regulation of protein kinase B signaling	12	12	12	12	12	12	12	0.14263	0.0037996	0.043948		28702	41797, 22016	41797	22016						regulation of intracellular signal transduction	protein kinase B signaling	#N/A	#N/A	#N/A	#N/A	#N/A		glycosaminoglycan metabolic process				21
sensory perception of pain	40	40	40	40	40	40	40	0.26702	0.0014999	0.022488		12581	6426	6426							sensory perception	#N/A	#N/A	#N/A	#N/A	#N/A	#N/A		regulation of fat cell differentiation				35
B cell differentiation	60	60	60	60	60	60	60	0.20417	9.999e-05	0.0028731		14179	14108, 20824	14108	20824						lymphocyte differentiation	B cell activation	#N/A	#N/A	#N/A	#N/A	#N/A		establishment of protein localization				451
detection of temperature stimulus involved in sensory perception of pain	14	14	14	14	14	14	14	0.12667	0.0012999	0.020034		27865	27861, 12581	27861	12581						detection of temperature stimulus involved in sensory perception	sensory perception of pain	#N/A	#N/A	#N/A	#N/A	#N/A		protein import				67
recognition of apoptotic cell	7	7	7	7	7	7	7	0.00038022	0.0030997	0.037923		22179	5803, 21834	5803	21834						phagocytosis, recognition	apoptotic cell clearance	#N/A	#N/A	#N/A	#N/A	#N/A		embryonic limb morphogenesis				43
phagocytic cup	28	28	28	28	28	28	28	0.24446	0.0024998	0.033046		1357									#N/A	#N/A	#N/A	#N/A	#N/A	#N/A	#N/A		regulation of peptidyl-tyrosine phosphorylation				71
regulation of B cell receptor signaling pathway	11	11	11	11	11	11	11	2.3474e-10	9.999e-05	0.0028731		27765	27764, 27763	27764	27763						regulation of antigen receptor-mediated signaling pathway	B cell receptor signaling pathway	#N/A	#N/A	#N/A	#N/A	#N/A		positive regulation of protein catabolic process				18
olfactory receptor activity	270	270	270	270	270	270	270	0.38583	0.00029997	0.0063174		4085	3997	3997							transmembrane signaling receptor activity	#N/A	#N/A	#N/A	#N/A	#N/A	#N/A		regulation of calcium ion transport				46
sensory perception of smell	280	280	280	280	280	280	280	0.38807	0.00049995	0.0094379		6436	6432	6432							sensory perception of chemical stimulus	#N/A	#N/A	#N/A	#N/A	#N/A	#N/A		positive regulation of cell cycle arrest				51
detection of chemical stimulus involved in sensory perception of smell	270	270	270	270	270	270	270	0.38294	0.00039996	0.0078345		27813	27810, 6436	27810	6436						detection of chemical stimulus involved in sensory perception	sensory perception of smell	#N/A	#N/A	#N/A	#N/A	#N/A		nuclear-transcribed mRNA catabolic process, deadenylation-dependent decay				25
dopaminergic neuron differentiation	20	20	20	20	20	20	20	0.21001	0.0033997	0.040664		33349	14178	14178							neuron differentiation	#N/A	#N/A	#N/A	#N/A	#N/A	#N/A		central nervous system development				159
fucosylation	12	12	12	12	12	12	12	0.056874	0.00059994	0.010984		19812	31922	31922							glycosylation	#N/A	#N/A	#N/A	#N/A	#N/A	#N/A		regulation of osteoblast differentiation				75
SNAP receptor activity	27	27	27	27	27	27	27	0.22003	0.0016998	0.024852		4478	234	234							protein binding	#N/A	#N/A	#N/A	#N/A	#N/A	#N/A		osteoblast differentiation				92
SNARE complex	34	34	34	34	34	34	34	0.26466	0.0016998	0.024852		15098									#N/A	#N/A	#N/A	#N/A	#N/A	#N/A	#N/A		mammary gland duct morphogenesis				13
steroid hydroxylase activity	36	36	36	36	36	36	36	0.070616	9.999e-05	0.0028731		6831	3650	3650							monooxygenase activity	#N/A	#N/A	#N/A	#N/A	#N/A	#N/A		blood circulation				80
organic acid metabolic process	22	22	22	22	22	22	22	0.072774	9.999e-05	0.0028731		5023	22733, 22763, 33511	22733	22763	33511					cellular metabolic process	small molecule metabolic process	organic substance metabolic process	#N/A	#N/A	#N/A	#N/A		regulation of osteoblast proliferation				11
exogenous drug catabolic process	25	25	25	25	25	25	25	0.026971	9.999e-05	0.0028731		21356	21355, 7700	21355	7700						drug catabolic process	response to drug	#N/A	#N/A	#N/A	#N/A	#N/A		response to peptide				49
response to metal ion	14	14	14	14	14	14	14	0.069625	0.00039996	0.0078345		7796	8391	8391							response to inorganic substance	#N/A	#N/A	#N/A	#N/A	#N/A	#N/A		positive regulation of mitotic cell cycle				29
positive regulation of receptor binding	7	7	7	7	7	7	7	5.126e-05	0.0024998	0.033046		39457	15951, 39455	15951	39455						positive regulation of protein binding	regulation of receptor binding	#N/A	#N/A	#N/A	#N/A	#N/A		determination of heart left/right asymmetry				43
G protein-coupled serotonin receptor activity	26	26	26	26	26	26	26	0.22608	0.0014999	0.022488		4097	6689, 37424, 37483	6689	37424	37483					G protein-coupled amine receptor activity	G protein-coupled neurotransmitter receptor activity	serotonin receptor activity	#N/A	#N/A	#N/A	#N/A		multicellular organism development				73
G protein-coupled receptor signaling pathway, coupled to cyclic nucleotide second messenger	51	51	51	51	51	51	51	0.22283	9.999e-05	0.0028731		6036	6035	6035							G protein-coupled receptor signaling pathway	#N/A	#N/A	#N/A	#N/A	#N/A	#N/A		smoothened signaling pathway				20
positive regulation of ion transport	7	7	7	7	7	7	7	2.9969e-05	0.0024998	0.033046		21827	21826, 27942, 5712	21826	27942	5712					regulation of ion transport	positive regulation of transport	ion transport	#N/A	#N/A	#N/A	#N/A		cysteine-type peptidase activity				69
protein serine/threonine phosphatase inhibitor activity	15	15	15	15	15	15	15	0.1102	0.00039996	0.0078345		3979	3978	3978							protein phosphatase inhibitor activity	#N/A	#N/A	#N/A	#N/A	#N/A	#N/A		intrinsic apoptotic signaling pathway by p53 class mediator				29
tertiary granule membrane	65	65	65	65	65	65	65	0.26783	0.00019998	0.0045767		32641									#N/A	#N/A	#N/A	#N/A	#N/A	#N/A	#N/A		microtubule-based process				91
lipoprotein metabolic process	20	20	20	20	20	20	20	0.21521	0.0041996	0.047429		20860	12871	12871							protein metabolic process	#N/A	#N/A	#N/A	#N/A	#N/A	#N/A		macromolecule glycosylation				117
proteasomal protein catabolic process	35	35	35	35	35	35	35	0.19977	9.999e-05	0.0028731		8846	14160, 5426	14160	5426						protein catabolic process	proteolysis involved in cellular protein catabolic process	#N/A	#N/A	#N/A	#N/A	#N/A		mRNA metabolic process				292
adenylate cyclase-inhibiting G protein-coupled receptor signaling pathway	49	49	49	49	49	49	49	0.27015	0.00029997	0.0063174		6042	6037	6037							adenylate cyclase-modulating G protein-coupled receptor signaling pathway	#N/A	#N/A	#N/A	#N/A	#N/A	#N/A		cytosolic transport				57
negative regulation of adenylate cyclase activity	18	18	18	18	18	18	18	0.10721	9.999e-05	0.0028731		6043	15171, 24029, 28197	15171	24029	28197					negative regulation of cyclase activity	regulation of adenylate cyclase activity	negative regulation of lyase activity	#N/A	#N/A	#N/A	#N/A		maintenance of cell number				42
thiolester hydrolase activity	19	19	19	19	19	19	19	0.14394	0.00039996	0.0078345		11108	11107	11107							hydrolase activity, acting on ester bonds	#N/A	#N/A	#N/A	#N/A	#N/A	#N/A		endodermal cell fate commitment				11
very long-chain fatty acid metabolic process	16	16	16	16	16	16	16	0.1579	0.0020998	0.029067		68	5543	5543							fatty acid metabolic process	#N/A	#N/A	#N/A	#N/A	#N/A	#N/A		plasma membrane bounded cell projection assembly				25
long-chain fatty acid metabolic process	18	18	18	18	18	18	18	0.19996	0.0031997	0.03873		1145	5543	5543							fatty acid metabolic process	#N/A	#N/A	#N/A	#N/A	#N/A	#N/A		gene silencing				48
arachidonic acid secretion	21	21	21	21	21	21	21	0.22186	0.0029997	0.036973		27423	16164, 43163	16164	43163						icosanoid secretion	arachidonate transport	#N/A	#N/A	#N/A	#N/A	#N/A		histone H3-K4 methylation				5
regulation of vascular permeability	12	12	12	12	12	12	12	0.077032	0.0009999	0.01662		21694	2423, 31838, 6479	2423	31838	6479					vascular process in circulatory system	regulation of biological quality	blood circulation	#N/A	#N/A	#N/A	#N/A		megakaryocyte differentiation				71
response to salt stress	14	14	14	14	14	14	14	0.051447	0.00029997	0.0063174		8027	5851	5851							response to osmotic stress	#N/A	#N/A	#N/A	#N/A	#N/A	#N/A		regulation of blood vessel endothelial cell migration				24
negative regulation of G2/M transition of mitotic cell cycle	45	45	45	45	45	45	45	0.27332	0.0011999	0.018876		9307	8738, 41284, 42001, 111	8738	41284	42001	111				regulation of G2/M transition of mitotic cell cycle	negative regulation of mitotic cell cycle phase transition	negative regulation of cell cycle G2/M phase transition	G2/M transition of mitotic cell cycle	#N/A	#N/A	#N/A		positive regulation of transmembrane receptor protein serine/threonine kinase signaling pathway				72
2-oxoglutarate-dependent dioxygenase activity	18	18	18	18	18	18	18	0.14298	0.00079992	0.014025		#N/A	#N/A	#N/A							#N/A	#N/A	#N/A	#N/A	#N/A	#N/A	#N/A		positive regulation of epithelial cell proliferation				68
cerebral cortex neuron differentiation	12	12	12	12	12	12	12	0.11684	0.0019998	0.027959		13699	13757, 14827	13757	14827						central nervous system neuron differentiation	forebrain development	#N/A	#N/A	#N/A	#N/A	#N/A		cellular response to transforming growth factor beta stimulus				72
positive regulation of protein localization to cell surface	21	21	21	21	21	21	21	0.045401	9.999e-05	0.0028731		46090	43033, 46088, 18189	43033	46088	18189					positive regulation of cellular protein localization	regulation of protein localization to cell surface	protein localization to cell surface	#N/A	#N/A	#N/A	#N/A		positive regulation of vasculature development				94
cellular response to vitamin D	10	10	10	10	10	10	10	0.091493	0.0029997	0.036973		33113	17085, 33103, 33204, 33215, 40995	17085	33103	33204	33215	40995			response to vitamin D	cellular response to vitamin	cellular response to lipid	cellular response to organic cyclic compound	cellular response to oxygen-containing compound	#N/A	#N/A		blood vessel development				23
immunoglobulin receptor binding	47	47	47	47	47	47	47	0.23702	9.999e-05	0.0028731		18763	3543	3543							signaling receptor binding	#N/A	#N/A	#N/A	#N/A	#N/A	#N/A		cellular response to endogenous stimulus				132
regulation of mast cell degranulation	9	9	9	9	9	9	9	0.098863	0.0035996	0.042498		21856	2335, 16230, 16812, 21852, 21855	2335	16230	16812	21852	21855			regulation of myeloid leukocyte mediated immunity	regulation of intracellular transport	regulation of mast cell activation involved in immune response	regulation of leukocyte degranulation	mast cell degranulation	#N/A	#N/A		regulation of pathway-restricted SMAD protein phosphorylation				46
positive regulation of actin cytoskeleton reorganization	14	14	14	14	14	14	14	0.14936	0.0025997	0.034023		46328	28334, 46326, 15417	28334	46326	15417					positive regulation of cytoskeleton organization	regulation of actin cytoskeleton reorganization	actin cytoskeleton reorganization	#N/A	#N/A	#N/A	#N/A		transcription factor activity, direct ligand regulated sequence-specific DNA binding				39
cellular zinc ion homeostasis	23	23	23	23	23	23	23	0.22226	0.0036996	0.04323		5778	25083, 29770, 14027	25083	29770	14027					cellular transition metal ion homeostasis	zinc ion homeostasis	cellular divalent inorganic cation homeostasis	#N/A	#N/A	#N/A	#N/A		skeletal muscle tissue development				35
lateral plasma membrane	42	42	42	42	42	42	42	0.30362	0.0035996	0.042498		10737									#N/A	#N/A	#N/A	#N/A	#N/A	#N/A	#N/A		regulation of cysteine-type endopeptidase activity involved in apoptotic process				104
'de novo' IMP biosynthetic process	7	7	7	7	7	7	7	1e-100	0.00019998	0.0045767		5135	5134	5134							IMP biosynthetic process	#N/A	#N/A	#N/A	#N/A	#N/A	#N/A		sprouting angiogenesis				18
DNA methylation	20	20	20	20	20	20	20	0.19484	0.0017998	0.025919		5252	5251, 21944, 23184	5251	21944	23184					DNA alkylation	macromolecule methylation	DNA methylation or demethylation	#N/A	#N/A	#N/A	#N/A		blood coagulation				119
regulation of growth	53	53	53	53	53	53	53	0.29632	0.00089991	0.015408		20694	27724, 6008	27724	6008						regulation of biological process	growth	#N/A	#N/A	#N/A	#N/A	#N/A		diencephalon development				25
receptor signaling pathway via JAK-STAT	23	23	23	23	23	23	23	0.20506	0.0018998	0.026933		#N/A	#N/A	#N/A							#N/A	#N/A	#N/A	#N/A	#N/A	#N/A	#N/A		positive regulation of cardiac muscle tissue growth				20
G protein-coupled purinergic nucleotide receptor signaling pathway	14	14	14	14	14	14	14	1.6824e-05	9.999e-05	0.0028731		19349	19348, 19350	19348	19350						G protein-coupled purinergic receptor signaling pathway	purinergic nucleotide receptor signaling pathway	#N/A	#N/A	#N/A	#N/A	#N/A		positive regulation of macromolecule biosynthetic process				20
activation of adenylate cyclase activity	32	32	32	32	32	32	32	0.20425	0.00059994	0.010984		6039	27725	27725							regulation of catalytic activity	#N/A	#N/A	#N/A	#N/A	#N/A	#N/A		ossification				127
phospholipase C-activating G protein-coupled receptor signaling pathway	51	51	51	51	51	51	51	0.19146	9.999e-05	0.0028731		6049	6035	6035							G protein-coupled receptor signaling pathway	#N/A	#N/A	#N/A	#N/A	#N/A	#N/A		respiratory tube development				67
cellular response to ATP	16	16	16	16	16	16	16	0.078327	0.00019998	0.0045767		33126	15550, 17002, 19449, 33215, 33225, 40995	15550	17002	19449	33215	33225	40995		cellular response to nutrient	response to ATP	cellular response to drug	cellular response to organic cyclic compound	cellular response to organonitrogen compound	cellular response to oxygen-containing compound	#N/A		regulation of cell cycle G1/S phase transition				10
granulocyte differentiation	11	11	11	11	11	11	11	0.079822	0.0011999	0.018876		14781	2022	2022							myeloid leukocyte differentiation	#N/A	#N/A	#N/A	#N/A	#N/A	#N/A		regulation of neuron apoptotic process				124
positive regulation of transcription by RNA polymerase III	10	10	10	10	10	10	10	0.091304	0.0029997	0.036973		24193	5293, 24145, 2882	5293	24145	2882					regulation of transcription by RNA polymerase III	positive regulation of transcription, DNA-templated	transcription by RNA polymerase III	#N/A	#N/A	#N/A	#N/A		positive regulation of kinase activity				50
chylomicron	12	12	12	12	12	12	12	0.076923	0.0009999	0.01662		21251									#N/A	#N/A	#N/A	#N/A	#N/A	#N/A	#N/A		negative regulation of extrinsic apoptotic signaling pathway				32
very-low-density lipoprotein particle	24	24	24	24	24	24	24	0.076923	9.999e-05	0.0028731		18156									#N/A	#N/A	#N/A	#N/A	#N/A	#N/A	#N/A		viral life cycle				109
low-density lipoprotein particle	16	16	16	16	16	16	16	0.1585	0.0021998	0.030221		18157									#N/A	#N/A	#N/A	#N/A	#N/A	#N/A	#N/A		mRNA transport				70
high-density lipoprotein particle	27	27	27	27	27	27	27	0.12747	0.00019998	0.0045767		18159									#N/A	#N/A	#N/A	#N/A	#N/A	#N/A	#N/A		ncRNA export from nucleus				27
retinoid metabolic process	50	50	50	50	50	50	50	0.23595	9.999e-05	0.0028731		1004	10548	10548							diterpenoid metabolic process	#N/A	#N/A	#N/A	#N/A	#N/A	#N/A		viral gene expression				41
cholesterol efflux	21	21	21	21	21	21	21	0.20926	0.0018998	0.026933		17149	14291	14291							cholesterol transport	#N/A	#N/A	#N/A	#N/A	#N/A	#N/A		regulation of gene silencing by RNA				60
high-density lipoprotein particle clearance	13	13	13	13	13	13	13	0.13416	0.0028997	0.036455		18179	18176	18176							plasma lipoprotein particle clearance	#N/A	#N/A	#N/A	#N/A	#N/A	#N/A		protein tetramerization				44
reverse cholesterol transport	20	20	20	20	20	20	20	0.088526	9.999e-05	0.0028731		22214	14291	14291							cholesterol transport	#N/A	#N/A	#N/A	#N/A	#N/A	#N/A		organic substance catabolic process				88
spherical high-density lipoprotein particle	12	12	12	12	12	12	12	0.076923	0.0009999	0.01662		18161									#N/A	#N/A	#N/A	#N/A	#N/A	#N/A	#N/A		alternative mRNA splicing, via spliceosome				42
chylomicron remodeling	7	7	7	7	7	7	7	3.1046e-07	0.0012999	0.020034		18166	18165	18165							triglyceride-rich lipoprotein particle remodeling	#N/A	#N/A	#N/A	#N/A	#N/A	#N/A		catalytic activity, acting on RNA				76
high-density lipoprotein particle remodeling	20	20	20	20	20	20	20	0.088367	9.999e-05	0.0028731		18170	18164	18164							plasma lipoprotein particle remodeling	#N/A	#N/A	#N/A	#N/A	#N/A	#N/A		mitotic cell cycle				62
chylomicron assembly	10	10	10	10	10	10	10	0.03191	0.0011999	0.018876		18173	18172	18172							plasma lipoprotein particle assembly	#N/A	#N/A	#N/A	#N/A	#N/A	#N/A		heart development				41
lipase inhibitor activity	6	6	6	6	6	6	6	3.6219e-07	0.0035996	0.042498		29800	3972	3972							enzyme inhibitor activity	#N/A	#N/A	#N/A	#N/A	#N/A	#N/A		spermatid differentiation				60
developmental pigmentation	11	11	11	11	11	11	11	0.087046	0.0025997	0.034023		26186	21999	21999							pigmentation	#N/A	#N/A	#N/A	#N/A	#N/A	#N/A		hemopoiesis				51
NIK/NF-kappaB signaling	52	52	52	52	52	52	52	0.24405	9.999e-05	0.0028731		20311	4171	4171							intracellular signal transduction	#N/A	#N/A	#N/A	#N/A	#N/A	#N/A		mononuclear cell migration				64
regulation of response to DNA damage stimulus	15	15	15	15	15	15	15	0.11765	0.00069993	0.012488		47081	35016, 5855	35016	5855						regulation of cellular response to stress	cellular response to DNA damage stimulus	#N/A	#N/A	#N/A	#N/A	#N/A		positive regulation of cell migration				20
tRNA aminoacylation for protein translation	36	36	36	36	36	36	36	0.24955	0.00039996	0.0078345		5340	21631, 5335	21631	5335						tRNA aminoacylation	translation	#N/A	#N/A	#N/A	#N/A	#N/A		peptide biosynthetic process				176
flavin adenine dinucleotide binding	48	48	48	48	48	48	48	0.25437	0.00029997	0.0063174		27596	184, 21739, 27598	184	21739	27598					nucleotide binding	anion binding	coenzyme binding	#N/A	#N/A	#N/A	#N/A		response to chemokine				14
oxidoreductase activity, acting on a sulfur group of donors, NAD(P) as acceptor	5	5	5	5	5	5	5	1e-100	0.0027997	0.035468		10999	7155, 10998	7155	10998						oxidoreductase activity, acting on NAD(P)H	oxidoreductase activity, acting on a sulfur group of donors	#N/A	#N/A	#N/A	#N/A	#N/A		regulation of interleukin-12 production				67
cellular response to oxidative stress	67	67	67	67	67	67	67	0.29164	0.00039996	0.0078345		18388	5859, 13991, 14000	5859	13991	14000					response to oxidative stress	cellular response to stress	cellular response to chemical stimulus	#N/A	#N/A	#N/A	#N/A		regulation of interleukin-10 production				60
DNA damage response, signal transduction by p53 class mediator resulting in transcription of p21 class mediator	12	12	12	12	12	12	12	0.082583	0.0017998	0.025919		5858	14322, 21389	14322	21389						DNA damage response, signal transduction by p53 class mediator	DNA damage response, signal transduction resulting in transcription	#N/A	#N/A	#N/A	#N/A	#N/A		spindle assembly				29
head development	18	18	18	18	18	18	18	0.027444	9.999e-05	0.0028731		30146	26865	26865							anatomical structure development	#N/A	#N/A	#N/A	#N/A	#N/A	#N/A		mitotic cell cycle process				84
transcription coactivator binding	17	17	17	17	17	17	17	0.15098	0.00069993	0.012488		934	932	932							transcription cofactor binding	#N/A	#N/A	#N/A	#N/A	#N/A	#N/A		positive regulation of JAK-STAT cascade				59
NFAT protein binding	5	5	5	5	5	5	5	1e-100	0.0027997	0.035468		28364	738	738							transcription factor binding	#N/A	#N/A	#N/A	#N/A	#N/A	#N/A		regulation of pri-miRNA transcription by RNA polymerase II				57
outflow tract septum morphogenesis	23	23	23	23	23	23	23	0.11096	9.999e-05	0.0028731		2555	30234, 2558	30234	2558						cardiac septum morphogenesis	outflow tract morphogenesis	#N/A	#N/A	#N/A	#N/A	#N/A		intestinal epithelial cell differentiation				9
cellular response to hormone stimulus	28	28	28	28	28	28	28	0.21877	0.0015998	0.023695		16679	8098, 33118, 33302	8098	33118	33302					response to hormone	cellular response to organic substance	cellular response to endogenous stimulus	#N/A	#N/A	#N/A	#N/A		response to leukemia inhibitory factor				70
mRNA catabolic process	38	38	38	38	38	38	38	0.20766	0.00029997	0.0063174		5326	5325, 8965, 10516	5325	8965	10516					RNA catabolic process	negative regulation of gene expression	mRNA metabolic process	#N/A	#N/A	#N/A	#N/A		methylation-dependent protein binding				42
G protein-coupled purinergic nucleotide receptor activity	13	13	13	13	13	13	13	1.8118e-05	9.999e-05	0.0028731		23341	1091, 1093	1091	1093						G protein-coupled nucleotide receptor activity	purinergic nucleotide receptor activity	#N/A	#N/A	#N/A	#N/A	#N/A		angiogenesis				186
hemostasis	50	50	50	50	50	50	50	0.13584	9.999e-05	0.0028731		6425	27782	27782							regulation of body fluid levels	#N/A	#N/A	#N/A	#N/A	#N/A	#N/A		intrinsic apoptotic signaling pathway				40
negative regulation of norepinephrine secretion	8	8	8	8	8	8	8	0.0024463	0.0022998	0.031172		9038	9402, 17407, 26322	9402	17407	26322					regulation of norepinephrine secretion	negative regulation of catecholamine secretion	norepinephrine secretion	#N/A	#N/A	#N/A	#N/A		positive regulation of tumor necrosis factor superfamily cytokine production				43
spliceosomal snRNP assembly	27	27	27	27	27	27	27	0.1433	0.00029997	0.0063174		406	13877, 413	13877	413						ribonucleoprotein complex assembly	mRNA splicing, via spliceosome	#N/A	#N/A	#N/A	#N/A	#N/A		regulation of protein catabolic process				53
spliceosomal complex assembly	24	24	24	24	24	24	24	0.18789	0.00029997	0.0063174		271	13877, 413	13877	413						ribonucleoprotein complex assembly	mRNA splicing, via spliceosome	#N/A	#N/A	#N/A	#N/A	#N/A		positive regulation of gliogenesis				21
SMN complex	13	13	13	13	13	13	13	0.083214	0.0009999	0.01662		16625									#N/A	#N/A	#N/A	#N/A	#N/A	#N/A	#N/A		mRNA processing				166
import into nucleus	21	21	21	21	21	21	21	0.088495	9.999e-05	0.0028731		28048	5806	5806							nucleocytoplasmic transport	#N/A	#N/A	#N/A	#N/A	#N/A	#N/A		cellular response to tumor necrosis factor				116
SMN-Sm protein complex	17	17	17	17	17	17	17	0.11241	0.00039996	0.0078345		18503									#N/A	#N/A	#N/A	#N/A	#N/A	#N/A	#N/A		I-kappaB kinase/NF-kappaB signaling				156
Gemini of coiled bodies	13	13	13	13	13	13	13	0.13349	0.0026997	0.034905		36427									#N/A	#N/A	#N/A	#N/A	#N/A	#N/A	#N/A		regulation of JNK cascade				63
negative regulation of epithelial cell proliferation	44	44	44	44	44	44	44	0.2986	0.0032997	0.039703		27616	6735, 27614, 27609	6735	27614	27609					negative regulation of cell proliferation	regulation of epithelial cell proliferation	epithelial cell proliferation	#N/A	#N/A	#N/A	#N/A		negative regulation of blood vessel morphogenesis				68
fatty acid beta-oxidation	36	36	36	36	36	36	36	0.24624	0.00029997	0.0063174		5546	7459, 12734	7459	12734						fatty acid catabolic process	fatty acid oxidation	#N/A	#N/A	#N/A	#N/A	#N/A		negative regulation of kinase activity				56
fatty acid beta-oxidation using acyl-CoA oxidase	13	13	13	13	13	13	13	0.13334	0.0025997	0.034023		17345	5546	5546							fatty acid beta-oxidation	#N/A	#N/A	#N/A	#N/A	#N/A	#N/A		regulation of cell migration involved in sprouting angiogenesis				13
DNA replication-dependent nucleosome assembly	31	31	31	31	31	31	31	0.060605	9.999e-05	0.0028731		5272	2924, 18507	2924	18507						nucleosome assembly	DNA replication-dependent nucleosome organization	#N/A	#N/A	#N/A	#N/A	#N/A		actin cytoskeleton organization				81
DNA replication-independent nucleosome assembly	20	20	20	20	20	20	20	0.16118	0.00039996	0.0078345		5273	2924, 18508	2924	18508						nucleosome assembly	DNA replication-independent nucleosome organization	#N/A	#N/A	#N/A	#N/A	#N/A		regulation of response to stimulus				234
chromatin silencing at rDNA	34	34	34	34	34	34	34	0.023218	9.999e-05	0.0028731		204	5277	5277							chromatin silencing	#N/A	#N/A	#N/A	#N/A	#N/A	#N/A		regulation of interferon-gamma production				86
negative regulation of megakaryocyte differentiation	17	17	17	17	17	17	17	0.055573	9.999e-05	0.0028731		23929	23914, 23928, 14215	23914	23928	14215					negative regulation of myeloid cell differentiation	regulation of megakaryocyte differentiation	megakaryocyte differentiation	#N/A	#N/A	#N/A	#N/A		positive regulation of lymphocyte proliferation				82
nuclear nucleosome	36	36	36	36	36	36	36	0.0048474	9.999e-05	0.0028731		604									#N/A	#N/A	#N/A	#N/A	#N/A	#N/A	#N/A		response to temperature stimulus				59
telomere capping	24	24	24	24	24	24	24	0.14362	0.00039996	0.0078345		10662	539	539							telomere maintenance	#N/A	#N/A	#N/A	#N/A	#N/A	#N/A		cell-matrix adhesion				20
telomere organization	26	26	26	26	26	26	26	5.9122e-13	9.999e-05	0.0028731		16055	94	94							chromosome organization	#N/A	#N/A	#N/A	#N/A	#N/A	#N/A		regulation of extrinsic apoptotic signaling pathway				25
regulation of viral release from host cell	8	8	8	8	8	8	8	1.8022e-08	0.00069993	0.012488		41467	20698, 43100, 12448	20698	43100	12448					regulation of locomotion	regulation of viral life cycle	viral release from host cell	#N/A	#N/A	#N/A	#N/A		apoptotic signaling pathway				37
acetylcholine biosynthetic process	9	9	9	9	9	9	9	1e-100	9.999e-05	0.0028731		6740	6739, 985, 21122, 14574	6739	985	21122	14574				acetylcholine metabolic process	neurotransmitter biosynthetic process	hormone biosynthetic process	acetate ester biosynthetic process	#N/A	#N/A	#N/A		hexose biosynthetic process				31
otolith formation	7	7	7	7	7	7	7	1e-100	0.00019998	0.0045767		16314	9262, 16313	9262	16313						anatomical structure formation involved in morphogenesis	otolith morphogenesis	#N/A	#N/A	#N/A	#N/A	#N/A		tumor necrosis factor-mediated signaling pathway				28
neuromast hair cell development	7	7	7	7	7	7	7	1e-100	0.00019998	0.0045767		19434	26680, 26893	26680	26893						neuron development	neuromast hair cell differentiation	#N/A	#N/A	#N/A	#N/A	#N/A		extrinsic apoptotic signaling pathway				38
acetylcholine secretion	7	7	7	7	7	7	7	1e-100	0.00019998	0.0045767		31324	10337, 25052	10337	25052						acetylcholine transport	hormone secretion	#N/A	#N/A	#N/A	#N/A	#N/A		regulation of stress fiber assembly				40
antigen processing and presentation	88	88	88	88	88	88	88	0.11784	9.999e-05	0.0028731		13189	1825	1825							immune system process	#N/A	#N/A	#N/A	#N/A	#N/A	#N/A		ammonium ion metabolic process				17
MHC class II protein complex	58	58	58	58	58	58	58	0.033333	9.999e-05	0.0028731		3007									#N/A	#N/A	#N/A	#N/A	#N/A	#N/A	#N/A		chondrocyte differentiation				16
peptide antigen binding	48	48	48	48	48	48	48	0.15126	9.999e-05	0.0028731		4003	3009, 20969	3009	20969						antigen binding	peptide binding	#N/A	#N/A	#N/A	#N/A	#N/A		regulation of smooth muscle cell proliferation				64
antigen processing and presentation of peptide or polysaccharide antigen via MHC class II	58	58	58	58	58	58	58	8.9599e-09	9.999e-05	0.0028731		1953	13189	13189							antigen processing and presentation	#N/A	#N/A	#N/A	#N/A	#N/A	#N/A		cellular response to drug				66
ER to Golgi transport vesicle membrane	66	66	66	66	66	66	66	0.21673	9.999e-05	0.0028731		9338									#N/A	#N/A	#N/A	#N/A	#N/A	#N/A	#N/A		cellular response to lipoprotein particle stimulus				10
integral component of lumenal side of endoplasmic reticulum membrane	49	49	49	49	49	49	49	0.18003	9.999e-05	0.0028731		33363									#N/A	#N/A	#N/A	#N/A	#N/A	#N/A	#N/A		visual system development				36
clathrin-coated endocytic vesicle membrane	36	36	36	36	36	36	36	0.1264	9.999e-05	0.0028731		14604									#N/A	#N/A	#N/A	#N/A	#N/A	#N/A	#N/A		negative regulation of homotypic cell-cell adhesion				10
MHC class II receptor activity	33	33	33	33	33	33	33	3.9563e-10	9.999e-05	0.0028731		4002	3997	3997							transmembrane signaling receptor activity	#N/A	#N/A	#N/A	#N/A	#N/A	#N/A		regulation of integrin activation				7
ganglioside galactosyltransferase activity	5	5	5	5	5	5	5	1.3323e-16	0.0032997	0.039703		26049	19013	19013							UDP-galactosyltransferase activity	#N/A	#N/A	#N/A	#N/A	#N/A	#N/A		calcium ion homeostasis				81
adult locomotory behavior	30	30	30	30	30	30	30	0.2668	0.0039996	0.04551		6788	6453, 6515	6453	6515						locomotory behavior	adult behavior	#N/A	#N/A	#N/A	#N/A	#N/A		regulation of type I interferon production				45
negative regulation of protein phosphorylation	54	54	54	54	54	54	54	0.28066	0.00039996	0.0078345		1394	1393, 15288, 21012, 5379	1393	15288	21012	5379				regulation of protein phosphorylation	negative regulation of protein modification process	negative regulation of phosphorylation	protein phosphorylation	#N/A	#N/A	#N/A		translation				252
mitophagy	7	7	7	7	7	7	7	0.001346	0.0034997	0.041641		437	436, 31691	436	31691						autophagy of mitochondrion	selective autophagy	#N/A	#N/A	#N/A	#N/A	#N/A		positive regulation of interleukin-1 production				75
locomotory behavior	63	63	63	63	63	63	63	0.29717	0.00069993	0.012488		6453	6437	6437							behavior	#N/A	#N/A	#N/A	#N/A	#N/A	#N/A		cellular response to type I interferon				70
negative regulation by host of viral genome replication	6	6	6	6	6	6	6	1.5192e-14	0.0012999	0.020034		23265	12429, 23233, 23264, 23381	12429	23233	23264	23381				modulation by virus of host process	negative regulation by host of viral process	modulation by host of viral genome replication	negative regulation of viral genome replication	#N/A	#N/A	#N/A		positive regulation of T cell activation				119
negative regulation of reactive oxygen species metabolic process	17	17	17	17	17	17	17	0.10636	0.00039996	0.0078345		9010	15215, 34896, 5700	15215	34896	5700					negative regulation of cellular metabolic process	regulation of reactive oxygen species metabolic process	reactive oxygen species metabolic process	#N/A	#N/A	#N/A	#N/A		primary alcohol metabolic process				36
brush border membrane	45	45	45	45	45	45	45	0.24697	0.00039996	0.0078345		15411									#N/A	#N/A	#N/A	#N/A	#N/A	#N/A	#N/A		nervous system development				95
odontogenesis	28	28	28	28	28	28	28	0.24748	0.0027997	0.035468		21149	6229	6229							animal organ morphogenesis	#N/A	#N/A	#N/A	#N/A	#N/A	#N/A		inorganic molecular entity transmembrane transporter activity				121
T cell receptor complex	86	86	86	86	86	86	86	0.25139	9.999e-05	0.0028731		13957									#N/A	#N/A	#N/A	#N/A	#N/A	#N/A	#N/A		response to amyloid-beta				32
T cell differentiation	31	31	31	31	31	31	31	0.26924	0.0029997	0.036973		14213	14108, 20823	14108	20823						lymphocyte differentiation	T cell activation	#N/A	#N/A	#N/A	#N/A	#N/A		regulation of innate immune response				13
regulation of cyclin-dependent protein serine/threonine kinase activity	44	44	44	44	44	44	44	0.177	9.999e-05	0.0028731		105	33690, 43224	33690	43224						regulation of protein serine/threonine kinase activity	regulation of cyclin-dependent protein kinase activity	#N/A	#N/A	#N/A	#N/A	#N/A		regulation of interferon-beta production				29
cyclin-dependent protein serine/threonine kinase regulator activity	24	24	24	24	24	24	24	0.20781	0.0012999	0.020034		10882	7028	7028							protein kinase regulator activity	#N/A	#N/A	#N/A	#N/A	#N/A	#N/A		regulation of interleukin-6 production				140
mitotic cell cycle phase transition	19	19	19	19	19	19	19	0.1786	0.0016998	0.024852		5953	17067, 42286	17067	42286						cell cycle phase transition	mitotic cell cycle process	#N/A	#N/A	#N/A	#N/A	#N/A		cellular response to chemical stimulus				195
cyclin-dependent protein kinase holoenzyme complex	24	24	24	24	24	24	24	0.16374	0.00019998	0.0045767		343									#N/A	#N/A	#N/A	#N/A	#N/A	#N/A	#N/A		pallium development				50
keratin filament	73	73	73	73	73	73	73	0.29239	0.00019998	0.0045767		23404									#N/A	#N/A	#N/A	#N/A	#N/A	#N/A	#N/A		cell migration				402
coreceptor activity involved in Wnt signaling pathway, planar cell polarity pathway	6	6	6	6	6	6	6	2.045e-09	0.0027997	0.035468		44116	33725	33725							coreceptor activity involved in Wnt signaling pathway	#N/A	#N/A	#N/A	#N/A	#N/A	#N/A		collagen-activated signaling pathway				16
cartilage condensation	17	17	17	17	17	17	17	0.18979	0.0024998	0.033046		980	36941, 26718, 28079	36941	26718	28079					cell aggregation	skeletal system morphogenesis	cartilage development	#N/A	#N/A	#N/A	#N/A		vasculature development				45
male genitalia development	16	16	16	16	16	16	16	0.1433	0.0010999	0.017669		14490	26817, 31263, 24889	26817	31263	24889					genitalia development	reproductive system development	male sex differentiation	#N/A	#N/A	#N/A	#N/A		response to organophosphorus				33
keratinocyte proliferation	10	10	10	10	10	10	10	0.095783	0.0042996	0.048349		22143	27609	27609							epithelial cell proliferation	#N/A	#N/A	#N/A	#N/A	#N/A	#N/A		endochondral bone morphogenesis				6
regulation of heart contraction	25	25	25	25	25	25	25	0.21778	0.0018998	0.026933		6480	42742, 29872	42742	29872						regulation of blood circulation	heart contraction	#N/A	#N/A	#N/A	#N/A	#N/A		antigen processing and presentation of peptide antigen via MHC class II				123
regulation of bone mineralization	20	20	20	20	20	20	20	0.11725	0.00019998	0.0045767		14460	14270, 32003, 14274	14270	32003	14274					regulation of ossification	regulation of biomineral tissue development	bone mineralization	#N/A	#N/A	#N/A	#N/A		positive regulation of protein modification process				135
leukocyte chemotaxis	20	20	20	20	20	20	20	0.16773	0.00049995	0.0094379		14542	27803, 30150	27803	30150						leukocyte migration	cell chemotaxis	#N/A	#N/A	#N/A	#N/A	#N/A		divalent inorganic cation homeostasis				22
positive regulation of cytosolic calcium ion concentration involved in phospholipase C-activating G protein-coupled signaling pathway	28	28	28	28	28	28	28	0.17547	9.999e-05	0.0028731		28323	6053, 6049	6053	6049						positive regulation of cytosolic calcium ion concentration	phospholipase C-activating G protein-coupled receptor signaling pathway	#N/A	#N/A	#N/A	#N/A	#N/A		protein targeting to ER				22
steroid binding	30	30	30	30	30	30	30	0.20045	0.00029997	0.0063174		4482	5542, 36096	5542	36096						lipid binding	organic cyclic compound binding	#N/A	#N/A	#N/A	#N/A	#N/A		cell cycle G2/M phase transition				84
intermediate filament	150	150	150	150	150	150	150	0.27605	9.999e-05	0.0028731		1189									#N/A	#N/A	#N/A	#N/A	#N/A	#N/A	#N/A		regulation of cell cycle G2/M phase transition				51
carbonate dehydratase activity	13	13	13	13	13	13	13	0.099997	0.0015998	0.023695		3261	11149	11149							hydro-lyase activity	#N/A	#N/A	#N/A	#N/A	#N/A	#N/A		regulation of cellular protein metabolic process				103
one-carbon metabolic process	26	26	26	26	26	26	26	0.23281	0.0018998	0.026933		5637	22733, 22763	22733	22763						cellular metabolic process	small molecule metabolic process	#N/A	#N/A	#N/A	#N/A	#N/A		autophagy				52
endocytic recycling	35	35	35	35	35	35	35	0.27811	0.0034997	0.041641		16295	10631	10631							endosomal transport	#N/A	#N/A	#N/A	#N/A	#N/A	#N/A		smooth muscle contraction				36
leukocyte tethering or rolling	22	22	22	22	22	22	22	0.13068	0.00049995	0.0094379		27804	31549, 23428	31549	23428						leukocyte adhesion to vascular endothelial cell	cellular extravasation	#N/A	#N/A	#N/A	#N/A	#N/A		snRNA transcription				50
oligosaccharide binding	11	11	11	11	11	11	11	0.053088	0.0009999	0.01662		32319	4300	4300							carbohydrate binding	#N/A	#N/A	#N/A	#N/A	#N/A	#N/A		cAMP-mediated signaling				83
positive regulation of leukocyte tethering or rolling	8	8	8	8	8	8	8	1.7812e-05	0.0010999	0.017669		42473	2142, 42471, 44183, 27804	2142	42471	44183	27804				positive regulation of cellular extravasation	regulation of leukocyte tethering or rolling	positive regulation of leukocyte adhesion to vascular endothelial cell	leukocyte tethering or rolling	#N/A	#N/A	#N/A		regulation of endothelial cell apoptotic process				45
lipoxygenase pathway	14	14	14	14	14	14	14	0.12539	0.0011999	0.018876		12712	5543, 5598	5543	5598						fatty acid metabolic process	icosanoid metabolic process	#N/A	#N/A	#N/A	#N/A	#N/A		negative regulation of tumor necrosis factor superfamily cytokine production				50
positive regulation of fever generation	11	11	11	11	11	11	11	0.043601	0.00079992	0.014025		15504	2124, 15502, 15533, 1132	2124	15502	15533	1132				positive regulation of acute inflammatory response	regulation of fever generation	positive regulation of heat generation	fever generation	#N/A	#N/A	#N/A		extracellular matrix binding				19
long-chain fatty acid biosynthetic process	22	22	22	22	22	22	22	0.18042	0.00089991	0.015408		21376	1145, 5544	1145	5544						long-chain fatty acid metabolic process	fatty acid biosynthetic process	#N/A	#N/A	#N/A	#N/A	#N/A		primary neural tube formation				57
positive regulation of synaptic plasticity	9	9	9	9	9	9	9	0.084539	0.0025997	0.034023		15781	26255	26255							regulation of synaptic plasticity	#N/A	#N/A	#N/A	#N/A	#N/A	#N/A		positive regulation of protein polymerization				34
positive regulation of vasoconstriction	25	25	25	25	25	25	25	0.25685	0.0039996	0.04551		24159	12577, 42744, 20998	12577	42744	20998					regulation of vasoconstriction	positive regulation of blood circulation	vasoconstriction	#N/A	#N/A	#N/A	#N/A		regulation of interleukin-8 production				53
negative regulation of smooth muscle contraction	5	5	5	5	5	5	5	1e-100	0.0027997	0.035468		24230	5829, 24182, 5828	5829	24182	5828					regulation of smooth muscle contraction	negative regulation of muscle contraction	smooth muscle contraction	#N/A	#N/A	#N/A	#N/A		regulation of interleukin-2 production				47
positive regulation of smooth muscle contraction	15	15	15	15	15	15	15	0.15834	0.0013999	0.021269		7059	5829, 24183, 5828	5829	24183	5828					regulation of smooth muscle contraction	positive regulation of muscle contraction	smooth muscle contraction	#N/A	#N/A	#N/A	#N/A		regulation of vascular endothelial growth factor receptor signaling pathway				10
melanosome	64	64	64	64	64	64	64	0.3007	0.00079992	0.014025		21143									#N/A	#N/A	#N/A	#N/A	#N/A	#N/A	#N/A		negative regulation of intrinsic apoptotic signaling pathway in response to DNA damage				16
cellular process	16	16	16	16	16	16	16	0.13391	0.00069993	0.012488		8347	6609	6609							biological_process	#N/A	#N/A	#N/A	#N/A	#N/A	#N/A		metal cluster binding				44
photoreceptor outer segment membrane	13	13	13	13	13	13	13	0.12145	0.0015998	0.023695		21248									#N/A	#N/A	#N/A	#N/A	#N/A	#N/A	#N/A		negative regulation of viral life cycle				91
mitotic centrosome separation	7	7	7	7	7	7	7	0.001622	0.0035996	0.042498		5962	28150, 42286, 39108	28150	42286	39108					centrosome separation	mitotic cell cycle process	mitotic nuclear division	#N/A	#N/A	#N/A	#N/A		multi-multicellular organism process				78
sensory perception of taste	41	41	41	41	41	41	41	0.26671	0.0014999	0.022488		6434	6432	6432							sensory perception of chemical stimulus	#N/A	#N/A	#N/A	#N/A	#N/A	#N/A		cognition				55
positive regulation of heart rate	17	17	17	17	17	17	17	0.084089	0.00019998	0.0045767		8809	1485, 24081	1485	24081						regulation of heart rate	positive regulation of heart contraction	#N/A	#N/A	#N/A	#N/A	#N/A		organic cyclic compound metabolic process				91
intestinal absorption	13	13	13	13	13	13	13	0.07282	0.00049995	0.0094379		27796	5711, 13860	5711	13860						transport	digestive system process	#N/A	#N/A	#N/A	#N/A	#N/A		cellular response to xenobiotic stimulus				74
protein N-terminus binding	79	79	79	79	79	79	79	0.26895	9.999e-05	0.0028731		25626	234	234							protein binding	#N/A	#N/A	#N/A	#N/A	#N/A	#N/A		cellular nitrogen compound biosynthetic process				17
structural constituent of ribosome	74	74	74	74	74	74	74	0.28271	9.999e-05	0.0028731		2912	4302	4302							structural molecule activity	#N/A	#N/A	#N/A	#N/A	#N/A	#N/A		regulation of vascular endothelial growth factor production				23
B cell activation	29	29	29	29	29	29	29	0.16079	9.999e-05	0.0028731		20824	24881	24881							lymphocyte activation	#N/A	#N/A	#N/A	#N/A	#N/A	#N/A		oxidoreductase activity, acting on paired donors, with incorporation or reduction of molecular oxygen				42
C-C chemokine receptor activity	20	20	20	20	20	20	20	0.11599	0.00019998	0.0045767		10844	4055	4055							chemokine receptor activity	#N/A	#N/A	#N/A	#N/A	#N/A	#N/A		regulation of T cell activation				13
chemokine binding	21	21	21	21	21	21	21	0.17282	0.00069993	0.012488		13248	13247	13247							cytokine binding	#N/A	#N/A	#N/A	#N/A	#N/A	#N/A		retinoic acid receptor signaling pathway				5
C-C chemokine binding	21	21	21	21	21	21	21	0.11239	0.00019998	0.0045767		13249	13248	13248							chemokine binding	#N/A	#N/A	#N/A	#N/A	#N/A	#N/A		skin development				69
neutrophil homeostasis	7	7	7	7	7	7	7	6.4957e-07	0.0013999	0.021269		1247	1243, 1711	1243	1711						leukocyte homeostasis	myeloid cell homeostasis	#N/A	#N/A	#N/A	#N/A	#N/A		keratinization				102
myeloid progenitor cell differentiation	6	6	6	6	6	6	6	6.7703e-11	0.0019998	0.027959		1767	1694	1694							hematopoietic progenitor cell differentiation	#N/A	#N/A	#N/A	#N/A	#N/A	#N/A		positive regulation of ERBB signaling pathway				19
glucose-6-phosphate transport	7	7	7	7	7	7	7	2.9233e-05	0.0024998	0.033046		10237	10194, 10195	10194	10195						organic anion transport	hexose phosphate transport	#N/A	#N/A	#N/A	#N/A	#N/A		cellular response to interleukin-1				70
respiratory burst	11	11	11	11	11	11	11	0.083428	0.0014999	0.022488		24002	1043	1043							metabolic process	#N/A	#N/A	#N/A	#N/A	#N/A	#N/A		response to stimulus				513
phosphoprotein binding	26	26	26	26	26	26	26	0.22658	0.0016998	0.024852		28082	234	234							protein binding	#N/A	#N/A	#N/A	#N/A	#N/A	#N/A		cellular response to interleukin-18				8
negative regulation of osteoclast differentiation	24	24	24	24	24	24	24	0.19826	0.00039996	0.0078345		23947	2211, 23946, 14306	2211	23946	14306					negative regulation of myeloid leukocyte differentiation	regulation of osteoclast differentiation	osteoclast differentiation	#N/A	#N/A	#N/A	#N/A		negative regulation of response to external stimulus				97
positive regulation of leukocyte adhesion to vascular endothelial cell	15	15	15	15	15	15	15	0.15522	0.0013999	0.021269		44183	42278, 44181, 31549	42278	44181	31549					positive regulation of leukocyte cell-cell adhesion	regulation of leukocyte adhesion to vascular endothelial cell	leukocyte adhesion to vascular endothelial cell	#N/A	#N/A	#N/A	#N/A		female gamete generation				10
neuronal action potential	20	20	20	20	20	20	20	0.20558	0.0030997	0.037923		12576	988, 12574	988	12574						action potential	transmission of nerve impulse	#N/A	#N/A	#N/A	#N/A	#N/A		positive regulation of JUN kinase activity				31
sodium ion homeostasis	15	15	15	15	15	15	15	0.13856	0.0020998	0.029067		29779	29764, 29768	29764	29768						metal ion homeostasis	monovalent inorganic cation homeostasis	#N/A	#N/A	#N/A	#N/A	#N/A		regulation of establishment of planar polarity				64
negative regulation of defense response to virus by host	7	7	7	7	7	7	7	1e-100	0.00019998	0.0045767		27625	27623, 27627	27623	27627						negative regulation of defense response to virus	regulation of defense response to virus by host	#N/A	#N/A	#N/A	#N/A	#N/A		positive regulation of phosphate metabolic process				24
chondrocyte differentiation	32	32	32	32	32	32	32	0.23373	0.00079992	0.014025		1520	14152, 28079	14152	28079						cell differentiation	cartilage development	#N/A	#N/A	#N/A	#N/A	#N/A		positive regulation of nucleocytoplasmic transport				29
endodermal cell differentiation	22	22	22	22	22	22	22	0.219	0.0038996	0.044735		19734	14152, 1175	14152	1175						cell differentiation	endoderm formation	#N/A	#N/A	#N/A	#N/A	#N/A		pancreas development				22
negative regulation by host of viral transcription	16	16	16	16	16	16	16	0.063793	0.00019998	0.0045767		22437	16703, 22436	16703	22436						negative regulation of viral transcription	modulation by host of viral transcription	#N/A	#N/A	#N/A	#N/A	#N/A		positive regulation of neurogenesis				59
cAMP response element binding	14	14	14	14	14	14	14	0.12496	0.0010999	0.017669		19255	725	725							RNA polymerase II proximal promoter sequence-specific DNA binding	#N/A	#N/A	#N/A	#N/A	#N/A	#N/A		immune response-regulating cell surface receptor signaling pathway involved in phagocytosis				79
negative regulation of MAP kinase activity	28	28	28	28	28	28	28	0.21878	0.00049995	0.0094379		21937	21935, 21939, 33691	21935	21939	33691					regulation of MAP kinase activity	negative regulation of MAPK cascade	negative regulation of protein serine/threonine kinase activity	#N/A	#N/A	#N/A	#N/A		positive regulation of syncytium formation by plasma membrane fusion				19
negative regulation of interleukin-6 production	42	42	42	42	42	42	42	0.19036	9.999e-05	0.0028731		16546	1284, 16506, 16466	1284	16506	16466					negative regulation of cytokine production	regulation of interleukin-6 production	interleukin-6 production	#N/A	#N/A	#N/A	#N/A		cellular protein catabolic process				47
cytolysis	23	23	23	23	23	23	23	0.080037	9.999e-05	0.0028731		6681	8347	8347							cellular process	#N/A	#N/A	#N/A	#N/A	#N/A	#N/A		regulation of angiotensin levels in blood				11
defense response to Gram-negative bacterium	80	80	80	80	80	80	80	0.20675	9.999e-05	0.0028731		6687	2976	2976							defense response to bacterium	#N/A	#N/A	#N/A	#N/A	#N/A	#N/A		negative regulation of protein processing				7
killing of cells of other organism	41	41	41	41	41	41	41	0.12263	9.999e-05	0.0028731		15521	1368, 22844	1368	22844						cell killing	disruption of cells of other organism	#N/A	#N/A	#N/A	#N/A	#N/A		regulation of gene expression, epigenetic				44
response to ischemia	36	36	36	36	36	36	36	0.28173	0.0038996	0.044735		2379	5838	5838							response to stress	#N/A	#N/A	#N/A	#N/A	#N/A	#N/A		phagocytosis				167
ATPase-coupled peptide transmembrane transporter activity	17	17	17	17	17	17	17	1e-100	9.999e-05	0.0028731		#N/A	#N/A	#N/A							#N/A	#N/A	#N/A	#N/A	#N/A	#N/A	#N/A		platelet activation				34
peptide transport	24	24	24	24	24	24	24	0.17053	0.00039996	0.0078345		10302	21491, 33509	21491	33509						amide transport	organic substance transport	#N/A	#N/A	#N/A	#N/A	#N/A		regulation of vascular smooth muscle cell proliferation				25
MHC class I protein binding	47	47	47	47	47	47	47	0.028701	9.999e-05	0.0028731		20980	20979	20979							MHC protein binding	#N/A	#N/A	#N/A	#N/A	#N/A	#N/A		regulation of fibroblast proliferation				34
ATPase-coupled peptide antigen transmembrane transporter activity	22	22	22	22	22	22	22	0.041119	9.999e-05	0.0028731		#N/A	#N/A	#N/A							#N/A	#N/A	#N/A	#N/A	#N/A	#N/A	#N/A		regulation of cell division				36
TAP1 binding	26	26	26	26	26	26	26	0.069491	9.999e-05	0.0028731		25130	25129	25129							TAP binding	#N/A	#N/A	#N/A	#N/A	#N/A	#N/A		regulation of reactive oxygen species metabolic process				39
antigen processing and presentation of endogenous peptide antigen via MHC class I	25	25	25	25	25	25	25	0.072046	9.999e-05	0.0028731		13192	1923, 1932	1923	1932						antigen processing and presentation of peptide antigen via MHC class I	antigen processing and presentation of endogenous peptide antigen	#N/A	#N/A	#N/A	#N/A	#N/A		granulocyte migration				7
MHC class I peptide loading complex	22	22	22	22	22	22	22	0.15141	9.999e-05	0.0028731		21437									#N/A	#N/A	#N/A	#N/A	#N/A	#N/A	#N/A		negative regulation of lipid storage				9
positive regulation of nitric-oxide synthase activity	22	22	22	22	22	22	22	0.07619	0.00019998	0.0045767		27900	16601, 27899	16601	27899						positive regulation of monooxygenase activity	regulation of nitric-oxide synthase activity	#N/A	#N/A	#N/A	#N/A	#N/A		lipid oxidation				15
androgen biosynthetic process	9	9	9	9	9	9	9	0.090373	0.0028997	0.036455		5610	5602, 6670, 21122, 22741	5602	6670	21122	22741				steroid biosynthetic process	androgen metabolic process	hormone biosynthetic process	cellular biosynthetic process	#N/A	#N/A	#N/A		regulation of DNA binding				22
phagocytosis, recognition	50	50	50	50	50	50	50	0.2267	9.999e-05	0.0028731		5803	6508, 5802	6508	5802						cell recognition	phagocytosis	#N/A	#N/A	#N/A	#N/A	#N/A		regulation of gene silencing by miRNA				10
protein catabolic process	33	33	33	33	33	33	33	0.21864	0.00019998	0.0045767		14160	7454, 12871, 40866	7454	12871	40866					macromolecule catabolic process	protein metabolic process	organonitrogen compound catabolic process	#N/A	#N/A	#N/A	#N/A		cellular response to increased oxygen levels				7
cellular response to glucagon stimulus	19	19	19	19	19	19	19	0.19418	0.0018998	0.026933		33185	17565, 33183	17565	33183						response to glucagon	cellular response to peptide hormone stimulus	#N/A	#N/A	#N/A	#N/A	#N/A		inorganic anion transmembrane transport				75
bile acid binding	9	9	9	9	9	9	9	1.0643e-05	0.00029997	0.0063174		15913	17098	17098							monocarboxylic acid binding	#N/A	#N/A	#N/A	#N/A	#N/A	#N/A		regulation of peptide hormone secretion				53
negative regulation of endopeptidase activity	100	100	100	100	100	100	100	0.34312	0.0010999	0.017669		9287	8815, 29338	8815	29338						negative regulation of peptidase activity	regulation of endopeptidase activity	#N/A	#N/A	#N/A	#N/A	#N/A		regulation of nitric oxide biosynthetic process				42
gastrulation	27	27	27	27	27	27	27	0.22957	0.0011999	0.018876		6202	26621	26621							embryonic morphogenesis	#N/A	#N/A	#N/A	#N/A	#N/A	#N/A		branched-chain amino acid metabolic process				19
thyroid gland development	19	19	19	19	19	19	19	0.19672	0.0030997	0.037923		14805	26745, 19033	26745	19033						gland development	endocrine system development	#N/A	#N/A	#N/A	#N/A	#N/A		ventricular septum development				29
embryonic foregut morphogenesis	9	9	9	9	9	9	9	0.094759	0.0031997	0.03873		26634	26621, 6271	26621	6271						embryonic morphogenesis	foregut morphogenesis	#N/A	#N/A	#N/A	#N/A	#N/A		ribosome biogenesis				140
transforming growth factor beta receptor binding	13	13	13	13	13	13	13	0.13332	0.0025997	0.034023		4264	4226	4226							cytokine receptor binding	#N/A	#N/A	#N/A	#N/A	#N/A	#N/A		chloride transmembrane transporter activity				54
regulation of mitotic cell cycle phase transition	67	67	67	67	67	67	67	0.23998	9.999e-05	0.0028731		41283	6178, 41280, 5953	6178	41280	5953					regulation of mitotic cell cycle	regulation of cell cycle phase transition	mitotic cell cycle phase transition	#N/A	#N/A	#N/A	#N/A		negative regulation of lymphocyte proliferation				61
positive regulation by host of viral transcription	16	16	16	16	16	16	16	0.061945	0.00019998	0.0045767		22438	22436, 27378	22436	27378						modulation by host of viral transcription	positive regulation of viral transcription	#N/A	#N/A	#N/A	#N/A	#N/A		camera-type eye development				46
steroid biosynthetic process	52	52	52	52	52	52	52	0.27208	0.00029997	0.0063174		5602	6663, 7032, 40668	6663	7032	40668					steroid metabolic process	lipid biosynthetic process	organic cyclic compound biosynthetic process	#N/A	#N/A	#N/A	#N/A		embryonic cranial skeleton morphogenesis				8
structural constituent of nuclear pore	24	24	24	24	24	24	24	0.14099	0.00039996	0.0078345		4622	4302	4302							structural molecule activity	#N/A	#N/A	#N/A	#N/A	#N/A	#N/A		positive regulation of cell cycle G1/S phase transition				26
cysteine-type endopeptidase inhibitor activity involved in apoptotic process	19	19	19	19	19	19	19	0.17703	0.0016998	0.024852		21622	3983, 21623	3983	21623						cysteine-type endopeptidase inhibitor activity	cysteine-type endopeptidase regulator activity involved in apoptotic process	#N/A	#N/A	#N/A	#N/A	#N/A		cellular response to chemokine				76
negative regulation of cardiac muscle cell apoptotic process	23	23	23	23	23	23	23	0.21728	0.0031997	0.03873		9002	8999, 9000, 8994	8999	9000	8994					negative regulation of striated muscle cell apoptotic process	regulation of cardiac muscle cell apoptotic process	cardiac muscle cell apoptotic process	#N/A	#N/A	#N/A	#N/A		female gonad development				32
regulation of NIK/NF-kappaB signaling	17	17	17	17	17	17	17	0.10203	0.00019998	0.0045767		40531	41797, 20311	41797	20311						regulation of intracellular signal transduction	NIK/NF-kappaB signaling	#N/A	#N/A	#N/A	#N/A	#N/A		mesenchymal cell differentiation				6
excretion	26	26	26	26	26	26	26	0.18824	0.00019998	0.0045767		6413	2413	2413							system process	#N/A	#N/A	#N/A	#N/A	#N/A	#N/A		regulation of blood vessel size				21
positive regulation of p38MAPK cascade	25	25	25	25	25	25	25	0.22058	0.0011999	0.018876		40062	16683, 40061, 20316	16683	40061	20316					positive regulation of stress-activated MAPK cascade	regulation of p38MAPK cascade	p38MAPK cascade	#N/A	#N/A	#N/A	#N/A		positive regulation of cell aging				19
inner cell mass cell proliferation	12	12	12	12	12	12	12	0.14122	0.0036996	0.04323		1299	6733, 1298	6733	1298						cell proliferation	blastocyst growth	#N/A	#N/A	#N/A	#N/A	#N/A		macrophage activation				42
uterus development	17	17	17	17	17	17	17	0.10451	0.00019998	0.0045767		29890	26551, 26625	26551	26625						animal organ development	reproductive structure development	#N/A	#N/A	#N/A	#N/A	#N/A		astrocyte development				27
membrane raft assembly	9	9	9	9	9	9	9	2.0319e-08	0.00019998	0.0045767		1232	15461, 33516	15461	33516						membrane raft organization	membrane assembly	#N/A	#N/A	#N/A	#N/A	#N/A		protein autophosphorylation				31
positive regulation of DNA-templated transcription, elongation	18	18	18	18	18	18	18	0.15023	0.0009999	0.01662		6617	16614, 24145, 5289	16614	24145	5289					regulation of DNA-templated transcription, elongation	positive regulation of transcription, DNA-templated	DNA-templated transcription, elongation	#N/A	#N/A	#N/A	#N/A		DNA-dependent DNA replication				25
RNA methylation	20	20	20	20	20	20	20	0.13315	0.00049995	0.0094379		991	7833, 21944	7833	21944						RNA modification	macromolecule methylation	#N/A	#N/A	#N/A	#N/A	#N/A		cellular response to organic cyclic compound				94
preribosome, small subunit precursor	11	11	11	11	11	11	11	0.083333	0.0013999	0.021269		14621									#N/A	#N/A	#N/A	#N/A	#N/A	#N/A	#N/A		negative regulation of antigen receptor-mediated signaling pathway				17
RNA methyltransferase activity	13	13	13	13	13	13	13	0.12753	0.0017998	0.025919		6637	6632, 39168	6632	39168						methyltransferase activity	catalytic activity, acting on RNA	#N/A	#N/A	#N/A	#N/A	#N/A		ureteric bud morphogenesis				31
photoreceptor outer segment	58	58	58	58	58	58	58	0.24337	9.999e-05	0.0028731		1216									#N/A	#N/A	#N/A	#N/A	#N/A	#N/A	#N/A		positive regulation of alpha-beta T cell activation				9
integral component of peroxisomal membrane	12	12	12	12	12	12	12	0.13448	0.0030997	0.037923		4739									#N/A	#N/A	#N/A	#N/A	#N/A	#N/A	#N/A		growth				74
endopeptidase inhibitor activity	37	37	37	37	37	37	37	0.21931	0.00029997	0.0063174		3980	11380, 9195	11380	9195						peptidase inhibitor activity	endopeptidase regulator activity	#N/A	#N/A	#N/A	#N/A	#N/A		morphogenesis of a branching epithelium				20
RNA catabolic process	25	25	25	25	25	25	25	0.21704	0.0016998	0.024852		5325	10515, 18440, 22751	10515	18440	22751					RNA metabolic process	nucleobase-containing compound catabolic process	cellular macromolecule catabolic process	#N/A	#N/A	#N/A	#N/A		telomere organization				34
transcription factor TFIIH holo complex	18	18	18	18	18	18	18	0.1443	0.00089991	0.015408		4649									#N/A	#N/A	#N/A	#N/A	#N/A	#N/A	#N/A		hippocampus development				14
transcription elongation from RNA polymerase II promoter	51	51	51	51	51	51	51	0.29992	0.0011999	0.018876		5298	5289, 2873	5289	2873						DNA-templated transcription, elongation	transcription by RNA polymerase II	#N/A	#N/A	#N/A	#N/A	#N/A		cardiac atrium morphogenesis				12
RNA polymerase II CTD heptapeptide repeat kinase activity	18	18	18	18	18	18	18	0.2017	0.0035996	0.042498		6798	3811	3811							protein serine/threonine kinase activity	#N/A	#N/A	#N/A	#N/A	#N/A	#N/A		double-strand break repair				54
nucleotide-excision repair, preincision complex stabilization	23	23	23	23	23	23	23	0.15883	0.00019998	0.0045767		5240	15225, 5236	15225	5236						positive regulation of protein complex assembly	nucleotide-excision repair	#N/A	#N/A	#N/A	#N/A	#N/A		aortic valve development				26
nucleotide-excision repair, DNA incision, 3'-to lesion	23	23	23	23	23	23	23	0.15883	0.00019998	0.0045767		5242	17490	17490							nucleotide-excision repair, DNA incision	#N/A	#N/A	#N/A	#N/A	#N/A	#N/A		endocardial cushion formation				11
global genome nucleotide-excision repair	22	22	22	22	22	22	22	0.22345	0.0040996	0.046502		32727	5236	5236							nucleotide-excision repair	#N/A	#N/A	#N/A	#N/A	#N/A	#N/A		cell surface receptor signaling pathway involved in heart development				11
nucleotide-excision repair, preincision complex assembly	25	25	25	25	25	25	25	0.21557	0.0009999	0.01662		5241	31834, 5236	31834	5236						protein-DNA complex assembly	nucleotide-excision repair	#N/A	#N/A	#N/A	#N/A	#N/A		regulation of stem cell proliferation				6
erythrocyte maturation	12	12	12	12	12	12	12	0.14214	0.0036996	0.04323		21807	26509, 33502, 26831	26509	33502	26831					cell maturation	anatomical structure maturation	erythrocyte development	#N/A	#N/A	#N/A	#N/A		regulation of anoikis				14
transcription factor TFIIH core complex	17	17	17	17	17	17	17	0.14609	0.00049995	0.0094379		453									#N/A	#N/A	#N/A	#N/A	#N/A	#N/A	#N/A		ribonuclease activity				28
transcription factor TFIID complex	40	40	40	40	40	40	40	0.1907	9.999e-05	0.0028731		4643									#N/A	#N/A	#N/A	#N/A	#N/A	#N/A	#N/A		regulation of T-helper 1 type immune response				9
mismatch repair	34	34	34	34	34	34	34	0.10545	9.999e-05	0.0028731		5245	5228	5228							DNA repair	#N/A	#N/A	#N/A	#N/A	#N/A	#N/A		cellular response to lipopolysaccharide				36
protein tetramerization	17	17	17	17	17	17	17	0.19081	0.0026997	0.034905		27959	28117	28117							protein complex oligomerization	#N/A	#N/A	#N/A	#N/A	#N/A	#N/A		regulation of chemokine production				21
nucleotide-excision repair complex	6	6	6	6	6	6	6	1.6457e-11	0.0019998	0.027959		137									#N/A	#N/A	#N/A	#N/A	#N/A	#N/A	#N/A		cardiac ventricle development				11
negative regulation of cytokine secretion	18	18	18	18	18	18	18	0.11588	0.00019998	0.0045767		27645	1284, 27642, 27644, 27599	1284	27642	27644	27599				negative regulation of cytokine production	regulation of cytokine secretion	negative regulation of protein secretion	cytokine secretion	#N/A	#N/A	#N/A		lung morphogenesis				7
5'-3' exonuclease activity	18	18	18	18	18	18	18	0.055313	0.00019998	0.0045767		6843	3679	3679							exonuclease activity	#N/A	#N/A	#N/A	#N/A	#N/A	#N/A		cell cycle G1/S phase transition				82
desmosome	22	22	22	22	22	22	22	0.21972	0.0038996	0.044735		14068									#N/A	#N/A	#N/A	#N/A	#N/A	#N/A	#N/A		core promoter binding				15
keratinization	164	164	164	164	164	164	164	0.22941	9.999e-05	0.0028731		15312	16340, 14212	16340	14212						multicellular organismal process	keratinocyte differentiation	#N/A	#N/A	#N/A	#N/A	#N/A		nucleic acid-templated transcription				145
cornified envelope	40	40	40	40	40	40	40	0.17257	9.999e-05	0.0028731		1019									#N/A	#N/A	#N/A	#N/A	#N/A	#N/A	#N/A		regulation of neuroinflammatory response				12
muscle filament sliding	26	26	26	26	26	26	26	0.24583	0.0029997	0.036973		14060	17081, 2941	17081	2941						actin-myosin filament sliding	muscle contraction	#N/A	#N/A	#N/A	#N/A	#N/A		regulation of interleukin-4 production				23
skeletal muscle tissue development	38	38	38	38	38	38	38	0.23291	0.00019998	0.0045767		6342	9423, 30360	9423	30360						striated muscle tissue development	skeletal muscle organ development	#N/A	#N/A	#N/A	#N/A	#N/A		positive regulation of protein secretion				39
keratinocyte differentiation	50	50	50	50	50	50	50	0.14952	9.999e-05	0.0028731		14212	8275, 22115	8275	22115						epidermal cell differentiation	skin development	#N/A	#N/A	#N/A	#N/A	#N/A		transcription by RNA polymerase I				89
cardiac right ventricle morphogenesis	13	13	13	13	13	13	13	0.018538	0.00019998	0.0045767		2622	2615	2615							cardiac ventricle morphogenesis	#N/A	#N/A	#N/A	#N/A	#N/A	#N/A		exoribonuclease activity, producing 5'-phosphomonoesters				25
dystrophin-associated glycoprotein complex	14	14	14	14	14	14	14	0.12426	0.0010999	0.017669		10470									#N/A	#N/A	#N/A	#N/A	#N/A	#N/A	#N/A		carbohydrate derivative transmembrane transporter activity				7
ficolin-1-rich granule membrane	53	53	53	53	53	53	53	0.25922	0.00019998	0.0045767		37606									#N/A	#N/A	#N/A	#N/A	#N/A	#N/A	#N/A		carbohydrate derivative transport				7
temperature homeostasis	17	17	17	17	17	17	17	0.11313	0.00039996	0.0078345		1131	26879	26879							multicellular organismal homeostasis	#N/A	#N/A	#N/A	#N/A	#N/A	#N/A		catalytic activity, acting on DNA				6
dendritic cell chemotaxis	14	14	14	14	14	14	14	0.15697	0.0032997	0.039703		1856	14542, 20073	14542	20073						leukocyte chemotaxis	dendritic cell migration	#N/A	#N/A	#N/A	#N/A	#N/A		monocarboxylic acid transport				27
manganese ion transport	11	11	11	11	11	11	11	0.068834	0.0009999	0.01662		5726	72	72							transition metal ion transport	#N/A	#N/A	#N/A	#N/A	#N/A	#N/A		positive regulation of cell division				30
acetylcholine receptor signaling pathway	14	14	14	14	14	14	14	0.13324	0.0020998	0.029067		35938	43035, 44331	43035	44331						signal transduction involved in cellular response to ammonium ion	cellular response to acetylcholine	#N/A	#N/A	#N/A	#N/A	#N/A		atrioventricular valve development				10
response to hormone	44	44	44	44	44	44	44	0.22096	9.999e-05	0.0028731		8098	8092, 8389	8092	8389						response to endogenous stimulus	response to organic substance	#N/A	#N/A	#N/A	#N/A	#N/A		pulmonary valve development				14
response to unfolded protein	51	51	51	51	51	51	51	0.30104	0.0011999	0.018876		2934	19713	19713							response to topologically incorrect protein	#N/A	#N/A	#N/A	#N/A	#N/A	#N/A		activation of immune response				87
chemokine receptor activity	19	19	19	19	19	19	19	0.12126	9.999e-05	0.0028731		4055	1113, 4005	1113	4005						G protein-coupled chemoattractant receptor activity	cytokine receptor activity	#N/A	#N/A	#N/A	#N/A	#N/A		humoral immune response mediated by circulating immunoglobulin				109
positive regulation of monocyte chemotaxis	21	21	21	21	21	21	21	0.13347	0.00029997	0.0063174		35253	2139, 33484, 35252, 1997	2139	33484	35252	1997				positive regulation of leukocyte chemotaxis	positive regulation of mononuclear cell migration	regulation of monocyte chemotaxis	monocyte chemotaxis	#N/A	#N/A	#N/A		regulation of immune effector process				97
positive regulation of monocyte extravasation	9	9	9	9	9	9	9	2.5667e-11	9.999e-05	0.0028731		46507	2142, 33484, 46505, 19455	2142	33484	46505	19455				positive regulation of cellular extravasation	positive regulation of mononuclear cell migration	regulation of monocyte extravasation	monocyte extravasation	#N/A	#N/A	#N/A		regulation of chemokine-mediated signaling pathway				8
interleukin-7-mediated signaling pathway	26	26	26	26	26	26	26	0.10503	9.999e-05	0.0028731		20361	12572, 36959	12572	36959						cytokine-mediated signaling pathway	cellular response to interleukin-7	#N/A	#N/A	#N/A	#N/A	#N/A		protein citrullination				7
immunoglobulin production	78	78	78	78	78	78	78	0.29241	9.999e-05	0.0028731		1826	1889	1889							production of molecular mediator of immune response	#N/A	#N/A	#N/A	#N/A	#N/A	#N/A		autonomic nervous system development				14
positive regulation of wound healing	22	22	22	22	22	22	22	0.13649	0.00029997	0.0063174		35523	30848, 42275, 20776	30848	42275	20776					regulation of wound healing	positive regulation of response to wounding	wound healing	#N/A	#N/A	#N/A	#N/A		protein kinase B signaling				172
nuclear-transcribed mRNA catabolic process, nonsense-mediated decay	41	41	41	41	41	41	41	0.25134	0.00059994	0.010984		205	704	704							nuclear-transcribed mRNA catabolic process	#N/A	#N/A	#N/A	#N/A	#N/A	#N/A		sensory perception of pain				41
MHC protein binding	24	24	24	24	24	24	24	0.069824	9.999e-05	0.0028731		20979	3543	3543							signaling receptor binding	#N/A	#N/A	#N/A	#N/A	#N/A	#N/A		apoptotic cell clearance				22
proteoglycan metabolic process	8	8	8	8	8	8	8	6.0133e-05	0.0011999	0.018876		1010	7496	7496							glycoprotein metabolic process	#N/A	#N/A	#N/A	#N/A	#N/A	#N/A		B cell receptor signaling pathway				11
FHA domain binding	8	8	8	8	8	8	8	1e-100	0.00019998	0.0045767		32789	13205	13205							protein domain specific binding	#N/A	#N/A	#N/A	#N/A	#N/A	#N/A		sensory perception of smell				270
cellular senescence	19	19	19	19	19	19	19	0.15949	0.00089991	0.015408		35618	6393, 13991	6393	13991						cell aging	cellular response to stress	#N/A	#N/A	#N/A	#N/A	#N/A		small molecule metabolic process				48
response to X-ray	17	17	17	17	17	17	17	0.16884	0.0017998	0.025919		8524	8571	8571							response to ionizing radiation	#N/A	#N/A	#N/A	#N/A	#N/A	#N/A		regulation of receptor binding				7
photoreceptor inner segment	40	40	40	40	40	40	40	0.29698	0.0032997	0.039703		1378									#N/A	#N/A	#N/A	#N/A	#N/A	#N/A	#N/A		G protein-coupled neurotransmitter receptor activity				26
anaphase-promoting complex-dependent catabolic process	61	61	61	61	61	61	61	0.25678	0.00019998	0.0045767		15064	21733	21733							proteasome-mediated ubiquitin-dependent protein catabolic process	#N/A	#N/A	#N/A	#N/A	#N/A	#N/A		positive regulation of transport				7
interleukin-12-mediated signaling pathway	31	31	31	31	31	31	31	0.21596	0.0009999	0.01662		19481	12572, 33157	12572	33157						cytokine-mediated signaling pathway	cellular response to interleukin-12	#N/A	#N/A	#N/A	#N/A	#N/A		proteolysis involved in cellular protein catabolic process				35
erythrocyte differentiation	41	41	41	41	41	41	41	0.20264	9.999e-05	0.0028731		14214	14109, 17903	14109	17903						myeloid cell differentiation	erythrocyte homeostasis	#N/A	#N/A	#N/A	#N/A	#N/A		regulation of adenylate cyclase activity				18
negative regulation of protein dephosphorylation	13	13	13	13	13	13	13	0.071431	0.00039996	0.0078345		19074	15288, 19070, 19071, 5381	15288	19070	19071	5381				negative regulation of protein modification process	regulation of protein dephosphorylation	negative regulation of dephosphorylation	protein dephosphorylation	#N/A	#N/A	#N/A		arachidonate transport				21
NADP binding	29	29	29	29	29	29	29	0.24845	0.0019998	0.027959		27597	184, 27598	184	27598						nucleotide binding	coenzyme binding	#N/A	#N/A	#N/A	#N/A	#N/A		negative regulation of mitotic cell cycle phase transition				45
regulation of sensory perception of pain	27	27	27	27	27	27	27	0.20072	0.00059994	0.010984		28731	28732, 12581	28732	12581						regulation of sensory perception	sensory perception of pain	#N/A	#N/A	#N/A	#N/A	#N/A		forebrain development				12
ER-associated misfolded protein catabolic process	20	20	20	20	20	20	20	0.13672	0.00049995	0.0094379		33519	5430, 20234, 33028	5430	20234	33028					protein quality control for misfolded or incompletely synthesized proteins	ERAD pathway	cellular response to misfolded protein	#N/A	#N/A	#N/A	#N/A		regulation of protein localization to cell surface				21
negative regulation of immature T cell proliferation in thymus	5	5	5	5	5	5	5	1e-100	0.0027997	0.035468		16892	16888, 16889, 16891, 16884	16888	16889	16891	16884				regulation of immature T cell proliferation in thymus	negative regulation of T cell differentiation in thymus	negative regulation of immature T cell proliferation	immature T cell proliferation in thymus	#N/A	#N/A	#N/A		cellular response to vitamin				10
negative regulation of B cell proliferation	16	16	16	16	16	16	16	0.11153	0.00039996	0.0078345		14816	14815, 27608, 27777, 20814	14815	27608	27777	20814				regulation of B cell proliferation	negative regulation of lymphocyte proliferation	negative regulation of B cell activation	B cell proliferation	#N/A	#N/A	#N/A		regulation of intracellular transport				9
protein homotrimerization	18	18	18	18	18	18	18	0.1827	0.0014999	0.022488		32042	21420, 32041	21420	32041						protein homooligomerization	protein trimerization	#N/A	#N/A	#N/A	#N/A	#N/A		regulation of actin cytoskeleton reorganization				14
negative regulation of epidermal growth factor receptor signaling pathway	26	26	26	26	26	26	26	0.25651	0.0039996	0.04551		20775	20774, 40494, 6025	20774	40494	6025					regulation of epidermal growth factor receptor signaling pathway	negative regulation of ERBB signaling pathway	epidermal growth factor receptor signaling pathway	#N/A	#N/A	#N/A	#N/A		zinc ion homeostasis				23
long-chain fatty acid-CoA ligase activity	11	11	11	11	11	11	11	0.10222	0.0031997	0.03873		3623	10137, 10773	10137	10773						fatty acid ligase activity	CoA-ligase activity	#N/A	#N/A	#N/A	#N/A	#N/A		macromolecule methylation				40
inflammatory response to antigenic stimulus	19	19	19	19	19	19	19	0.12654	9.999e-05	0.0028731		1886	5839, 5840	5839	5840						inflammatory response	immune response	#N/A	#N/A	#N/A	#N/A	#N/A		purinergic nucleotide receptor signaling pathway				14
endocardial cushion development	10	10	10	10	10	10	10	0.058518	0.0011999	0.018876		2604	30307, 6331	30307	6331						mesenchyme development	heart development	#N/A	#N/A	#N/A	#N/A	#N/A		response to ATP				16
nuclear euchromatin	25	25	25	25	25	25	25	0.23156	0.0018998	0.026933		4688									#N/A	#N/A	#N/A	#N/A	#N/A	#N/A	#N/A		oxidoreductase activity, acting on a sulfur group of donors				5
positive regulation of osteoclast differentiation	22	22	22	22	22	22	22	0.17432	0.00039996	0.0078345		23948	2212, 23946, 14306	2212	23946	14306					positive regulation of myeloid leukocyte differentiation	regulation of osteoclast differentiation	osteoclast differentiation	#N/A	#N/A	#N/A	#N/A		DNA damage response, signal transduction resulting in transcription				12
myeloid dendritic cell differentiation	19	19	19	19	19	19	19	0.12803	9.999e-05	0.0028731		21608	1240, 2022, 35965	1240	2022	35965					myeloid dendritic cell activation	myeloid leukocyte differentiation	dendritic cell differentiation	#N/A	#N/A	#N/A	#N/A		outflow tract morphogenesis				23
regulation of immunoglobulin secretion	5	5	5	5	5	5	5	2.2204e-17	0.0029997	0.036973		27915	2086, 27643, 26377	2086	27643	26377					regulation of immunoglobulin production	regulation of protein secretion	immunoglobulin secretion	#N/A	#N/A	#N/A	#N/A		purinergic nucleotide receptor activity				13
endopeptidase activity	76	76	76	76	76	76	76	0.24373	9.999e-05	0.0028731		3345	7761	7761							peptidase activity, acting on L-amino acid peptides	#N/A	#N/A	#N/A	#N/A	#N/A	#N/A		negative regulation of catecholamine secretion				8
positive regulation of T cell mediated cytotoxicity	21	21	21	21	21	21	21	0.21929	0.0027997	0.035468		1377	1373, 1375, 2160, 1374	1373	1375	2160	1374				positive regulation of leukocyte mediated cytotoxicity	regulation of T cell mediated cytotoxicity	positive regulation of T cell mediated immunity	T cell mediated cytotoxicity	#N/A	#N/A	#N/A		mRNA splicing, via spliceosome				51
positive regulation of activated T cell proliferation	25	25	25	25	25	25	25	0.10726	9.999e-05	0.0028731		20817	20815, 24249, 27731	20815	24249	27731					positive regulation of T cell proliferation	regulation of activated T cell proliferation	activated T cell proliferation	#N/A	#N/A	#N/A	#N/A		fatty acid oxidation				36
necroptotic signaling pathway	13	13	13	13	13	13	13	0.071429	0.00039996	0.0078345		36449	4118, 32100	4118	32100						signal transduction	necroptotic process	#N/A	#N/A	#N/A	#N/A	#N/A		DNA replication-dependent nucleosome organization				31
oxidative demethylation	14	14	14	14	14	14	14	0.1355	0.0023998	0.032263		32802	5056, 32801	5056	32801						oxidation-reduction process	demethylation	#N/A	#N/A	#N/A	#N/A	#N/A		DNA replication-independent nucleosome organization				20
pattern recognition receptor signaling pathway	5	5	5	5	5	5	5	1e-100	0.0027997	0.035468		1672	2207	2207							innate immune response-activating signal transduction	#N/A	#N/A	#N/A	#N/A	#N/A	#N/A		regulation of megakaryocyte differentiation				17
regulation of cellular amino acid metabolic process	41	41	41	41	41	41	41	0.2749	0.0021998	0.030221		5435	8906, 17043, 34971, 5434	8906	17043	34971	5434				regulation of cellular ketone metabolic process	regulation of cellular amine metabolic process	regulation of primary metabolic process	cellular amino acid metabolic process	#N/A	#N/A	#N/A		regulation of viral life cycle				8
synaptic transmission, cholinergic	20	20	20	20	20	20	20	0.20189	0.0029997	0.036973		6113	6110	6110							chemical synaptic transmission	#N/A	#N/A	#N/A	#N/A	#N/A	#N/A		otolith morphogenesis				7
ERBB2 signaling pathway	22	22	22	22	22	22	22	0.19698	0.0010999	0.017669		20376	20375	20375							ERBB signaling pathway	#N/A	#N/A	#N/A	#N/A	#N/A	#N/A		neuromast hair cell differentiation				7
lactation	36	36	36	36	36	36	36	0.249	0.00059994	0.010984		6422	6414, 14806	6414	14806						body fluid secretion	mammary gland development	#N/A	#N/A	#N/A	#N/A	#N/A		hormone secretion				17
eosinophil chemotaxis	17	17	17	17	17	17	17	0.19648	0.0036996	0.04323		26324	33428, 34417	33428	34417						granulocyte chemotaxis	eosinophil migration	#N/A	#N/A	#N/A	#N/A	#N/A		adult behavior				30
induction of positive chemotaxis	13	13	13	13	13	13	13	0.13593	0.0030997	0.037923		27831	27828	27828							positive regulation of positive chemotaxis	#N/A	#N/A	#N/A	#N/A	#N/A	#N/A		selective autophagy				7
regulation of intracellular estrogen receptor signaling pathway	13	13	13	13	13	13	13	0.13342	0.0026997	0.034905		16950	16947, 14479	16947	14479						regulation of intracellular steroid hormone receptor signaling pathway	intracellular estrogen receptor signaling pathway	#N/A	#N/A	#N/A	#N/A	#N/A		negative regulation by host of viral process				6
positive regulation of cytokine secretion	28	28	28	28	28	28	28	0.14794	9.999e-05	0.0028731		27650	1285, 27642, 27649, 27599	1285	27642	27649	27599				positive regulation of cytokine production	regulation of cytokine secretion	positive regulation of protein secretion	cytokine secretion	#N/A	#N/A	#N/A		regulation of cyclin-dependent protein kinase activity				44
cellular response to peptide hormone stimulus	17	17	17	17	17	17	17	0.15418	0.00089991	0.015408		33183	16679, 21963, 40952	16679	21963	40952					cellular response to hormone stimulus	response to peptide hormone	cellular response to peptide	#N/A	#N/A	#N/A	#N/A		reproductive system development				16
negative regulation of protein kinase B signaling	37	37	37	37	37	37	37	0.2615	0.0015998	0.023695		28704	28702, 41798, 22016	28702	41798	22016					regulation of protein kinase B signaling	negative regulation of intracellular signal transduction	protein kinase B signaling	#N/A	#N/A	#N/A	#N/A		heart contraction				25
modulation by virus of host process	8	8	8	8	8	8	8	0.0041411	0.0024998	0.033046		12429	12425, 22576	12425	22576						modulation by virus of host morphology or physiology	modulation by symbiont of host cellular process	#N/A	#N/A	#N/A	#N/A	#N/A		regulation of biomineral tissue development				20
basement membrane organization	13	13	13	13	13	13	13	0.11479	0.0014999	0.022488		33518	14194	14194							extracellular matrix organization	#N/A	#N/A	#N/A	#N/A	#N/A	#N/A		cell chemotaxis				20
positive regulation of calcineurin-NFAT signaling cascade	18	18	18	18	18	18	18	0.12483	0.00029997	0.0063174		32703	32701, 38726, 16977	32701	38726	16977					regulation of calcineurin-NFAT signaling cascade	positive regulation of calcineurin-mediated signaling	calcineurin-NFAT signaling cascade	#N/A	#N/A	#N/A	#N/A		phospholipase C-activating G protein-coupled receptor signaling pathway				28
chloride ion homeostasis	9	9	9	9	9	9	9	0.087977	0.0027997	0.035468		29763	29784	29784							monovalent inorganic anion homeostasis	#N/A	#N/A	#N/A	#N/A	#N/A	#N/A		cellular extravasation				22
keratan sulfate biosynthetic process	21	21	21	21	21	21	21	0.21192	0.0022998	0.031172		11595	4966, 21025, 22756	4966	21025	22756					glycosaminoglycan biosynthetic process	keratan sulfate metabolic process	sulfur compound biosynthetic process	#N/A	#N/A	#N/A	#N/A		regulation of leukocyte tethering or rolling				8
negative regulation of G protein-coupled receptor signaling pathway	12	12	12	12	12	12	12	0.084769	0.0017998	0.025919		10716	6729, 8328, 6035	6729	8328	6035					regulation of G protein-coupled receptor signaling pathway	negative regulation of signal transduction	G protein-coupled receptor signaling pathway	#N/A	#N/A	#N/A	#N/A		regulation of fever generation				11
interferon-gamma production	22	22	22	22	22	22	22	0.11757	0.00019998	0.0045767		16440	1282	1282							cytokine production	#N/A	#N/A	#N/A	#N/A	#N/A	#N/A		fatty acid biosynthetic process				22
immune response-activating cell surface receptor signaling pathway	19	19	19	19	19	19	19	0.050003	9.999e-05	0.0028731		1878	2206, 2217	2206	2217						immune response-activating signal transduction	immune response-regulating cell surface receptor signaling pathway	#N/A	#N/A	#N/A	#N/A	#N/A		positive regulation of blood circulation				25
negative regulation of proteolysis	27	27	27	27	27	27	27	0.11325	9.999e-05	0.0028731		24117	14159, 16124, 5422	14159	16124	5422					regulation of proteolysis	negative regulation of cellular protein metabolic process	proteolysis	#N/A	#N/A	#N/A	#N/A		negative regulation of muscle contraction				5
positive regulation of apoptotic cell clearance	15	15	15	15	15	15	15	0.16667	0.0023998	0.032263		46495	27702, 46493, 21834	27702	46493	21834					positive regulation of phagocytosis	regulation of apoptotic cell clearance	apoptotic cell clearance	#N/A	#N/A	#N/A	#N/A		positive regulation of muscle contraction				15
complement binding	12	12	12	12	12	12	12	0.14282	0.0038996	0.044735		1314	234	234							protein binding	#N/A	#N/A	#N/A	#N/A	#N/A	#N/A		positive regulation of heart contraction				17
TAP complex	17	17	17	17	17	17	17	1e-100	9.999e-05	0.0028731		21438									#N/A	#N/A	#N/A	#N/A	#N/A	#N/A	#N/A		digestive system process				13
peptide transmembrane transporter activity	17	17	17	17	17	17	17	0.055556	9.999e-05	0.0028731		43868	9817	9817							amide transmembrane transporter activity	#N/A	#N/A	#N/A	#N/A	#N/A	#N/A		myeloid cell homeostasis				7
antigen processing and presentation of exogenous peptide antigen via MHC class I, TAP-dependent	90	90	90	90	90	90	90	0.20615	9.999e-05	0.0028731		1928	21227	21227							antigen processing and presentation of exogenous peptide antigen via MHC class I	#N/A	#N/A	#N/A	#N/A	#N/A	#N/A		hexose phosphate transport				7
antigen processing and presentation of peptide antigen via MHC class I	47	47	47	47	47	47	47	0.17809	9.999e-05	0.0028731		1923	26135	26135							antigen processing and presentation of peptide antigen	#N/A	#N/A	#N/A	#N/A	#N/A	#N/A		regulation of osteoclast differentiation				46
vesicle fusion with endoplasmic reticulum-Golgi intermediate compartment (ERGIC) membrane	20	20	20	20	20	20	20	0.1276	0.00039996	0.0078345		45773	4470	4470							vesicle fusion	#N/A	#N/A	#N/A	#N/A	#N/A	#N/A		regulation of leukocyte adhesion to vascular endothelial cell				15
MHC class Ib protein binding	22	22	22	22	22	22	22	7.4412e-07	9.999e-05	0.0028731		13982	20979	20979							MHC protein binding	#N/A	#N/A	#N/A	#N/A	#N/A	#N/A		transmission of nerve impulse				20
cytosol to endoplasmic reticulum transport	15	15	15	15	15	15	15	0.062497	0.00019998	0.0045767		#N/A	#N/A	#N/A							#N/A	#N/A	#N/A	#N/A	#N/A	#N/A	#N/A		monovalent inorganic cation homeostasis				15
tapasin binding	8	8	8	8	8	8	8	1e-100	0.00019998	0.0045767		25132	234	234							protein binding	#N/A	#N/A	#N/A	#N/A	#N/A	#N/A		regulation of defense response to virus by host				7
antigen processing and presentation of endogenous peptide antigen via MHC class Ib via ER pathway, TAP-dependent	8	8	8	8	8	8	8	1e-100	0.00019998	0.0045767		1938	1937	1937							antigen processing and presentation of endogenous peptide antigen via MHC class Ib via ER pathway	#N/A	#N/A	#N/A	#N/A	#N/A	#N/A		endoderm formation				22
peptide antigen transport	10	10	10	10	10	10	10	0.00037378	0.00029997	0.0063174		25121	10302, 26135	10302	26135						peptide transport	antigen processing and presentation of peptide antigen	#N/A	#N/A	#N/A	#N/A	#N/A		negative regulation of MAPK cascade				28
positive regulation of T cell activation via T cell receptor contact with antigen bound to MHC molecule on antigen presenting cell	9	9	9	9	9	9	9	0.099994	0.0041996	0.047429		47247	2148, 27714, 27778, 47245, 1740	2148	27714	27778	47245	1740			positive regulation of immune effector process	positive regulation of immune response	positive regulation of T cell activation	regulation of T cell activation via T cell receptor contact with antigen bound to MHC molecule on antigen presenting cell	T cell activation via T cell receptor contact with antigen bound to MHC molecule on antigen presenting cell	#N/A	#N/A		disruption of cells of other organism				41
MHC class II protein complex binding	33	33	33	33	33	33	33	0.083335	9.999e-05	0.0028731		13979	13976	13976							MHC protein complex binding	#N/A	#N/A	#N/A	#N/A	#N/A	#N/A		antigen processing and presentation of endogenous peptide antigen				41
peptide antigen assembly with MHC class II protein complex	18	18	18	18	18	18	18	1e-100	9.999e-05	0.0028731		1952	1950, 1848, 1944	1950	1848	1944					peptide antigen assembly with MHC protein complex	MHC class II protein complex assembly	antigen processing and presentation of peptide antigen via MHC class II	#N/A	#N/A	#N/A	#N/A		regulation of nitric-oxide synthase activity				22
MHC class II protein complex assembly	8	8	8	8	8	8	8	1e-100	0.00019998	0.0045767		1848	1845	1845							MHC protein complex assembly	#N/A	#N/A	#N/A	#N/A	#N/A	#N/A		androgen metabolic process				9
estradiol 17-beta-dehydrogenase activity	14	14	14	14	14	14	14	0.16326	0.0037996	0.043948		3457	17567	17567							steroid dehydrogenase activity, acting on the CH-OH group of donors, NAD or NADP as acceptor	#N/A	#N/A	#N/A	#N/A	#N/A	#N/A		endocrine system development				66
testosterone dehydrogenase (NAD+) activity	10	10	10	10	10	10	10	0.070496	0.0012999	0.020034		25185	17567	17567							steroid dehydrogenase activity, acting on the CH-OH group of donors, NAD or NADP as acceptor	#N/A	#N/A	#N/A	#N/A	#N/A	#N/A		foregut morphogenesis				9
fatty-acyl-CoA biosynthetic process	20	20	20	20	20	20	20	0.1709	0.00059994	0.010984		25108	19103, 33423, 40871	19103	33423	40871					fatty-acyl-CoA metabolic process	acyl-CoA biosynthetic process	fatty acid derivative biosynthetic process	#N/A	#N/A	#N/A	#N/A		regulation of cell cycle phase transition				67
quinone binding	15	15	15	15	15	15	15	0.062503	0.00019998	0.0045767		26166	26165	26165							cofactor binding	#N/A	#N/A	#N/A	#N/A	#N/A	#N/A		positive regulation of viral transcription				16
3-oxoacyl-[acyl-carrier-protein] reductase (NADH) activity	7	7	7	7	7	7	7	1.7446e-16	0.00019998	0.0045767		25175	10950	10950							oxidoreductase activity, acting on the CH-OH group of donors, NAD or NADP as acceptor	#N/A	#N/A	#N/A	#N/A	#N/A	#N/A		cysteine-type endopeptidase regulator activity involved in apoptotic process				19
digestion	24	24	24	24	24	24	24	0.23892	0.0022998	0.031172		6412	16340	16340							multicellular organismal process	#N/A	#N/A	#N/A	#N/A	#N/A	#N/A		regulation of cardiac muscle cell apoptotic process				23
small ribosomal subunit	19	19	19	19	19	19	19	0.17352	0.0012999	0.020034		10401									#N/A	#N/A	#N/A	#N/A	#N/A	#N/A	#N/A		NIK/NF-kappaB signaling				74
positive regulation of translational fidelity	12	12	12	12	12	12	12	1.3694e-08	9.999e-05	0.0028731		24155	5367, 10535	5367	10535						regulation of translational fidelity	positive regulation of translation	#N/A	#N/A	#N/A	#N/A	#N/A		regulation of p38MAPK cascade				25
regulation of long-term synaptic potentiation	19	19	19	19	19	19	19	0.2094	0.0027997	0.035468		39595	26255, 30115	26255	30115						regulation of synaptic plasticity	long-term synaptic potentiation	#N/A	#N/A	#N/A	#N/A	#N/A		blastocyst growth				12
protein tyrosine kinase collagen receptor activity	7	7	7	7	7	7	7	1.7436e-06	0.0017998	0.025919		20312	3842, 20314	3842	20314						transmembrane receptor protein tyrosine kinase activity	collagen receptor activity	#N/A	#N/A	#N/A	#N/A	#N/A		membrane assembly				9
positive regulation of superoxide anion generation	15	15	15	15	15	15	15	0.17364	0.0037996	0.043948		16736	16734, 9007, 21193	16734	9007	21193					regulation of superoxide anion generation	positive regulation of reactive oxygen species metabolic process	superoxide anion generation	#N/A	#N/A	#N/A	#N/A		endopeptidase regulator activity				37
low-density lipoprotein particle remodeling	16	16	16	16	16	16	16	0.057727	9.999e-05	0.0028731		18169	18164	18164							plasma lipoprotein particle remodeling	#N/A	#N/A	#N/A	#N/A	#N/A	#N/A		nucleobase-containing compound catabolic process				25
peptide hormone binding	35	35	35	35	35	35	35	0.17868	9.999e-05	0.0028731		11320	20969, 21201	20969	21201						peptide binding	hormone binding	#N/A	#N/A	#N/A	#N/A	#N/A		anatomical structure maturation				12
negative regulation of cardiac muscle cell proliferation	15	15	15	15	15	15	15	0.06653	0.00019998	0.0045767		29869	6735, 29721, 29868, 29863	6735	29721	29868	29863				negative regulation of cell proliferation	negative regulation of cardiac muscle tissue growth	regulation of cardiac muscle cell proliferation	cardiac muscle cell proliferation	#N/A	#N/A	#N/A		regulation of cytokine secretion				46
heart trabecula formation	13	13	13	13	13	13	13	1.9033e-05	9.999e-05	0.0028731		30171	30167, 2613, 31189	30167	2613	31189					trabecula formation	cardiac chamber morphogenesis	heart trabecula morphogenesis	#N/A	#N/A	#N/A	#N/A		keratinocyte differentiation				164
positive regulation of B cell activation	50	50	50	50	50	50	50	0.2377	0.00019998	0.0045767		27779	27772, 28109, 20824	27772	28109	20824					regulation of B cell activation	positive regulation of lymphocyte activation	B cell activation	#N/A	#N/A	#N/A	#N/A		muscle contraction				26
DNA polymerase binding	12	12	12	12	12	12	12	0.14155	0.0036996	0.04323		32018	11400	11400							enzyme binding	#N/A	#N/A	#N/A	#N/A	#N/A	#N/A		skeletal muscle organ development				38
positive regulation of keratinocyte proliferation	14	14	14	14	14	14	14	0.075005	0.00049995	0.0094379		9171	9170, 27615, 22143	9170	27615	22143					regulation of keratinocyte proliferation	positive regulation of epithelial cell proliferation	keratinocyte proliferation	#N/A	#N/A	#N/A	#N/A		dendritic cell migration				14
T cell activation involved in immune response	20	20	20	20	20	20	20	0.15252	0.00039996	0.0078345		1735	1734, 20823	1734	20823						lymphocyte activation involved in immune response	T cell activation	#N/A	#N/A	#N/A	#N/A	#N/A		cellular response to acetylcholine				14
[truncated: 2,113 more rows]

## Sheet: c3_vs_c4-sig-mixdirup
Name	Genes (up)	Genes (up)	Genes (up)	Genes (up)	Genes (up)	Stat (mix.dir.up)	p (mix.dir.up)	p adj (mix.dir.up)		goid	goid parent	goid parent		go term		go term summary				n
[truncated: 33 more rows]

## Sheet: c3_vs_c4-sig-distdirdn
Name	Genes (down)	Genes (down)	Genes (down)	Genes (down)	Genes (down)	Stat (dist.dir.dn)	p (dist.dir.dn)	p adj (dist.dir.dn)		goid	goid parent	goid parent					go term						go term summary
[truncated: 320 more rows]

[truncated: 6 more sheets: c1_vs_c4summary, c2_vs_c4summary, c3_vs_c4summary, c1+2+3_vs_c4summary, GO_terms, GO_relationships]
