# Supplementary material for: Systems Analysis Reveals Ageing-Related Perturbations in Retinoids and Sex Hormones in Alzheimer’s and Parkinson’s Diseases
Source: Biomedicines. 2021 Sep 24;9(10):1310. doi: 10.3390/biomedicines9101310 (PMC8533098; doi:10.3390/biomedicines9101310)
Supplement: Supplementary file 1 [file biomedicines-09-01310-s001.zip › supplementary-data/SuppDataS2_FBA_main.xlsx]

## Sheet: c1_vs_c4
	iADPD1	iADPDControl	Diff	Equation	Subsystem
HMR_3843	0.11261	9.6901	-9.57749	3-phosphoserine[c] + H2O[c] => Pi[c] + serine[c]	Glycine, serine and threonine metabolism
HMR_1967	0	8.9339	-8.9339	NAD+[c] + dehydroepiandrosterone[c] => 5-androstene-3,17-dione[c] + H+[c] + NADH[c]	Androgen metabolism
HMR_2019	0	8.9317	-8.9317	5alpha-androstane-3,17-dione[r] + H+[r] + NADPH[r] => NADP+[r] + androsterone[r]	Androgen metabolism
HMR_1503	0	8.9238	-8.9238	4alpha-hydroxymethyl-5alpha-cholesta-8,24-dien-3beta-ol[c] + H+[c] + NADPH[c] + O2[c] => 4alpha-formyl-5alpha-cholesta-8,24-dien-3beta-ol[c] + 2 H2O[c] + NADP+[c]	Cholesterol biosynthesis 1 (Bloch pathway)
HMR_3770	-8.7641	0	-8.7641	3-methylcrotonyl-CoA[m] + FADH2[m] <=> FAD[m] + isovaleryl-CoA[m]	Glycine, serine and threonine metabolism
HMR_8603	0	8.6402	-8.6402	acetyl-CoA[c] + putrescine[c] => CoA[c] + N-acetylputrescine[c]	Arginine and proline metabolism
HMR_1974	0	4.8602	-4.8602	4-androstene-3,17-dione[r] + H+[r] + NADPH[r] => NADP+[r] + testosterone[r]	Androgen metabolism
HMR_6973	0	4.8589	-4.8589	H2O[c] + NAD+[c] + spermine monoaldehyde[c] => H+[c] + NADH[c] + spermic acid 1[c]	Arginine and proline metabolism
HMR_8098	0	4.8226	-4.8226	L-erythro-4-hydroxyglutamate[m] + OAA[m] => 4-hydroxy-2-oxoglutarate[m] + aspartate[m]	Arginine and proline metabolism
HMR_6966	0	4.8189	-4.8189	1,3-diaminopropane[c] + 1-pyrroline[c] <=> dehydrospermidine[c]	Arginine and proline metabolism
HMR_7299	0	4.6979	-4.6979	glucosyl-(alpha-D-mannosyl)7-beta-D-mannosyl-diacetylchitobiosyl-L-asparagine, isoform C (protein)[r] => glucosyl-(alpha-D-mannosyl)7-beta-D-mannosyl-diacetylchitobiosyl-L-asparagine, isoform C (protein)[g]	N-glycan metabolism
HMR_7300	0	4.6979	-4.6979	(alpha-D-mannosyl)7-beta-D-mannosyl-diacetylchitobiosyl-L-asparagine, isoform B (protein)[r] => (alpha-D-mannosyl)7-beta-D-mannosyl-diacetylchitobiosyl-L-asparagine, isoform B (protein)[g]	N-glycan metabolism
HMR_8610	-4.6133	0	-4.6133	FAD[c] + proline[c] => 1-pyrroline-5-carboxylate[c] + FADH2[c]	Arginine and proline metabolism
HMR_3847	0	4.5058	-4.5058	CoA[m] + L-2-amino-3-oxobutanoic acid[m] <=> acetyl-CoA[m] + glycine[m]	Glycine, serine and threonine metabolism
HMR_3845	0	4.2182	-4.2182	THF[c] + serine[c] <=> 5,10-methylene-THF[c] + H2O[c] + glycine[c]	Glycine, serine and threonine metabolism
HMR_0276	0	3.4808	-3.4808	(6Z,9Z)-octadecadienoyl-CoA[c] + H2O[c] => (6Z,9Z)-octadecadienoic acid[c] + CoA[c]	Acyl-CoA hydrolysis
HMR_3590	0	3.4808	-3.4808	H2O[l] + cholesterol-ester-7,10,13,16-docosa[l] => adrenic acid[l] + cholesterol[l]	Formation and hydrolysis of cholesterol esters
HMR_3645	0	2.5457	-2.5457	cholesterol[r] + nonadecanoyl-CoA[r] => CoA[r] + cholesterol-ester-nanode[r]	Formation and hydrolysis of cholesterol esters
HMR_3640	0	2.4861	-2.4861	cholesterol[r] + cis-vaccenoyl-CoA[r] => CoA[r] + cholesterol-ester-cis-vac[r]	Formation and hydrolysis of cholesterol esters
HMR_3277	0	2.4651	-2.4651	H2O[m] + trans,cis,cis-2,9,12-octadecatrienoyl-CoA[m] => (3S)-3-hydroxylinoleoyl-CoA[m]	Beta oxidation of di-unsaturated fatty acids (n-6) (mitochondrial)
HMR_7436	-2.346	0	-2.346	UDP-N-acetyl-D-galactosamine[g] + [protein]-L-serine[g] => Tn-antigen[g] + UDP[g]	O-glycan metabolism
HMR_0280	0	2.256	-2.256	H2O[c] + nonadecanoyl-CoA[c] => CoA[c] + nonadecylic acid[c]	Acyl-CoA hydrolysis
HMR_3589	0	2.256	-2.256	H2O[l] + cholesterol-ester-arach[l] => arachidonate[l] + cholesterol[l]	Formation and hydrolysis of cholesterol esters
HMR_1195	-2.1504	0	-2.1504	5-oxo-(6E)-12-epi-LTB4[r] + H+[r] + NADPH[r] => 6,7-dihydro-5-oxo-12-epi-LTB4[r] + NADP+[r]	Leukotriene metabolism
HMR_1969	0	2.1091	-2.1091	PAPS[c] + dehydroepiandrosterone[c] => PAP[c] + dehydroepiandrosterone sulfate[c]	Androgen metabolism
HMR_3841	0	2.1091	-2.1091	3-phosphonooxypyruvate[c] + glutamate[c] <=> 3-phosphoserine[c] + AKG[c]	Glycine, serine and threonine metabolism
HMR_0410	-1.9134	0	-1.9134	H2O[c] + arachidonyl-CoA[c] => CoA[c] + arachidonate[c]	Acyl-CoA hydrolysis
HMR_3784	0	1.3941	-1.3941	2-methylbutyryl-CoA[m] + FAD[m] <=> FADH2[m] + tiglyl-CoA[m]	Glycine, serine and threonine metabolism
HMR_0956	0	0.83241	-0.83241	FADH2[r] + O2[r] + arachidonate[r] => 14,15-EET[r] + FAD[r] + H2O[r]	Arachidonic acid metabolism
HMR_3639	0	0.83241	-0.83241	(13Z)-octadecenoyl-CoA[r] + cholesterol[r] => CoA[r] + cholesterol-ester-13-octade[r]	Formation and hydrolysis of cholesterol esters
HMR_1526	-0.77172	0	-0.77172	H+[c] + NADPH[c] + desmosterol[c] => NADP+[c] + cholesterol[c]	Cholesterol biosynthesis 1 (Bloch pathway)
HMR_3797	-0.80592	-0.06299	-0.74293	AMP[m] + PPi[m] + propanoyl-CoA[m] <=> ATP[m] + CoA[m] + propanoate[m]	Propanoate metabolism
HMR_8511	-0.77172	-0.02879	-0.74293	(R)-S-lactoylglutathione[m] + H2O[m] => D-lactate[m] + GSH[m]	Pyruvate metabolism
HMR_0933	0	0.73162	-0.73162	H+[c] + NADPH[c] + O2[c] + arachidonate[c] => 9-HETE[c] + H2O[c] + NADP+[c]	Arachidonic acid metabolism
HMR_0938	0	0.73162	-0.73162	H+[c] + NADPH[c] + O2[c] + arachidonate[c] => 17-HETE[c] + H2O[c] + NADP+[c]	Arachidonic acid metabolism
HMR_0939	0	0.73162	-0.73162	H+[c] + NADPH[c] + O2[c] + arachidonate[c] => 18-HETE[c] + H2O[c] + NADP+[c]	Arachidonic acid metabolism
HMR_0957	0	0.73162	-0.73162	14,15-EET[c] + H2O[c] => 14,15-DHET[c]	Arachidonic acid metabolism
HMR_0963	0	0.73162	-0.73162	5(S)-HPETE[m] + 2 GSH[m] => 5(S)-HETE[m] + GSSG[m] + H2O[m]	Arachidonic acid metabolism
HMR_2007	-0.67528	0	-0.67528	H+[c] + NADPH[c] + O2[c] + progesterone[c] => 11-deoxycorticosterone[c] + H2O[c] + NADP+[c]	Steroid metabolism
HMR_0362	-0.515	0	-0.515	(5Z,8Z,11Z,14Z,17Z)-eicosapentaenoyl-CoA[c] + H2O[c] => CoA[c] + EPA[c]	Acyl-CoA hydrolysis
HMR_4709	-0.47298	0	-0.47298	2-deoxy-D-ribose-1-phosphate[c] + hypoxanthine[c] <=> Pi[c] + deoxyinosine[c]	Purine metabolism
HMR_4414	2.1157	2.5457	-0.43	ATP[c] + galactose[c] => ADP[c] + galactose-1-phosphate[c]	Galactose metabolism
HMR_7868	0	0.42766	-0.42766	GDP[n] + UDP[n] <=> GTP[n] + UMP[n]	Nucleotide metabolism
HMR_0272	0	0.40614	-0.40614	(7Z)-octadecenoyl-CoA[c] + H2O[c] => (7Z)-octadecenoic acid[c] + CoA[c]	Acyl-CoA hydrolysis
HMR_3631	0	0.40614	-0.40614	cholesterol[r] + pentadecanoyl-CoA[r] => CoA[r] + cholesterol-ester-penta[r]	Formation and hydrolysis of cholesterol esters
HMR_4137	0	0.38942	-0.38942	CoA[m] + NAD+[m] + pyruvate[m] => CO2[m] + H+[m] + NADH[m] + acetyl-CoA[m]	Glycolysis / Gluconeogenesis
HMR_1968	0	0.33376	-0.33376	NAD+[r] + dehydroepiandrosterone[r] => 5-androstene-3,17-dione[r] + H+[r] + NADH[r]	Androgen metabolism
HMR_4641	0.0066	0.33996	-0.33336	ATP[c] + deoxyuridine[c] => ADP[c] + dUMP[c]	Nucleotide metabolism
HMR_7864	-0.0062	0.30236	-0.30856	CDP[n] + UDP[n] <=> CTP[n] + UMP[n]	Nucleotide metabolism
HMR_3890	0	0.30236	-0.30236	ATP[c] + NH3[c] + glutamate[c] => ADP[c] + Pi[c] + glutamine[c]	Alanine, aspartate and glutamate metabolism
HMR_3892	0	0.30236	-0.30236	H2O[m] + glutamine[m] => NH3[m] + glutamate[m]	Alanine, aspartate and glutamate metabolism
HMR_3903	0	0.30236	-0.30236	ATP[c] + H2O[c] + aspartate[c] + glutamine[c] => AMP[c] + PPi[c] + asparagine[c] + glutamate[c]	Alanine, aspartate and glutamate metabolism
HMR_1093	0	0.30236	-0.30236	H+[c] + NADPH[c] + O2[c] + leukotriene A4[c] => 5,6-epoxytetraene[c] + H2O[c] + NADP+[c]	Leukotriene metabolism
HMR_4106	0	0.30236	-0.30236	malonyl-CoA[m] => CO2[m] + acetyl-CoA[m]	Propanoate metabolism
HMR_1448	0	0.29376	-0.29376	(R)-5-phosphomevalonate[c] + ATP[c] <=> (R)-5-diphosphomevalonate[c] + ADP[c]	Cholesterol biosynthesis 1 (Bloch pathway)
HMR_7873	0	0.29376	-0.29376	UDP[c] + dGDP[c] <=> UMP[c] + dGTP[c]	Nucleotide metabolism
HMR_0457	0	0.29371	-0.29371	ATP[c] + glycerate[c] => 3-phospho-D-glycerate[c] + ADP[c]	Glycine, serine and threonine metabolism
HMR_1114	-0.25492	0.03672	-0.29164	12-oxo-20-carboxy-LTB4[c] + H2O[c] <=> 12-oxo-20-trihydroxy-LTB4[c]	Leukotriene metabolism
HMR_1112	-0.25492	0	-0.25492	12-oxo-20-dihydroxy-LTB4[r] + H+[r] + NADPH[r] + O2[r] => 12-oxo-20-trihydroxy-LTB4[r] + H2O[r] + NADP+[r]	Leukotriene metabolism
HMR_4280	1.9134	2.1563	-0.2429	H+[m] + NADH[m] + pyruvate[m] => L-lactate[m] + NAD+[m]	Pyruvate metabolism
HMR_4317	0.12256	0.33376	-0.2112	ATP[c] + D-glucitol[c] => ADP[c] + sorbitol-3-phosphate[c]	Fructose and mannose metabolism
HMR_3577	0	0.196	-0.196	H2O[l] + cholesterol-ester-5,8,11,14,17-eico[l] => EPA[l] + cholesterol[l]	Formation and hydrolysis of cholesterol esters
HMR_0366	0	0.19	-0.19	(7Z,10Z,13Z,16Z,19Z)-docosapentaenoyl-CoA[c] + H2O[c] => CoA[c] + DPA[c]	Acyl-CoA hydrolysis
HMR_6623	0	0.1684	-0.1684	dGTP[c] + deoxyuridine[c] => dGDP[c] + dUMP[c]	Pyrimidine metabolism
HMR_1113	0	0.14688	-0.14688	12,20-dioxo-LTB4[c] + H2O[c] <=> 12-oxo-20-dihydroxy-LTB4[c]	Leukotriene metabolism
HMR_7744	-0.13116	0	-0.13116	H2O[c] + pseudouridine-5-phosphate[c] <=> ribose-5-phosphate[c] + uracil[c]	Pyrimidine metabolism
HMR_6613	-0.12806	0	-0.12806	dADP[n] + dTDP[n] <=> dATP[n] + dTMP[n]	Pyrimidine metabolism
HMR_4004	-0.12746	0	-0.12746	2 ADP[m] <=> AMP[m] + ATP[m]	Purine metabolism
HMR_4082	-0.12746	0	-0.12746	AMP[m] + H2O[m] => Pi[m] + adenosine[m]	Purine metabolism
HMR_1470	-0.11886	0	-0.11886	H+[c] + NADPH[c] + O2[c] + squalene[c] => H2O[c] + NADP+[c] + squalene 2,3-oxide[c]	Cholesterol biosynthesis 1 (Bloch pathway)
HMR_3750	-0.11886	0	-0.11886	CoA[m] + isobutyrylglycine[m] <=> glycine[m] + isobutyryl-CoA[m]	Glycine, serine and threonine metabolism
HMR_4109	0	0.11016	-0.11016	AKG[m] + alanine[m] <=> glutamate[m] + pyruvate[m]	Alanine, aspartate and glutamate metabolism
HMR_4115	0	0.11016	-0.11016	2-oxoglutaramate[m] + H2O[m] => AKG[m] + NH3[m]	Alanine, aspartate and glutamate metabolism
HMR_0320	0	0.10079	-0.10079	(13Z)-docosenoyl-CoA[c] + H2O[c] => CoA[c] + cis-erucic acid[c]	Acyl-CoA hydrolysis
HMR_0931	0	0.10079	-0.10079	H+[c] + NADPH[c] + O2[c] + arachidonate[c] => 7-HETE[c] + H2O[c] + NADP+[c]	Arachidonic acid metabolism
HMR_0942	0	0.10079	-0.10079	H+[c] + NADPH[c] + O2[c] + arachidonate[c] => 5,6-EET[c] + H2O[c] + NADP+[c]	Arachidonic acid metabolism
HMR_0944	0	0.10079	-0.10079	FADH2[r] + O2[r] + arachidonate[r] => 5,6-EET[r] + FAD[r] + H2O[r]	Arachidonic acid metabolism
HMR_0947	0	0.10079	-0.10079	FADH2[c] + O2[c] + arachidonate[c] => 8,9-EET[c] + FAD[c] + H2O[c]	Arachidonic acid metabolism
HMR_0961	0	0.10079	-0.10079	5(S)-HETE[c] + 2 H+[c] + O2[c] => H2O[c] + leukotriene B4[c]	Arachidonic acid metabolism
HMR_0964	0	0.10079	-0.10079	5(S)-HETE[m] + 2 H+[m] + O2[m] => H2O[m] + leukotriene B4[m]	Arachidonic acid metabolism
HMR_0967	0	0.10079	-0.10079	5(S)-HETE[r] + 2 H+[r] + O2[r] => H2O[r] + leukotriene B4[r]	Arachidonic acid metabolism
HMR_4077	0	0.098	-0.098	S-adenosylmethioninamine[c] + spermidine[c] => 5-methylthioadenosine[c] + H+[c] + spermine[c]	Arginine and proline metabolism
HMR_4778	0	0.098	-0.098	NAD+[c] + trans-4-hydroxy-L-proline[c] => H+[c] + L-1-pyrroline-3-hydroxy-5-carboxylate[c] + NADH[c]	Arginine and proline metabolism
HMR_4212	0.0062	0.098	-0.0918	ornithine[c] => CO2[c] + putrescine[c]	Arginine and proline metabolism
HMR_1973	0	0.083	-0.083	4-androstene-3,17-dione[c] + H+[c] + NADPH[c] => NADP+[c] + testosterone[c]	Androgen metabolism
HMR_3567	0	0.083	-0.083	H2O[l] + cholesterol-ester-13-docose[l] => cholesterol[l] + cis-erucic acid[l]	Formation and hydrolysis of cholesterol esters
HMR_3293	0	0.079	-0.079	3-oxolaur-6-cis-enoyl-CoA[m] + CoA[m] => 4-cis-decenoyl-CoA[m] + acetyl-CoA[m]	Beta oxidation of di-unsaturated fatty acids (n-6) (mitochondrial)
HMR_2260	0	0.06299	-0.06299	3-oxononadecanoyl-CoA[c] + H+[c] + NADPH[c] => 3-hydroxynonadecanoyl-CoA[c] + NADP+[c]	Fatty acid elongation (odd-chain)
HMR_3839	0	0.06299	-0.06299	3-phospho-D-glycerate[c] + NAD+[c] <=> 3-phosphonooxypyruvate[c] + H+[c] + NADH[c]	Glycine, serine and threonine metabolism
HMR_8085	0	0.06299	-0.06299	H2O[g] + cGMP[g] => GMP[g]	Nucleotide metabolism
HMR_3533	0	0.049	-0.049	3(S)-hydroxy-4-methyl-pentanoyl-CoA[m] + NAD+[m] => 3-oxo-4-methyl-pentanoyl-CoA[m] + H+[m] + NADH[m]	Beta oxidation of branched-chain fatty acids (mitochondrial)
HMR_3534	0	0.049	-0.049	3-oxo-4-methyl-pentanoyl-CoA[m] + CoA[m] => acetyl-CoA[m] + isobutyryl-CoA[m]	Beta oxidation of branched-chain fatty acids (mitochondrial)
HMR_2020	0	0.0417	-0.0417	H2O[c] + androsterone sulfate[c] <=> androsterone[c] + sulfate[c]	Androgen metabolism
HMR_6624	0	0.0417	-0.0417	dGTP[m] + deoxyuridine[m] => dGDP[m] + dUMP[m]	Pyrimidine metabolism
HMR_1963	0	0.0413	-0.0413	17alpha-hydroxypregnenolone sulfate[c] + H2O[c] => 17alpha-hydroxypregnenolone[c] + sulfate[c]	Androgen metabolism
HMR_1959	0	0.03672	-0.03672	17alpha-hydroxypregnenolone[c] + H+[c] + NADPH[c] + O2[c] => H2O[c] + NADP+[c] + acetate[c] + dehydroepiandrosterone[c]	Androgen metabolism
HMR_3250	0	0.03672	-0.03672	FAD[m] + palmitoleoyl-CoA[m] => FADH2[m] + trans,cis-hexadeca-2,9-dienoyl-CoA[m]	Beta oxidation of unsaturated fatty acids (n-7) (mitochondrial)
HMR_1465	0	0.03672	-0.03672	2 farnesyl-PP[c] <=> PPi[c] + presqualene-PP[c]	Cholesterol biosynthesis 1 (Bloch pathway)
HMR_3633	0	0.03672	-0.03672	7-hexadecenoyl-CoA[r] + cholesterol[r] => CoA[r] + cholesterol-ester-7-hexa[r]	Formation and hydrolysis of cholesterol esters
HMR_1115	0	0.03672	-0.03672	12-oxo-20-carboxy-LTB4[r] + H2O[r] <=> 12-oxo-20-trihydroxy-LTB4[r]	Leukotriene metabolism
HMR_1116	0	0.03672	-0.03672	12-oxo-20-carboxy-LTB4[c] + H+[c] + NADPH[c] => 12-oxo-10,11-dihydro-20-COOH-LTB4[c] + NADP+[c]	Leukotriene metabolism
HMR_1117	0	0.03672	-0.03672	12-oxo-20-carboxy-LTB4[r] + H+[r] + NADPH[r] => 12-oxo-10,11-dihydro-20-COOH-LTB4[r] + NADP+[r]	Leukotriene metabolism
HMR_1120	0	0.03672	-0.03672	12-keto-LTB4[m] + GSH[m] => 12-oxo-c-LTB3[m]	Leukotriene metabolism
HMR_1121	0	0.03672	-0.03672	12-keto-LTB4[r] + GSH[r] => 12-oxo-c-LTB3[r]	Leukotriene metabolism
HMR_6905	0	0.03672	-0.03672	3,4-dihydroxy-5-all-trans-decaprenylbenzoate[m] + SAM[m] => 3-methoxy-4-hydroxy-5-all-trans-decaprenylbenzoate[m] + SAH[m]	Terpenoid backbone biosynthesis
HMR_3905	0.023309	0.059613	-0.036304	NAD+[c] + ethanol[c] => H+[c] + NADH[c] + acetaldehyde[c]	Glycolysis / Gluconeogenesis
HMR_2261	0	0.03499	-0.03499	3-hydroxynonadecanoyl-CoA[c] => (2E)-nonadecenoyl-CoA[c] + H2O[c]	Fatty acid elongation (odd-chain)
HMR_6961	0	0.0297	-0.0297	H2O[c] + N1-acetylspermidine[c] + O2[c] => H2O2[c] + acetamidopropanal[c] + putrescine[c]	Arginine and proline metabolism
HMR_8604	0	0.0297	-0.0297	H2O[c] + N-acetylputrescine[c] + O2[c] => H2O2[c] + N4-acetylaminobutanal[c] + NH3[c]	Arginine and proline metabolism
HMR_2259	0	0.02879	-0.02879	heptadecanoyl-CoA[c] + malonyl-CoA[c] => 3-oxononadecanoyl-CoA[c] + CO2[c] + CoA[c]	Fatty acid elongation (odd-chain)
HMR_7957	0	0.02879	-0.02879	H+[r] + NADPH[r] + O2[r] + testosterone[r] => 19-hydroxytestosterone[r] + H2O[r] + NADP+[r]	Steroid metabolism
HMR_3635	0	0.027347	-0.027347	cholesterol[r] + heptadecanoyl-CoA[r] => CoA[r] + cholesterol-ester-hepta[r]	Formation and hydrolysis of cholesterol esters
HMR_0402	0	0.025	-0.025	H2O[c] + gamma-linolenoyl-CoA[c] => CoA[c] + gamma-linolenate[c]	Acyl-CoA hydrolysis
HMR_2016	0	0.016	-0.016	5alpha-androstane-3,17-dione[c] + H+[c] + NADH[c] => NAD+[c] + androsterone[c]	Androgen metabolism
HMR_1226	-0.016	0	-0.016	3-oxo-6(S)-hydroxy-tetradec-(8Z)-enoate[m] + CoA[m] => 4(S)-hydroxy-dodec-(6Z)-enoate[m] + acetyl-CoA[m]	Beta oxidation of poly-unsaturated fatty acids (mitochondrial)
HMR_3653	0	0.016	-0.016	cholesterol[r] + docosanoyl-CoA[r] => CoA[r] + cholesterol-ester-docosa[r]	Formation and hydrolysis of cholesterol esters
HMR_1478	-0.014858	0	-0.014858	4,4-dimethyl-14alpha-hydroxymethyl-5alpha-cholesta-8,24-dien-3beta-ol[c] + H+[c] + NADPH[c] + O2[c] => 4,4-dimethyl-14alpha-formyl-5alpha-cholesta-8,24-dien-3beta-ol[c] + 2 H2O[c] + NADP+[c]	Cholesterol biosynthesis 1 (Bloch pathway)
HMR_0390	0	0.014	-0.014	10,13,16,19-docosatetraenoyl-CoA[c] + H2O[c] => 10,13,16,19-docosatetraenoic acid[c] + CoA[c]	Acyl-CoA hydrolysis
HMR_2014	0	0.012	-0.012	4-androstene-3,17-dione[c] + H+[c] + NADPH[c] => 5alpha-androstane-3,17-dione[c] + NADP+[c]	Androgen metabolism
HMR_3262	0	0.012	-0.012	NAD+[m] + cis-(3S)-hydroxytetradec-7-enoyl-CoA[m] => 3-oxomyrist-7-enoyl-CoA[m] + H+[m] + NADH[m]	Beta oxidation of unsaturated fatty acids (n-7) (mitochondrial)
HMR_3651	0	0.012	-0.012	(5Z,8Z,11Z)-eicosatrienoyl-CoA[r] + cholesterol[r] => CoA[r] + cholesterol-ester-5,8,11-eico[r]	Formation and hydrolysis of cholesterol esters
HMR_2678	0	0.010249	-0.010249	CoA[c] + eicosanoylcarnitine[c] <=> L-carnitine[c] + eicosanoyl-CoA[c]	Carnitine shuttle (cytosolic)
HMR_2675	0	0.0093733	-0.0093733	CoA[c] + nonadecanoylcarnitine[c] <=> L-carnitine[c] + nonadecanoyl-CoA[c]	Carnitine shuttle (cytosolic)
HMR_2726	0	0.0086	-0.0086	(7Z,10Z,13Z,16Z,19Z)-docosapentaenoyl-CoA[c] + L-carnitine[c] <=> (7Z,10Z,13Z,16Z,19Z)-docosapentaenoylcarnitine[c] + CoA[c]	Carnitine shuttle (cytosolic)
HMR_4024	-0.0079	0	-0.0079	ADP[c] + CDP[c] <=> ATP[c] + CMP[c]	Nucleotide metabolism
HMR_3285	-0.007	0	-0.007	H2O[m] + trans-2-cis,cis-5,8-tetradecatrienoyl-CoA[m] => 3(S)-hydroxy-(5Z,8Z)-tetradecadienoyl-CoA[m]	Beta oxidation of di-unsaturated fatty acids (n-6) (mitochondrial)
HMR_0426	0	0.0066	-0.0066	(4Z,7Z,10Z,13Z,16Z)-docosapentaenoyl-CoA[c] + H2O[c] => (4Z,7Z,10Z,13Z,16Z)-DPA[c] + CoA[c]	Acyl-CoA hydrolysis
HMR_6962	0	0.0066	-0.0066	H2O[p] + N1-acetylspermidine[p] + O2[p] => H2O2[p] + acetamidopropanal[p] + putrescine[p]	Arginine and proline metabolism
HMR_8605	0	0.0066	-0.0066	H2O[c] + N4-acetylaminobutanal[c] + NAD+[c] => 4-acetamidobutanoate[c] + H+[c] + NADH[c]	Arginine and proline metabolism
HMR_1445	-0.0066	0	-0.0066	(R)-mevalonate[c] + ATP[c] => (R)-5-phosphomevalonate[c] + ADP[c]	Cholesterol biosynthesis 1 (Bloch pathway)
HMR_4507	0	0.0066	-0.0066	H2O[c] + dCMP[c] => NH3[c] + dUMP[c]	Nucleotide metabolism
HMR_4601	-0.0066	0	-0.0066	ATP[m] + deoxyguanosine[m] => ADP[m] + dGMP[m]	Nucleotide metabolism
HMR_4633	0	0.0066	-0.0066	ATP[c] + deoxyadenosine[c] => ADP[c] + dAMP[c]	Nucleotide metabolism
HMR_4640	0	0.0066	-0.0066	ATP[m] + dUMP[m] => ADP[m] + dUDP[m]	Nucleotide metabolism
HMR_2024	0	0.0062	-0.0062	H+[r] + NAD+[r] + androstenediol[r] => 5-alpha-dihydrotestosterone[r] + NADH[r]	Androgen metabolism
HMR_3835	0	0.0062	-0.0062	1-pyrroline-5-carboxylate[c] + H+[c] + NADH[c] => NAD+[c] + proline[c]	Arginine and proline metabolism
HMR_3838	0	0.0062	-0.0062	1-pyrroline-5-carboxylate[m] + ubiquinol[m] <=> proline[m] + ubiquinone[m]	Arginine and proline metabolism
HMR_3895	0	0.0062	-0.0062	ATP[m] + glutamate[m] => ADP[m] + glutamyl-5-phosphate[m]	Arginine and proline metabolism
HMR_3582	0	0.0062	-0.0062	H2O[l] + cholesterol-ester-11,14,17-eico[l] => (11Z,14Z,17Z)-eicosatrienoic acid[l] + cholesterol[l]	Formation and hydrolysis of cholesterol esters
HMR_8467	0	0.0062	-0.0062	CDP[c] + UDP[c] <=> CMP[c] + UTP[c]	Nucleotide metabolism
HMR_2699	0	0.006	-0.006	CoA[c] + heneicosanoylcarnitine[c] <=> L-carnitine[c] + heneicosanoyl-CoA[c]	Carnitine shuttle (cytosolic)
HMR_2877	0	0.0054	-0.0054	12,15,18,21-tetracosatetraenoyl-CoA[c] + L-carnitine[c] <=> 12,15,18,21-tetracosatetraenoylcarnitine[c] + CoA[c]	Carnitine shuttle (cytosolic)
HMR_2672	0	0.0051244	-0.0051244	(6Z,9Z)-octadecadienoyl-CoA[c] + L-carnitine[c] <=> (6Z,9Z)-octadecadienoylcarnitine[c] + CoA[c]	Carnitine shuttle (cytosolic)
HMR_2660	0	0.0047	-0.0047	CoA[c] + octadecenoylcarnitine(7)[c] <=> L-carnitine[c] + cis-vaccenoyl-CoA[c]	Carnitine shuttle (cytosolic)
HMR_2722	0	0.0037	-0.0037	(5Z,8Z,11Z,14Z,17Z)-eicosapentaenoylcarnitine[c] + L-carnitine[m] <=> (5Z,8Z,11Z,14Z,17Z)-eicosapentaenoylcarnitine[m] + L-carnitine[c]	Carnitine shuttle (mitochondrial)
HMR_1519	-0.0037	0	-0.0037	7-dehydrodesmosterol[c] + H+[c] + NADPH[c] => NADP+[c] + desmosterol[c]	Cholesterol biosynthesis 1 (Bloch pathway)
HMR_3966	0	0.0037	-0.0037	ATP[m] + H2O[m] => AMP[m] + PPi[m]	Nucleotide metabolism
HMR_3521	0	0.0025	-0.0025	4(R),8-dimethyl-nonanoyl-CoA[c] + L-carnitine[c] <=> 4,8-dimethylnonanoylcarnitine[c] + CoA[c]	Carnitine shuttle (cytosolic)
HMR_0264	0	0.0016	-0.0016	H2O[c] + oleoyl-CoA[c] => CoA[c] + oleate[c]	Acyl-CoA hydrolysis
HMR_3203	0	0.0016	-0.0016	(2E)-pentenoyl-CoA[m] + H2O[m] => 3-hydroxypentanoyl-CoA[m]	Beta oxidation of odd-chain fatty acids (mitochondrial)
HMR_7291	-1.0056e-05	0	-1.0056e-05	H2O[r] + glucosyl-(alpha-D-mannosyl)7-beta-D-mannosyl-diacetylchitobiosyl-L-asparagine, isoform C (protein)[r] => glucosyl-(alpha-D-mannosyl)6-beta-D-mannosyl-diacetylchitobiosyl-L-asparagine (protein)[r] + mannose[r]	N-glycan metabolism
HMR_5291	-1.0056e-05	0	-1.0056e-05	237 ATP[l] + 237 H2O[l] + LPL[l] => 237 ADP[l] + 237 Pi[l] + 34 alanine[l] + 22 arginine[l] + 20 asparagine[l] + 22 aspartate[l] + 10 cysteine[l] + 31 glutamate[l] + 13 glutamine[l] + 32 glycine[l] + 16 histidine[l] + 25 isoleucine[l] + 38 leucine[l] + 35 lysine[l] + 7 methionine[l] + 21 phenylalanine[l] + 20 proline[l] + 43 serine[l] + 25 threonine[l] + 9 tryptophan[l] + 17 tyrosine[l] + 35 vali…	Protein degradation
HMR_2996	0	9.6901e-06	-9.6901e-06	AMP[r] + PPi[r] + arachidonyl-CoA[r] <=> ATP[r] + CoA[r] + arachidonate[r]	Fatty acid activation (endoplasmic reticular)
HMR_3579	0	9.6901e-06	-9.6901e-06	H2O[l] + cholesterol-ester-9,12,15,18,21-tetra[l] => (9Z,12Z,15Z,18Z,21Z)-TPA[l] + cholesterol[l]	Formation and hydrolysis of cholesterol esters
HMR_5337	0	9.6901e-06	-9.6901e-06	GSH[c] + urocanate[c] => S-[2-carboxy-1-(1H-imidazol-4-yl)ethyl]glutathione[c]	Histidine metabolism
HMR_1274	0	9.6901e-06	-9.6901e-06	3(S),5(S),12(R)-trihydroxy-eicosa-8-trans-6,14-cis-trienoyl-CoA[m] + NAD+[m] => 3-oxo-5(S),12(R)-dihydroxy-eicosa-8-trans-6,14-cis-trienoyl-CoA[m] + H+[m] + NADH[m]	Leukotriene metabolism
HMR_5267	0	9.6901e-06	-9.6901e-06	43 ATP[c] + 43 H2O[c] + mitoApo-[ACP][c] => 43 ADP[c] + 43 Pi[c] + 3 alanine[c] + arginine[c] + asparagine[c] + 13 aspartate[c] + cysteine[c] + 9 glutamate[c] + 3 glutamine[c] + 3 glycine[c] + histidine[c] + 8 isoleucine[c] + 10 leucine[c] + 7 lysine[c] + 5 methionine[c] + 3 phenylalanine[c] + 5 proline[c] + 3 serine[c] + threonine[c] + 4 tyrosine[c] + 6 valine[c]	Protein degradation
HMR_7276	0	-9.6901e-06	9.6901e-06	G10596[r] + dolichyl-phosphate-D-mannose[r] => G10597[r] + dolichyl-phosphate[r]	N-glycan metabolism
HMR_5266	0	-9.6901e-06	9.6901e-06	62 ATP[c] + 62 H2O[c] + apo-[ACP][c] => 62 ADP[c] + 62 Pi[c] + 11 alanine[c] + 9 arginine[c] + asparagine[c] + 8 aspartate[c] + 2 cysteine[c] + 5 glutamate[c] + 7 glutamine[c] + 6 glycine[c] + histidine[c] + 4 isoleucine[c] + 20 leucine[c] + 4 lysine[c] + 5 methionine[c] + 3 phenylalanine[c] + 9 proline[c] + 8 serine[c] + 6 threonine[c] + 4 tyrosine[c] + 11 valine[c]	Protein degradation
HMR_2156	1.0056e-05	0	1.0056e-05	butyryl-[ACP][c] + malonyl-[ACP][c] => 3-oxohexanoyl-[ACP][c] + CO2[c] + [ACP][c]	Fatty acid biosynthesis (even-chain)
HMR_1292	1.0056e-05	0	1.0056e-05	(18E)-20-oxo-20-CoA-LTE4[p] + H2O[p] => 18(R)-hydroxy-20-oxo-20-CoA-LTE4[p]	Leukotriene metabolism
HMR_4599	1.0056e-05	0	1.0056e-05	2-oxoadipate[m] + lipoamide[m] => CO2[m] + S-glutaryldihydrolipoamide[m]	Lysine metabolism
HMR_5407	1.0056e-05	0	1.0056e-05	carbonate[s] => CO2[s] + H2O[s]	Nitrogen metabolism
HMR_0332	0.0006	0	0.0006	H2O[c] + tetracosanoyl-CoA[c] => CoA[c] + lignocerate[c]	Acyl-CoA hydrolysis
HMR_3357	0.0006	0	0.0006	H2O[p] + trans,cis-2,13-eicosadienoyl-CoA[p] => 3(S)-hydroxy-13-cis-eicosenoyl-CoA[p]	Beta oxidation of unsaturated fatty acids (n-7) (mitochondrial)
HMR_3194	0.001	0	0.001	FAD[m] + nonanoyl-CoA[m] => (2E)-nonenoyl-CoA[m] + FADH2[m]	Beta oxidation of odd-chain fatty acids (mitochondrial)
HMR_2629	0.0014	0	0.0014	L-carnitine[c] + L-palmitoylcarnitine[m] <=> L-carnitine[m] + L-palmitoylcarnitine[c]	Carnitine shuttle (mitochondrial)
HMR_3627	0	-0.0016	0.0016	cholesterol[r] + myristoyl-CoA[r] => CoA[r] + cholesterol-ester-myrist[r]	Formation and hydrolysis of cholesterol esters
HMR_4582	0.0018	0	0.0018	arginine[c] + glycine[c] <=> guanidinoacetate[c] + ornithine[c]	Glycine, serine and threonine metabolism
HMR_5394	0.0018	0	0.0018	H2O[c] + guanosine[c] => NH3[c] + xanthosine[c]	Nucleotide metabolism
HMR_6625	0.0018	0	0.0018	ATP[m] + deoxyuridine[m] => ADP[m] + dUMP[m]	Nucleotide metabolism
HMR_2599	0.0037	0	0.0037	CoA[c] + malonyl-carnitin[c] <=> L-carnitine[c] + malonyl-CoA[c]	Carnitine shuttle (cytosolic)
HMR_2695	0.0037	0	0.0037	(5Z,8Z,11Z)-eicosatrienoylcarnitine[c] + L-carnitine[m] <=> (5Z,8Z,11Z)-eicosatrienoylcarnitine[m] + L-carnitine[c]	Carnitine shuttle (mitochondrial)
HMR_1490	0.0037	0	0.0037	14-demethyllanosterol[c] + H+[c] + NADPH[c] + O2[c] => 4alpha-hydroxymethyl-4beta-methyl-5alpha-cholesta-8,24-dien-3beta-ol[c] + H2O[c] + NADP+[c]	Cholesterol biosynthesis 1 (Bloch pathway)
HMR_3593	0	-0.0037	0.0037	H2O[l] + cholesterol-ester-4,7,10,13,16-docosa[l] => (4Z,7Z,10Z,13Z,16Z)-DPA[l] + cholesterol[l]	Formation and hydrolysis of cholesterol esters
HMR_4026	0.0037	0	0.0037	ADP[m] + CDP[m] <=> ATP[m] + CMP[m]	Nucleotide metabolism
HMR_6621	0	-0.0037	0.0037	UTP[m] + thioredoxin[m] => H2O[m] + dUTP[m] + oxidized thioredoxin[m]	Pyrimidine metabolism
HMR_3191	0.0038	0	0.0038	(2E)-undecenoyl-CoA[m] + H2O[m] => 3-hydroxyundecanoyl-CoA[m]	Beta oxidation of odd-chain fatty acids (mitochondrial)
HMR_2733	0.0047	0	0.0047	(11Z,14Z,17Z)-eicosatrienoyl-CoA[c] + L-carnitine[c] <=> (11Z,14Z,17Z)-eicosatrienoylcarnitine[c] + CoA[c]	Carnitine shuttle (cytosolic)
HMR_3629	0	-0.0047	0.0047	(7Z)-tetradecenoyl-CoA[r] + cholesterol[r] => CoA[r] + cholesterol-ester-7-tetrade[r]	Formation and hydrolysis of cholesterol esters
HMR_2603	0.0048	0	0.0048	L-carnitine[c] + dodecanoylcarnitine[m] <=> L-carnitine[m] + dodecanoylcarnitine[c]	Carnitine shuttle (mitochondrial)
HMR_2047	0.0048	0	0.0048	H+[r] + NADPH[r] + O2[r] + estradiol-17beta[r] => 4-hydroxy-17beta-estradiol[r] + H2O[r] + NADP+[r]	Estrogen metabolism
HMR_2055	0.0048	0	0.0048	H+[c] + NADPH[c] + O2[c] + estrone[c] => 2-hydroxyestrone[c] + H2O[c] + NADP+[c]	Estrogen metabolism
HMR_4516	0.0048	0	0.0048	H2O[c] + dCDP[c] => Pi[c] + dCMP[c]	Nucleotide metabolism
HMR_3032	0.006	0	0.006	CoA[c] + L-octanoylcarnitine[c] <=> L-carnitine[c] + octanoyl-CoA[c]	Carnitine shuttle (cytosolic)
HMR_3837	0	-0.0062	0.0062	1-pyrroline-5-carboxylate[m] + H+[m] + NADH[m] => NAD+[m] + proline[m]	Arginine and proline metabolism
HMR_4423	0.0062	0	0.0062	H2O[s] + O2[s] + putrescine[s] => 4-aminobutanal[s] + H2O2[s] + NH3[s]	Arginine and proline metabolism
HMR_4583	0.0062	0	0.0062	SAH[c] + creatine[c] <=> SAM[c] + guanidinoacetate[c]	Arginine and proline metabolism
HMR_1550	0.0062	0	0.0062	4alpha-formyl-5alpha-cholesta-8-en-3beta-ol[c] + H+[c] + NADPH[c] + O2[c] => 4alpha-carboxy-5alpha-cholesta-8-en-3beta-ol[c] + H2O[c] + NADP+[c]	Cholesterol biosynthesis 3 (Kandustch-Russell pathway)
HMR_8473	0.0062	0	0.0062	H2O[s] + deoxyadenosine[s] => NH3[s] + deoxyinosine[s]	Nucleotide metabolism
HMR_3856	0.0062503	0	0.0062503	H+[c] + NADH[c] + methylglyoxal[c] => D-lactaldehyde[c] + NAD+[c]	Glycine, serine and threonine metabolism
HMR_2613	0.0065	0	0.0065	(9E)-tetradecenoyl-CoA[m] + L-carnitine[m] <=> CoA[m] + tetradecenoylcarnitine(5)[m]	Carnitine shuttle (mitochondrial)
HMR_2636	0.0066	0	0.0066	CoA[c] + palmitoleoyl-carnitine[c] <=> L-carnitine[c] + palmitoleoyl-CoA[c]	Carnitine shuttle (cytosolic)
HMR_3626	0	-0.0066	0.0066	cholesterol[r] + tridecanoyl-CoA[r] => CoA[r] + cholesterol-ester-tridec[r]	Formation and hydrolysis of cholesterol esters
HMR_4186	0	-0.0066	0.0066	ATP[c] + adenylyl sulfate[c] => ADP[c] + PAPS[c]	Nucleotide metabolism
HMR_7970	0	-0.0066	0.0066	H+[r] + NADPH[r] + 1.5 O2[r] + androsterone[r] => 16alpha-hydroxydehydroepiandrosterone[r] + 2 H2O[r] + NADP+[r]	Steroid metabolism
HMR_1477	0.014858	0.0079	0.006958	H+[c] + NADPH[c] + O2[c] + lanosterol[c] => 4,4-dimethyl-14alpha-hydroxymethyl-5alpha-cholesta-8,24-dien-3beta-ol[c] + H2O[c] + NADP+[c]	Cholesterol biosynthesis 1 (Bloch pathway)
HMR_3227	0	-0.007	0.007	H2O[m] + trans,cis-octadeca-2,9-dienoyl-CoA[m] => (S)-3-hydroxyoleyleoyl-CoA[m]	Beta oxidation of unsaturated fatty acids (n-9) (mitochondrial)
HMR_3652	0	-0.007	0.007	cholesterol[r] + heneicosanoyl-CoA[r] => CoA[r] + cholesterol-ester-heneico[r]	Formation and hydrolysis of cholesterol esters
HMR_1504	0	-0.0079	0.0079	4alpha-formyl-5alpha-cholesta-8,24-dien-3beta-ol[c] + H+[c] + NADPH[c] + O2[c] => 4alpha-carboxy-5alpha-cholesta-8,24-dien-3beta-ol[c] + H2O[c] + NADP+[c]	Cholesterol biosynthesis 1 (Bloch pathway)
HMR_3592	0	-0.0079	0.0079	H2O[l] + cholesterol-ester-6,9,12,15,18-tetraco[l] => (6Z,9Z,12Z,15Z,18Z)-TPA[l] + cholesterol[l]	Formation and hydrolysis of cholesterol esters
HMR_3965	0	-0.0079	0.0079	H2O[c] + dUDP[c] => Pi[c] + dUMP[c]	Nucleotide metabolism
HMR_3625	0	-0.0086	0.0086	cholesterol[r] + lauroyl-CoA[r] => CoA[r] + cholesterol-ester-laur[r]	Formation and hydrolysis of cholesterol esters
HMR_3279	0	-0.009	0.009	3-oxolinoleoyl-CoA[m] + CoA[m] => acetyl-CoA[m] + cis,cis-palmito-7,10-dienoyl-CoA[m]	Beta oxidation of di-unsaturated fatty acids (n-6) (mitochondrial)
HMR_3233	0.012	0	0.012	3-oxo-7-hexadecenoyl-CoA[m] + CoA[m] => 5-tetradecenoyl-CoA[m] + acetyl-CoA[m]	Beta oxidation of unsaturated fatty acids (n-9) (mitochondrial)
HMR_1540	0.012	0	0.012	4,4-dimethyl-5alpha-cholesta-8,14-dien-3-beta-ol[c] + H+[c] + NADPH[c] => 4,4-dimethyl-5alpha-cholesta-8-en-3-beta-ol[c] + NADP+[c]	Cholesterol biosynthesis 3 (Kandustch-Russell pathway)
HMR_3224	0.014858	0	0.014858	3(S)-hydroxy-11-cis-eicosenoyl-CoA[m] + NAD+[m] => 3-oxo-11-cis-eicosenoyl-CoA[m] + H+[m] + NADH[m]	Beta oxidation of unsaturated fatty acids (n-9) (mitochondrial)
HMR_3105	0.014858	0	0.014858	CoA[p] + acetoacetyl-CoA[p] <=> 2 acetyl-CoA[p]	Cholesterol metabolism
HMR_1130	0.014858	0	0.014858	20-OH-LTB4[m] + NAD+[m] => 20-oxo-LTB4[m] + H+[m] + NADH[m]	Leukotriene metabolism
HMR_1131	0.014858	0	0.014858	20-OH-LTB4[r] + NAD+[r] => 20-oxo-LTB4[r] + H+[r] + NADH[r]	Leukotriene metabolism
HMR_1132	0.014858	0	0.014858	20-oxo-LTB4[c] + H2O[c] + NAD+[c] => 20-COOH-LTB4[c] + H+[c] + NADH[c]	Leukotriene metabolism
HMR_1133	0.014858	0	0.014858	20-oxo-LTB4[m] + H2O[m] + NAD+[m] => 20-COOH-LTB4[m] + H+[m] + NADH[m]	Leukotriene metabolism
HMR_1136	0.014858	0	0.014858	20-dihydroxy-LTB4[r] <=> 20-oxo-LTB4[r] + H2O[r]	Leukotriene metabolism
HMR_1137	0.014858	0	0.014858	20-OH-LTB4[c] + H+[c] + NADPH[c] + O2[c] => 20-dihydroxy-LTB4[c] + H2O[c] + NADP+[c]	Leukotriene metabolism
HMR_1991	0.014858	0	0.014858	11beta-hydroxyprogesterone[c] + H+[c] + NADPH[c] + O2[c] => 21-deoxycortisol[c] + H2O[c] + NADP+[c]	Steroid metabolism
HMR_1544	0.016	0	0.016	4alpha-hydroxymethyl-4beta-methyl-5alpha-cholesta-8-en-3beta-ol[c] + H+[c] + NADPH[c] + O2[c] => 4alpha-formyl-4beta-methyl-5alpha-cholesta-8-en-3beta-ol[c] + 2 H2O[c] + NADP+[c]	Cholesterol biosynthesis 3 (Kandustch-Russell pathway)
HMR_2746	0.016858	0	0.016858	CoA[c] + gamma-linolenoylcarnitine[c] <=> L-carnitine[c] + gamma-linolenoyl-CoA[c]	Carnitine shuttle (cytosolic)
HMR_3594	0	-0.025	0.025	H2O[l] + cholesterol-ester-11,14-eicosa[l] => (11Z,14Z)-eicosadienoic acid[l] + cholesterol[l]	Formation and hydrolysis of cholesterol esters
HMR_1971	0	-0.02879	0.02879	5-androstene-3,17-dione[r] + H+[r] + NAD+[r] => 4-androstene-3,17-dione[r] + NADH[r]	Androgen metabolism
HMR_1970	0	-0.0334	0.0334	5-androstene-3,17-dione[c] + H+[c] + NAD+[c] => 4-androstene-3,17-dione[c] + NADH[c]	Androgen metabolism
HMR_2755	0.033715	0	0.033715	CoA[c] + arachidonyl-carnitine[c] <=> L-carnitine[c] + arachidonyl-CoA[c]	Carnitine shuttle (cytosolic)
HMR_1960	0	-0.03672	0.03672	17alpha-hydroxypregnenolone[r] + H+[r] + NADPH[r] + O2[r] => H2O[r] + NADP+[r] + acetate[r] + dehydroepiandrosterone[r]	Androgen metabolism
HMR_3647	0	-0.03672	0.03672	(13Z)-eicosenoyl-CoA[r] + cholesterol[r] => CoA[r] + cholesterol-ester-13-eicose[r]	Formation and hydrolysis of cholesterol esters
HMR_5415	0	-0.0417	0.0417	ADP[m] + mitothioredoxin[m] => H2O[m] + dADP[m] + mitooxidized thioredoxin[m]	Pyrimidine metabolism
HMR_4693	0.044573	0	0.044573	4-aminobutyrate[m] + AKG[m] <=> glutamate[m] + succinate semialdehyde[m]	Alanine, aspartate and glutamate metabolism
HMR_6968	0.044573	0	0.044573	CoA[m] + N-acetyl-L-asparagine[m] <=> acetyl-CoA[m] + asparagine[m]	Alanine, aspartate and glutamate metabolism
HMR_2752	0.044573	0	0.044573	CoA[c] + eicosatrienoylcarnitine[c] <=> L-carnitine[c] + dihomo-gamma-linolenoyl-CoA[c]	Carnitine shuttle (cytosolic)
HMR_3648	0	-0.049	0.049	(11Z)-eicosenoyl-CoA[r] + cholesterol[r] => CoA[r] + cholesterol-ester-11-eico[r]	Formation and hydrolysis of cholesterol esters
HMR_1943	0.049	0	0.049	H+[c] + NADPH[c] + O2[c] + pregnenolone[c] => 7alpha-hydroxypregnenolone[c] + H2O[c] + NADP+[c]	Steroid metabolism
HMR_1948	0.049	0	0.049	17alpha-hydroxypregnenolone[c] + H+[c] + NADPH[c] + O2[c] => 17alpha,21-dihydroxypregnenolone[c] + H2O[c] + NADP+[c]	Steroid metabolism
HMR_1224	0.051	0	0.051	6(S)-hydroxy-tetradeca-(2E,8Z)-dienoate[m] + H2O[m] => 3(S),6(S)-dihydroxy-tetradec-(8Z)-enoate[m]	Beta oxidation of poly-unsaturated fatty acids (mitochondrial)
HMR_1129	0.059431	0	0.059431	20-OH-LTB4[c] + NAD+[c] => 20-oxo-LTB4[c] + H+[c] + NADH[c]	Leukotriene metabolism
HMR_3654	0	-0.079	0.079	(13Z)-docosenoyl-CoA[r] + cholesterol[r] => CoA[r] + cholesterol-ester-13-docose[r]	Formation and hydrolysis of cholesterol esters
HMR_4781	0.098	0	0.098	NADP+[m] + trans-4-hydroxy-L-proline[m] <=> H+[m] + L-1-pyrroline-3-hydroxy-5-carboxylate[m] + NADPH[m]	Arginine and proline metabolism
HMR_6930	0.098	0	0.098	CoA[p] + N1-acetylspermine[p] <=> acetyl-CoA[p] + spermine[p]	Arginine and proline metabolism
HMR_6931	0.098	0	0.098	H2O[c] + O2[c] + spermine[c] => H2O2[c] + NH3[c] + spermine monoaldehyde[c]	Arginine and proline metabolism
HMR_3638	0	-0.10079	0.10079	cholesterol[r] + stearoyl-CoA[r] => CoA[r] + cholesterol-ester-stea[r]	Formation and hydrolysis of cholesterol esters
HMR_1437	0.11886	0	0.11886	H2O[c] + acetoacetyl-CoA[c] + acetyl-CoA[c] => CoA[c] + HMG-CoA[c]	Cholesterol metabolism
HMR_7880	0.11886	0	0.11886	H2O[c] + dIMP[c] => H+[c] + Pi[c] + deoxyinosine[c]	Nucleotide metabolism
HMR_1512	0.12256	0	0.12256	zymosterol[c] => 5alpha-cholesta-7,24-dien-3beta-ol[c]	Cholesterol biosynthesis 1 (Bloch pathway)
HMR_2774	0.12746	0	0.12746	10,13,16-docosatrienoyl-CoA[c] + L-carnitine[c] <=> 10,13,16-docosatrienoylcarnitine[c] + CoA[c]	Carnitine shuttle (cytosolic)
HMR_4501	0.12746	0	0.12746	D-xylulose-5-phosphate[c] + ribose-5-phosphate[c] <=> GAP[c] + sedoheptulose-7-phosphate[c]	Pentose phosphate pathway
HMR_4565	0.12746	0	0.12746	GAP[c] + sedoheptulose-7-phosphate[c] <=> erythrose-4-phosphate[c] + fructose-6-phosphate[c]	Pentose phosphate pathway
HMR_4841	0.12746	0	0.12746	NAD+[c] + ribitol[c] => H+[c] + NADH[c] + ribose[c]	Pentose phosphate pathway
HMR_4459	0.12746	0	0.12746	ATP[c] + propanoate[c] <=> PPi[c] + propinol adenylate[c]	Propanoate metabolism
HMR_4497	0.12746	0	0.12746	NAD+[m] + hydracrylate[m] => 3-oxopropanoate[m] + H+[m] + NADH[m]	Propanoate metabolism
HMR_4000	0.12746	0	0.12746	ATP[c] => PPi[c] + cAMP[c]	Purine metabolism
HMR_4002	0.12746	0	0.12746	2 ADP[c] <=> AMP[c] + ATP[c]	Purine metabolism
HMR_4010	0.12746	0	0.12746	AMP[c] + H2O[c] => Pi[c] + adenosine[c]	Purine metabolism
HMR_4081	0.12746	0	0.12746	AMP[s] + H2O[s] => Pi[s] + adenosine[s]	Purine metabolism
HMR_4012	0.12746	0	0.12746	ATP[c] + adenosine[c] => ADP[c] + AMP[c]	Purine metabolism
HMR_6607	0.12746	0	0.12746	H2O[c] + urate radical[c] <=> hydroxyl radical[c] + urate[c]	Purine metabolism
HMR_4093	0.12746	0	0.12746	H2O[c] + acetyl-CoA[c] => CoA[c] + acetate[c]	Pyruvate metabolism
HMR_8501	0.12746	0	0.12746	H+[c] + NADPH[c] + methylglyoxal[c] => D-lactaldehyde[c] + NADP+[c]	Pyruvate metabolism
HMR_3796	0.12746	0	0.12746	AMP[m] + propanoyl-CoA[m] <=> CoA[m] + propinol adenylate[m]	Valine, leucine and isoleucine degradation
HMR_1548	0.12806	0	0.12806	4alpha-methyl-cholesta-8-enol[c] + H+[c] + NADPH[c] + O2[c] => 4alpha-hydroxymethyl-5alpha-cholesta-8-en-3beta-ol[c] + H2O[c] + NADP+[c]	Cholesterol biosynthesis 3 (Kandustch-Russell pathway)
HMR_3968	0.12806	0	0.12806	ADP[c] + dUDP[c] <=> ATP[c] + dUMP[c]	Nucleotide metabolism
HMR_6626	0.12876	0	0.12876	H2O[m] + dUMP[m] => Pi[m] + deoxyuridine[m]	Nucleotide metabolism
HMR_2060	0.13536	0	0.13536	2-hydroxy-3-methoxyestrone[c] + SAH[c] <=> 2-hydroxyestrone[c] + SAM[c]	Estrogen metabolism
HMR_0434	0.19	0	0.19	(13Z,16Z)-docosadienoyl-CoA[c] + H2O[c] => (13Z,16Z)-docosadienoic acid[c] + CoA[c]	Acyl-CoA hydrolysis
HMR_3672	0.196	0	0.196	12,15,18,21-tetracosatetraenoyl-CoA[r] + cholesterol[r] => CoA[r] + cholesterol-ester-12,15,18,21-tetracosa[r]	Formation and hydrolysis of cholesterol esters
HMR_0932	0.20229	0	0.20229	H+[c] + NADPH[c] + O2[c] + arachidonate[c] => 8-HETE[c] + H2O[c] + NADP+[c]	Arachidonic acid metabolism
HMR_4131	0.20375	0	0.20375	UDP-galactose[c] + glucose-1-phosphate[c] <=> UDP-glucose[c] + alpha-D-galactose-1-phosphate[c]	Galactose metabolism
HMR_4132	0.20375	0	0.20375	UDP-glucose[c] + galactose-1-phosphate[c] => UDP-galactose[c] + glucose-1-phosphate[c]	Galactose metabolism
HMR_0153	-0.15448	-0.36568	0.2112	AMP[c] + PPi[c] + propanoyl-CoA[c] <=> ATP[c] + CoA[c] + propanoate[c]	Propanoate metabolism
HMR_7874	0.21646	0	0.21646	UDP[n] + dGDP[n] <=> UMP[n] + dGTP[n]	Nucleotide metabolism
HMR_7869	0.25492	0	0.25492	UDP[c] + dADP[c] <=> UMP[c] + dATP[c]	Nucleotide metabolism
HMR_1558	0.26532	0	0.26532	H+[c] + NADPH[c] + O2[c] + lathosterol[c] => 2 H2O[c] + NADP+[c] + provitamin D3[c]	Cholesterol biosynthesis 2
HMR_3662	0.26532	0	0.26532	(6Z,9Z,12Z,15Z)-octadecatetraenoyl-CoA[r] + cholesterol[r] => CoA[r] + cholesterol-ester-6,9,12,15-octa[r]	Formation and hydrolysis of cholesterol esters
HMR_1953	0	-0.29376	0.29376	H2O[c] + pregnenolone sulfate[c] => pregnenolone[c] + sulfate[c]	Androgen metabolism
HMR_8416	0	-0.29376	0.29376	acetyl-CoA[m] + glutamate[m] => CoA[m] + N-acetyl-L-glutamate[m]	Arginine and proline metabolism
HMR_4134	-0.47298	-0.83241	0.35943	GDP[s] + H2O[s] => GMP[s] + Pi[s]	Purine metabolism
HMR_0946	0.47298	0	0.47298	H+[c] + NADPH[c] + O2[c] + arachidonate[c] => 8,9-EET[c] + H2O[c] + NADP+[c]	Arachidonic acid metabolism
HMR_0951	0.47298	0	0.47298	FADH2[c] + O2[c] + arachidonate[c] => 11,12-EET[c] + FAD[c] + H2O[c]	Arachidonic acid metabolism
HMR_0953	0.47298	0	0.47298	11,12-EET[c] + H2O[c] => 11,12-DHET[c]	Arachidonic acid metabolism
HMR_0980	0.47298	0	0.47298	5-oxo-12-HETE[c] + H+[c] + NADPH[c] => 5,12-DiHETE[c] + NADP+[c]	Arachidonic acid metabolism
HMR_0986	0.47298	0	0.47298	O2[r] + arachidonate[r] => 15(S)-HPETE[r]	Arachidonic acid metabolism
HMR_3967	0.47818	0	0.47818	CDP[c] + GDP[c] <=> CMP[c] + GTP[c]	Nucleotide metabolism
HMR_0294	0	-0.515	0.515	(11Z)-eicosenoyl-CoA[c] + H2O[c] => CoA[c] + cis-gondoic acid[c]	Acyl-CoA hydrolysis
HMR_3591	0	-0.515	0.515	H2O[l] + cholesterol-ester-9,12,15,18-tetraco[l] => (9Z,12Z,15Z,18Z)-TTA[l] + cholesterol[l]	Formation and hydrolysis of cholesterol esters
HMR_0979	0.67528	0	0.67528	5-oxo-12-HETE[c] <=> 5-oxo-6-trans-LTB4[c]	Arachidonic acid metabolism
HMR_2022	0.77172	0	0.77172	H+[c] + NAD+[c] + androstenediol[c] => 5-alpha-dihydrotestosterone[c] + NADH[c]	Androgen metabolism
HMR_2281	0.77172	0	0.77172	H+[c] + NADPH[c] + O2[c] + myristoyl-CoA[c] => (9E)-tetradecenoyl-CoA[c] + 2 H2O[c] + NADP+[c]	Fatty acid desaturation (even-chain)
HMR_2284	0.77792	0	0.77792	H+[c] + NADPH[c] + O2[c] + myristoyl-CoA[c] => 5-tetradecenoyl-CoA[c] + 2 H2O[c] + NADP+[c]	Fatty acid desaturation (even-chain)
HMR_2282	0.80592	0	0.80592	H+[c] + NADPH[c] + O2[c] + myristoyl-CoA[c] => (7Z)-tetradecenoyl-CoA[c] + 2 H2O[c] + NADP+[c]	Fatty acid desaturation (even-chain)
HMR_3974	0.80592	0	0.80592	H2O[c] + dehydroalanine[c] => NH3[c] + pyruvate[c]	Glycine, serine and threonine metabolism
HMR_8450	0.80592	0	0.80592	dCDP[c] + dGDP[c] <=> dCMP[c] + dGTP[c]	Nucleotide metabolism
HMR_3901	0.82347	0	0.82347	SAM[c] + glycine[c] => SAH[c] + sarcosine[c]	Glycine, serine and threonine metabolism
HMR_4705	0	-0.83241	0.83241	H2O[c] + xanthosine-5-phosphate[c] => Pi[c] + xanthosine[c]	Purine metabolism
HMR_6910	0	-0.83241	0.83241	3-demethylubiquinol-10[m] + SAM[m] => 2 H+[m] + SAH[m] + ubiquinol[m]	Terpenoid backbone biosynthesis
HMR_1179	2.0924	0	2.0924	3-oxo-8(R)-hydroxy-hexadeca-(6E,10Z)-dienoate[m] + CoA[m] => 6(R)-hydroxy-tetradeca-(4E,8Z)-dienoate[m] + acetyl-CoA[m]	Beta oxidation of poly-unsaturated fatty acids (mitochondrial)
HMR_1516	2.1966	0	2.1966	5alpha-cholesta-7,24-dien-3beta-ol[c] + H+[c] + NADPH[c] + O2[c] => 7-dehydrodesmosterol[c] + 2 H2O[c] + NADP+[c]	Cholesterol biosynthesis 1 (Bloch pathway)
HMR_4198	2.1966	0	2.1966	pyruvate[m] + serine[m] => alanine[m] + hydroxypyruvate[m]	Glycine, serine and threonine metabolism
HMR_0350	2.256	0	2.256	H2O[c] + linolenoyl-CoA[c] => CoA[c] + linolenate[c]	Acyl-CoA hydrolysis
HMR_7312	2.346	0	2.346	(alpha-D-mannosyl)7-beta-D-mannosyl-diacetylchitobiosyl-L-asparagine, isoform B (protein)[g] + H2O[g] => (alpha-D-mannosyl)6-beta-D-mannosyl-diacetylchitobiosyl-L-asparagine (protein) (B2)[g] + mannose[g]	N-glycan metabolism
HMR_7313	2.346	0	2.346	(alpha-D-mannosyl)7-beta-D-mannosyl-diacetylchitobiosyl-L-asparagine, isoform A (protein)[g] + H2O[g] => (alpha-D-mannosyl)6-beta-D-mannosyl-diacetylchitobiosyl-L-asparagine (protein) (C)[g] + mannose[g]	N-glycan metabolism
HMR_1162	0	-2.5441	2.5441	5-oxo-12(R)-hydroxy-eicosa-(8E,10E,14Z)-trienoyl-CoA[p] + O2[p] => 5-oxo-12(R)-hydroxy-eicosa-(2E,8E,10E,14Z)-tetraenoyl-CoA[p] + H2O2[p]	Leukotriene metabolism
HMR_4200	4.3931	0	4.3931	serine[c] => H2O[c] + dehydroalanine[c]	Glycine, serine and threonine metabolism
HMR_4284	4.5057	0	4.5057	threonine[c] => acetaldehyde[c] + glycine[c]	Glycine, serine and threonine metabolism
HMR_6967	0	-4.5252	4.5252	1,3-diaminopropane[c] + deoxyhypusine[c] <=> lysine[c] + spermidine[c]	Arginine and proline metabolism
HMR_8609	4.6047	0	4.6047	1-pyrroline-5-carboxylate[m] + H+[m] + NADPH[m] => NADP+[m] + proline[m]	Arginine and proline metabolism
HMR_5147	0	-4.6979	4.6979	ATP[c] + serine[c] + tRNA(ser)[c] => AMP[c] + L-seryl-tRNA(ser)[c] + PPi[c]	Aminoacyl-tRNA biosynthesis
HMR_8611	4.7359	0	4.7359	FAD[m] + proline[m] => 1-pyrroline-5-carboxylate[m] + FADH2[m]	Arginine and proline metabolism
HMR_1565	4.7359	0	4.7359	H+[c] + NADPH[c] + provitamin D3[c] => NADP+[c] + cholesterol[c]	Cholesterol biosynthesis 2
HMR_0460	4.7359	0	4.7359	ATP[m] + glycerate[m] => 3-phospho-D-glycerate[m] + ADP[m]	Glycine, serine and threonine metabolism
HMR_0346	3.3887	-2.5457	5.9344	H2O[c] + hexacosenoyl-CoA[c] => CoA[c] + ximenic acid[c]	Acyl-CoA hydrolysis
HMR_2059	8.1952	0	8.1952	2-hydroxyestrone[r] + SAM[r] <=> 2-methoxyestrone[r] + SAH[r]	Estrogen metabolism
HMR_1547	8.3305	0	8.3305	4alpha-methyl-5alpha-cholesta-8-en-3-one[c] + H+[c] + NADPH[c] => 4alpha-methyl-cholesta-8-enol[c] + NADP+[c]	Cholesterol biosynthesis 3 (Kandustch-Russell pathway)
HMR_3771	8.7727	4.8451e-05	8.77265	CoA[m] + isovalerylglycine[m] <=> glycine[m] + isovaleryl-CoA[m]	Glycine, serine and threonine metabolism
HMR_1494	8.8916	0	8.8916	4alpha-formyl-4beta-methyl-5alpha-cholesta-8,24-dien-3beta-ol[c] + H+[c] + NADPH[c] + O2[c] => 4alpha-carboxy-4beta-methyl-5alpha-cholesta-8,24-dien-3beta-ol[c] + H2O[c] + NADP+[c]	Cholesterol biosynthesis 1 (Bloch pathway)
HMR_8427	0	-8.9339	8.9339	ADP[m] + 2 H+[m] + creatine-phosphate[m] <=> ATP[m] + creatine[m]	Arginine and proline metabolism
HMR_4199	10.0564	0	10.0564	H2O[c] + N-acetyl-L-alanine[c] <=> acetate[c] + alanine[c]	Glycine, serine and threonine metabolism

## Sheet: c2_vs_c4
	iADPD2	iADPDControl	Diff	Equation	Subsystem
HMR_0306	3.4953	0	3.4953	(5Z,8Z,11Z)-eicosatrienoyl-CoA[c] + H2O[c] => CoA[c] + mead acid[c]	Acyl-CoA hydrolysis
HMR_0346	0	-2.5457	2.5457	H2O[c] + hexacosenoyl-CoA[c] => CoA[c] + ximenic acid[c]	Acyl-CoA hydrolysis
HMR_0310	2.256	0	2.256	H2O[c] + heneicosanoyl-CoA[c] => CoA[c] + henicosanoic acid[c]	Acyl-CoA hydrolysis
HMR_0294	0	-0.515	0.515	(11Z)-eicosenoyl-CoA[c] + H2O[c] => CoA[c] + cis-gondoic acid[c]	Acyl-CoA hydrolysis
HMR_0302	0.48176	0	0.48176	(8Z,11Z)-eicosadienoyl-CoA[c] + H2O[c] => 8,11-eicosadienoic acid[c] + CoA[c]	Acyl-CoA hydrolysis
HMR_0394	0.19	0	0.19	12,15,18,21-tetracosatetraenoyl-CoA[c] + H2O[c] => 12,15,18,21-tetracosatetraenoic acid[c] + CoA[c]	Acyl-CoA hydrolysis
HMR_0350	0.11057	0	0.11057	H2O[c] + linolenoyl-CoA[c] => CoA[c] + linolenate[c]	Acyl-CoA hydrolysis
HMR_3477	0.0066	0	0.0066	H2O[c] + formyl-CoA[c] => CoA[c] + formate[c]	Acyl-CoA hydrolysis
HMR_0418	0.00091862	0	0.00091862	(9Z,12Z,15Z,18Z)-tetracosatetraenoyl-CoA[c] + H2O[c] => (9Z,12Z,15Z,18Z)-TTA[c] + CoA[c]	Acyl-CoA hydrolysis
HMR_0264	0	0.0016	-0.0016	H2O[c] + oleoyl-CoA[c] => CoA[c] + oleate[c]	Acyl-CoA hydrolysis
HMR_0426	0	0.0066	-0.0066	(4Z,7Z,10Z,13Z,16Z)-docosapentaenoyl-CoA[c] + H2O[c] => (4Z,7Z,10Z,13Z,16Z)-DPA[c] + CoA[c]	Acyl-CoA hydrolysis
HMR_0390	0	0.014	-0.014	10,13,16,19-docosatetraenoyl-CoA[c] + H2O[c] => 10,13,16,19-docosatetraenoic acid[c] + CoA[c]	Acyl-CoA hydrolysis
HMR_0402	0	0.025	-0.025	H2O[c] + gamma-linolenoyl-CoA[c] => CoA[c] + gamma-linolenate[c]	Acyl-CoA hydrolysis
HMR_0320	0	0.10079	-0.10079	(13Z)-docosenoyl-CoA[c] + H2O[c] => CoA[c] + cis-erucic acid[c]	Acyl-CoA hydrolysis
HMR_0366	0	0.19	-0.19	(7Z,10Z,13Z,16Z,19Z)-docosapentaenoyl-CoA[c] + H2O[c] => CoA[c] + DPA[c]	Acyl-CoA hydrolysis
HMR_0272	0	0.40614	-0.40614	(7Z)-octadecenoyl-CoA[c] + H2O[c] => (7Z)-octadecenoic acid[c] + CoA[c]	Acyl-CoA hydrolysis
HMR_0324	-0.515	0	-0.515	(11Z)-docosenoyl-CoA[c] + H2O[c] => CoA[c] + cis-cetoleic acid[c]	Acyl-CoA hydrolysis
HMR_0280	0	2.256	-2.256	H2O[c] + nonadecanoyl-CoA[c] => CoA[c] + nonadecylic acid[c]	Acyl-CoA hydrolysis
HMR_0374	-2.5804	0	-2.5804	(6Z,9Z,12Z,15Z,18Z,21Z)-tetracosahexaenoyl-CoA[c] + H2O[c] => (6Z,9Z,12Z,15Z,18Z,21Z)-THA[c] + CoA[c]	Acyl-CoA hydrolysis
HMR_0276	0	3.4808	-3.4808	(6Z,9Z)-octadecadienoyl-CoA[c] + H2O[c] => (6Z,9Z)-octadecadienoic acid[c] + CoA[c]	Acyl-CoA hydrolysis
HMR_3899	0.33171	0	0.33171	AKG[c] + alanine[c] <=> glutamate[c] + pyruvate[c]	Alanine, aspartate and glutamate metabolism
HMR_4115	0.33171	0.11016	0.22155	2-oxoglutaramate[m] + H2O[m] => AKG[m] + NH3[m]	Alanine, aspartate and glutamate metabolism
HMR_4172	0.12116	0	0.12116	H2O[c] + asparagine[c] => NH3[c] + aspartate[c]	Alanine, aspartate and glutamate metabolism
HMR_4197	0.12116	0	0.12116	glutamine[m] + pyruvate[m] => 2-oxoglutaramate[m] + alanine[m]	Alanine, aspartate and glutamate metabolism
HMR_3903	0.33171	0.30236	0.02935	ATP[c] + H2O[c] + aspartate[c] + glutamine[c] => AMP[c] + PPi[c] + asparagine[c] + glutamate[c]	Alanine, aspartate and glutamate metabolism
HMR_4109	0	0.11016	-0.11016	AKG[m] + alanine[m] <=> glutamate[m] + pyruvate[m]	Alanine, aspartate and glutamate metabolism
HMR_3890	0	0.30236	-0.30236	ATP[c] + NH3[c] + glutamate[c] => ADP[c] + Pi[c] + glutamine[c]	Alanine, aspartate and glutamate metabolism
HMR_3892	0	0.30236	-0.30236	H2O[m] + glutamine[m] => NH3[m] + glutamate[m]	Alanine, aspartate and glutamate metabolism
HMR_5147	0	-4.6979	4.6979	ATP[c] + serine[c] + tRNA(ser)[c] => AMP[c] + L-seryl-tRNA(ser)[c] + PPi[c]	Aminoacyl-tRNA biosynthesis
HMR_1983	9.3227	0	9.3227	pregn-5-ene-3,20-dione-17-ol[c] => 17alpha-hydroxyprogesterone[c]	Androgen metabolism
HMR_2015	2.0944	0	2.0944	4-androstene-3,17-dione[r] + H+[r] + NADPH[r] => 5alpha-androstane-3,17-dione[r] + NADP+[r]	Androgen metabolism
HMR_2014	0.32681	0.012	0.31481	4-androstene-3,17-dione[c] + H+[c] + NADPH[c] => 5alpha-androstane-3,17-dione[c] + NADP+[c]	Androgen metabolism
HMR_1953	0	-0.29376	0.29376	H2O[c] + pregnenolone sulfate[c] => pregnenolone[c] + sulfate[c]	Androgen metabolism
HMR_1960	0	-0.03672	0.03672	17alpha-hydroxypregnenolone[r] + H+[r] + NADPH[r] + O2[r] => H2O[r] + NADP+[r] + acetate[r] + dehydroepiandrosterone[r]	Androgen metabolism
HMR_1970	0	-0.0334	0.0334	5-androstene-3,17-dione[c] + H+[c] + NAD+[c] => 4-androstene-3,17-dione[c] + NADH[c]	Androgen metabolism
HMR_1982	0.011219	0	0.011219	17alpha-hydroxypregnenolone[c] + NAD+[c] => H+[c] + NADH[c] + pregn-5-ene-3,20-dione-17-ol[c]	Androgen metabolism
HMR_2018	0.0096372	0	0.0096372	5alpha-androstane-3,17-dione[c] + H+[c] + NADPH[c] => NADP+[c] + androsterone[c]	Androgen metabolism
HMR_2024	0	0.0062	-0.0062	H+[r] + NAD+[r] + androstenediol[r] => 5-alpha-dihydrotestosterone[r] + NADH[r]	Androgen metabolism
HMR_1958	-0.016237	0	-0.016237	17alpha-hydroxypregnenolone[c] + 2 H+[c] + 2 NADPH[c] + O2[c] => 2 H2O[c] + 2 NADP+[c] + acetaldehyde[c] + dehydroepiandrosterone[c]	Androgen metabolism
HMR_2016	-0.0037	0.016	-0.0197	5alpha-androstane-3,17-dione[c] + H+[c] + NADH[c] => NAD+[c] + androsterone[c]	Androgen metabolism
HMR_1959	0	0.03672	-0.03672	17alpha-hydroxypregnenolone[c] + H+[c] + NADPH[c] + O2[c] => H2O[c] + NADP+[c] + acetate[c] + dehydroepiandrosterone[c]	Androgen metabolism
HMR_1976	-0.040388	0	-0.040388	H+[c] + NADPH[c] + testosterone[c] => 5-alpha-dihydrotestosterone[c] + NADP+[c]	Androgen metabolism
HMR_2020	0	0.0417	-0.0417	H2O[c] + androsterone sulfate[c] <=> androsterone[c] + sulfate[c]	Androgen metabolism
HMR_1973	0	0.083	-0.083	4-androstene-3,17-dione[c] + H+[c] + NADPH[c] => NADP+[c] + testosterone[c]	Androgen metabolism
HMR_1971	-0.32311	-0.02879	-0.29432	5-androstene-3,17-dione[r] + H+[r] + NAD+[r] => 4-androstene-3,17-dione[r] + NADH[r]	Androgen metabolism
HMR_1968	0	0.33376	-0.33376	NAD+[r] + dehydroepiandrosterone[r] => 5-androstene-3,17-dione[r] + H+[r] + NADH[r]	Androgen metabolism
HMR_1963	-0.32311	0.0413	-0.36441	17alpha-hydroxypregnenolone sulfate[c] + H2O[c] => 17alpha-hydroxypregnenolone[c] + sulfate[c]	Androgen metabolism
HMR_1969	0	2.1091	-2.1091	PAPS[c] + dehydroepiandrosterone[c] => PAP[c] + dehydroepiandrosterone sulfate[c]	Androgen metabolism
HMR_2019	4.8199	8.9317	-4.1118	5alpha-androstane-3,17-dione[r] + H+[r] + NADPH[r] => NADP+[r] + androsterone[r]	Androgen metabolism
HMR_1974	0.040388	4.8602	-4.81981	4-androstene-3,17-dione[r] + H+[r] + NADPH[r] => NADP+[r] + testosterone[r]	Androgen metabolism
HMR_1967	0.32311	8.9339	-8.61079	NAD+[c] + dehydroepiandrosterone[c] => 5-androstene-3,17-dione[c] + H+[c] + NADH[c]	Androgen metabolism
HMR_0961	0.8642	0.10079	0.76341	5(S)-HETE[c] + 2 H+[c] + O2[c] => H2O[c] + leukotriene B4[c]	Arachidonic acid metabolism
HMR_0945	0.75363	0	0.75363	5,6-EET[c] + H2O[c] => 5,6-DHET[c]	Arachidonic acid metabolism
HMR_0973	0.75363	0	0.75363	5(S)-HETE[c] + NAD+[c] => 5-oxo-ETE[c] + H+[c] + NADH[c]	Arachidonic acid metabolism
HMR_0944	0.75363	0.10079	0.65284	FADH2[r] + O2[r] + arachidonate[r] => 5,6-EET[r] + FAD[r] + H2O[r]	Arachidonic acid metabolism
HMR_0964	0.75363	0.10079	0.65284	5(S)-HETE[m] + 2 H+[m] + O2[m] => H2O[m] + leukotriene B4[m]	Arachidonic acid metabolism
HMR_0937	0.11057	0	0.11057	H+[c] + NADPH[c] + O2[c] + arachidonate[c] => 16(R)-HETE[c] + H2O[c] + NADP+[c]	Arachidonic acid metabolism
HMR_0948	0.11057	0	0.11057	FADH2[r] + O2[r] + arachidonate[r] => 8,9-EET[r] + FAD[r] + H2O[r]	Arachidonic acid metabolism
HMR_0950	0.11057	0	0.11057	H+[c] + NADPH[c] + O2[c] + arachidonate[c] => 11,12-EET[c] + H2O[c] + NADP+[c]	Arachidonic acid metabolism
HMR_0954	0.11057	0	0.11057	H+[c] + NADPH[c] + O2[c] + arachidonate[c] => 14,15-EET[c] + H2O[c] + NADP+[c]	Arachidonic acid metabolism
HMR_0976	0.11057	0	0.11057	5-oxo-ETE[c] + 2 H+[c] + O2[c] => 5-oxo-12-HETE[c] + H2O[c]	Arachidonic acid metabolism
HMR_0979	0.11057	0	0.11057	5-oxo-12-HETE[c] <=> 5-oxo-6-trans-LTB4[c]	Arachidonic acid metabolism
HMR_0980	0.11057	0	0.11057	5-oxo-12-HETE[c] + H+[c] + NADPH[c] => 5,12-DiHETE[c] + NADP+[c]	Arachidonic acid metabolism
HMR_0939	0.75363	0.73162	0.02201	H+[c] + NADPH[c] + O2[c] + arachidonate[c] => 18-HETE[c] + H2O[c] + NADP+[c]	Arachidonic acid metabolism
HMR_0931	0	0.10079	-0.10079	H+[c] + NADPH[c] + O2[c] + arachidonate[c] => 7-HETE[c] + H2O[c] + NADP+[c]	Arachidonic acid metabolism
HMR_0942	0	0.10079	-0.10079	H+[c] + NADPH[c] + O2[c] + arachidonate[c] => 5,6-EET[c] + H2O[c] + NADP+[c]	Arachidonic acid metabolism
HMR_0947	0	0.10079	-0.10079	FADH2[c] + O2[c] + arachidonate[c] => 8,9-EET[c] + FAD[c] + H2O[c]	Arachidonic acid metabolism
HMR_0967	0	0.10079	-0.10079	5(S)-HETE[r] + 2 H+[r] + O2[r] => H2O[r] + leukotriene B4[r]	Arachidonic acid metabolism
HMR_0933	0	0.73162	-0.73162	H+[c] + NADPH[c] + O2[c] + arachidonate[c] => 9-HETE[c] + H2O[c] + NADP+[c]	Arachidonic acid metabolism
HMR_0938	0	0.73162	-0.73162	H+[c] + NADPH[c] + O2[c] + arachidonate[c] => 17-HETE[c] + H2O[c] + NADP+[c]	Arachidonic acid metabolism
HMR_0957	0	0.73162	-0.73162	14,15-EET[c] + H2O[c] => 14,15-DHET[c]	Arachidonic acid metabolism
HMR_0963	0	0.73162	-0.73162	5(S)-HPETE[m] + 2 GSH[m] => 5(S)-HETE[m] + GSSG[m] + H2O[m]	Arachidonic acid metabolism
HMR_0956	0	0.83241	-0.83241	FADH2[r] + O2[r] + arachidonate[r] => 14,15-EET[r] + FAD[r] + H2O[r]	Arachidonic acid metabolism
HMR_8427	4.8087	-8.9339	13.7426	ADP[m] + 2 H+[m] + creatine-phosphate[m] <=> ATP[m] + creatine[m]	Arginine and proline metabolism
HMR_8606	4.8124	0	4.8124	H2O[c] + O2[c] + putrescine[c] => 4-aminobutanal[c] + H2O2[c] + NH3[c]	Arginine and proline metabolism
HMR_8604	4.8124	0.0297	4.7827	H2O[c] + N-acetylputrescine[c] + O2[c] => H2O2[c] + N4-acetylaminobutanal[c] + NH3[c]	Arginine and proline metabolism
HMR_6967	0.033474	-4.5252	4.55867	1,3-diaminopropane[c] + deoxyhypusine[c] <=> lysine[c] + spermidine[c]	Arginine and proline metabolism
HMR_8416	0	-0.29376	0.29376	acetyl-CoA[m] + glutamate[m] => CoA[m] + N-acetyl-L-glutamate[m]	Arginine and proline metabolism
HMR_4607	0.098	0	0.098	H2O[c] + homocarnosine[c] => 4-aminobutyrate[c] + histidine[c]	Arginine and proline metabolism
HMR_4777	0.098	0	0.098	AKG[m] + O2[m] + proline[m] => CO2[m] + succinate[m] + trans-4-hydroxy-L-proline[m]	Arginine and proline metabolism
HMR_4786	0.098	0	0.098	AKG[m] + L-erythro-4-hydroxyglutamate[m] => 4-hydroxy-2-oxoglutarate[m] + glutamate[m]	Arginine and proline metabolism
HMR_4787	0.098	0	0.098	4-hydroxy-2-oxoglutarate[m] => glyoxalate[m] + pyruvate[m]	Arginine and proline metabolism
HMR_3837	0	-0.0062	0.0062	1-pyrroline-5-carboxylate[m] + H+[m] + NADH[m] => NAD+[m] + proline[m]	Arginine and proline metabolism
HMR_4073	0.0062	0	0.0062	H+[c] + SAM[c] => CO2[c] + S-adenosylmethioninamine[c]	Arginine and proline metabolism
HMR_4190	0.0062	0	0.0062	H+[c] + NADPH[c] + O2[c] + arginine[c] <=> H2O[c] + N-(omega)-hydroxyarginine[c] + NADP+[c]	Arginine and proline metabolism
HMR_3835	0	0.0062	-0.0062	1-pyrroline-5-carboxylate[c] + H+[c] + NADH[c] => NAD+[c] + proline[c]	Arginine and proline metabolism
HMR_3838	0	0.0062	-0.0062	1-pyrroline-5-carboxylate[m] + ubiquinol[m] <=> proline[m] + ubiquinone[m]	Arginine and proline metabolism
HMR_3895	0	0.0062	-0.0062	ATP[m] + glutamate[m] => ADP[m] + glutamyl-5-phosphate[m]	Arginine and proline metabolism
HMR_6962	0	0.0066	-0.0066	H2O[p] + N1-acetylspermidine[p] + O2[p] => H2O2[p] + acetamidopropanal[p] + putrescine[p]	Arginine and proline metabolism
HMR_8605	0	0.0066	-0.0066	H2O[c] + N4-acetylaminobutanal[c] + NAD+[c] => 4-acetamidobutanoate[c] + H+[c] + NADH[c]	Arginine and proline metabolism
HMR_6961	0	0.0297	-0.0297	H2O[c] + N1-acetylspermidine[c] + O2[c] => H2O2[c] + acetamidopropanal[c] + putrescine[c]	Arginine and proline metabolism
HMR_4077	0.0062	0.098	-0.0918	S-adenosylmethioninamine[c] + spermidine[c] => 5-methylthioadenosine[c] + H+[c] + spermine[c]	Arginine and proline metabolism
HMR_4212	0	0.098	-0.098	ornithine[c] => CO2[c] + putrescine[c]	Arginine and proline metabolism
HMR_4778	0	0.098	-0.098	NAD+[c] + trans-4-hydroxy-L-proline[c] => H+[c] + L-1-pyrroline-3-hydroxy-5-carboxylate[c] + NADH[c]	Arginine and proline metabolism
HMR_4779	0	0.098	-0.098	NAD+[m] + trans-4-hydroxy-L-proline[m] => H+[m] + L-1-pyrroline-3-hydroxy-5-carboxylate[m] + NADH[m]	Arginine and proline metabolism
HMR_8609	-0.35658	0	-0.35658	1-pyrroline-5-carboxylate[m] + H+[m] + NADPH[m] => NADP+[m] + proline[m]	Arginine and proline metabolism
HMR_6966	0	4.8189	-4.8189	1,3-diaminopropane[c] + 1-pyrroline[c] <=> dehydrospermidine[c]	Arginine and proline metabolism
HMR_8098	0	4.8226	-4.8226	L-erythro-4-hydroxyglutamate[m] + OAA[m] => 4-hydroxy-2-oxoglutarate[m] + aspartate[m]	Arginine and proline metabolism
HMR_6973	0	4.8589	-4.8589	H2O[c] + NAD+[c] + spermine monoaldehyde[c] => H+[c] + NADH[c] + spermic acid 1[c]	Arginine and proline metabolism
HMR_8611	-9.3227	0	-9.3227	FAD[m] + proline[m] => 1-pyrroline-5-carboxylate[m] + FADH2[m]	Arginine and proline metabolism
HMR_8603	-4.4856	8.6402	-13.1258	acetyl-CoA[c] + putrescine[c] => CoA[c] + N-acetylputrescine[c]	Arginine and proline metabolism
HMR_3533	0	0.049	-0.049	3(S)-hydroxy-4-methyl-pentanoyl-CoA[m] + NAD+[m] => 3-oxo-4-methyl-pentanoyl-CoA[m] + H+[m] + NADH[m]	Beta oxidation of branched-chain fatty acids (mitochondrial)
HMR_3534	0	0.049	-0.049	3-oxo-4-methyl-pentanoyl-CoA[m] + CoA[m] => acetyl-CoA[m] + isobutyryl-CoA[m]	Beta oxidation of branched-chain fatty acids (mitochondrial)
HMR_3284	2.545	0	2.545	FAD[m] + cis,cis-myristo-5,8-dienoyl-CoA[m] => FADH2[m] + trans-2-cis,cis-5,8-tetradecatrienoyl-CoA[m]	Beta oxidation of di-unsaturated fatty acids (n-6) (mitochondrial)
HMR_3279	0	-0.009	0.009	3-oxolinoleoyl-CoA[m] + CoA[m] => acetyl-CoA[m] + cis,cis-palmito-7,10-dienoyl-CoA[m]	Beta oxidation of di-unsaturated fatty acids (n-6) (mitochondrial)
HMR_3293	0	0.079	-0.079	3-oxolaur-6-cis-enoyl-CoA[m] + CoA[m] => 4-cis-decenoyl-CoA[m] + acetyl-CoA[m]	Beta oxidation of di-unsaturated fatty acids (n-6) (mitochondrial)
HMR_3277	0	2.4651	-2.4651	H2O[m] + trans,cis,cis-2,9,12-octadecatrienoyl-CoA[m] => (3S)-3-hydroxylinoleoyl-CoA[m]	Beta oxidation of di-unsaturated fatty acids (n-6) (mitochondrial)
HMR_3203	0	0.0016	-0.0016	(2E)-pentenoyl-CoA[m] + H2O[m] => 3-hydroxypentanoyl-CoA[m]	Beta oxidation of odd-chain fatty acids (mitochondrial)
HMR_1177	0.063	0	0.063	8(R)-hydroxy-hexadeca-(2E,6E,10Z)-trienoate[m] + H2O[m] => 3(S),8(R)-dihydroxy-(6E,10Z)-hexadecadienoate[m]	Beta oxidation of poly-unsaturated fatty acids (mitochondrial)
HMR_1179	-0.016	0	-0.016	3-oxo-8(R)-hydroxy-hexadeca-(6E,10Z)-dienoate[m] + CoA[m] => 6(R)-hydroxy-tetradeca-(4E,8Z)-dienoate[m] + acetyl-CoA[m]	Beta oxidation of poly-unsaturated fatty acids (mitochondrial)
HMR_3264	0.040388	0	0.040388	3-oxomyrist-7-enoyl-CoA[m] + CoA[m] => (5Z)-dodecenoyl-CoA[m] + acetyl-CoA[m]	Beta oxidation of unsaturated fatty acids (n-7) (mitochondrial)
HMR_3360	0.012	0	0.012	O2[p] + cis-vaccenoyl-CoA[p] => H2O2[p] + trans,cis-octadeca-2,11-dienoyl-CoA[p]	Beta oxidation of unsaturated fatty acids (n-7) (mitochondrial)
HMR_3262	0	0.012	-0.012	NAD+[m] + cis-(3S)-hydroxytetradec-7-enoyl-CoA[m] => 3-oxomyrist-7-enoyl-CoA[m] + H+[m] + NADH[m]	Beta oxidation of unsaturated fatty acids (n-7) (mitochondrial)
HMR_3250	0	0.03672	-0.03672	FAD[m] + palmitoleoyl-CoA[m] => FADH2[m] + trans,cis-hexadeca-2,9-dienoyl-CoA[m]	Beta oxidation of unsaturated fatty acids (n-7) (mitochondrial)
HMR_3227	0	-0.007	0.007	H2O[m] + trans,cis-octadeca-2,9-dienoyl-CoA[m] => (S)-3-hydroxyoleyleoyl-CoA[m]	Beta oxidation of unsaturated fatty acids (n-9) (mitochondrial)
HMR_3232	-0.007	0	-0.007	(S)-3-hydroxy-7-hexadecenoyl-CoA[m] + NAD+[m] => 3-oxo-7-hexadecenoyl-CoA[m] + H+[m] + NADH[m]	Beta oxidation of unsaturated fatty acids (n-9) (mitochondrial)
HMR_2702	0.011064	0	0.011064	CoA[c] + docosanoylcarnitine[c] <=> L-carnitine[c] + docosanoyl-CoA[c]	Carnitine shuttle (cytosolic)
HMR_2599	0.0077	0	0.0077	CoA[c] + malonyl-carnitin[c] <=> L-carnitine[c] + malonyl-CoA[c]	Carnitine shuttle (cytosolic)
HMR_3032	0.0077	0	0.0077	CoA[c] + L-octanoylcarnitine[c] <=> L-carnitine[c] + octanoyl-CoA[c]	Carnitine shuttle (cytosolic)
HMR_2720	0.006	0	0.006	(5Z,8Z,11Z,14Z,17Z)-eicosapentaenoyl-CoA[c] + L-carnitine[c] <=> (5Z,8Z,11Z,14Z,17Z)-eicosapentaenoylcarnitine[c] + CoA[c]	Carnitine shuttle (cytosolic)
HMR_2693	0.005532	0	0.005532	(5Z,8Z,11Z)-eicosatrienoyl-CoA[c] + L-carnitine[c] <=> (5Z,8Z,11Z)-eicosatrienoylcarnitine[c] + CoA[c]	Carnitine shuttle (cytosolic)
HMR_2699	0.010596	0.006	0.004596	CoA[c] + heneicosanoylcarnitine[c] <=> L-carnitine[c] + heneicosanoyl-CoA[c]	Carnitine shuttle (cytosolic)
HMR_3521	0.0066	0.0025	0.0041	4(R),8-dimethyl-nonanoyl-CoA[c] + L-carnitine[c] <=> 4,8-dimethylnonanoylcarnitine[c] + CoA[c]	Carnitine shuttle (cytosolic)
HMR_2759	0.0009	0	0.0009	(7Z,10Z,13Z,16Z)-docosatetraenoyl-CoA[c] + L-carnitine[c] <=> CoA[c] + ocosatetraenoylcarnitine[c]	Carnitine shuttle (cytosolic)
HMR_2660	0	0.0047	-0.0047	CoA[c] + octadecenoylcarnitine(7)[c] <=> L-carnitine[c] + cis-vaccenoyl-CoA[c]	Carnitine shuttle (cytosolic)
HMR_2672	0	0.0051244	-0.0051244	(6Z,9Z)-octadecadienoyl-CoA[c] + L-carnitine[c] <=> (6Z,9Z)-octadecadienoylcarnitine[c] + CoA[c]	Carnitine shuttle (cytosolic)
HMR_2877	0	0.0054	-0.0054	12,15,18,21-tetracosatetraenoyl-CoA[c] + L-carnitine[c] <=> 12,15,18,21-tetracosatetraenoylcarnitine[c] + CoA[c]	Carnitine shuttle (cytosolic)
HMR_2726	0	0.0086	-0.0086	(7Z,10Z,13Z,16Z,19Z)-docosapentaenoyl-CoA[c] + L-carnitine[c] <=> (7Z,10Z,13Z,16Z,19Z)-docosapentaenoylcarnitine[c] + CoA[c]	Carnitine shuttle (cytosolic)
HMR_2675	0	0.0093733	-0.0093733	CoA[c] + nonadecanoylcarnitine[c] <=> L-carnitine[c] + nonadecanoyl-CoA[c]	Carnitine shuttle (cytosolic)
HMR_2678	0	0.010249	-0.010249	CoA[c] + eicosanoylcarnitine[c] <=> L-carnitine[c] + eicosanoyl-CoA[c]	Carnitine shuttle (cytosolic)
HMR_2735	0.0037	0	0.0037	(11Z,14Z,17Z)-eicosatrienoyl-CoA[m] + L-carnitine[m] <=> (11Z,14Z,17Z)-eicosatrienoylcarnitine[m] + CoA[m]	Carnitine shuttle (mitochondrial)
HMR_2596	0.00091862	0	0.00091862	L-carnitine[c] + O-propanoylcarnitine[m] <=> L-carnitine[m] + O-propanoylcarnitine[c]	Carnitine shuttle (mitochondrial)
HMR_2650	-0.0016	0	-0.0016	(10Z)-heptadecenoyl-CoA[m] + L-carnitine[m] <=> CoA[m] + heptadecenoylcarnitine(7)[m]	Carnitine shuttle (mitochondrial)
HMR_2722	0	0.0037	-0.0037	(5Z,8Z,11Z,14Z,17Z)-eicosapentaenoylcarnitine[c] + L-carnitine[m] <=> (5Z,8Z,11Z,14Z,17Z)-eicosapentaenoylcarnitine[m] + L-carnitine[c]	Carnitine shuttle (mitochondrial)
HMR_1470	0.32311	0	0.32311	H+[c] + NADPH[c] + O2[c] + squalene[c] => H2O[c] + NADP+[c] + squalene 2,3-oxide[c]	Cholesterol biosynthesis 1 (Bloch pathway)
HMR_1490	0.040388	0	0.040388	14-demethyllanosterol[c] + H+[c] + NADPH[c] + O2[c] => 4alpha-hydroxymethyl-4beta-methyl-5alpha-cholesta-8,24-dien-3beta-ol[c] + H2O[c] + NADP+[c]	Cholesterol biosynthesis 1 (Bloch pathway)
HMR_1440	0.012	0	0.012	2 H+[c] + HMG-CoA[c] + 2 NADPH[c] => (R)-mevalonate[c] + CoA[c] + 2 NADP+[c]	Cholesterol biosynthesis 1 (Bloch pathway)
HMR_1504	0	-0.0079	0.0079	4alpha-formyl-5alpha-cholesta-8,24-dien-3beta-ol[c] + H+[c] + NADPH[c] + O2[c] => 4alpha-carboxy-5alpha-cholesta-8,24-dien-3beta-ol[c] + H2O[c] + NADP+[c]	Cholesterol biosynthesis 1 (Bloch pathway)
HMR_1496	0.0075186	0	0.0075186	4alpha-carboxy-4beta-methyl-5alpha-cholesta-8,24-dien-3beta-ol[c] + NAD+[c] => 3-keto-4-methylzymosterol[c] + CO2[c] + H+[c] + NADH[c]	Cholesterol biosynthesis 1 (Bloch pathway)
HMR_1477	0	0.0079	-0.0079	H+[c] + NADPH[c] + O2[c] + lanosterol[c] => 4,4-dimethyl-14alpha-hydroxymethyl-5alpha-cholesta-8,24-dien-3beta-ol[c] + H2O[c] + NADP+[c]	Cholesterol biosynthesis 1 (Bloch pathway)
HMR_1465	0.0062	0.03672	-0.03052	2 farnesyl-PP[c] <=> PPi[c] + presqualene-PP[c]	Cholesterol biosynthesis 1 (Bloch pathway)
HMR_1448	0.016	0.29376	-0.27776	(R)-5-phosphomevalonate[c] + ATP[c] <=> (R)-5-diphosphomevalonate[c] + ADP[c]	Cholesterol biosynthesis 1 (Bloch pathway)
HMR_1503	0	8.9238	-8.9238	4alpha-hydroxymethyl-5alpha-cholesta-8,24-dien-3beta-ol[c] + H+[c] + NADPH[c] + O2[c] => 4alpha-formyl-5alpha-cholesta-8,24-dien-3beta-ol[c] + 2 H2O[c] + NADP+[c]	Cholesterol biosynthesis 1 (Bloch pathway)
HMR_1533	8.9519	0	8.9519	5alpha-cholesta-7,24-dien-3beta-ol[c] + H+[c] + NADPH[c] => NADP+[c] + lathosterol[c]	Cholesterol biosynthesis 2
HMR_1558	-0.0075186	0	-0.0075186	H+[c] + NADPH[c] + O2[c] + lathosterol[c] => 2 H2O[c] + NADP+[c] + provitamin D3[c]	Cholesterol biosynthesis 2
HMR_1457	8.9595	0	8.9595	dimethylallyl-PP[c] + isopentenyl-pPP[c] => PPi[c] + geranyl-PP[c]	Cholesterol metabolism
HMR_1460	0.0050186	0	0.0050186	geranyl-PP[c] + isopentenyl-pPP[c] => PPi[c] + farnesyl-PP[c]	Cholesterol metabolism
HMR_2996	0	9.6901e-06	-9.6901e-06	AMP[r] + PPi[r] + arachidonyl-CoA[r] <=> ATP[r] + CoA[r] + arachidonate[r]	Fatty acid activation (endoplasmic reticular)
HMR_2267	0.0062	0	0.0062	heneicosanoyl-CoA[c] + malonyl-CoA[c] => 3-oxotricosanoyl-CoA[c] + CO2[c] + CoA[c]	Fatty acid elongation (odd-chain)
HMR_2266	0.00072592	0	0.00072592	(2E)-heneicosenoyl-CoA[c] + H+[c] + NADPH[c] => NADP+[c] + heneicosanoyl-CoA[c]	Fatty acid elongation (odd-chain)
HMR_2259	0	0.02879	-0.02879	heptadecanoyl-CoA[c] + malonyl-CoA[c] => 3-oxononadecanoyl-CoA[c] + CO2[c] + CoA[c]	Fatty acid elongation (odd-chain)
HMR_2261	0	0.03499	-0.03499	3-hydroxynonadecanoyl-CoA[c] => (2E)-nonadecenoyl-CoA[c] + H2O[c]	Fatty acid elongation (odd-chain)
HMR_2260	0	0.06299	-0.06299	3-oxononadecanoyl-CoA[c] + H+[c] + NADPH[c] => 3-hydroxynonadecanoyl-CoA[c] + NADP+[c]	Fatty acid elongation (odd-chain)
HMR_3622	3.4953	0	3.4953	cholesterol-ester pool[r] <=> 0.0001 cholesterol-ester-10,13,16,19-docosa[r] + 0.0001 cholesterol-ester-10,13,16-docosa[r] + 0.0001 cholesterol-ester-10-hepta[r] + 0.0001 cholesterol-ester-11,14,17-eico[r] + 0.0001 cholesterol-ester-11,14-eicosa[r] + 0.0001 cholesterol-ester-11-docose[r] + 0.0001 cholesterol-ester-11-eico[r] + 0.0001 cholesterol-ester-12,15,18,21-tetracosa[r] + 0.0001 cholesterol…	Formation and hydrolysis of cholesterol esters
HMR_3647	2.557	-0.03672	2.59372	(13Z)-eicosenoyl-CoA[r] + cholesterol[r] => CoA[r] + cholesterol-ester-13-eicose[r]	Formation and hydrolysis of cholesterol esters
HMR_3652	2.5804	-0.007	2.5874	cholesterol[r] + heneicosanoyl-CoA[r] => CoA[r] + cholesterol-ester-heneico[r]	Formation and hydrolysis of cholesterol esters
HMR_3596	2.256	0	2.256	H2O[l] + cholesterol-ester-10,13,16-docosa[l] => 10,13,16-docosatriynoic acid[l] + cholesterol[l]	Formation and hydrolysis of cholesterol esters
HMR_3646	0.8642	0	0.8642	cholesterol[r] + eicosanoyl-CoA[r] => CoA[r] + cholesterol-ester-eico[r]	Formation and hydrolysis of cholesterol esters
HMR_3638	0.48176	-0.10079	0.58255	cholesterol[r] + stearoyl-CoA[r] => CoA[r] + cholesterol-ester-stea[r]	Formation and hydrolysis of cholesterol esters
HMR_3591	0	-0.515	0.515	H2O[l] + cholesterol-ester-9,12,15,18-tetraco[l] => (9Z,12Z,15Z,18Z)-TTA[l] + cholesterol[l]	Formation and hydrolysis of cholesterol esters
HMR_3584	0.196	0	0.196	H2O[l] + cholesterol-ester-10,13,16,19-docosa[l] => 10,13,16,19-docosatetraenoic acid[l] + cholesterol[l]	Formation and hydrolysis of cholesterol esters
HMR_3648	0	-0.049	0.049	(11Z)-eicosenoyl-CoA[r] + cholesterol[r] => CoA[r] + cholesterol-ester-11-eico[r]	Formation and hydrolysis of cholesterol esters
HMR_3654	-0.040388	-0.079	0.038612	(13Z)-docosenoyl-CoA[r] + cholesterol[r] => CoA[r] + cholesterol-ester-13-docose[r]	Formation and hydrolysis of cholesterol esters
HMR_3642	0.029792	0	0.029792	(9E)-octadecenoyl-CoA[r] + cholesterol[r] => CoA[r] + cholesterol-ester-9-octa[r]	Formation and hydrolysis of cholesterol esters
HMR_3594	0	-0.025	0.025	H2O[l] + cholesterol-ester-11,14-eicosa[l] => (11Z,14Z)-eicosadienoic acid[l] + cholesterol[l]	Formation and hydrolysis of cholesterol esters
HMR_3660	0.016	0	0.016	cholesterol[r] + hexacosenoyl-CoA[r] => CoA[r] + cholesterol-ester-hexecose[r]	Formation and hydrolysis of cholesterol esters
HMR_3658	0.012	0	0.012	(15Z)-tetracosenoyl-CoA[r] + cholesterol[r] => CoA[r] + cholesterol-ester-15-tetra[r]	Formation and hydrolysis of cholesterol esters
HMR_3592	0	-0.0079	0.0079	H2O[l] + cholesterol-ester-6,9,12,15,18-tetraco[l] => (6Z,9Z,12Z,15Z,18Z)-TPA[l] + cholesterol[l]	Formation and hydrolysis of cholesterol esters
HMR_3628	0.0066	0	0.0066	(9E)-tetradecenoyl-CoA[r] + cholesterol[r] => CoA[r] + cholesterol-ester-9-tetrade[r]	Formation and hydrolysis of cholesterol esters
HMR_3629	0	-0.0047	0.0047	(7Z)-tetradecenoyl-CoA[r] + cholesterol[r] => CoA[r] + cholesterol-ester-7-tetrade[r]	Formation and hydrolysis of cholesterol esters
HMR_3593	0	-0.0037	0.0037	H2O[l] + cholesterol-ester-4,7,10,13,16-docosa[l] => (4Z,7Z,10Z,13Z,16Z)-DPA[l] + cholesterol[l]	Formation and hydrolysis of cholesterol esters
HMR_3579	0	9.6901e-06	-9.6901e-06	H2O[l] + cholesterol-ester-9,12,15,18,21-tetra[l] => (9Z,12Z,15Z,18Z,21Z)-TPA[l] + cholesterol[l]	Formation and hydrolysis of cholesterol esters
HMR_3626	-0.0075186	-0.0066	-0.0009186	cholesterol[r] + tridecanoyl-CoA[r] => CoA[r] + cholesterol-ester-tridec[r]	Formation and hydrolysis of cholesterol esters
HMR_3634	-0.0016	0	-0.0016	cholesterol[r] + palmitoleoyl-CoA[r] => CoA[r] + cholesterol-ester-palmn[r]	Formation and hydrolysis of cholesterol esters
HMR_3627	-0.0037	-0.0016	-0.0021	cholesterol[r] + myristoyl-CoA[r] => CoA[r] + cholesterol-ester-myrist[r]	Formation and hydrolysis of cholesterol esters
HMR_3582	0	0.0062	-0.0062	H2O[l] + cholesterol-ester-11,14,17-eico[l] => (11Z,14Z,17Z)-eicosatrienoic acid[l] + cholesterol[l]	Formation and hydrolysis of cholesterol esters
HMR_3659	-0.007	0	-0.007	cholesterol[r] + hexacosanoyl-CoA[r] => CoA[r] + cholesterol-ester-hexacosa[r]	Formation and hydrolysis of cholesterol esters
HMR_3632	-0.0086	0	-0.0086	cholesterol[r] + palmitoyl-CoA[r] => CoA[r] + cholesterol-ester-palm[r]	Formation and hydrolysis of cholesterol esters
HMR_3651	0	0.012	-0.012	(5Z,8Z,11Z)-eicosatrienoyl-CoA[r] + cholesterol[r] => CoA[r] + cholesterol-ester-5,8,11-eico[r]	Formation and hydrolysis of cholesterol esters
HMR_3653	0	0.016	-0.016	cholesterol[r] + docosanoyl-CoA[r] => CoA[r] + cholesterol-ester-docosa[r]	Formation and hydrolysis of cholesterol esters
HMR_3635	0	0.027347	-0.027347	cholesterol[r] + heptadecanoyl-CoA[r] => CoA[r] + cholesterol-ester-hepta[r]	Formation and hydrolysis of cholesterol esters
HMR_3633	-0.0066	0.03672	-0.04332	7-hexadecenoyl-CoA[r] + cholesterol[r] => CoA[r] + cholesterol-ester-7-hexa[r]	Formation and hydrolysis of cholesterol esters
HMR_3655	-0.049	0	-0.049	(11Z)-docosenoyl-CoA[r] + cholesterol[r] => CoA[r] + cholesterol-ester-11-docose[r]	Formation and hydrolysis of cholesterol esters
HMR_3661	-0.079	0	-0.079	cholesterol[r] + linolenoyl-CoA[r] => CoA[r] + cholesterol-ester-linolen[r]	Formation and hydrolysis of cholesterol esters
HMR_3567	0	0.083	-0.083	H2O[l] + cholesterol-ester-13-docose[l] => cholesterol[l] + cis-erucic acid[l]	Formation and hydrolysis of cholesterol esters
HMR_3577	0	0.196	-0.196	H2O[l] + cholesterol-ester-5,8,11,14,17-eico[l] => EPA[l] + cholesterol[l]	Formation and hydrolysis of cholesterol esters
HMR_3631	0	0.40614	-0.40614	cholesterol[r] + pentadecanoyl-CoA[r] => CoA[r] + cholesterol-ester-penta[r]	Formation and hydrolysis of cholesterol esters
HMR_3625	-0.515	-0.0086	-0.5064	cholesterol[r] + lauroyl-CoA[r] => CoA[r] + cholesterol-ester-laur[r]	Formation and hydrolysis of cholesterol esters
HMR_3639	0	0.83241	-0.83241	(13Z)-octadecenoyl-CoA[r] + cholesterol[r] => CoA[r] + cholesterol-ester-13-octade[r]	Formation and hydrolysis of cholesterol esters
HMR_3589	0.0062	2.256	-2.2498	H2O[l] + cholesterol-ester-arach[l] => arachidonate[l] + cholesterol[l]	Formation and hydrolysis of cholesterol esters
HMR_3640	0.040388	2.4861	-2.44571	cholesterol[r] + cis-vaccenoyl-CoA[r] => CoA[r] + cholesterol-ester-cis-vac[r]	Formation and hydrolysis of cholesterol esters
HMR_3645	-0.11057	2.5457	-2.65627	cholesterol[r] + nonadecanoyl-CoA[r] => CoA[r] + cholesterol-ester-nanode[r]	Formation and hydrolysis of cholesterol esters
HMR_3590	0	3.4808	-3.4808	H2O[l] + cholesterol-ester-7,10,13,16-docosa[l] => adrenic acid[l] + cholesterol[l]	Formation and hydrolysis of cholesterol esters
HMR_4317	0.32681	0.33376	-0.00695	ATP[c] + D-glucitol[c] => ADP[c] + sorbitol-3-phosphate[c]	Fructose and mannose metabolism
HMR_4414	2.5804	2.5457	0.0347	ATP[c] + galactose[c] => ADP[c] + galactose-1-phosphate[c]	Galactose metabolism
HMR_3883	9.6496	0	9.6496	serine[c] => NH3[c] + pyruvate[c]	Glycine, serine and threonine metabolism
HMR_0457	8.9996	0.29371	8.70589	ATP[c] + glycerate[c] => 3-phospho-D-glycerate[c] + ADP[c]	Glycine, serine and threonine metabolism
HMR_3939	4.4962	0	4.4962	glycine[m] + succinyl-CoA[m] => 2-amino-3-oxoadipate[m] + CoA[m]	Glycine, serine and threonine metabolism
HMR_3901	4.1889	0	4.1889	SAM[c] + glycine[c] => SAH[c] + sarcosine[c]	Glycine, serine and threonine metabolism
HMR_3860	2.0944	0	2.0944	L-2-amino-3-oxobutanoic acid[m] => CO2[m] + aminoacetone[m]	Glycine, serine and threonine metabolism
HMR_3849	1.419	0	1.419	H2O[p] + O2[p] + sarcosine[p] => H2O2[p] + formaldehyde[p] + glycine[p]	Glycine, serine and threonine metabolism
HMR_3782	0.30727	0	0.30727	2-methylbutyryl-CoA[m] + glycine[m] <=> 2-methylbutyrylglycine[m] + CoA[m]	Glycine, serine and threonine metabolism
HMR_4199	0.0066	0	0.0066	H2O[c] + N-acetyl-L-alanine[c] <=> acetate[c] + alanine[c]	Glycine, serine and threonine metabolism
HMR_3856	0.00072592	0	0.00072592	H+[c] + NADH[c] + methylglyoxal[c] => D-lactaldehyde[c] + NAD+[c]	Glycine, serine and threonine metabolism
HMR_3771	0	4.8451e-05	-4.8451e-05	CoA[m] + isovalerylglycine[m] <=> glycine[m] + isovaleryl-CoA[m]	Glycine, serine and threonine metabolism
HMR_3839	0	0.06299	-0.06299	3-phospho-D-glycerate[c] + NAD+[c] <=> 3-phosphonooxypyruvate[c] + H+[c] + NADH[c]	Glycine, serine and threonine metabolism
HMR_3784	0	1.3941	-1.3941	2-methylbutyryl-CoA[m] + FAD[m] <=> FADH2[m] + tiglyl-CoA[m]	Glycine, serine and threonine metabolism
HMR_3841	0	2.1091	-2.1091	3-phosphonooxypyruvate[c] + glutamate[c] <=> 3-phosphoserine[c] + AKG[c]	Glycine, serine and threonine metabolism
HMR_3845	0	4.2182	-4.2182	THF[c] + serine[c] <=> 5,10-methylene-THF[c] + H2O[c] + glycine[c]	Glycine, serine and threonine metabolism
HMR_3847	0	4.5058	-4.5058	CoA[m] + L-2-amino-3-oxobutanoic acid[m] <=> acetyl-CoA[m] + glycine[m]	Glycine, serine and threonine metabolism
HMR_3843	0.015837	9.6901	-9.67426	3-phosphoserine[c] + H2O[c] => Pi[c] + serine[c]	Glycine, serine and threonine metabolism
HMR_4137	0.46911	0.38942	0.07969	CoA[m] + NAD+[m] + pyruvate[m] => CO2[m] + H+[m] + NADH[m] + acetyl-CoA[m]	Glycolysis / Gluconeogenesis
HMR_3905	0.0234	0.059613	-0.036213	NAD+[c] + ethanol[c] => H+[c] + NADH[c] + acetaldehyde[c]	Glycolysis / Gluconeogenesis
HMR_5337	0	9.6901e-06	-9.6901e-06	GSH[c] + urocanate[c] => S-[2-carboxy-1-(1H-imidazol-4-yl)ethyl]glutathione[c]	Histidine metabolism
HMR_1162	0	-2.5441	2.5441	5-oxo-12(R)-hydroxy-eicosa-(8E,10E,14Z)-trienoyl-CoA[p] + O2[p] => 5-oxo-12(R)-hydroxy-eicosa-(2E,8E,10E,14Z)-tetraenoyl-CoA[p] + H2O2[p]	Leukotriene metabolism
HMR_1103	0.33171	0	0.33171	NAD+[r] + leukotriene B4[r] => 12-keto-LTB4[r] + H+[r] + NADH[r]	Leukotriene metabolism
HMR_1121	0.16155	0.03672	0.12483	12-keto-LTB4[r] + GSH[r] => 12-oxo-c-LTB3[r]	Leukotriene metabolism
HMR_1122	0.040388	0	0.040388	12-keto-LTB4[p] + GSH[p] => 12-oxo-c-LTB3[p]	Leukotriene metabolism
HMR_1123	0.040388	0	0.040388	12-oxo-c-LTB3[c] + H+[c] + NADPH[c] => 10,11-dihydro-12R-hydroxy-LTC4[c] + NADP+[c]	Leukotriene metabolism
HMR_1124	0.040388	0	0.040388	12-oxo-c-LTB3[m] + H+[m] + NADPH[m] => 10,11-dihydro-12R-hydroxy-LTC4[m] + NADP+[m]	Leukotriene metabolism
HMR_1125	0.040388	0	0.040388	12-oxo-c-LTB3[p] + H+[p] + NADPH[p] => 10,11-dihydro-12R-hydroxy-LTC4[p] + NADP+[p]	Leukotriene metabolism
HMR_1127	0.040388	0	0.040388	H+[m] + NADPH[m] + O2[m] + leukotriene B4[m] => 20-OH-LTB4[m] + H2O[m] + NADP+[m]	Leukotriene metabolism
HMR_1128	0.040388	0	0.040388	H+[r] + NADPH[r] + O2[r] + leukotriene B4[r] => 20-OH-LTB4[r] + H2O[r] + NADP+[r]	Leukotriene metabolism
HMR_1274	0	9.6901e-06	-9.6901e-06	3(S),5(S),12(R)-trihydroxy-eicosa-8-trans-6,14-cis-trienoyl-CoA[m] + NAD+[m] => 3-oxo-5(S),12(R)-dihydroxy-eicosa-8-trans-6,14-cis-trienoyl-CoA[m] + H+[m] + NADH[m]	Leukotriene metabolism
HMR_1114	0	0.03672	-0.03672	12-oxo-20-carboxy-LTB4[c] + H2O[c] <=> 12-oxo-20-trihydroxy-LTB4[c]	Leukotriene metabolism
HMR_1115	0	0.03672	-0.03672	12-oxo-20-carboxy-LTB4[r] + H2O[r] <=> 12-oxo-20-trihydroxy-LTB4[r]	Leukotriene metabolism
HMR_1116	0	0.03672	-0.03672	12-oxo-20-carboxy-LTB4[c] + H+[c] + NADPH[c] => 12-oxo-10,11-dihydro-20-COOH-LTB4[c] + NADP+[c]	Leukotriene metabolism
HMR_1117	0	0.03672	-0.03672	12-oxo-20-carboxy-LTB4[r] + H+[r] + NADPH[r] => 12-oxo-10,11-dihydro-20-COOH-LTB4[r] + NADP+[r]	Leukotriene metabolism
HMR_1120	0	0.03672	-0.03672	12-keto-LTB4[m] + GSH[m] => 12-oxo-c-LTB3[m]	Leukotriene metabolism
HMR_1113	0	0.14688	-0.14688	12,20-dioxo-LTB4[c] + H2O[c] <=> 12-oxo-20-dihydroxy-LTB4[c]	Leukotriene metabolism
HMR_1093	0	0.30236	-0.30236	H+[c] + NADPH[c] + O2[c] + leukotriene A4[c] => 5,6-epoxytetraene[c] + H2O[c] + NADP+[c]	Leukotriene metabolism
HMR_1170	-2.615	0	-2.615	3-oxo-10(R)-hydroxy-octadeca-(6E,8E,12Z)-trienoyl-CoA[m] + H2O[m] => 3-oxo-10(R)-hydroxy-octadeca-(6E,8E,12Z)-trienoate[m] + CoA[m]	Leukotriene metabolism
HMR_7306	4.7378	0	4.7378	2 H2O[g] + glucosyl-(alpha-D-mannosyl)6-beta-D-mannosyl-diacetylchitobiosyl-L-asparagine (protein)[g] => (alpha-D-mannosyl)5-beta-D-mannosyl-diacetylchitobiosyl-L-asparagine (protein) (B1)[g] + glucose[g] + mannose[g]	N-glycan metabolism
HMR_7308	4.7378	0	4.7378	(alpha-D-mannosyl)8-beta-D-mannosyl-diacetylchitobiosyl-L-asparagine (protein)[g] + H2O[g] => (alpha-D-mannosyl)7-beta-D-mannosyl-diacetylchitobiosyl-L-asparagine, isoform A (protein)[g] + mannose[g]	N-glycan metabolism
HMR_7276	0	-9.6901e-06	9.6901e-06	G10596[r] + dolichyl-phosphate-D-mannose[r] => G10597[r] + dolichyl-phosphate[r]	N-glycan metabolism
HMR_7299	0	4.6979	-4.6979	glucosyl-(alpha-D-mannosyl)7-beta-D-mannosyl-diacetylchitobiosyl-L-asparagine, isoform C (protein)[r] => glucosyl-(alpha-D-mannosyl)7-beta-D-mannosyl-diacetylchitobiosyl-L-asparagine, isoform C (protein)[g]	N-glycan metabolism
HMR_7300	0	4.6979	-4.6979	(alpha-D-mannosyl)7-beta-D-mannosyl-diacetylchitobiosyl-L-asparagine, isoform B (protein)[r] => (alpha-D-mannosyl)7-beta-D-mannosyl-diacetylchitobiosyl-L-asparagine, isoform B (protein)[g]	N-glycan metabolism
HMR_7871	0.42032	0	0.42032	UDP[c] + dCDP[c] <=> UMP[c] + dCTP[c]	Nucleotide metabolism
HMR_4680	0.33301	0	0.33301	2-deoxy-D-ribose-1-phosphate[c] + uracil[c] <=> Pi[c] + deoxyuridine[c]	Nucleotide metabolism
HMR_7876	0.32311	0	0.32311	ADP[n] + UDP[n] <=> ATP[n] + UMP[n]	Nucleotide metabolism
HMR_8444	0.0342	0	0.0342	ADP-mannose[c] + H2O[c] => AMP[c] + mannose-1-phosphate[c]	Nucleotide metabolism
HMR_4342	0.0096372	0	0.0096372	H2O[s] + IDP[s] => IMP[s] + Pi[s]	Nucleotide metabolism
HMR_7728	0.0096372	0	0.0096372	GMP[l] + H2O[l] => Pi[l] + guanosine[l]	Nucleotide metabolism
HMR_4507	0.016237	0.0066	0.009637	H2O[c] + dCMP[c] => NH3[c] + dUMP[c]	Nucleotide metabolism
HMR_7866	0.0086	0	0.0086	2 UDP[n] <=> UMP[n] + UTP[n]	Nucleotide metabolism
HMR_3965	0	-0.0079	0.0079	H2O[c] + dUDP[c] => Pi[c] + dUMP[c]	Nucleotide metabolism
HMR_8470	0.0062	0	0.0062	CDP[n] + dADP[n] <=> CMP[n] + dATP[n]	Nucleotide metabolism
HMR_3967	0.0037	0	0.0037	CDP[c] + GDP[c] <=> CMP[c] + GTP[c]	Nucleotide metabolism
HMR_7801	-0.0062	0	-0.0062	ADP[m] + GDP[m] <=> AMP[m] + GTP[m]	Nucleotide metabolism
HMR_8467	0	0.0062	-0.0062	CDP[c] + UDP[c] <=> CMP[c] + UTP[c]	Nucleotide metabolism
HMR_4633	0	0.0066	-0.0066	ATP[c] + deoxyadenosine[c] => ADP[c] + dAMP[c]	Nucleotide metabolism
HMR_4186	-0.016237	-0.0066	-0.009637	ATP[c] + adenylyl sulfate[c] => ADP[c] + PAPS[c]	Nucleotide metabolism
HMR_3966	-0.0075186	0.0037	-0.0112186	ATP[m] + H2O[m] => AMP[m] + PPi[m]	Nucleotide metabolism
HMR_8085	0	0.06299	-0.06299	H2O[g] + cGMP[g] => GMP[g]	Nucleotide metabolism
HMR_7873	0	0.29376	-0.29376	UDP[c] + dGDP[c] <=> UMP[c] + dGTP[c]	Nucleotide metabolism
HMR_7864	0	0.30236	-0.30236	CDP[n] + UDP[n] <=> CTP[n] + UMP[n]	Nucleotide metabolism
HMR_7878	-0.32311	0	-0.32311	ADP[c] + dITP[c] <=> ATP[c] + dIDP[c]	Nucleotide metabolism
HMR_4641	0.0066	0.33996	-0.33336	ATP[c] + deoxyuridine[c] => ADP[c] + dUMP[c]	Nucleotide metabolism
HMR_7868	0	0.42766	-0.42766	GDP[n] + UDP[n] <=> GTP[n] + UMP[n]	Nucleotide metabolism
HMR_7175	-4.7378	0	-4.7378	UDP-N-acetylglucosamine[g] + core 3[g] => UDP[g] + core 4[g]	O-glycan metabolism
HMR_0153	0	-0.36568	0.36568	AMP[c] + PPi[c] + propanoyl-CoA[c] <=> ATP[c] + CoA[c] + propanoate[c]	Propanoate metabolism
HMR_4107	0.33171	0	0.33171	malonyl-CoA[p] => CO2[p] + acetyl-CoA[p]	Propanoate metabolism
HMR_3212	-0.00072592	0	-0.00072592	FAD[m] + propanoyl-CoA[m] <=> FADH2[m] + acrylyl-CoA[m]	Propanoate metabolism
HMR_3797	-0.35881	-0.06299	-0.29582	AMP[m] + PPi[m] + propanoyl-CoA[m] <=> ATP[m] + CoA[m] + propanoate[m]	Propanoate metabolism
HMR_4106	0	0.30236	-0.30236	malonyl-CoA[m] => CO2[m] + acetyl-CoA[m]	Propanoate metabolism
HMR_5266	0	-9.6901e-06	9.6901e-06	62 ATP[c] + 62 H2O[c] + apo-[ACP][c] => 62 ADP[c] + 62 Pi[c] + 11 alanine[c] + 9 arginine[c] + asparagine[c] + 8 aspartate[c] + 2 cysteine[c] + 5 glutamate[c] + 7 glutamine[c] + 6 glycine[c] + histidine[c] + 4 isoleucine[c] + 20 leucine[c] + 4 lysine[c] + 5 methionine[c] + 3 phenylalanine[c] + 9 proline[c] + 8 serine[c] + 6 threonine[c] + 4 tyrosine[c] + 11 valine[c]	Protein degradation
HMR_5267	0	9.6901e-06	-9.6901e-06	43 ATP[c] + 43 H2O[c] + mitoApo-[ACP][c] => 43 ADP[c] + 43 Pi[c] + 3 alanine[c] + arginine[c] + asparagine[c] + 13 aspartate[c] + cysteine[c] + 9 glutamate[c] + 3 glutamine[c] + 3 glycine[c] + histidine[c] + 8 isoleucine[c] + 10 leucine[c] + 7 lysine[c] + 5 methionine[c] + 3 phenylalanine[c] + 5 proline[c] + 3 serine[c] + threonine[c] + 4 tyrosine[c] + 6 valine[c]	Protein degradation
HMR_4705	0	-0.83241	0.83241	H2O[c] + xanthosine-5-phosphate[c] => Pi[c] + xanthosine[c]	Purine metabolism
HMR_4134	-0.196	-0.83241	0.63641	GDP[s] + H2O[s] => GMP[s] + Pi[s]	Purine metabolism
HMR_4086	0	-0.196	0.196	AMP[s] + PPi[s] <=> PRPP[s] + adenine[s]	Purine metabolism
HMR_4135	-0.8642	0	-0.8642	ADP[m] + GDP[m] <=> ATP[m] + GMP[m]	Purine metabolism
HMR_4709	-0.8642	0	-0.8642	2-deoxy-D-ribose-1-phosphate[c] + hypoxanthine[c] <=> Pi[c] + deoxyinosine[c]	Purine metabolism
HMR_6624	0.10012	0.0417	0.05842	dGTP[m] + deoxyuridine[m] => dGDP[m] + dUMP[m]	Pyrimidine metabolism
HMR_5415	0	-0.0417	0.0417	ADP[m] + mitothioredoxin[m] => H2O[m] + dADP[m] + mitooxidized thioredoxin[m]	Pyrimidine metabolism
HMR_7744	0.0050186	0	0.0050186	H2O[c] + pseudouridine-5-phosphate[c] <=> ribose-5-phosphate[c] + uracil[c]	Pyrimidine metabolism
HMR_6621	0	-0.0037	0.0037	UTP[m] + thioredoxin[m] => H2O[m] + dUTP[m] + oxidized thioredoxin[m]	Pyrimidine metabolism
HMR_6622	-0.0037	0	-0.0037	UTP[n] + thioredoxin[n] => H2O[n] + dUTP[n] + oxidized thioredoxin[n]	Pyrimidine metabolism
HMR_5416	-0.0050186	0	-0.0050186	GDP[m] + mitothioredoxin[m] => H2O[m] + dGDP[m] + mitooxidized thioredoxin[m]	Pyrimidine metabolism
HMR_6623	0	0.1684	-0.1684	dGTP[c] + deoxyuridine[c] => dGDP[c] + dUMP[c]	Pyrimidine metabolism
HMR_8511	0	-0.02879	0.02879	(R)-S-lactoylglutathione[m] + H2O[m] => D-lactate[m] + GSH[m]	Pyruvate metabolism
HMR_4093	0.016	0	0.016	H2O[c] + acetyl-CoA[c] => CoA[c] + acetate[c]	Pyruvate metabolism
HMR_4089	0	0.016	-0.016	NADP+[c] + malate[c] => CO2[c] + H+[c] + NADPH[c] + pyruvate[c]	Pyruvate metabolism
HMR_4280	2.1113	2.1563	-0.045	H+[m] + NADH[m] + pyruvate[m] => L-lactate[m] + NAD+[m]	Pyruvate metabolism
HMR_7970	0	-0.0066	0.0066	H+[r] + NADPH[r] + 1.5 O2[r] + androsterone[r] => 16alpha-hydroxydehydroepiandrosterone[r] + 2 H2O[r] + NADP+[r]	Steroid metabolism
HMR_7957	0	0.02879	-0.02879	H+[r] + NADPH[r] + O2[r] + testosterone[r] => 19-hydroxytestosterone[r] + H2O[r] + NADP+[r]	Steroid metabolism
HMR_1924	-0.8642	0	-0.8642	STAR[c] + cholesterol[c] => cholesterol-STAR[c]	Steroid metabolism
HMR_6910	0	-0.83241	0.83241	3-demethylubiquinol-10[m] + SAM[m] => 2 H+[m] + SAH[m] + ubiquinol[m]	Terpenoid backbone biosynthesis
HMR_6908	0.049	0	0.049	2-methoxy-6-all trans-decaprenyl-2-methoxy-1,4-benzoquinol[m] + SAM[m] => 6-methoxy-3-methyl-2-all-trans-decaprenyl-1,4-benzoquinol[m] + SAH[m]	Terpenoid backbone biosynthesis
HMR_6909	0.049	0	0.049	6-methoxy-3-methyl-2-all-trans-decaprenyl-1,4-benzoquinol[m] + H+[m] + NADPH[m] + O2[m] => 3-demethylubiquinol-10[m] + H2O[m] + NADP+[m]	Terpenoid backbone biosynthesis
HMR_7167	0.040388	0	0.040388	H2O[c] + S-farnesyl-protein[c] => [protein C terminal]-S-farnesyl-L-cysteine[c]	Terpenoid backbone biosynthesis
HMR_6905	0	0.03672	-0.03672	3,4-dihydroxy-5-all-trans-decaprenylbenzoate[m] + SAM[m] => 3-methoxy-4-hydroxy-5-all-trans-decaprenylbenzoate[m] + SAH[m]	Terpenoid backbone biosynthesis

## Sheet: c3_vs_c4
	iADPD3	iADPDControl	Diff	Equation	Subsystem
HMR_0290	3.4808	0	3.4808	(13Z)-eicosenoyl-CoA[c] + H2O[c] => (13Z)-eicosenoic acid[c] + CoA[c]	Acyl-CoA hydrolysis
HMR_0294	2.256	-0.515	2.771	(11Z)-eicosenoyl-CoA[c] + H2O[c] => CoA[c] + cis-gondoic acid[c]	Acyl-CoA hydrolysis
HMR_0346	0	-2.5457	2.5457	H2O[c] + hexacosenoyl-CoA[c] => CoA[c] + ximenic acid[c]	Acyl-CoA hydrolysis
HMR_0284	0.40614	0	0.40614	H2O[c] + eicosanoyl-CoA[c] => CoA[c] + eicosanoate[c]	Acyl-CoA hydrolysis
HMR_0378	0.19	0	0.19	(4Z,7Z,10Z,13Z,16Z,19Z)-docosahexaenoyl-CoA[c] + H2O[c] => CoA[c] + DHA[c]	Acyl-CoA hydrolysis
HMR_0332	0.10079	0	0.10079	H2O[c] + tetracosanoyl-CoA[c] => CoA[c] + lignocerate[c]	Acyl-CoA hydrolysis
HMR_0414	0.025	0	0.025	(7Z,10Z,13Z,16Z)-docosatetraenoyl-CoA[c] + H2O[c] => CoA[c] + adrenic acid[c]	Acyl-CoA hydrolysis
HMR_0434	0.0103	0	0.0103	(13Z,16Z)-docosadienoyl-CoA[c] + H2O[c] => (13Z,16Z)-docosadienoic acid[c] + CoA[c]	Acyl-CoA hydrolysis
HMR_0438	0.0066	0	0.0066	10,13,16-docosatrienoyl-CoA[c] + H2O[c] => 10,13,16-docosatriynoic acid[c] + CoA[c]	Acyl-CoA hydrolysis
HMR_0398	0.0037	0	0.0037	H2O[c] + linoleoyl-CoA[c] => CoA[c] + linoleate[c]	Acyl-CoA hydrolysis
HMR_0264	0	0.0016	-0.0016	H2O[c] + oleoyl-CoA[c] => CoA[c] + oleate[c]	Acyl-CoA hydrolysis
HMR_0426	0	0.0066	-0.0066	(4Z,7Z,10Z,13Z,16Z)-docosapentaenoyl-CoA[c] + H2O[c] => (4Z,7Z,10Z,13Z,16Z)-DPA[c] + CoA[c]	Acyl-CoA hydrolysis
HMR_0390	0	0.014	-0.014	10,13,16,19-docosatetraenoyl-CoA[c] + H2O[c] => 10,13,16,19-docosatetraenoic acid[c] + CoA[c]	Acyl-CoA hydrolysis
HMR_0402	0.0016	0.025	-0.0234	H2O[c] + gamma-linolenoyl-CoA[c] => CoA[c] + gamma-linolenate[c]	Acyl-CoA hydrolysis
HMR_0320	0	0.10079	-0.10079	(13Z)-docosenoyl-CoA[c] + H2O[c] => CoA[c] + cis-erucic acid[c]	Acyl-CoA hydrolysis
HMR_0366	0	0.19	-0.19	(7Z,10Z,13Z,16Z,19Z)-docosapentaenoyl-CoA[c] + H2O[c] => CoA[c] + DPA[c]	Acyl-CoA hydrolysis
HMR_0272	0	0.40614	-0.40614	(7Z)-octadecenoyl-CoA[c] + H2O[c] => (7Z)-octadecenoic acid[c] + CoA[c]	Acyl-CoA hydrolysis
HMR_0306	-0.515	0	-0.515	(5Z,8Z,11Z)-eicosatrienoyl-CoA[c] + H2O[c] => CoA[c] + mead acid[c]	Acyl-CoA hydrolysis
HMR_0280	0	2.256	-2.256	H2O[c] + nonadecanoyl-CoA[c] => CoA[c] + nonadecylic acid[c]	Acyl-CoA hydrolysis
HMR_0358	-2.5457	0	-2.5457	(8Z,11Z,14Z,17Z)-eicosatetraenoyl-CoA[c] + H2O[c] => CoA[c] + omega-3-arachidonic acid[c]	Acyl-CoA hydrolysis
HMR_0276	0	3.4808	-3.4808	(6Z,9Z)-octadecadienoyl-CoA[c] + H2O[c] => (6Z,9Z)-octadecadienoic acid[c] + CoA[c]	Acyl-CoA hydrolysis
HMR_3865	0.30236	0	0.30236	3-sulfinoalanine[m] + AKG[m] => 3-sulfinylpyruvic acid[m] + glutamate[m]	Alanine, aspartate and glutamate metabolism
HMR_3873	0.30236	0	0.30236	2 ATP[m] + CO2[m] + H2O[m] + NH3[m] => 2 ADP[m] + Pi[m] + carbamoyl-phosphate[m]	Alanine, aspartate and glutamate metabolism
HMR_9802	0.11016	0	0.11016	H2O[c] + glutamine[c] => NH3[c] + glutamate[c]	Alanine, aspartate and glutamate metabolism
HMR_4109	0	0.11016	-0.11016	AKG[m] + alanine[m] <=> glutamate[m] + pyruvate[m]	Alanine, aspartate and glutamate metabolism
HMR_4115	0	0.11016	-0.11016	2-oxoglutaramate[m] + H2O[m] => AKG[m] + NH3[m]	Alanine, aspartate and glutamate metabolism
HMR_3903	0.11016	0.30236	-0.1922	ATP[c] + H2O[c] + aspartate[c] + glutamine[c] => AMP[c] + PPi[c] + asparagine[c] + glutamate[c]	Alanine, aspartate and glutamate metabolism
HMR_3890	0	0.30236	-0.30236	ATP[c] + NH3[c] + glutamate[c] => ADP[c] + Pi[c] + glutamine[c]	Alanine, aspartate and glutamate metabolism
HMR_5147	0	-4.6979	4.6979	ATP[c] + serine[c] + tRNA(ser)[c] => AMP[c] + L-seryl-tRNA(ser)[c] + PPi[c]	Aminoacyl-tRNA biosynthesis
HMR_5148	-4.6979	0	-4.6979	ATP[c] + tRNA(thr)[c] + threonine[c] => AMP[c] + L-threonyl-tRNA(thr)[c] + PPi[c]	Aminoacyl-tRNA biosynthesis
HMR_1971	8.9339	-0.02879	8.96269	5-androstene-3,17-dione[r] + H+[r] + NAD+[r] => 4-androstene-3,17-dione[r] + NADH[r]	Androgen metabolism
HMR_2024	8.9317	0.0062	8.9255	H+[r] + NAD+[r] + androstenediol[r] => 5-alpha-dihydrotestosterone[r] + NADH[r]	Androgen metabolism
HMR_1983	4.8602	0	4.8602	pregn-5-ene-3,20-dione-17-ol[c] => 17alpha-hydroxyprogesterone[c]	Androgen metabolism
HMR_1953	0	-0.29376	0.29376	H2O[c] + pregnenolone sulfate[c] => pregnenolone[c] + sulfate[c]	Androgen metabolism
HMR_1973	0.33376	0.083	0.25076	4-androstene-3,17-dione[c] + H+[c] + NADPH[c] => NADP+[c] + testosterone[c]	Androgen metabolism
HMR_1982	0.083	0	0.083	17alpha-hydroxypregnenolone[c] + NAD+[c] => H+[c] + NADH[c] + pregn-5-ene-3,20-dione-17-ol[c]	Androgen metabolism
HMR_1970	0.0413	-0.0334	0.0747	5-androstene-3,17-dione[c] + H+[c] + NAD+[c] => 4-androstene-3,17-dione[c] + NADH[c]	Androgen metabolism
HMR_2025	0.0417	0	0.0417	5-alpha-dihydrotestosterone[c] + sulfate[c] <=> 5alpha-dihydrotestosterone-sulfate[c] + H2O[c]	Androgen metabolism
HMR_1960	0	-0.03672	0.03672	17alpha-hydroxypregnenolone[r] + H+[r] + NADPH[r] + O2[r] => H2O[r] + NADP+[r] + acetate[r] + dehydroepiandrosterone[r]	Androgen metabolism
HMR_2018	0.012	0	0.012	5alpha-androstane-3,17-dione[c] + H+[c] + NADPH[c] => NADP+[c] + androsterone[c]	Androgen metabolism
HMR_1944	-0.0066	0	-0.0066	H+[c] + NADPH[c] + O2[c] + pregnenolone[c] => 17alpha-hydroxypregnenolone[c] + H2O[c] + NADP+[c]	Androgen metabolism
HMR_2014	0	0.012	-0.012	4-androstene-3,17-dione[c] + H+[c] + NADPH[c] => 5alpha-androstane-3,17-dione[c] + NADP+[c]	Androgen metabolism
HMR_2016	0	0.016	-0.016	5alpha-androstane-3,17-dione[c] + H+[c] + NADH[c] => NAD+[c] + androsterone[c]	Androgen metabolism
HMR_1977	-0.02879	0	-0.02879	H+[r] + NADPH[r] + testosterone[r] => 5-alpha-dihydrotestosterone[r] + NADP+[r]	Androgen metabolism
HMR_1976	-0.0334	0	-0.0334	H+[c] + NADPH[c] + testosterone[c] => 5-alpha-dihydrotestosterone[c] + NADP+[c]	Androgen metabolism
HMR_1959	0	0.03672	-0.03672	17alpha-hydroxypregnenolone[c] + H+[c] + NADPH[c] + O2[c] => H2O[c] + NADP+[c] + acetate[c] + dehydroepiandrosterone[c]	Androgen metabolism
HMR_1963	0	0.0413	-0.0413	17alpha-hydroxypregnenolone sulfate[c] + H2O[c] => 17alpha-hydroxypregnenolone[c] + sulfate[c]	Androgen metabolism
HMR_2020	0	0.0417	-0.0417	H2O[c] + androsterone sulfate[c] <=> androsterone[c] + sulfate[c]	Androgen metabolism
HMR_1962	-0.29376	0	-0.29376	17alpha-hydroxypregnenolone[c] + PAPS[c] => 17alpha-hydroxypregnenolone sulfate[c] + PAP[c]	Androgen metabolism
HMR_1968	-0.03672	0.33376	-0.37048	NAD+[r] + dehydroepiandrosterone[r] => 5-androstene-3,17-dione[r] + H+[r] + NADH[r]	Androgen metabolism
HMR_1969	0	2.1091	-2.1091	PAPS[c] + dehydroepiandrosterone[c] => PAP[c] + dehydroepiandrosterone sulfate[c]	Androgen metabolism
HMR_1974	2.1091	4.8602	-2.7511	4-androstene-3,17-dione[r] + H+[r] + NADPH[r] => NADP+[r] + testosterone[r]	Androgen metabolism
HMR_1967	0.03672	8.9339	-8.89718	NAD+[c] + dehydroepiandrosterone[c] => 5-androstene-3,17-dione[c] + H+[c] + NADH[c]	Androgen metabolism
HMR_2019	0.016	8.9317	-8.9157	5alpha-androstane-3,17-dione[r] + H+[r] + NADPH[r] => NADP+[r] + androsterone[r]	Androgen metabolism
HMR_0958	0.83241	0	0.83241	O2[c] + arachidonate[c] => 5(S)-HPETE[c]	Arachidonic acid metabolism
HMR_0935	0.73162	0	0.73162	H+[c] + NADPH[c] + O2[c] + arachidonate[c] => 11-HETE[c] + H2O[c] + NADP+[c]	Arachidonic acid metabolism
HMR_0940	0.73162	0	0.73162	H+[c] + NADPH[c] + O2[c] + arachidonate[c] => 19(S)-HETE[c] + H2O[c] + NADP+[c]	Arachidonic acid metabolism
HMR_0941	0.73162	0	0.73162	H+[c] + NADPH[c] + O2[c] + arachidonate[c] => 20-hydroxy-arachidonate[c] + H2O[c] + NADP+[c]	Arachidonic acid metabolism
HMR_0959	0.73162	0	0.73162	5(S)-HPETE[c] => H2O[c] + leukotriene A4[c]	Arachidonic acid metabolism
HMR_0964	0.73162	0.10079	0.63083	5(S)-HETE[m] + 2 H+[m] + O2[m] => H2O[m] + leukotriene B4[m]	Arachidonic acid metabolism
HMR_0946	0.10079	0	0.10079	H+[c] + NADPH[c] + O2[c] + arachidonate[c] => 8,9-EET[c] + H2O[c] + NADP+[c]	Arachidonic acid metabolism
HMR_0949	0.10079	0	0.10079	8,9-EET[c] + H2O[c] => 8,9-DHET[c]	Arachidonic acid metabolism
HMR_0969	0.10079	0	0.10079	5(S)-HETE[c] + H+[c] + NADPH[c] + O2[c] => 20-hydroxy-5S-HETE[c] + H2O[c] + NADP+[c]	Arachidonic acid metabolism
HMR_0971	0.10079	0	0.10079	5(S)-HETE[c] + 2 H+[c] + O2[c] => 5,15-DiHETE[c] + H2O[c]	Arachidonic acid metabolism
HMR_0931	0	0.10079	-0.10079	H+[c] + NADPH[c] + O2[c] + arachidonate[c] => 7-HETE[c] + H2O[c] + NADP+[c]	Arachidonic acid metabolism
HMR_0942	0	0.10079	-0.10079	H+[c] + NADPH[c] + O2[c] + arachidonate[c] => 5,6-EET[c] + H2O[c] + NADP+[c]	Arachidonic acid metabolism
HMR_0947	0	0.10079	-0.10079	FADH2[c] + O2[c] + arachidonate[c] => 8,9-EET[c] + FAD[c] + H2O[c]	Arachidonic acid metabolism
HMR_0961	0	0.10079	-0.10079	5(S)-HETE[c] + 2 H+[c] + O2[c] => H2O[c] + leukotriene B4[c]	Arachidonic acid metabolism
HMR_0933	0.10079	0.73162	-0.63083	H+[c] + NADPH[c] + O2[c] + arachidonate[c] => 9-HETE[c] + H2O[c] + NADP+[c]	Arachidonic acid metabolism
HMR_0938	0	0.73162	-0.73162	H+[c] + NADPH[c] + O2[c] + arachidonate[c] => 17-HETE[c] + H2O[c] + NADP+[c]	Arachidonic acid metabolism
HMR_0939	0	0.73162	-0.73162	H+[c] + NADPH[c] + O2[c] + arachidonate[c] => 18-HETE[c] + H2O[c] + NADP+[c]	Arachidonic acid metabolism
HMR_0957	0	0.73162	-0.73162	14,15-EET[c] + H2O[c] => 14,15-DHET[c]	Arachidonic acid metabolism
HMR_0963	0	0.73162	-0.73162	5(S)-HPETE[m] + 2 GSH[m] => 5(S)-HETE[m] + GSSG[m] + H2O[m]	Arachidonic acid metabolism
HMR_0956	0	0.83241	-0.83241	FADH2[r] + O2[r] + arachidonate[r] => 14,15-EET[r] + FAD[r] + H2O[r]	Arachidonic acid metabolism
HMR_6967	4.8189	-4.5252	9.3441	1,3-diaminopropane[c] + deoxyhypusine[c] <=> lysine[c] + spermidine[c]	Arginine and proline metabolism
HMR_8427	0	-8.9339	8.9339	ADP[m] + 2 H+[m] + creatine-phosphate[m] <=> ATP[m] + creatine[m]	Arginine and proline metabolism
HMR_8604	8.6402	0.0297	8.6105	H2O[c] + N-acetylputrescine[c] + O2[c] => H2O2[c] + N4-acetylaminobutanal[c] + NH3[c]	Arginine and proline metabolism
HMR_8416	4.8226	-0.29376	5.11636	acetyl-CoA[m] + glutamate[m] => CoA[m] + N-acetyl-L-glutamate[m]	Arginine and proline metabolism
HMR_8097	4.8589	0	4.8589	H2O[m] + L-4-hydroxyglutamate semialdehyde[m] + NAD+[m] => H+[m] + L-erythro-4-hydroxyglutamate[m] + NADH[m]	Arginine and proline metabolism
HMR_4190	0.098	0	0.098	H+[c] + NADPH[c] + O2[c] + arginine[c] <=> H2O[c] + N-(omega)-hydroxyarginine[c] + NADP+[c]	Arginine and proline metabolism
HMR_4422	0.098	0	0.098	ornithine[s] => CO2[s] + putrescine[s]	Arginine and proline metabolism
HMR_4780	0.098	0	0.098	NADP+[c] + trans-4-hydroxy-L-proline[c] <=> H+[c] + L-1-pyrroline-3-hydroxy-5-carboxylate[c] + NADPH[c]	Arginine and proline metabolism
HMR_6962	0.0297	0.0066	0.0231	H2O[p] + N1-acetylspermidine[p] + O2[p] => H2O2[p] + acetamidopropanal[p] + putrescine[p]	Arginine and proline metabolism
HMR_8605	0.0297	0.0066	0.0231	H2O[c] + N4-acetylaminobutanal[c] + NAD+[c] => 4-acetamidobutanoate[c] + H+[c] + NADH[c]	Arginine and proline metabolism
HMR_3837	0.0062	-0.0062	0.0124	1-pyrroline-5-carboxylate[m] + H+[m] + NADH[m] => NAD+[m] + proline[m]	Arginine and proline metabolism
HMR_6963	0.0066	0	0.0066	H2O[c] + N1,N12-diacetylspermine[c] + O2[c] => H2O2[c] + N1-acetylspermidine[c] + acetamidopropanal[c]	Arginine and proline metabolism
HMR_8606	0.0066	0	0.0066	H2O[c] + O2[c] + putrescine[c] => 4-aminobutanal[c] + H2O2[c] + NH3[c]	Arginine and proline metabolism
HMR_3897	0.0062	0	0.0062	H+[m] + NADPH[m] + glutamyl-5-phosphate[m] => L-glutamate 5-semialdehyde[m] + NADP+[m] + Pi[m]	Arginine and proline metabolism
HMR_3835	0	0.0062	-0.0062	1-pyrroline-5-carboxylate[c] + H+[c] + NADH[c] => NAD+[c] + proline[c]	Arginine and proline metabolism
HMR_3838	0	0.0062	-0.0062	1-pyrroline-5-carboxylate[m] + ubiquinol[m] <=> proline[m] + ubiquinone[m]	Arginine and proline metabolism
HMR_6961	0	0.0297	-0.0297	H2O[c] + N1-acetylspermidine[c] + O2[c] => H2O2[c] + acetamidopropanal[c] + putrescine[c]	Arginine and proline metabolism
HMR_4077	0	0.098	-0.098	S-adenosylmethioninamine[c] + spermidine[c] => 5-methylthioadenosine[c] + H+[c] + spermine[c]	Arginine and proline metabolism
HMR_4212	0	0.098	-0.098	ornithine[c] => CO2[c] + putrescine[c]	Arginine and proline metabolism
HMR_4778	0	0.098	-0.098	NAD+[c] + trans-4-hydroxy-L-proline[c] => H+[c] + L-1-pyrroline-3-hydroxy-5-carboxylate[c] + NADH[c]	Arginine and proline metabolism
HMR_8425	-0.29376	0	-0.29376	H2O[c] + N-acetylornithine[c] <=> acetate[c] + ornithine[c]	Arginine and proline metabolism
HMR_6966	0	4.8189	-4.8189	1,3-diaminopropane[c] + 1-pyrroline[c] <=> dehydrospermidine[c]	Arginine and proline metabolism
HMR_8098	0	4.8226	-4.8226	L-erythro-4-hydroxyglutamate[m] + OAA[m] => 4-hydroxy-2-oxoglutarate[m] + aspartate[m]	Arginine and proline metabolism
HMR_6973	-4.5252	4.8589	-9.3841	H2O[c] + NAD+[c] + spermine monoaldehyde[c] => H+[c] + NADH[c] + spermic acid 1[c]	Arginine and proline metabolism
HMR_8603	-8.9339	8.6402	-17.5741	acetyl-CoA[c] + putrescine[c] => CoA[c] + N-acetylputrescine[c]	Arginine and proline metabolism
HMR_3533	0	0.049	-0.049	3(S)-hydroxy-4-methyl-pentanoyl-CoA[m] + NAD+[m] => 3-oxo-4-methyl-pentanoyl-CoA[m] + H+[m] + NADH[m]	Beta oxidation of branched-chain fatty acids (mitochondrial)
HMR_3534	0	0.049	-0.049	3-oxo-4-methyl-pentanoyl-CoA[m] + CoA[m] => acetyl-CoA[m] + isobutyryl-CoA[m]	Beta oxidation of branched-chain fatty acids (mitochondrial)
HMR_3280	2.4701	0	2.4701	FAD[m] + cis,cis-palmito-7,10-dienoyl-CoA[m] => FADH2[m] + trans,cis,cis-2,7,10-hexadecatrienoyl-CoA[m]	Beta oxidation of di-unsaturated fatty acids (n-6) (mitochondrial)
HMR_3298	0.074	0	0.074	(2E)-decenoyl-CoA[m] <=> trans-3-decenoyl-CoA[m]	Beta oxidation of di-unsaturated fatty acids (n-6) (mitochondrial)
HMR_3279	0	-0.009	0.009	3-oxolinoleoyl-CoA[m] + CoA[m] => acetyl-CoA[m] + cis,cis-palmito-7,10-dienoyl-CoA[m]	Beta oxidation of di-unsaturated fatty acids (n-6) (mitochondrial)
HMR_3282	-0.016	0	-0.016	(3S)-3-hydroxy-cis,cis-palmito-7,10-dienoyl-CoA[m] + NAD+[m] => 3-oxo-cis,cis-7,10-hexadecadienoyl-CoA[m] + H+[m] + NADH[m]	Beta oxidation of di-unsaturated fatty acids (n-6) (mitochondrial)
HMR_3293	0	0.079	-0.079	3-oxolaur-6-cis-enoyl-CoA[m] + CoA[m] => 4-cis-decenoyl-CoA[m] + acetyl-CoA[m]	Beta oxidation of di-unsaturated fatty acids (n-6) (mitochondrial)
HMR_3277	0	2.4651	-2.4651	H2O[m] + trans,cis,cis-2,9,12-octadecatrienoyl-CoA[m] => (3S)-3-hydroxylinoleoyl-CoA[m]	Beta oxidation of di-unsaturated fatty acids (n-6) (mitochondrial)
HMR_3203	0	0.0016	-0.0016	(2E)-pentenoyl-CoA[m] + H2O[m] => 3-hydroxypentanoyl-CoA[m]	Beta oxidation of odd-chain fatty acids (mitochondrial)
HMR_3256	0.03672	0	0.03672	3-oxopalmitoleoyl-CoA[m] + CoA[m] => (7Z)-tetradecenoyl-CoA[m] + acetyl-CoA[m]	Beta oxidation of unsaturated fatty acids (n-7) (mitochondrial)
HMR_3359	0.005	0	0.005	3-oxo-13-cis-eicosenoyl-CoA[p] + CoA[p] => acetyl-CoA[p] + cis-vaccenoyl-CoA[p]	Beta oxidation of unsaturated fatty acids (n-7) (mitochondrial)
HMR_3272	-0.007	0	-0.007	(2E)-dodecenoyl-CoA[m] <=> (5Z)-dodecenoyl-CoA[m]	Beta oxidation of unsaturated fatty acids (n-7) (mitochondrial)
HMR_3262	0	0.012	-0.012	NAD+[m] + cis-(3S)-hydroxytetradec-7-enoyl-CoA[m] => 3-oxomyrist-7-enoyl-CoA[m] + H+[m] + NADH[m]	Beta oxidation of unsaturated fatty acids (n-7) (mitochondrial)
HMR_3250	0	0.03672	-0.03672	FAD[m] + palmitoleoyl-CoA[m] => FADH2[m] + trans,cis-hexadeca-2,9-dienoyl-CoA[m]	Beta oxidation of unsaturated fatty acids (n-7) (mitochondrial)
HMR_3227	0	-0.007	0.007	H2O[m] + trans,cis-octadeca-2,9-dienoyl-CoA[m] => (S)-3-hydroxyoleyleoyl-CoA[m]	Beta oxidation of unsaturated fatty acids (n-9) (mitochondrial)
HMR_2687	0.010249	0	0.010249	9-eicosenoyl-CoA[c] + L-carnitine[c] <=> CoA[c] + eicosenoylcarnitine(11)[c]	Carnitine shuttle (cytosolic)
HMR_2684	0.0093733	0	0.0093733	(11Z)-eicosenoyl-CoA[c] + L-carnitine[c] <=> CoA[c] + eicosenoylcarnitine(9)[c]	Carnitine shuttle (cytosolic)
HMR_2742	0.0086	0	0.0086	CoA[c] + linoleic-carnitine[c] <=> L-carnitine[c] + linoleoyl-CoA[c]	Carnitine shuttle (cytosolic)
HMR_2708	0.006	0	0.006	(11Z)-docosenoyl-CoA[c] + L-carnitine[c] <=> CoA[c] + docosenoylcarnitine(11)[c]	Carnitine shuttle (cytosolic)
HMR_2681	0.0051244	0	0.0051244	(13Z)-eicosenoyl-CoA[c] + L-carnitine[c] <=> CoA[c] + eicosenoylcarnitine(7)[c]	Carnitine shuttle (cytosolic)
HMR_2669	0.0047	0	0.0047	(7Z)-octadecenoyl-CoA[c] + L-carnitine[c] <=> CoA[c] + octadecenoylcarnitine(11)[c]	Carnitine shuttle (cytosolic)
HMR_3521	0	0.0025	-0.0025	4(R),8-dimethyl-nonanoyl-CoA[c] + L-carnitine[c] <=> 4,8-dimethylnonanoylcarnitine[c] + CoA[c]	Carnitine shuttle (cytosolic)
HMR_2660	0	0.0047	-0.0047	CoA[c] + octadecenoylcarnitine(7)[c] <=> L-carnitine[c] + cis-vaccenoyl-CoA[c]	Carnitine shuttle (cytosolic)
HMR_2672	0	0.0051244	-0.0051244	(6Z,9Z)-octadecadienoyl-CoA[c] + L-carnitine[c] <=> (6Z,9Z)-octadecadienoylcarnitine[c] + CoA[c]	Carnitine shuttle (cytosolic)
HMR_2877	0	0.0054	-0.0054	12,15,18,21-tetracosatetraenoyl-CoA[c] + L-carnitine[c] <=> 12,15,18,21-tetracosatetraenoylcarnitine[c] + CoA[c]	Carnitine shuttle (cytosolic)
HMR_2699	0	0.006	-0.006	CoA[c] + heneicosanoylcarnitine[c] <=> L-carnitine[c] + heneicosanoyl-CoA[c]	Carnitine shuttle (cytosolic)
HMR_2726	0	0.0086	-0.0086	(7Z,10Z,13Z,16Z,19Z)-docosapentaenoyl-CoA[c] + L-carnitine[c] <=> (7Z,10Z,13Z,16Z,19Z)-docosapentaenoylcarnitine[c] + CoA[c]	Carnitine shuttle (cytosolic)
HMR_2675	0	0.0093733	-0.0093733	CoA[c] + nonadecanoylcarnitine[c] <=> L-carnitine[c] + nonadecanoyl-CoA[c]	Carnitine shuttle (cytosolic)
HMR_2678	0	0.010249	-0.010249	CoA[c] + eicosanoylcarnitine[c] <=> L-carnitine[c] + eicosanoyl-CoA[c]	Carnitine shuttle (cytosolic)
HMR_2592	0.0079	0	0.0079	L-carnitine[m] + O-acetylcarnitine[c] => L-carnitine[c] + O-acetylcarnitine[m]	Carnitine shuttle (mitochondrial)
HMR_2664	0.0037	0	0.0037	L-carnitine[c] + L-oleoylcarnitine[m] <=> L-carnitine[m] + L-oleoylcarnitine[c]	Carnitine shuttle (mitochondrial)
HMR_2635	0.0016	0	0.0016	7-hexadecenoyl-CoA[m] + L-carnitine[m] <=> CoA[m] + hexadecenoylcarnitine(9)[m]	Carnitine shuttle (mitochondrial)
HMR_2722	0	0.0037	-0.0037	(5Z,8Z,11Z,14Z,17Z)-eicosapentaenoylcarnitine[c] + L-carnitine[m] <=> (5Z,8Z,11Z,14Z,17Z)-eicosapentaenoylcarnitine[m] + L-carnitine[c]	Carnitine shuttle (mitochondrial)
HMR_1505	8.9238	0	8.9238	4alpha-carboxy-5alpha-cholesta-8,24-dien-3beta-ol[c] + NADP+[c] => 5alpha-cholesta-8,24-dien-3-one[c] + CO2[c] + H+[c] + NADPH[c]	Cholesterol biosynthesis 1 (Bloch pathway)
HMR_1454	0.29376	0	0.29376	isopentenyl-pPP[c] => dimethylallyl-PP[c]	Cholesterol biosynthesis 1 (Bloch pathway)
HMR_1470	0.03672	0	0.03672	H+[c] + NADPH[c] + O2[c] + squalene[c] => H2O[c] + NADP+[c] + squalene 2,3-oxide[c]	Cholesterol biosynthesis 1 (Bloch pathway)
HMR_1479	0.0079	0	0.0079	4,4-dimethyl-14alpha-formyl-5alpha-cholesta-8,24-dien-3beta-ol[c] + H+[c] + NADPH[c] + O2[c] => 4,4-dimethyl-5alpha-cholesta-8,14,24-trien-3beta-ol[c] + H2O[c] + NADP+[c] + formate[c]	Cholesterol biosynthesis 1 (Bloch pathway)
HMR_1504	0	-0.0079	0.0079	4alpha-formyl-5alpha-cholesta-8,24-dien-3beta-ol[c] + H+[c] + NADPH[c] + O2[c] => 4alpha-carboxy-5alpha-cholesta-8,24-dien-3beta-ol[c] + H2O[c] + NADP+[c]	Cholesterol biosynthesis 1 (Bloch pathway)
HMR_1440	0.0062	0	0.0062	2 H+[c] + HMG-CoA[c] + 2 NADPH[c] => (R)-mevalonate[c] + CoA[c] + 2 NADP+[c]	Cholesterol biosynthesis 1 (Bloch pathway)
HMR_1477	0	0.0079	-0.0079	H+[c] + NADPH[c] + O2[c] + lanosterol[c] => 4,4-dimethyl-14alpha-hydroxymethyl-5alpha-cholesta-8,24-dien-3beta-ol[c] + H2O[c] + NADP+[c]	Cholesterol biosynthesis 1 (Bloch pathway)
HMR_1509	-0.0079	0	-0.0079	5alpha-cholesta-8,24-dien-3-one[c] + H+[c] + NADPH[c] => NADP+[c] + zymosterol[c]	Cholesterol biosynthesis 1 (Bloch pathway)
HMR_1465	0	0.03672	-0.03672	2 farnesyl-PP[c] <=> PPi[c] + presqualene-PP[c]	Cholesterol biosynthesis 1 (Bloch pathway)
HMR_1448	0	0.29376	-0.29376	(R)-5-phosphomevalonate[c] + ATP[c] <=> (R)-5-diphosphomevalonate[c] + ADP[c]	Cholesterol biosynthesis 1 (Bloch pathway)
HMR_1503	0	8.9238	-8.9238	4alpha-hydroxymethyl-5alpha-cholesta-8,24-dien-3beta-ol[c] + H+[c] + NADPH[c] + O2[c] => 4alpha-formyl-5alpha-cholesta-8,24-dien-3beta-ol[c] + 2 H2O[c] + NADP+[c]	Cholesterol biosynthesis 1 (Bloch pathway)
HMR_2998	9.6901e-06	0	9.6901e-06	(7Z,10Z,13Z,16Z)-docosatetraenoyl-CoA[r] + AMP[r] + PPi[r] <=> ATP[r] + CoA[r] + adrenic acid[r]	Fatty acid activation (endoplasmic reticular)
HMR_2996	0	9.6901e-06	-9.6901e-06	AMP[r] + PPi[r] + arachidonyl-CoA[r] <=> ATP[r] + CoA[r] + arachidonate[r]	Fatty acid activation (endoplasmic reticular)
HMR_2262	0.03499	0	0.03499	(2E)-nonadecenoyl-CoA[c] + H+[c] + NADPH[c] => NADP+[c] + nonadecanoyl-CoA[c]	Fatty acid elongation (odd-chain)
HMR_2261	0.06299	0.03499	0.028	3-hydroxynonadecanoyl-CoA[c] => (2E)-nonadecenoyl-CoA[c] + H2O[c]	Fatty acid elongation (odd-chain)
HMR_2259	0	0.02879	-0.02879	heptadecanoyl-CoA[c] + malonyl-CoA[c] => 3-oxononadecanoyl-CoA[c] + CO2[c] + CoA[c]	Fatty acid elongation (odd-chain)
HMR_2260	0.02879	0.06299	-0.0342	3-oxononadecanoyl-CoA[c] + H+[c] + NADPH[c] => 3-hydroxynonadecanoyl-CoA[c] + NADP+[c]	Fatty acid elongation (odd-chain)
HMR_3644	2.5457	0	2.5457	(6Z,9Z)-octadecadienoyl-CoA[r] + cholesterol[r] => CoA[r] + cholesterol-ester-6,9-octa[r]	Formation and hydrolysis of cholesterol esters
HMR_3588	2.256	0	2.256	H2O[l] + cholesterol-ester-dihomo-gamma[l] => cholesterol[l] + dihomo-gamma-linolenate[l]	Formation and hydrolysis of cholesterol esters
HMR_3639	2.4861	0.83241	1.65369	(13Z)-octadecenoyl-CoA[r] + cholesterol[r] => CoA[r] + cholesterol-ester-13-octade[r]	Formation and hydrolysis of cholesterol esters
HMR_3589	3.4808	2.256	1.2248	H2O[l] + cholesterol-ester-arach[l] => arachidonate[l] + cholesterol[l]	Formation and hydrolysis of cholesterol esters
HMR_3638	0.83241	-0.10079	0.9332	cholesterol[r] + stearoyl-CoA[r] => CoA[r] + cholesterol-ester-stea[r]	Formation and hydrolysis of cholesterol esters
HMR_3591	-0.0079	-0.515	0.5071	H2O[l] + cholesterol-ester-9,12,15,18-tetraco[l] => (9Z,12Z,15Z,18Z)-TTA[l] + cholesterol[l]	Formation and hydrolysis of cholesterol esters
HMR_3630	0.40614	0	0.40614	5-tetradecenoyl-CoA[r] + cholesterol[r] => CoA[r] + cholesterol-ester-5-tetra[r]	Formation and hydrolysis of cholesterol esters
HMR_3576	0.196	0	0.196	H2O[l] + cholesterol-ester-8,11,14,17-eico[l] => cholesterol[l] + omega-3-arachidonic acid[l]	Formation and hydrolysis of cholesterol esters
HMR_3566	0.083	0	0.083	H2O[l] + cholesterol-ester-docosa[l] => behenic acid[l] + cholesterol[l]	Formation and hydrolysis of cholesterol esters
HMR_3654	0	-0.079	0.079	(13Z)-docosenoyl-CoA[r] + cholesterol[r] => CoA[r] + cholesterol-ester-13-docose[r]	Formation and hydrolysis of cholesterol esters
HMR_3648	0	-0.049	0.049	(11Z)-eicosenoyl-CoA[r] + cholesterol[r] => CoA[r] + cholesterol-ester-11-eico[r]	Formation and hydrolysis of cholesterol esters
HMR_3632	0.03672	0	0.03672	cholesterol[r] + palmitoyl-CoA[r] => CoA[r] + cholesterol-ester-palm[r]	Formation and hydrolysis of cholesterol esters
HMR_3634	0.027347	0	0.027347	cholesterol[r] + palmitoleoyl-CoA[r] => CoA[r] + cholesterol-ester-palmn[r]	Formation and hydrolysis of cholesterol esters
HMR_3594	0	-0.025	0.025	H2O[l] + cholesterol-ester-11,14-eicosa[l] => (11Z,14Z)-eicosadienoic acid[l] + cholesterol[l]	Formation and hydrolysis of cholesterol esters
HMR_3652	0.016	-0.007	0.023	cholesterol[r] + heneicosanoyl-CoA[r] => CoA[r] + cholesterol-ester-heneico[r]	Formation and hydrolysis of cholesterol esters
HMR_3650	0.012	0	0.012	(8Z,11Z)-eicosadienoyl-CoA[r] + cholesterol[r] => CoA[r] + cholesterol-ester-8,11-eico[r]	Formation and hydrolysis of cholesterol esters
HMR_3581	0.0062	0	0.0062	H2O[l] + cholesterol-ester-4,7,10,13,16,19-doco[l] => DHA[l] + cholesterol[l]	Formation and hydrolysis of cholesterol esters
HMR_3626	-0.0016	-0.0066	0.005	cholesterol[r] + tridecanoyl-CoA[r] => CoA[r] + cholesterol-ester-tridec[r]	Formation and hydrolysis of cholesterol esters
HMR_3629	0	-0.0047	0.0047	(7Z)-tetradecenoyl-CoA[r] + cholesterol[r] => CoA[r] + cholesterol-ester-7-tetrade[r]	Formation and hydrolysis of cholesterol esters
HMR_3592	-0.0037	-0.0079	0.0042	H2O[l] + cholesterol-ester-6,9,12,15,18-tetraco[l] => (6Z,9Z,12Z,15Z,18Z)-TPA[l] + cholesterol[l]	Formation and hydrolysis of cholesterol esters
HMR_3625	-0.0066	-0.0086	0.002	cholesterol[r] + lauroyl-CoA[r] => CoA[r] + cholesterol-ester-laur[r]	Formation and hydrolysis of cholesterol esters
HMR_3627	0	-0.0016	0.0016	cholesterol[r] + myristoyl-CoA[r] => CoA[r] + cholesterol-ester-myrist[r]	Formation and hydrolysis of cholesterol esters
HMR_3578	9.6901e-06	0	9.6901e-06	H2O[l] + cholesterol-ester-7,10,13,16,19-docosa[l] => DPA[l] + cholesterol[l]	Formation and hydrolysis of cholesterol esters
HMR_3579	0	9.6901e-06	-9.6901e-06	H2O[l] + cholesterol-ester-9,12,15,18,21-tetra[l] => (9Z,12Z,15Z,18Z,21Z)-TPA[l] + cholesterol[l]	Formation and hydrolysis of cholesterol esters
HMR_3628	-0.0047	0	-0.0047	(9E)-tetradecenoyl-CoA[r] + cholesterol[r] => CoA[r] + cholesterol-ester-9-tetrade[r]	Formation and hydrolysis of cholesterol esters
HMR_3582	0	0.0062	-0.0062	H2O[l] + cholesterol-ester-11,14,17-eico[l] => (11Z,14Z,17Z)-eicosatrienoic acid[l] + cholesterol[l]	Formation and hydrolysis of cholesterol esters
HMR_3622	-0.0086	0	-0.0086	cholesterol-ester pool[r] <=> 0.0001 cholesterol-ester-10,13,16,19-docosa[r] + 0.0001 cholesterol-ester-10,13,16-docosa[r] + 0.0001 cholesterol-ester-10-hepta[r] + 0.0001 cholesterol-ester-11,14,17-eico[r] + 0.0001 cholesterol-ester-11,14-eicosa[r] + 0.0001 cholesterol-ester-11-docose[r] + 0.0001 cholesterol-ester-11-eico[r] + 0.0001 cholesterol-ester-12,15,18,21-tetracosa[r] + 0.0001 cholesterol…	Formation and hydrolysis of cholesterol esters
HMR_3647	-0.049	-0.03672	-0.01228	(13Z)-eicosenoyl-CoA[r] + cholesterol[r] => CoA[r] + cholesterol-ester-13-eicose[r]	Formation and hydrolysis of cholesterol esters
HMR_3651	-0.007	0.012	-0.019	(5Z,8Z,11Z)-eicosatrienoyl-CoA[r] + cholesterol[r] => CoA[r] + cholesterol-ester-5,8,11-eico[r]	Formation and hydrolysis of cholesterol esters
HMR_3593	-0.025	-0.0037	-0.0213	H2O[l] + cholesterol-ester-4,7,10,13,16-docosa[l] => (4Z,7Z,10Z,13Z,16Z)-DPA[l] + cholesterol[l]	Formation and hydrolysis of cholesterol esters
HMR_3635	0	0.027347	-0.027347	cholesterol[r] + heptadecanoyl-CoA[r] => CoA[r] + cholesterol-ester-hepta[r]	Formation and hydrolysis of cholesterol esters
HMR_3633	0	0.03672	-0.03672	7-hexadecenoyl-CoA[r] + cholesterol[r] => CoA[r] + cholesterol-ester-7-hexa[r]	Formation and hydrolysis of cholesterol esters
HMR_3646	-0.03672	0	-0.03672	cholesterol[r] + eicosanoyl-CoA[r] => CoA[r] + cholesterol-ester-eico[r]	Formation and hydrolysis of cholesterol esters
HMR_3567	0	0.083	-0.083	H2O[l] + cholesterol-ester-13-docose[l] => cholesterol[l] + cis-erucic acid[l]	Formation and hydrolysis of cholesterol esters
HMR_3653	-0.079	0.016	-0.095	cholesterol[r] + docosanoyl-CoA[r] => CoA[r] + cholesterol-ester-docosa[r]	Formation and hydrolysis of cholesterol esters
HMR_3637	-0.10079	0	-0.10079	9-heptadecenoyl-CoA[r] + cholesterol[r] => CoA[r] + cholesterol-ester-9-heptade[r]	Formation and hydrolysis of cholesterol esters
HMR_3577	0	0.196	-0.196	H2O[l] + cholesterol-ester-5,8,11,14,17-eico[l] => EPA[l] + cholesterol[l]	Formation and hydrolysis of cholesterol esters
HMR_3631	0	0.40614	-0.40614	cholesterol[r] + pentadecanoyl-CoA[r] => CoA[r] + cholesterol-ester-penta[r]	Formation and hydrolysis of cholesterol esters
HMR_3640	0	2.4861	-2.4861	cholesterol[r] + cis-vaccenoyl-CoA[r] => CoA[r] + cholesterol-ester-cis-vac[r]	Formation and hydrolysis of cholesterol esters
HMR_3645	0	2.5457	-2.5457	cholesterol[r] + nonadecanoyl-CoA[r] => CoA[r] + cholesterol-ester-nanode[r]	Formation and hydrolysis of cholesterol esters
HMR_3590	-0.515	3.4808	-3.9958	H2O[l] + cholesterol-ester-7,10,13,16-docosa[l] => adrenic acid[l] + cholesterol[l]	Formation and hydrolysis of cholesterol esters
HMR_4316	0.33376	0	0.33376	H+[c] + NADPH[c] + glucose[c] => D-glucitol[c] + NADP+[c]	Fructose and mannose metabolism
HMR_4317	0	0.33376	-0.33376	ATP[c] + D-glucitol[c] => ADP[c] + sorbitol-3-phosphate[c]	Fructose and mannose metabolism
HMR_4132	2.5457	0	2.5457	UDP-glucose[c] + galactose-1-phosphate[c] => UDP-galactose[c] + glucose-1-phosphate[c]	Galactose metabolism
HMR_4414	0	2.5457	-2.5457	ATP[c] + galactose[c] => ADP[c] + galactose-1-phosphate[c]	Galactose metabolism
HMR_3845	9.6901	4.2182	5.4719	THF[c] + serine[c] <=> 5,10-methylene-THF[c] + H2O[c] + glycine[c]	Glycine, serine and threonine metabolism
HMR_3849	4.5058	0	4.5058	H2O[p] + O2[p] + sarcosine[p] => H2O2[p] + formaldehyde[p] + glycine[p]	Glycine, serine and threonine metabolism
HMR_3794	1.3941	0	1.3941	CoA[m] + N-acetyl-L-alanine[m] <=> acetyl-CoA[m] + alanine[m]	Glycine, serine and threonine metabolism
HMR_0460	0.28751	0	0.28751	ATP[m] + glycerate[m] => 3-phospho-D-glycerate[m] + ADP[m]	Glycine, serine and threonine metabolism
HMR_3772	0.0062485	0	0.0062485	3-methylcrotonoylglycine[m] + CoA[m] <=> 3-methylcrotonyl-CoA[m] + glycine[m]	Glycine, serine and threonine metabolism
HMR_3771	0	4.8451e-05	-4.8451e-05	CoA[m] + isovalerylglycine[m] <=> glycine[m] + isovaleryl-CoA[m]	Glycine, serine and threonine metabolism
HMR_3839	0	0.06299	-0.06299	3-phospho-D-glycerate[c] + NAD+[c] <=> 3-phosphonooxypyruvate[c] + H+[c] + NADH[c]	Glycine, serine and threonine metabolism
HMR_3847	4.2182	4.5058	-0.2876	CoA[m] + L-2-amino-3-oxobutanoic acid[m] <=> acetyl-CoA[m] + glycine[m]	Glycine, serine and threonine metabolism
HMR_0457	0	0.29371	-0.29371	ATP[c] + glycerate[c] => 3-phospho-D-glycerate[c] + ADP[c]	Glycine, serine and threonine metabolism
HMR_3784	0	1.3941	-1.3941	2-methylbutyryl-CoA[m] + FAD[m] <=> FADH2[m] + tiglyl-CoA[m]	Glycine, serine and threonine metabolism
HMR_3841	0.06299	2.1091	-2.04611	3-phosphonooxypyruvate[c] + glutamate[c] <=> 3-phosphoserine[c] + AKG[c]	Glycine, serine and threonine metabolism
HMR_3843	2.1091	9.6901	-7.581	3-phosphoserine[c] + H2O[c] => Pi[c] + serine[c]	Glycine, serine and threonine metabolism
HMR_4355	0	-0.098	0.098	DHAP[c] + erythrose-4-phosphate[c] => sedoheptulose-1,7-bisphosphate[c]	Glycolysis / Gluconeogenesis
HMR_7745	0.098	0	0.098	beta-D-glucose[c] <=> glucose[c]	Glycolysis / Gluconeogenesis
HMR_7746	0	0.098	-0.098	ATP[c] + beta-D-glucose[c] => ADP[c] + beta-D-glucose-6-phosphate[c]	Glycolysis / Gluconeogenesis
HMR_5336	9.6901e-06	0	9.6901e-06	2 H+[c] + H2O[c] + S-[2-carboxy-1-(1H-imidazol-4-yl)ethyl]glutathione[c] => S-[2-carboxy-1-(1H-imidazol-4-yl)ethyl]-L-cysteine[c] + glutamate[c] + glycine[c]	Histidine metabolism
HMR_5337	0	9.6901e-06	-9.6901e-06	GSH[c] + urocanate[c] => S-[2-carboxy-1-(1H-imidazol-4-yl)ethyl]glutathione[c]	Histidine metabolism
HMR_1162	0	-2.5441	2.5441	5-oxo-12(R)-hydroxy-eicosa-(8E,10E,14Z)-trienoyl-CoA[p] + O2[p] => 5-oxo-12(R)-hydroxy-eicosa-(2E,8E,10E,14Z)-tetraenoyl-CoA[p] + H2O2[p]	Leukotriene metabolism
HMR_1098	0.30236	0	0.30236	15-oxo-lipoxin A4[c] + H+[c] + NADPH[c] => 13,14-dihydro-15-oxo-lipoxin A4[c] + NADP+[c]	Leukotriene metabolism
HMR_1116	0.14688	0.03672	0.11016	12-oxo-20-carboxy-LTB4[c] + H+[c] + NADPH[c] => 12-oxo-10,11-dihydro-20-COOH-LTB4[c] + NADP+[c]	Leukotriene metabolism
HMR_1119	0.03672	0	0.03672	12-keto-LTB4[c] + GSH[c] => 12-oxo-c-LTB3[c]	Leukotriene metabolism
HMR_1123	0.03672	0	0.03672	12-oxo-c-LTB3[c] + H+[c] + NADPH[c] => 10,11-dihydro-12R-hydroxy-LTC4[c] + NADP+[c]	Leukotriene metabolism
HMR_1124	0.03672	0	0.03672	12-oxo-c-LTB3[m] + H+[m] + NADPH[m] => 10,11-dihydro-12R-hydroxy-LTC4[m] + NADP+[m]	Leukotriene metabolism
HMR_1277	9.6901e-06	0	9.6901e-06	3-oxo-5(S),12(R)-dihydroxy-eicosa-8-trans-6,14-cis-trienoyl-CoA[p] + CoA[p] => 3(S),10(R)-OH-octadeca-6-trans-4,12-cis-trienoyl-CoA[p] + acetyl-CoA[p]	Leukotriene metabolism
HMR_1274	0	9.6901e-06	-9.6901e-06	3(S),5(S),12(R)-trihydroxy-eicosa-8-trans-6,14-cis-trienoyl-CoA[m] + NAD+[m] => 3-oxo-5(S),12(R)-dihydroxy-eicosa-8-trans-6,14-cis-trienoyl-CoA[m] + H+[m] + NADH[m]	Leukotriene metabolism
HMR_1114	0	0.03672	-0.03672	12-oxo-20-carboxy-LTB4[c] + H2O[c] <=> 12-oxo-20-trihydroxy-LTB4[c]	Leukotriene metabolism
HMR_1115	0	0.03672	-0.03672	12-oxo-20-carboxy-LTB4[r] + H2O[r] <=> 12-oxo-20-trihydroxy-LTB4[r]	Leukotriene metabolism
HMR_1113	0	0.14688	-0.14688	12,20-dioxo-LTB4[c] + H2O[c] <=> 12-oxo-20-dihydroxy-LTB4[c]	Leukotriene metabolism
HMR_1093	0	0.30236	-0.30236	H+[c] + NADPH[c] + O2[c] + leukotriene A4[c] => 5,6-epoxytetraene[c] + H2O[c] + NADP+[c]	Leukotriene metabolism
HMR_1165	-2.5441	0	-2.5441	3(S),12(R)-dihydroxy-5-oxo-eicosa-(8E,10E,14Z)-trienoyl-CoA[m] + NAD+[m] => 3,5-dioxo-12(R)-hydroxy-eicosa-(8E,10E,14Z)-trienoyl-CoA[m] + H+[m] + NADH[m]	Leukotriene metabolism
HMR_7301	4.6979	0	4.6979	(alpha-D-Glucosyl)3-(alpha-D-mannosyl)8-beta-D-mannosyl-diacetylchitobiosyl-L-asparagine (protein)[g] + 4 H2O[g] => (alpha-D-mannosyl)7-beta-D-mannosyl-diacetylchitobiosyl-L-asparagine, isoform A (protein)[g] + 3 glucose[g] + mannose[g]	N-glycan metabolism
HMR_7276	0	-9.6901e-06	9.6901e-06	G10596[r] + dolichyl-phosphate-D-mannose[r] => G10597[r] + dolichyl-phosphate[r]	N-glycan metabolism
HMR_7277	-9.6901e-06	0	-9.6901e-06	G10597[r] + dolichyl-phosphate-D-mannose[r] => G00007[r] + dolichyl-phosphate[r]	N-glycan metabolism
HMR_7299	0	4.6979	-4.6979	glucosyl-(alpha-D-mannosyl)7-beta-D-mannosyl-diacetylchitobiosyl-L-asparagine, isoform C (protein)[r] => glucosyl-(alpha-D-mannosyl)7-beta-D-mannosyl-diacetylchitobiosyl-L-asparagine, isoform C (protein)[g]	N-glycan metabolism
HMR_7865	0.42766	0	0.42766	2 UDP[c] <=> UMP[c] + UTP[c]	Nucleotide metabolism
HMR_4516	0.33996	0	0.33996	H2O[c] + dCDP[c] => Pi[c] + dCMP[c]	Nucleotide metabolism
HMR_7800	0.30236	0	0.30236	ADP[c] + GDP[c] <=> AMP[c] + GTP[c]	Nucleotide metabolism
HMR_7870	0.29376	0	0.29376	UDP[n] + dADP[n] <=> UMP[n] + dATP[n]	Nucleotide metabolism
HMR_7894	0.06299	0	0.06299	ADP[m] + dITP[m] <=> ATP[m] + dIDP[m]	Nucleotide metabolism
HMR_3965	0	-0.0079	0.0079	H2O[c] + dUDP[c] => Pi[c] + dUMP[c]	Nucleotide metabolism
HMR_4185	0.0066	0	0.0066	ATP[c] + sulfate[c] => PPi[c] + adenylyl sulfate[c]	Nucleotide metabolism
HMR_4186	0	-0.0066	0.0066	ATP[c] + adenylyl sulfate[c] => ADP[c] + PAPS[c]	Nucleotide metabolism
HMR_4483	0.0066	0	0.0066	ATP[m] + thymidine[m] => ADP[m] + dTMP[m]	Nucleotide metabolism
HMR_8464	0.0062	0	0.0062	CDP[n] + GDP[n] <=> CMP[n] + GTP[n]	Nucleotide metabolism
HMR_3966	0	0.0037	-0.0037	ATP[m] + H2O[m] => AMP[m] + PPi[m]	Nucleotide metabolism
HMR_7716	-0.0062	0	-0.0062	H2O[l] + UMP[l] => Pi[l] + uridine[l]	Nucleotide metabolism
HMR_8467	0	0.0062	-0.0062	CDP[c] + UDP[c] <=> CMP[c] + UTP[c]	Nucleotide metabolism
HMR_4083	-0.0066	0	-0.0066	ATP[m] + adenosine[m] => ADP[m] + AMP[m]	Nucleotide metabolism
HMR_4633	0	0.0066	-0.0066	ATP[c] + deoxyadenosine[c] => ADP[c] + dAMP[c]	Nucleotide metabolism
HMR_4640	0	0.0066	-0.0066	ATP[m] + dUMP[m] => ADP[m] + dUDP[m]	Nucleotide metabolism
HMR_8085	0	0.06299	-0.06299	H2O[g] + cGMP[g] => GMP[g]	Nucleotide metabolism
HMR_7873	0	0.29376	-0.29376	UDP[c] + dGDP[c] <=> UMP[c] + dGTP[c]	Nucleotide metabolism
HMR_7864	0	0.30236	-0.30236	CDP[n] + UDP[n] <=> CTP[n] + UMP[n]	Nucleotide metabolism
HMR_4641	0	0.33996	-0.33996	ATP[c] + deoxyuridine[c] => ADP[c] + dUMP[c]	Nucleotide metabolism
HMR_7868	0	0.42766	-0.42766	GDP[n] + UDP[n] <=> GTP[n] + UMP[n]	Nucleotide metabolism
HMR_0153	-0.06299	-0.36568	0.30269	AMP[c] + PPi[c] + propanoyl-CoA[c] <=> ATP[c] + CoA[c] + propanoate[c]	Propanoate metabolism
HMR_4105	0.30236	0	0.30236	malonyl-CoA[c] => CO2[c] + acetyl-CoA[c]	Propanoate metabolism
HMR_3797	0	-0.06299	0.06299	AMP[m] + PPi[m] + propanoyl-CoA[m] <=> ATP[m] + CoA[m] + propanoate[m]	Propanoate metabolism
HMR_4106	0	0.30236	-0.30236	malonyl-CoA[m] => CO2[m] + acetyl-CoA[m]	Propanoate metabolism
HMR_5266	0	-9.6901e-06	9.6901e-06	62 ATP[c] + 62 H2O[c] + apo-[ACP][c] => 62 ADP[c] + 62 Pi[c] + 11 alanine[c] + 9 arginine[c] + asparagine[c] + 8 aspartate[c] + 2 cysteine[c] + 5 glutamate[c] + 7 glutamine[c] + 6 glycine[c] + histidine[c] + 4 isoleucine[c] + 20 leucine[c] + 4 lysine[c] + 5 methionine[c] + 3 phenylalanine[c] + 9 proline[c] + 8 serine[c] + 6 threonine[c] + 4 tyrosine[c] + 11 valine[c]	Protein degradation
HMR_5268	9.6901e-06	0	9.6901e-06	41 ATP[c] + 41 H2O[c] + apoC1[c] => 41 ADP[c] + 41 Pi[c] + 5 alanine[c] + 4 arginine[c] + asparagine[c] + 4 aspartate[c] + 8 glutamate[c] + 3 glutamine[c] + 3 glycine[c] + 4 isoleucine[c] + 12 leucine[c] + 9 lysine[c] + 2 methionine[c] + 4 phenylalanine[c] + 4 proline[c] + 9 serine[c] + 3 threonine[c] + tryptophan[c] + 7 valine[c]	Protein degradation
HMR_5267	-9.6901e-06	9.6901e-06	-1.93802e-05	43 ATP[c] + 43 H2O[c] + mitoApo-[ACP][c] => 43 ADP[c] + 43 Pi[c] + 3 alanine[c] + arginine[c] + asparagine[c] + 13 aspartate[c] + cysteine[c] + 9 glutamate[c] + 3 glutamine[c] + 3 glycine[c] + histidine[c] + 8 isoleucine[c] + 10 leucine[c] + 7 lysine[c] + 5 methionine[c] + 3 phenylalanine[c] + 5 proline[c] + 3 serine[c] + threonine[c] + 4 tyrosine[c] + 6 valine[c]	Protein degradation
HMR_4134	0	-0.83241	0.83241	GDP[s] + H2O[s] => GMP[s] + Pi[s]	Purine metabolism
HMR_4705	0	-0.83241	0.83241	H2O[c] + xanthosine-5-phosphate[c] => Pi[c] + xanthosine[c]	Purine metabolism
HMR_4085	-0.196	0	-0.196	AMP[c] + PPi[c] <=> PRPP[c] + adenine[c]	Purine metabolism
HMR_4086	-0.83241	-0.196	-0.63641	AMP[s] + PPi[s] <=> PRPP[s] + adenine[s]	Purine metabolism
HMR_4694	-0.83241	0	-0.83241	H2O[c] + deoxyadenosine[c] => NH3[c] + deoxyinosine[c]	Purine metabolism
HMR_6613	0.1684	0	0.1684	dADP[n] + dTDP[n] <=> dATP[n] + dTMP[n]	Pyrimidine metabolism
HMR_6621	0.0417	-0.0037	0.0454	UTP[m] + thioredoxin[m] => H2O[m] + dUTP[m] + oxidized thioredoxin[m]	Pyrimidine metabolism
HMR_5415	0	-0.0417	0.0417	ADP[m] + mitothioredoxin[m] => H2O[m] + dADP[m] + mitooxidized thioredoxin[m]	Pyrimidine metabolism
HMR_5417	-0.0037	0	-0.0037	H+[m] + NADPH[m] + mitooxidized thioredoxin[m] => NADP+[m] + mitothioredoxin[m]	Pyrimidine metabolism
HMR_6624	0.0037	0.0417	-0.038	dGTP[m] + deoxyuridine[m] => dGDP[m] + dUMP[m]	Pyrimidine metabolism
HMR_4819	-0.0417	0	-0.0417	3-ureidoisobutyrate[c] + H2O[c] => CO2[c] + D-3-amino-isobutanoate[c] + NH3[c]	Pyrimidine metabolism
HMR_6623	-0.0079	0.1684	-0.1763	dGTP[c] + deoxyuridine[c] => dGDP[c] + dUMP[c]	Pyrimidine metabolism
HMR_8511	0	-0.02879	0.02879	(R)-S-lactoylglutathione[m] + H2O[m] => D-lactate[m] + GSH[m]	Pyruvate metabolism
HMR_4087	0.016	0	0.016	NAD+[m] + malate[m] => CO2[m] + H+[m] + NADH[m] + pyruvate[m]	Pyruvate metabolism
HMR_4089	0	0.016	-0.016	NADP+[c] + malate[c] => CO2[c] + H+[c] + NADPH[c] + pyruvate[c]	Pyruvate metabolism
HMR_3857	-0.02879	0	-0.02879	(R)-S-lactoylglutathione[c] + H2O[c] => D-lactate[c] + GSH[c]	Pyruvate metabolism
HMR_4283	-0.098	0	-0.098	H2O[c] + NADP+[c] + acetaldehyde[c] <=> H+[c] + NADPH[c] + acetate[c]	Pyruvate metabolism
HMR_8512	-0.36568	0	-0.36568	D-lactate[c] + NAD+[c] => H+[c] + NADH[c] + pyruvate[c]	Pyruvate metabolism
HMR_4122	0.098	0	0.098	H2O[c] + 2 NAD+[c] + UDP-glucose[c] => 2 H+[c] + 2 NADH[c] + UDP-glucuronate[c]	Starch and sucrose metabolism
HMR_5395	0	0.098	-0.098	8 UDP-glucose[c] + glycogenin[c] => 8 UDP[c] + glycogenin G8[c]	Starch and sucrose metabolism
HMR_7970	0.02879	-0.0066	0.03539	H+[r] + NADPH[r] + 1.5 O2[r] + androsterone[r] => 16alpha-hydroxydehydroepiandrosterone[r] + 2 H2O[r] + NADP+[r]	Steroid metabolism
HMR_7957	0	0.02879	-0.02879	H+[r] + NADPH[r] + O2[r] + testosterone[r] => 19-hydroxytestosterone[r] + H2O[r] + NADP+[r]	Steroid metabolism
HMR_6910	0	-0.83241	0.83241	3-demethylubiquinol-10[m] + SAM[m] => 2 H+[m] + SAH[m] + ubiquinol[m]	Terpenoid backbone biosynthesis
HMR_6904	0.049	0	0.049	3-decaprenyl-4-hydroxybenzoate[m] + H+[m] + NADPH[m] + O2[m] => 3,4-dihydroxy-5-all-trans-decaprenylbenzoate[m] + H2O[m] + NADP+[m]	Terpenoid backbone biosynthesis
HMR_6909	0.03672	0	0.03672	6-methoxy-3-methyl-2-all-trans-decaprenyl-1,4-benzoquinol[m] + H+[m] + NADPH[m] + O2[m] => 3-demethylubiquinol-10[m] + H2O[m] + NADP+[m]	Terpenoid backbone biosynthesis
HMR_6905	0.049	0.03672	0.01228	3,4-dihydroxy-5-all-trans-decaprenylbenzoate[m] + SAM[m] => 3-methoxy-4-hydroxy-5-all-trans-decaprenylbenzoate[m] + SAH[m]	Terpenoid backbone biosynthesis
HMR_7168	-0.83241	0	-0.83241	SAM[c] + [protein C terminal]-S-farnesyl-L-cysteine[c] => SAH[c] + [protein C terminal]-S-farnesyl-L-cysteine-methyl ester[c]	Terpenoid backbone biosynthesis

## Sheet: Summary
Mean flux differences					Positive flux differences					Negative flux differences
Subsystem	iADPD1	iADPD2	iADPD3		Subsystem	iADPD1	iADPD2	iADPD3		Subsystem	iADPD1	iADPD2	iADPD3
Acyl-CoA hydrolysis	-0.000833125	0.00127593	2.11471e-17		Acyl-CoA hydrolysis	0.556	0.480092	0.454287		Acyl-CoA hydrolysis	-0.556833	-0.478817	-0.454287
Alanine, aspartate and glutamate metabolism	-0.148322	0.0137563	0		Alanine, aspartate and glutamate metabolism	0.0127351	0.103116	0.102126		Alanine, aspartate and glutamate metabolism	-0.161057	-0.08936	-0.102126
Aminoacyl-tRNA biosynthesis	4.6979	4.6979	0		Aminoacyl-tRNA biosynthesis	4.6979	4.6979	2.34895		Aminoacyl-tRNA biosynthesis	0	0	-2.34895
Androgen metabolism	-1.42595	-0.398695	-0.000533333		Androgen metabolism	0.0684935	0.550757	0.980876		Androgen metabolism	-1.49445	-0.949452	-0.98141
Arachidonic acid metabolism	-0.0976785	0.00955909	3.33067e-17		Arachidonic acid metabolism	0.162124	0.198743	0.239644		Arachidonic acid metabolism	-0.259802	-0.189184	-0.239644
Arginine and proline metabolism	-0.181802	-0.326859	0.000248		Arginine and proline metabolism	0.900233	1.02145	1.48943		Arginine and proline metabolism	-1.08203	-1.34831	-1.48918
Beta oxidation of branched-chain fatty acids (mitochondrial)	-0.049	-0.049	-0.049		Beta oxidation of branched-chain fatty acids (mitochondrial)	0	0	0		Beta oxidation of branched-chain fatty acids (mitochondrial)	-0.049	-0.049	-0.049
Beta oxidation of di-unsaturated fatty acids (n-6) (mitochondrial)	-0.635525	0.002475	-0.00116667		Beta oxidation of di-unsaturated fatty acids (n-6) (mitochondrial)	0.00225	0.6385	0.425517		Beta oxidation of di-unsaturated fatty acids (n-6) (mitochondrial)	-0.637775	-0.636025	-0.426683
Beta oxidation of odd-chain fatty acids (mitochondrial)	0.00106667	-0.0016	-0.0016		Beta oxidation of odd-chain fatty acids (mitochondrial)	0.0016	0	0		Beta oxidation of odd-chain fatty acids (mitochondrial)	-0.000533333	-0.0016	-0.0016
Beta oxidation of poly-unsaturated fatty acids (mitochondrial)	0.709133	0.0235	0		Beta oxidation of poly-unsaturated fatty acids (mitochondrial)	0.714467	0.0315	0		Beta oxidation of poly-unsaturated fatty acids (mitochondrial)	-0.00533333	-0.008	0
Beta oxidation of unsaturated fatty acids (n-7) (mitochondrial)	-0.01604	0.000917	-0.0028		Beta oxidation of unsaturated fatty acids (n-7) (mitochondrial)	0.0002	0.013097	0.008344		Beta oxidation of unsaturated fatty acids (n-7) (mitochondrial)	-0.01624	-0.01218	-0.011144
Beta oxidation of unsaturated fatty acids (n-9) (mitochondrial)	0.011286	0	0.007		Beta oxidation of unsaturated fatty acids (n-9) (mitochondrial)	0.011286	0.0035	0.007		Beta oxidation of unsaturated fatty acids (n-9) (mitochondrial)	0	-0.0035	0
Carnitine shuttle (cytosolic)	0.0119787	0.000296093	-0.000564286		Carnitine shuttle (cytosolic)	0.0152254	0.00339943	0.00314619		Carnitine shuttle (cytosolic)	-0.00324667	-0.00310334	-0.00371048
Carnitine shuttle (mitochondrial)	0.00254	-0.000170345	0.002375		Carnitine shuttle (mitochondrial)	0.00328	0.00115466	0.0033		Carnitine shuttle (mitochondrial)	-0.00074	-0.001325	-0.000925
Cholesterol biosynthesis 1 (Bloch pathway)	0.0756643	-0.983229	0.000563636		Cholesterol biosynthesis 1 (Bloch pathway)	0.802094	0.0434352	0.843298		Cholesterol biosynthesis 1 (Bloch pathway)	-0.72643	-1.02666	-0.842735
Cholesterol biosynthesis 2	2.50061	4.47219	0		Cholesterol biosynthesis 2	2.50061	4.47595	0		Cholesterol biosynthesis 2	0	-0.0037593	0
Cholesterol biosynthesis 3 (Kandustch-Russell pathway)	1.69855	0	0		Cholesterol biosynthesis 3 (Kandustch-Russell pathway)	1.69855	0	0		Cholesterol biosynthesis 3 (Kandustch-Russell pathway)	0	0	0
Cholesterol metabolism	0.066859	4.48226	0		Cholesterol metabolism	0.066859	4.48226	0		Cholesterol metabolism	0	0	0
Estrogen metabolism	2.08504	0	0		Estrogen metabolism	2.08504	0	0		Estrogen metabolism	0	0	0
Fatty acid activation (endoplasmic reticular)	-9.6901e-06	-9.6901e-06	0		Fatty acid activation (endoplasmic reticular)	0	0	4.84505e-06		Fatty acid activation (endoplasmic reticular)	-9.6901e-06	-9.6901e-06	-4.84505e-06
Fatty acid biosynthesis (even-chain)	1.0056e-05	0	0		Fatty acid biosynthesis (even-chain)	1.0056e-05	0	0		Fatty acid biosynthesis (even-chain)	0	0	0
Fatty acid desaturation (even-chain)	0.785187	0	0		Fatty acid desaturation (even-chain)	0.785187	0	0		Fatty acid desaturation (even-chain)	0	0	0
Fatty acid elongation (odd-chain)	-0.0422567	-0.0239688	0		Fatty acid elongation (odd-chain)	0	0.00138518	0.0157475		Fatty acid elongation (odd-chain)	-0.0422567	-0.025354	-0.0157475
Formation and hydrolysis of cholesterol esters	-0.381983	0.00434617	2.16629e-17		Formation and hydrolysis of cholesterol esters	0.0450666	0.332087	0.245888		Formation and hydrolysis of cholesterol esters	-0.427049	-0.327741	-0.245888
Fructose and mannose metabolism	-0.2112	-0.00695	0		Fructose and mannose metabolism	0	0	0.16688		Fructose and mannose metabolism	-0.2112	-0.00695	-0.16688
Galactose metabolism	-0.0075	0.0347	0		Galactose metabolism	0.135833	0.0347	1.27285		Galactose metabolism	-0.143333	0	-1.27285
Glycine, serine and threonine metabolism	0.276497	0.556505	4.08333e-09		Glycine, serine and threonine metabolism	1.91041	1.92929	0.97213		Glycine, serine and threonine metabolism	-1.63391	-1.37278	-0.97213
Glycolysis / Gluconeogenesis	-0.212862	0.0217385	0.0326667		Glycolysis / Gluconeogenesis	0	0.039845	0.0653333		Glycolysis / Gluconeogenesis	-0.212862	-0.0181065	-0.0326667
Histidine metabolism	-9.6901e-06	-9.6901e-06	0		Histidine metabolism	0	0	4.84505e-06		Histidine metabolism	-9.6901e-06	-9.6901e-06	-4.84505e-06
Leukotriene metabolism	-0.031856	-0.000271205	0		Leukotriene metabolism	0.134634	0.180165	0.235907		Leukotriene metabolism	-0.16649	-0.180436	-0.235907
Lysine metabolism	1.0056e-05	0	0		Lysine metabolism	1.0056e-05	0	0		Lysine metabolism	0	0	0
N-glycan metabolism	-0.783967	0.0159619	0		N-glycan metabolism	0.782002	1.89512	1.17448		N-glycan metabolism	-1.56597	-1.87916	-1.17448
Nitrogen metabolism	1.0056e-05	0	0		Nitrogen metabolism	1.0056e-05	0	0		Nitrogen metabolism	0	0	0
Nucleotide metabolism	0.0266704	-0.028052	-9.52381e-05		Nucleotide metabolism	0.0832292	0.0529978	0.0695538		Nucleotide metabolism	-0.0565588	-0.0810498	-0.069649
O-glycan metabolism	-2.346	-4.7378	0		O-glycan metabolism	0	0	0		O-glycan metabolism	-2.346	-4.7378	0
Pentose phosphate pathway	0.12746	0	0		Pentose phosphate pathway	0.12746	0	0		Pentose phosphate pathway	0	0	0
Propanoate metabolism	-0.115834	0.0196968	0.09142		Propanoate metabolism	0.093224	0.139478	0.16701		Propanoate metabolism	-0.209058	-0.119781	-0.07559
Protein degradation	-3.352e-06	0	0		Protein degradation	3.23003e-06	4.84505e-06	6.46007e-06		Protein degradation	-6.58203e-06	-4.84505e-06	-6.46007e-06
Purine metabolism	0.1117	-0.012716	2.22045e-17		Purine metabolism	0.177873	0.332964	0.332964		Purine metabolism	-0.0661727	-0.34568	-0.332964
Pyrimidine metabolism	-0.0706533	-0.00975429	-0.0006		Pyrimidine metabolism	0.00756667	0.0155484	0.0365		Pyrimidine metabolism	-0.07822	-0.0253027	-0.0371
Pyruvate metabolism	-0.182727	-0.0040525	-0.07728		Pyruvate metabolism	0.06373	0.0111975	0.007465		Pyruvate metabolism	-0.246457	-0.01525	-0.084745
Starch and sucrose metabolism	0	0	0		Starch and sucrose metabolism	0	0	0.049		Starch and sucrose metabolism	0	0	-0.049
Steroid metabolism	-0.0974353	-0.295463	0.0033		Steroid metabolism	0.0199097	0.0022	0.017695		Steroid metabolism	-0.117345	-0.297663	-0.014395
Terpenoid backbone biosynthesis	0.397845	0.186816	0.0196		Terpenoid backbone biosynthesis	0.416205	0.19416	0.186082		Terpenoid backbone biosynthesis	-0.01836	-0.007344	-0.166482
Valine, leucine and isoleucine degradation	0.12746	0	0		Valine, leucine and isoleucine degradation	0.12746	0	0		Valine, leucine and isoleucine degradation	0	0	0

## Sheet: RXNS
RXNID	NAME	EQUATION	EC-NUMBER	GENE ASSOCIATION	COMPARTMENT	SUBSYSTEM	SBO TERM	HEPATONET1 ID	REACTOME ID	KEGG ID	EHMN ID	BIGG DATABASE ID	REFERENCES
HMR_4394		ATP[c] + glucose[c] => ADP[c] + glucose-6-phosphate[c]	EC:2.7.1.1;EC:2.7.1.2	ENSG00000106633;ENSG00000156510;ENSG00000156515;ENSG00000159322;ENSG00000159399;ENSG00000160883	c	Glycolysis / Gluconeogenesis	SBO:0000176	r0353				HEX1	PMID:16906315;PMID:7061426;PMID:7150652;PMID:8717435
HMR_4521		H2O[r] + glucose-6-phosphate[r] => Pi[r] + glucose[r]	EC:3.1.3.9	ENSG00000131482;ENSG00000141349;ENSG00000152254	r	Glycolysis / Gluconeogenesis	SBO:0000176	r0396		R00303		G6PASEer	PMID:12101013;PMID:12485600;PMID:1662952;PMID:6291517;PMID:6321405;PMID:6935637
HMR_4381		glucose-6-phosphate[c] <=> fructose-6-phosphate[c]	EC:5.3.1.9	ENSG00000105220	c	Glycolysis / Gluconeogenesis	SBO:0000176	r0192		R00771		PGI	PMID:2272676;PMID:2843500
HMR_4379		ATP[c] + fructose-6-phosphate[c] => ADP[c] + fructose-1,6-bisphosphate[c]	EC:2.7.1.11	ENSG00000067057;ENSG00000141959;ENSG00000152556;ENSG00000160226	c	Glycolysis / Gluconeogenesis	SBO:0000176	r0736		R00756		PFK	PMID:12049998;PMID:5667967
HMR_4301		UTP[c] + fructose-6-phosphate[c] => UDP[c] + fructose-1,6-bisphosphate[c]	EC:2.7.1.11	ENSG00000067057;ENSG00000141959;ENSG00000152556;ENSG00000160226	c	Glycolysis / Gluconeogenesis	SBO:0000176	r0191		R00769			PMID:11945275;PMID:4276999
HMR_4377		H2O[c] + fructose-1,6-bisphosphate[c] => Pi[c] + fructose-6-phosphate[c]	EC:3.1.3.11	ENSG00000130957;ENSG00000165140	c	Glycolysis / Gluconeogenesis	SBO:0000176	r0487		R00762	R00762C	FBP	PMID:15295071;PMID:214743;PMID:3032541
HMR_4375		fructose-1,6-bisphosphate[c] <=> DHAP[c] + GAP[c]	EC:4.1.2.13	ENSG00000109107;ENSG00000136872;ENSG00000149925	c	Glycolysis / Gluconeogenesis	SBO:0000176	r0256		R01068		FBA	PMID:10641038;PMID:10797566;PMID:12417303;PMID:12676688;PMID:1392515;PMID:2752067
HMR_4391		DHAP[c] <=> GAP[c]	EC:5.3.1.1	ENSG00000111669	c	Glycolysis / Gluconeogenesis	SBO:0000176	r0243		R01015	R01015C	TPI	PMID:1168838;PMID:15262334;PMID:15522269;PMID:1959537;PMID:2339591
HMR_4373		GAP[c] + NAD+[c] + Pi[c] <=> 1,3-bisphospho-D-glycerate[c] + H+[c] + NADH[c]	EC:1.2.1.12	ENSG00000105679;ENSG00000111640	c	Glycolysis / Gluconeogenesis	SBO:0000176	r0253		R01061	R01061C	GAPD	PMID:12027953;PMID:14993695;PMID:3370218;PMID:7144574
HMR_4368		1,3-bisphospho-D-glycerate[c] + ADP[c] <=> 3-phospho-D-glycerate[c] + ATP[c]	EC:2.7.2.3	ENSG00000102144;ENSG00000170950	c	Glycolysis / Gluconeogenesis	SBO:0000176	r0337		R01512	R01512C	PGK	PMID:367367;PMID:4203909;UNIPROT:P00558
HMR_4370		1,3-bisphospho-D-glycerate[c] + H2O[c] => 3-phospho-D-glycerate[c] + Pi[c]		ENSG00000170634	c	Glycolysis / Gluconeogenesis	SBO:0000176					ACYP
HMR_4371		1,3-bisphospho-D-glycerate[c] => 2,3-bisphospho-D-glycerate[c]	EC:5.4.2.4	ENSG00000164708;ENSG00000171314;ENSG00000172331;ENSG00000226784	c	Glycolysis / Gluconeogenesis	SBO:0000176			R01662
HMR_4372		2,3-bisphospho-D-glycerate[c] + H2O[c] => 3-phospho-D-glycerate[c] + Pi[c]	EC:3.1.3.13	ENSG00000172331	c	Glycolysis / Gluconeogenesis	SBO:0000176			R01516
HMR_4365		3-phospho-D-glycerate[c] <=> 2-phospho-D-glycerate[c]	EC:5.4.2.1;EC:5.4.2.4	ENSG00000164708;ENSG00000171314;ENSG00000172331;ENSG00000226784	c	Glycolysis / Gluconeogenesis	SBO:0000176	r0341		R01518	R01518C	PGM	PMID:2840859;PMID:6322090;PMID:9688259
HMR_4363		2-phospho-D-glycerate[c] <=> H2O[c] + PEP[c]	EC:4.2.1.11	ENSG00000074800;ENSG00000108515;ENSG00000111674	c	Glycolysis / Gluconeogenesis	SBO:0000176	r0164		R00658	R00658C	ENO	PMID:3536714;PMID:7357031
HMR_4358		ADP[c] + PEP[c] => ATP[c] + pyruvate[c]	EC:2.7.1.40	ENSG00000067225;ENSG00000143627	c	Glycolysis / Gluconeogenesis	SBO:0000176	r0054		R00200	R00200C	PYK	PMID:1009117;PMID:7154942
HMR_4210		UDP[c] + PEP[c] => UTP[c] + pyruvate[c]	EC:2.7.1.40	ENSG00000067225;ENSG00000143627	c	Pyrimidine metabolism	SBO:0000176	r0165		R00659	R00659C		PMID:1009117;PMID:7154942
HMR_4193		CDP[c] + PEP[c] => CTP[c] + pyruvate[c]	EC:2.7.1.40	ENSG00000067225;ENSG00000143627	c	Pyruvate metabolism	SBO:0000176	r0153		R00572			PMID:1009117;PMID:7154942
HMR_4171		GDP[c] + PEP[c] => GTP[c] + pyruvate[c]	EC:2.7.1.40	ENSG00000067225;ENSG00000143627	c	Purine metabolism	SBO:0000176	r0122		R00430	R00430C		PMID:1009117;PMID:7154942
HMR_4421		PEP[c] + dADP[c] => dATP[c] + pyruvate[c]	EC:2.7.1.40	ENSG00000067225;ENSG00000143627	c	Purine metabolism	SBO:0000176	r0280		R01138	R01138C		PMID:1009117;PMID:7154942
HMR_4573		PEP[c] + dGDP[c] => dGTP[c] + pyruvate[c]	EC:2.7.1.40	ENSG00000067225;ENSG00000143627	c	Purine metabolism	SBO:0000176	r0413		R01858	R01858C		PMID:1009117;PMID:7154942
HMR_6627		PEP[c] + dTDP[c] => dTTP[c] + pyruvate[c]	EC:2.7.1.40	ENSG00000067225;ENSG00000143627	c	Pyrimidine metabolism	SBO:0000176				RE2954C		PMID:8967971;PMID:10585400
HMR_4362		ATP[c] + H2O[c] + pyruvate[c] => AMP[c] + PEP[c] + Pi[c]	EC:2.7.9.2		c	Glycolysis / Gluconeogenesis	SBO:0000176
HMR_4388		H+[c] + NADH[c] + pyruvate[c] <=> L-lactate[c] + NAD+[c]	EC:1.1.1.27	ENSG00000111716;ENSG00000166796;ENSG00000166800;ENSG00000171989	c	Glycolysis / Gluconeogenesis	SBO:0000176	r0171		R00703	R00703C	LDH_L	PMID:12042361;PMID:17045662;PMID:7449128;PMID:9927705
HMR_4280		H+[m] + NADH[m] + pyruvate[m] => L-lactate[m] + NAD+[m]	EC:1.1.1.27	ENSG00000134333	m	Pyruvate metabolism	SBO:0000176	r0172		R00703	R00703C	LDH_Lm	PMID:12042361;PMID:17045662;PMID:7449128;PMID:9927705;PMID:18253497
HMR_4137		CoA[m] + NAD+[m] + pyruvate[m] => CO2[m] + H+[m] + NADH[m] + acetyl-CoA[m]	EC:1.2.4.1;EC:2.3.1.12;EC:1.8.1.4;EC:1.2.1.51	ENSG00000091140;ENSG00000110435;ENSG00000131828;ENSG00000150768;ENSG00000163114;ENSG00000168291	m	Glycolysis / Gluconeogenesis	SBO:0000176	r0056		R00209	R00209C	PDHm	PMID:11079566;PMID:2643922;PMID:8548923
HMR_3905		NAD+[c] + ethanol[c] => H+[c] + NADH[c] + acetaldehyde[c]	EC:1.1.1.1;EC:1.1.1.71	ENSG00000147576;ENSG00000172955;ENSG00000180011;ENSG00000187758;ENSG00000196344;ENSG00000196616;ENSG00000197894	c	Glycolysis / Gluconeogenesis	SBO:0000176	r0187		R00754	R00754C	ALCD2if	PMID:10868354;PMID:12491384;PMID:12818203;PMID:14674758;PMID:15289102;PMID:15299346;PMID:15327949;PMID:15682493;PMID:15713978
HMR_3907		NADP+[c] + ethanol[c] => H+[c] + NADPH[c] + acetaldehyde[c]	EC:1.1.1.2	ENSG00000117448	c	Glycolysis / Gluconeogenesis	SBO:0000176			R00746		ALCD2yf
HMR_8360		H2O2[p] + ethanol[p] => 2 H2O[p] + acetaldehyde[p]		ENSG00000121691	p	Glycolysis / Gluconeogenesis	SBO:0000176					CAt7r
HMR_4097		ATP[c] + CoA[c] + acetate[c] => AMP[c] + PPi[c] + acetyl-CoA[c]	EC:6.2.1.1	ENSG00000131069	c	Glycolysis / Gluconeogenesis	SBO:0000176	r0066		R00235	R00235C	ACS	PMID:10843999;PMID:11150295;PMID:2884217;PMID:4737256;PMID:5995
HMR_4133		ATP[c] + acetate[c] => PPi[c] + acetyl adenylate[c]	EC:6.2.1.1	ENSG00000131069	c	Glycolysis / Gluconeogenesis	SBO:0000176	r0097		R00316	R00316C		PMID:10843999;PMID:14086739;PMID:238571;PMID:2901103
HMR_4108		CoA[c] + acetyl adenylate[c] => AMP[c] + acetyl-CoA[c]	EC:6.2.1.1	ENSG00000131069	c	Glycolysis / Gluconeogenesis	SBO:0000176	r0068		R00236	R00236C		PMID:10843999;PMID:14086739;PMID:238571;PMID:2901103
HMR_4283		H2O[c] + NADP+[c] + acetaldehyde[c] <=> H+[c] + NADPH[c] + acetate[c]	EC:1.2.1.3;EC:1.2.1.5	ENSG00000006534;ENSG00000132746;ENSG00000184254	c	Pyruvate metabolism	SBO:0000176	r0177		R00711	R00711C		PMID:16411662;PMID:2060039;PMID:7779080;PMID:8155713;PMID:8605195;PMID:9228057
HMR_4355		DHAP[c] + erythrose-4-phosphate[c] => sedoheptulose-1,7-bisphosphate[c]	EC:4.1.2.13	ENSG00000109107;ENSG00000136872;ENSG00000149925	c	Glycolysis / Gluconeogenesis	SBO:0000176	r0407		R01829	R01829C		PMID:10214945;PMID:2198022;PMID:4052378;PMID:4084320;PMID:6952783
HMR_4360		H2O[c] + NADP+[c] + methylglyoxal[c] => H+[c] + NADPH[c] + pyruvate[c]	EC:1.2.1.49	ENSG00000180011	c	Glycolysis / Gluconeogenesis	SBO:0000176	r0055		R00205			PMID:20958;PMID:4383524;PMID:4391087;PMID:6014;PMID:7107625;PMID:7107626;PMID:7144586;PMID:7763257;PMID:7993370
HMR_6410		lipoamide[m] + pyruvate[m] => CO2[m] + S-acetyldihydrolipoamide[m]	EC:1.2.4.1	ENSG00000131828;ENSG00000163114;ENSG00000168291	m	Glycolysis / Gluconeogenesis	SBO:0000176	r0383		R01699	R01699M		PMID:18032470;PMID:2323578;PMID:2748588
HMR_6412		CoA[m] + S-acetyldihydrolipoamide[m] => acetyl-CoA[m] + dihydrolipoamide[m]	EC:2.3.1.12	ENSG00000150768	m	Glycolysis / Gluconeogenesis	SBO:0000176	r0555		R02569	R02569C		PMID:12108679;PMID:14741190
HMR_4396		glucose-1-phosphate[c] <=> glucose-6-phosphate[c]	EC:5.4.2.2;EC:5.4.2.5;EC:5.4.2.6	ENSG00000079739;ENSG00000169299	c	Glycolysis / Gluconeogenesis	SBO:0000176	r0621		R00959	R00959C	PGMT	PMID:600270
HMR_8652		carbamoyl-phosphate[r] + glucose[r] => CO2[r] + NH3[r] + glucose-6-phosphate[r]		ENSG00000131482;ENSG00000141349;ENSG00000152254	r	Glycolysis / Gluconeogenesis	SBO:0000176					CBPS
HMR_7745		beta-D-glucose[c] <=> glucose[c]	EC:5.1.3.3	ENSG00000143891	c	Glycolysis / Gluconeogenesis	SBO:0000176			R01602
HMR_7746		ATP[c] + beta-D-glucose[c] => ADP[c] + beta-D-glucose-6-phosphate[c]	EC:2.7.1.1;EC:2.7.1.2	ENSG00000106633;ENSG00000156510;ENSG00000156515;ENSG00000159399;ENSG00000160883	c	Glycolysis / Gluconeogenesis	SBO:0000176			R01600
HMR_7747		ADP[c] + beta-D-glucose[c] => AMP[c] + beta-D-glucose-6-phosphate[c]	EC:2.7.1.147	ENSG00000159322	c	Glycolysis / Gluconeogenesis	SBO:0000176			R09086
HMR_7748		beta-D-glucose-6-phosphate[c] <=> glucose-6-phosphate[c]	EC:5.3.1.9	ENSG00000105220	c	Glycolysis / Gluconeogenesis	SBO:0000176			R02739
HMR_7749		beta-D-glucose-6-phosphate[c] <=> fructose-6-phosphate[c]	EC:5.3.1.9	ENSG00000105220	c	Glycolysis / Gluconeogenesis	SBO:0000176			R03321
HMR_4101		GTP[c] + OAA[c] => CO2[c] + GDP[c] + PEP[c]	EC:4.1.1.32	ENSG00000124253	c	Pyruvate metabolism	SBO:0000176	r0123		R00431	R00431C	PPCKG	PMID:11851336;PMID:14505680;PMID:728402;PMID:8325643;PMID:8645161
HMR_4103		GTP[m] + OAA[m] => CO2[m] + GDP[m] + PEP[m]	EC:4.1.1.32	ENSG00000100889	m	Pyruvate metabolism	SBO:0000176	r0124		R00431	R00431C	PPCKGm	PMID:11851336;PMID:14505680;PMID:728402;PMID:8325643;PMID:8645161
HMR_3989		H2O[s] + maltose[s] => 2 glucose[s]	EC:3.2.1.20;EC:2.4.1.25	ENSG00000171298;ENSG00000214013	s	Starch and sucrose metabolism	SBO:0000176	r0014		R00028	RE0446	MALTe	PMID:1885588;PMID:2141837;PMID:3128290;PMID:6362728;PMID:7358666
HMR_4122		H2O[c] + 2 NAD+[c] + UDP-glucose[c] => 2 H+[c] + 2 NADH[c] + UDP-glucuronate[c]	EC:1.1.1.22	ENSG00000109814	c	Starch and sucrose metabolism	SBO:0000176	r0092		R00286	R00286C	UDPGD	PMID:9737970;PMID:9850599
HMR_5395		8 UDP-glucose[c] + glycogenin[c] => 8 UDP[c] + glycogenin G8[c]	EC:2.4.1.186	ENSG00000056998;ENSG00000163754	c	Starch and sucrose metabolism	SBO:0000176	r1387					PMID:12133002;PMID:4475632;PMID:5810070;UNIPROT:Q15125
HMR_5396		3 UDP-glucose[c] + glycogenin G8[c] => 3 UDP[c] + glycogenin G11[c]	EC:2.4.1.11	ENSG00000056998;ENSG00000104812;ENSG00000111713;ENSG00000163754	c	Starch and sucrose metabolism	SBO:0000176	r1388				GLGNS1	PMID:12133002;PMID:4475632;PMID:5810070;UNIPROT:Q15125
HMR_5397		glycogenin G11[c] => glycogenin G4G7[c]	EC:2.4.1.18	ENSG00000114480	c	Starch and sucrose metabolism	SBO:0000176	r1389				GLBRAN	PMID:12133002;PMID:4475632;PMID:5810070;UNIPROT:Q15125
HMR_5398		3 Pi[c] + glycogenin G4G7[c] => 3 glucose-1-phosphate[c] + glycogenin G4G4[c]	EC:2.4.1.1	ENSG00000068976;ENSG00000100504;ENSG00000100994	c	Starch and sucrose metabolism	SBO:0000176	r1390				GLPASE1	PMID:12133002;PMID:4475632;PMID:5810070;UNIPROT:Q15125
HMR_5399		glycogenin G4G4[c] => glycogenin G7G1[c]	EC:2.4.1.25	ENSG00000162688	c	Starch and sucrose metabolism	SBO:0000176	r1391					PMID:12133002;PMID:4475632;PMID:5810070;UNIPROT:Q15125
HMR_5400		H2O[c] + glycogenin G7G1[c] => glucose[c] + glycogenin G7[c]	EC:3.2.1.33	ENSG00000162688	c	Starch and sucrose metabolism	SBO:0000176	r1392					PMID:12133002;PMID:4475632;PMID:5810070;UNIPROT:Q15125
HMR_5401		7 Pi[c] + glycogenin G7[c] => 7 glucose-1-phosphate[c] + glycogenin[c]	EC:2.4.1.1	ENSG00000068976;ENSG00000100504;ENSG00000100994	c	Starch and sucrose metabolism	SBO:0000176	r1393					PMID:12133002;PMID:4475632;PMID:5810070;UNIPROT:Q15125
HMR_8585		1,3-bisphospho-D-glycerate[c] + glucose-1-phosphate[c] => 3-phospho-D-glycerate[c] + glucose-1,6-bisphosphate[c]	EC:2.7.1.106	ENSG00000165434	c	Starch and sucrose metabolism	SBO:0000176			R01660
HMR_3944		UTP[c] + glucose-1-phosphate[c] => PPi[c] + UDP-glucose[c]	EC:2.7.7.9	ENSG00000169764	c	Galactose metabolism	SBO:0000176	r0094		R00289	R00289C	GALU	PMID:223665;PMID:4433565;PMID:4436332;PMID:6318818;PMID:6320876;PMID:8612650
HMR_4128		UDP-galactose[c] <=> UDP-glucose[c]	EC:5.1.3.2	ENSG00000117308	c	Galactose metabolism	SBO:0000176	r0095		R00291	R00291C	UDPG4E	PMID:191453;PMID:845161
HMR_4130		ATP[c] + galactose[c] => ADP[c] + alpha-D-galactose-1-phosphate[c]	EC:2.7.1.6	ENSG00000108479	c	Galactose metabolism	SBO:0000176					GALK
HMR_4131		UDP-galactose[c] + glucose-1-phosphate[c] <=> UDP-glucose[c] + alpha-D-galactose-1-phosphate[c]		ENSG00000213930	c	Galactose metabolism	SBO:0000176					UGLT
HMR_4132		UDP-glucose[c] + galactose-1-phosphate[c] => UDP-galactose[c] + glucose-1-phosphate[c]	EC:2.7.7.12	ENSG00000213930	c	Galactose metabolism	SBO:0000176	r0233		R00955	R00955C		PMID:10993714
HMR_4414		ATP[c] + galactose[c] => ADP[c] + galactose-1-phosphate[c]	EC:2.7.1.6	ENSG00000108479	c	Galactose metabolism	SBO:0000176	r0265		R01092	R01092C		PMID:8908517
HMR_4415		H2O[s] + lactose[s] => galactose[s] + glucose[s]	EC:3.2.1.23;EC:3.2.1.108	ENSG00000170266	s	Galactose metabolism	SBO:0000176	r0266		R01100	R01100C	LACZe	PMID:6786877
HMR_4831		lactose[s] + NAD+[s] => 3-ketolactose[s] + NADH[s] + H+[s]	EC:1.1.99.13		s	Galactose metabolism	SBO:0000176			R01680
HMR_4832		3-ketolactose[s] + H2O[s] => 3-keto-beta-D-galactose[s] + glucose[s]	EC:3.2.1.23	ENSG00000170266	s	Galactose metabolism	SBO:0000176	r0737		R04783	R04783C		PMID:3109378;UNIPROT:P16278
HMR_8766		H+[c] + NADPH[c] + galactose[c] <=> NADP+[c] + galactitol[c]		ENSG00000085662	c	Galactose metabolism	SBO:0000176					GALSIDEtl
HMR_8767		UTP[c] + alpha-D-galactose-1-phosphate[c] => PPi[c] + UDP-galactose[c]	EC:2.7.7.10	ENSG00000213930	c	Galactose metabolism	SBO:0000176					GALt2_2
HMR_0454		ATP[c] + glyceraldehyde[c] => ADP[c] + GAP[c]	EC:2.7.1.28		c	Fructose and mannose metabolism	SBO:0000176	r0252		R01059		TRIOK	PMID:12125098
HMR_4297		ATP[c] + fructose-6-phosphate[c] => ADP[c] + fructose-2,6-bisphosphate[c]	EC:2.7.1.105	ENSG00000114268;ENSG00000123836;ENSG00000158571;ENSG00000170525	c	Fructose and mannose metabolism	SBO:0000176	r0188		R00757		PFK26	PMID:7506254;PMID:7688733
HMR_4316		H+[c] + NADPH[c] + glucose[c] => D-glucitol[c] + NADP+[c]	EC:1.1.1.21	ENSG00000085662	c	Fructose and mannose metabolism	SBO:0000176			R01787
HMR_4317		ATP[c] + D-glucitol[c] => ADP[c] + sorbitol-3-phosphate[c]	EC:2.7.1.-	ENSG00000116199	c	Fructose and mannose metabolism	SBO:0000176				RE2782C		PMID:2211634
HMR_4318		ATP[c] + fructose[c] => ADP[c] + fructose-3-phosphate[c]	EC:2.7.1.-	ENSG00000116199	c	Fructose and mannose metabolism	SBO:0000176				RE2783
HMR_4319		ATP[c] + fructose[c] => ADP[c] + fructose-6-phosphate[c]	EC:2.7.1.1	ENSG00000156510;ENSG00000156515;ENSG00000159399;ENSG00000160883	c	Fructose and mannose metabolism	SBO:0000176	r0356				HEX7	PMID:16906315;PMID:7061426;PMID:7150652;PMID:8717435
HMR_4320		ATP[c] + mannose-1-phosphate[c] => ADP[c] + D-mannose-1,6-bisphosphate[c]	EC:2.7.1.-	ENSG00000116199	c	Fructose and mannose metabolism	SBO:0000176				RE1508C		PMID:10085245
HMR_4356		DHAP[c] + glyceraldehyde[c] => fructose-1-phosphate[c]	EC:4.1.2.13	ENSG00000109107;ENSG00000136872;ENSG00000149925	c	Fructose and mannose metabolism	SBO:0000176	r0554		R02568	R02568C	FBA2	PMID:5114731;PMID:5655259;PMID:6054986
HMR_4383		fructose-6-phosphate[c] <=> mannose-6-phosphate[c]	EC:5.3.1.8	ENSG00000178802	c	Fructose and mannose metabolism	SBO:0000176	r0405		R00772	R00772C	MAN6PI	PMID:10571009;PMID:12231825;PMID:15033941;PMID:2085314;PMID:7702210;PMID:8381960
HMR_4385		mannose-6-phosphate[c] => mannose-1-phosphate[c]	EC:5.4.2.8	ENSG00000100417;ENSG00000140650	c	Fructose and mannose metabolism	SBO:0000176	r0404		R01818	R01818C	PMANM	PMID:10593562;PMID:12889654;PMID:15361947
HMR_4386		GDP[c] + mannose-1-phosphate[c] => GDP-mannose[c] + Pi[c]	EC:2.7.7.22	ENSG00000173540	c	Fructose and mannose metabolism	SBO:0000176	r0207		R00883	R00883C	MAN1PT2	PMID:13876695
HMR_4387		GTP[c] + mannose-1-phosphate[c] => GDP-mannose[c] + PPi[c]	EC:2.7.7.13	ENSG00000173540	c	Fructose and mannose metabolism	SBO:0000176	r0208		R00885			PMID:10025667;PMID:8549746;PMID:9451026
HMR_4399		GDP-mannose[c] => GDP-4-dehydro-6-deoxy-D-mannose[c] + H2O[c]	EC:4.2.1.47	ENSG00000112699	c	Fructose and mannose metabolism	SBO:0000176	r0209		R00888	R00888C	GMAND	PMID:9893952
HMR_4400		GDP-4-dehydro-6-deoxy-D-mannose[c] + H+[c] + NADH[c] => GDP-L-fucose[c] + NAD+[c]	EC:1.1.1.271	ENSG00000104522	c	Fructose and mannose metabolism	SBO:0000176	r0782		R05692	R05692C		PMID:10410995;PMID:2428310;PMID:9603974
HMR_4401		GDP-L-fucose[c] + PPi[c] <=> GTP[c] + L-fucose-1-phosphate[c]	EC:2.7.7.30	ENSG00000116783;ENSG00000254685	c	Fructose and mannose metabolism	SBO:0000176	r0452		R01951	R01951C	F1PGT	PMID:5646162;PMID:6251080
HMR_4490		ATP[c] + mannose[c] => ADP[c] + mannose-6-phosphate[c]	EC:2.7.1.1	ENSG00000156510;ENSG00000156515;ENSG00000159399;ENSG00000160883	c	Fructose and mannose metabolism	SBO:0000176	r0359				HEX4	PMID:16906315;PMID:7061426;PMID:7150652;PMID:8717435
HMR_4706		H2O[c] + fructose-2,6-bisphosphate[c] => Pi[c] + fructose-6-phosphate[c]	EC:3.1.3.46	ENSG00000078237;ENSG00000114268;ENSG00000123836;ENSG00000158571;ENSG00000170525	c	Fructose and mannose metabolism	SBO:0000176	r0567		R00763		FBP26	PMID:11245921;PMID:12379646;PMID:15170386;PMID:15581487;PMID:16316985;PMID:2837207
HMR_8768		GDP-4-dehydro-6-deoxy-D-mannose[c] + H+[c] + NADPH[c] => GDP-L-fucose[c] + NADP+[c]		ENSG00000104522	c	Fructose and mannose metabolism	SBO:0000176					GFUCS
HMR_4590		H+[c] + L-xylulose[c] + NADPH[c] => NADP+[c] + xylitol[c]	EC:1.1.1.10	ENSG00000169738	c	Pentose and glucuronate interconversions	SBO:0000176	r0427		R01904	R01904C	XYLUR	PMID:28341;PMID:4397414;PMID:6821187
HMR_4591		NAD+[c] + xylitol[c] => H+[c] + L-xylulose[c] + NADH[c]	EC:1.1.1.15	ENSG00000115425;ENSG00000116353	c	Pentose and glucuronate interconversions	SBO:0000176	r0784		R05831			PMID:13373783
HMR_4592		D-xylose[c] + H+[c] + NADPH[c] <=> NADP+[c] + xylitol[c]	EC:1.1.1.21	ENSG00000085662	c	Pentose and glucuronate interconversions	SBO:0000176			R01431
HMR_4593		NAD+[c] + xylitol[c] => D-xylulose[c] + H+[c] + NADH[c]	EC:1.1.1.9		c	Pentose and glucuronate interconversions	SBO:0000176			R01896
HMR_4595		ADP[c] + D-xylulose-5-phosphate[c] <=> ATP[c] + D-xylulose[c]	EC:2.7.1.17	ENSG00000093217	c	Pentose and glucuronate interconversions	SBO:0000176			R01639
HMR_8341		H+[c] + L-arabinose[c] + NADPH[c] => L-arabitol[c] + NADP+[c]		ENSG00000053371;ENSG00000085662;ENSG00000117448	c	Pentose and glucuronate interconversions	SBO:0000176					ARABR
HMR_6537		H+[c] + NADPH[c] + glucuronate[c] => L-gulonate[c] + NADP+[c]	EC:1.1.1.2	ENSG00000117448	c	Pentose and glucuronate interconversions	SBO:0000176				RE0383C		PMID:1748675
HMR_1568		H2O[c] + NAD+[c] + acetaldehyde[c] => H+[c] + NADH[c] + acetate[c]	EC:1.2.1.3;EC:1.2.1.5	ENSG00000006534;ENSG00000132746;ENSG00000184254	c	Pyruvate metabolism	SBO:0000176	r0176		R00710	R00710C	ALDD2x	PMID:11790142;PMID:2060039;PMID:2549038;PMID:4387261;PMID:8155713;PMID:8328987
HMR_3853		GSH[c] + methylglyoxal[c] => (R)-S-lactoylglutathione[c]	EC:4.4.1.5	ENSG00000124767;ENSG00000167699	c	Pyruvate metabolism	SBO:0000176			R02530		LGTHL
HMR_3854		H+[c] + NADH[c] + methylglyoxal[c] => NAD+[c] + lactaldehyde[c]	EC:1.1.1.21	ENSG00000085662	c	Pyruvate metabolism	SBO:0000176			R02531
HMR_3855		H+[c] + NADPH[c] + lactaldehyde[c] => NADP+[c] + propane-1,2-diol[c]	EC:1.1.1.21	ENSG00000085662	c	Pyruvate metabolism	SBO:0000176			R02577
HMR_3857		(R)-S-lactoylglutathione[c] + H2O[c] => D-lactate[c] + GSH[c]	EC:3.1.2.6	ENSG00000063854	c	Pyruvate metabolism	SBO:0000176					GLYOX
HMR_8511		(R)-S-lactoylglutathione[m] + H2O[m] => D-lactate[m] + GSH[m]		ENSG00000063854	m	Pyruvate metabolism	SBO:0000176					GLYOXm
HMR_3859		D-lactate[c] + 2 ferricytochrome C[m] => 2 H+[c] + 2 ferrocytochrome C[m] + pyruvate[c]	EC:1.1.2.4	ENSG00000166816	m	Pyruvate metabolism	SBO:0000176			R00197		D-LACDcm
HMR_4087		NAD+[m] + malate[m] => CO2[m] + H+[m] + NADH[m] + pyruvate[m]	EC:1.1.1.38;EC:1.1.1.39	ENSG00000082212;ENSG00000151376	m	Pyruvate metabolism	SBO:0000176	r0057		R00214	R00214C	ME1m	PMID:15989682;PMID:16171388;PMID:4407365;PMID:4778267;PMID:7757881;PMID:8106447
HMR_4089		NADP+[c] + malate[c] => CO2[c] + H+[c] + NADPH[c] + pyruvate[c]	EC:1.1.1.40	ENSG00000065833	c	Pyruvate metabolism	SBO:0000176	r0058		R00216	R00216C	ME2r	PMID:15989682;PMID:16171388;PMID:1935931;PMID:4407365;PMID:4778267;PMID:7757881;PMID:8106447
HMR_4093		H2O[c] + acetyl-CoA[c] => CoA[c] + acetate[c]	EC:3.1.2.1	ENSG00000172497	c	Pyruvate metabolism	SBO:0000176	r0061		R00227	R00227C	ACOAHi	PMID:11322891;PMID:12545200;PMID:16951743;PMID:34392;PMID:6151837;PMID:7696329
HMR_4143		ATP[m] + H+[m] + HCO3-[m] + pyruvate[m] => ADP[m] + OAA[m] + Pi[m]	EC:6.4.1.1	ENSG00000173599	m	Pyruvate metabolism	SBO:0000176	r0106		R00344	R00344C	PCm	PMID:12437512;PMID:7918683
HMR_8497		H+[c] + NADPH[c] + methylglyoxal[c] => NADP+[c] + hydroxyacetone[c]		ENSG00000053371;ENSG00000085662;ENSG00000117448	c	Pyruvate metabolism	SBO:0000176					ALR2
HMR_8498		H+[c] + NADPH[c] + O2[c] + acetone[c] => H2O[c] + NADP+[c] + hydroxyacetone[c]	EC:1.14.13.-		c	Pyruvate metabolism	SBO:0000176					ACTNMO
HMR_8500		H+[c] + NADPH[c] + hydroxyacetone[c] => NADP+[c] + propane-1,2-diol[c]		ENSG00000053371;ENSG00000085662;ENSG00000117448	c	Pyruvate metabolism	SBO:0000176					ALR3
HMR_8501		H+[c] + NADPH[c] + methylglyoxal[c] => D-lactaldehyde[c] + NADP+[c]		ENSG00000137106	c	Pyruvate metabolism	SBO:0000176					LALDD
HMR_8502		D-lactaldehyde[c] + GSH[c] + NAD+[c] => (R)-S-lactoylglutathione[c] + H+[c] + NADH[c]		ENSG00000147576;ENSG00000172955;ENSG00000187758;ENSG00000196344;ENSG00000196616;ENSG00000197894	c	Pyruvate metabolism	SBO:0000176					LALDO
HMR_8503		H2O[c] + NAD+[c] + lactaldehyde[c] => H+[c] + L-lactate[c] + NADH[c]		ENSG00000006534;ENSG00000072210;ENSG00000132746;ENSG00000143149;ENSG00000164904;ENSG00000184254	c	Pyruvate metabolism	SBO:0000176					LCADi
HMR_8504		D-lactaldehyde[c] + H2O[c] + NAD+[c] => D-lactate[c] + H+[c] + NADH[c]		ENSG00000072210;ENSG00000111275;ENSG00000137124;ENSG00000143149;ENSG00000164904	c	Pyruvate metabolism	SBO:0000176					LCADi_D
HMR_8506		H2O[m] + NAD+[m] + lactaldehyde[m] => H+[m] + L-lactate[m] + NADH[m]		ENSG00000072210;ENSG00000111275;ENSG00000137124;ENSG00000143149;ENSG00000164904	m	Pyruvate metabolism	SBO:0000176					LCADim
HMR_8507		NAD+[c] + propane-1,2-diol[c] => D-lactaldehyde[c] + H+[c] + NADH[c]		ENSG00000147576;ENSG00000172955;ENSG00000180011;ENSG00000187758;ENSG00000196344;ENSG00000196616;ENSG00000197894	c	Pyruvate metabolism	SBO:0000176					ALCD21_D
HMR_8508		NAD+[c] + propane-1,2-diol[c] => H+[c] + NADH[c] + lactaldehyde[c]		ENSG00000147576;ENSG00000172955;ENSG00000180011;ENSG00000187758;ENSG00000196344;ENSG00000196616;ENSG00000197894	c	Pyruvate metabolism	SBO:0000176					ALCD21_L
HMR_8509		D-lactaldehyde[c] + H+[c] + NADPH[c] => NADP+[c] + propane-1,2-diol[c]		ENSG00000053371;ENSG00000085662;ENSG00000117448	c	Pyruvate metabolism	SBO:0000176					PPDOy
HMR_8512		D-lactate[c] + NAD+[c] => H+[c] + NADH[c] + pyruvate[c]		ENSG00000166816	c	Pyruvate metabolism	SBO:0000176					LDH_D
HMR_0153		AMP[c] + PPi[c] + propanoyl-CoA[c] <=> ATP[c] + CoA[c] + propanoate[c]	EC:6.2.1.17;EC:6.2.1.1;EC:3.1.2.2	ENSG00000111058;ENSG00000131069;ENSG00000154930	c	Propanoate metabolism	SBO:0000176	r0218		R00925	RE2649C	PCOAS	PMID:11013297;PMID:11013297;PMID:10843999;PMID:11150295;PMID:1924964;PMID:2009071;PMID:7341659
HMR_3797		AMP[m] + PPi[m] + propanoyl-CoA[m] <=> ATP[m] + CoA[m] + propanoate[m]	EC:6.2.1.17	ENSG00000111058;ENSG00000131069;ENSG00000154930	m	Propanoate metabolism	SBO:0000176	r0219		R00925		PPSm	PMID:10843999;PMID:11150295;PMID:1924964;PMID:2009071;PMID:7341659
HMR_3212		FAD[m] + propanoyl-CoA[m] <=> FADH2[m] + acrylyl-CoA[m]		ENSG00000117054;ENSG00000122971;ENSG00000151498;ENSG00000177646;ENSG00000196177;ENSG00000240303	m	Propanoate metabolism	SBO:0000176					PPCOAOm
HMR_3800		2-oxobutyrate[m] + CoA[m] + NAD+[m] => CO2[m] + H+[m] + NADH[m] + propanoyl-CoA[m]	EC:1.2.7.2		m	Propanoate metabolism	SBO:0000176	r1154				AKBDHm	PMID:2649080;PMID:283398;PMID:3718468;PMID:9381974
HMR_4105		malonyl-CoA[c] => CO2[c] + acetyl-CoA[c]	EC:4.1.1.9	ENSG00000103150	c	Propanoate metabolism	SBO:0000176	r0063		R00233		MCD	PMID:101148;PMID:10455107;PMID:15003260;PMID:4180063;PMID:4731972;PMID:5578610;PMID:9869665
HMR_4106		malonyl-CoA[m] => CO2[m] + acetyl-CoA[m]	EC:4.1.1.9	ENSG00000103150	m	Propanoate metabolism	SBO:0000176	r0064		R00233		MCDm	PMID:101148;PMID:10455107;PMID:15003260;PMID:4180063;PMID:4731972;PMID:5578610;PMID:9869665
HMR_4107		malonyl-CoA[p] => CO2[p] + acetyl-CoA[p]	EC:4.1.1.9	ENSG00000103150	p	Propanoate metabolism	SBO:0000176	r0065		R00233		MCDp	PMID:101148;PMID:10455107;PMID:15003260;PMID:4180063;PMID:4731972;PMID:5578610;PMID:9869665
HMR_4282		3-oxopropanoate[m] + CoA[m] + NAD+[m] => CO2[m] + H+[m] + NADH[m] + acetyl-CoA[m]	EC:1.2.1.18;EC:1.2.1.27	ENSG00000119711	m	Propanoate metabolism	SBO:0000176	r0174		R00705	R00705M	MMSAD3m	PMID:10989432;PMID:1527093;PMID:2768248;PMID:4285894
HMR_4331		AMP[c] + propanoyl-CoA[c] <=> CoA[c] + propinol adenylate[c]	EC:6.2.1.17;EC:6.2.1.1	ENSG00000111058;ENSG00000131069;ENSG00000154930	c	Propanoate metabolism	SBO:0000176	r0220		R00926	R00926C		PMID:10843999;PMID:1924964;PMID:2009071;PMID:2884217;PMID:7341659
HMR_3796		AMP[m] + propanoyl-CoA[m] <=> CoA[m] + propinol adenylate[m]	EC:6.2.1.1;EC:6.2.1.17	ENSG00000111058;ENSG00000131069;ENSG00000154930	m	Valine, leucine and isoleucine degradation	SBO:0000176	r0221		R00926	R00926C		PMID:10843999;PMID:1924964;PMID:2009071;PMID:2884217;PMID:7341659
HMR_4459		ATP[c] + propanoate[c] <=> PPi[c] + propinol adenylate[c]	EC:6.2.1.1;EC:6.2.1.17	ENSG00000111058;ENSG00000131069;ENSG00000154930	c	Propanoate metabolism	SBO:0000176	r0318		R01354	R01354C		PMID:10843999;PMID:1924964;PMID:2009071;PMID:2884217;PMID:7341659
HMR_4460		ATP[m] + propanoate[m] <=> PPi[m] + propinol adenylate[m]	EC:6.2.1.1;EC:6.2.1.17	ENSG00000111058;ENSG00000131069;ENSG00000154930	m	Propanoate metabolism	SBO:0000176	r0319		R01354	R01354C		PMID:10843999;PMID:1924964;PMID:2009071;PMID:2884217;PMID:7341659
HMR_4464		acetoacetate[m] => CO2[m] + acetone[m]	EC:4.1.1.4		m	Propanoate metabolism	SBO:0000176	r0325		R01366		ADCim	PMID:4076528;PMID:4624981;PMID:963888
HMR_9803		malonyl-CoA[m] + H+[m] + NADPH[m] => 3-oxopropionyl-CoA[m] + NADP+[m] + H2O[m]			m	Propanoate metabolism	SBO:0000176			R00744
HMR_9804		3-oxopropionyl-CoA[m] + H+[m] + NADPH[m] => 3-hydroxypropionyl-CoA[m] + NADP+[m]	EC:1.1.1.-	ENSG00000109854;ENSG00000121039;ENSG00000138400;ENSG00000139988;ENSG00000145439;ENSG00000159692;ENSG00000160439;ENSG00000164039;ENSG00000170426;ENSG00000187134;ENSG00000197894;ENSG00000198189;ENSG00000204228	m	Propanoate metabolism	SBO:0000176			R04919
HMR_4741		3-hydroxypropionyl-CoA[m] + H2O[m] => CoA[m] + hydracrylate[m]	EC:3.1.2.4	ENSG00000198130	m	Propanoate metabolism	SBO:0000176	r0596		R03158	R03158M		PMID:10989434;PMID:8188708;PMID:8824301
HMR_4497		NAD+[m] + hydracrylate[m] => 3-oxopropanoate[m] + H+[m] + NADH[m]	EC:1.1.1.59	ENSG00000116133	m	Propanoate metabolism	SBO:0000176	r0365		R01608			PMID:13672942
HMR_0718		AKG[c] + FADH2[c] => 2-hydroxyglutarate[c] + FAD[c]	EC:1.1.99.2	ENSG00000087299	c	Butanoate metabolism	SBO:0000176			R03534
HMR_0719		AKG[c] + H+[c] + NADH[c] => 2-hydroxyglutarate[c] + NAD+[c]	EC:1.1.1.95	ENSG00000092621	c	Butanoate metabolism	SBO:0000176			R08198
HMR_1434		CoA[c] + acetoacetyl-CoA[c] <=> 2 acetyl-CoA[c]	EC:2.3.1.16;EC:2.3.1.9	ENSG00000120437	c	Butanoate metabolism	SBO:0000176	r0069		R00238	R00238M	ACACT1r	PMID:10064897;PMID:10806397;PMID:1121274;PMID:11330060;PMID:15733928;PMID:1679347;PMID:16927236;PMID:17236799;PMID:1735445;PMID:1979337;PMID:3194209;PMID:6131897;PMID:6378901;PMID:7911016;PMID:8241273
HMR_1436		ATP[c] + CoA[c] + acetoacetate[c] => AMP[c] + PPi[c] + acetoacetyl-CoA[c]	EC:6.2.1.16	ENSG00000081760	c	Butanoate metabolism	SBO:0000176	r0320		R01357	R01357M	AACOAT	PMID:4073493
HMR_3163		FAD[m] + butyryl-CoA[m] => FADH2[m] + crotonyl-CoA[m]		ENSG00000117054;ENSG00000122971;ENSG00000151498;ENSG00000177646;ENSG00000196177;ENSG00000240303	m	Butanoate metabolism	SBO:0000176		REACT_1592			ACOAD1fm	PMID:13295225;PMID:3597357
HMR_4461		(R)-3-hydroxybutanoate[m] + NAD+[m] <=> H+[m] + NADH[m] + acetoacetate[m]	EC:1.1.1.30	ENSG00000161267;ENSG00000164039	m	Butanoate metabolism	SBO:0000176	r0323		R01361	R01361C	BDHm	PMID:1639787;PMID:3355176;PMID:3705199;PMID:475768;PMID:719045;PMID:7686368;PMID:8608144;PMID:8679568
HMR_4604		H2O[p] + acetoacetyl-CoA[p] + acetyl-CoA[p] => CoA[p] + HMG-CoA[p]	EC:2.3.3.10	ENSG00000112972;ENSG00000134240	p	Butanoate metabolism	SBO:0000176	r0463		R01978	R01978C		PMID:11087424;PMID:11108725;PMID:1358203;PMID:7893153
HMR_5351		2-hydroxybutyrate[c] + NAD+[c] <=> 2-oxobutyrate[c] + H+[c] + NADH[c]	EC:1.1.1.27	ENSG00000111716;ENSG00000166796;ENSG00000166800;ENSG00000171989	c	Butanoate metabolism	SBO:0000176			R01000
HMR_7709		(R)-3-hydroxybutanoyl-CoA[m] <=> H2O[m] + crotonyl-CoA[m]	EC:4.2.1.55	ENSG00000121310	m	Butanoate metabolism	SBO:0000176			R0302		3HBCDm
HMR_4052		ATP[c] + ribose-5-phosphate[c] => AMP[c] + PRPP[c]	EC:2.7.6.1	ENSG00000101911;ENSG00000147224;ENSG00000229937	c	Pentose phosphate pathway	SBO:0000176	r0247		R01049	R01049C	PRPPS	PMID:11101685;PMID:7572345
HMR_4304		NADP+[r] + glucose-6-phosphate[r] => H+[r] + NADPH[r] + glucono-1,5-lactone-6-phosphate[r]	EC:1.1.1.49	ENSG00000160211	r	Pentose phosphate pathway	SBO:0000176	r0198		R00835		G6PDH2er	PMID:15774558;PMID:16756494;PMID:2753047;PMID:4169027
HMR_4306		NADP+[c] + glucose-6-phosphate[c] => H+[c] + NADPH[c] + glucono-1,5-lactone-6-phosphate[c]	EC:1.1.1.49	ENSG00000160211	c	Pentose phosphate pathway	SBO:0000176	r0199		R00835		G6PDHy	PMID:15774558;PMID:16756494;PMID:2753047;PMID:4169027
HMR_4623		H2O[r] + glucono-1,5-lactone-6-phosphate[r] => 6-phospho-D-gluconate[r]	EC:3.1.1.31	ENSG00000049239;ENSG00000130313	r	Pentose phosphate pathway	SBO:0000176	r0478		R02035	R02035C	PGLer	PMID:3858849;PMID:3932573;PMID:6852020;PMID:971315
HMR_4625		H2O[c] + glucono-1,5-lactone-6-phosphate[c] => 6-phospho-D-gluconate[c]	EC:3.1.1.31	ENSG00000049239;ENSG00000130313	c	Pentose phosphate pathway	SBO:0000176	r0479		R02035	R02035C	PGL	PMID:3858849;PMID:3932573;PMID:6852020;PMID:971315
HMR_4473		6-phospho-D-gluconate[r] + NADP+[r] => CO2[r] + H+[r] + NADPH[r] + ribulose-5-phosphate[r]	EC:1.1.1.44	ENSG00000142657	r	Pentose phosphate pathway	SBO:0000176	r0342		R01528	R01528C	GNDer	PMID:12398160;PMID:1504088;PMID:15558954;PMID:16756494;PMID:2753047;PMID:3943305;PMID:6212636;PMID:7194116;PMID:7225115;PMID:7623792
HMR_4474		6-phospho-D-gluconate[c] + NADP+[c] => CO2[c] + H+[c] + NADPH[c] + ribulose-5-phosphate[c]	EC:1.1.1.44	ENSG00000142657	c	Pentose phosphate pathway	SBO:0000176	r0343		R01528	R01528C	PGDH	PMID:12398160;PMID:1504088;PMID:15558954;PMID:16756494;PMID:2753047;PMID:3943305;PMID:6212636;PMID:7194116;PMID:7225115;PMID:7623792
HMR_4476		6-phospho-D-gluconate[c] + ADP[c] <=> ATP[c] + D-gluconic acid[c]	EC:2.3.1.57	ENSG00000130066	c	Pentose phosphate pathway	SBO:0000176				RE0124C		PMID:10978316
HMR_4350		ADP[c] + ribose-5-phosphate[c] <=> ATP[c] + ribose[c]	EC:2.7.1.15	ENSG00000158019	c	Pentose phosphate pathway	SBO:0000176	r0248		R01051	R01051C	RBK	PMID:13295274;PMID:17618002
HMR_4351		ribose-5-phosphate[r] <=> ribulose-5-phosphate[r]	EC:5.3.1.6	ENSG00000153574	r	Pentose phosphate pathway	SBO:0000176	r0249		R01056	R01056C		PMID:14690456;PMID:14988808;PMID:15234337;PMID:2843500
HMR_4352		ribose-5-phosphate[c] <=> ribulose-5-phosphate[c]	EC:5.3.1.6	ENSG00000153574	c	Pentose phosphate pathway	SBO:0000176	r0250		R01056	R01056C	RPI	PMID:14690456;PMID:14988808;PMID:15234337;PMID:2843500
HMR_4354		ribose-1-phosphate[c] <=> ribose-5-phosphate[c]	EC:5.4.2.2;EC:5.4.2.7	ENSG00000079739;ENSG00000169299	c	Pentose phosphate pathway	SBO:0000176	r0251		R01057	R01057C	PPM	PMID:14953458;PMID:3023765;PMID:5769188;PMID:8050998
HMR_4398		2-deoxy-D-ribose-5-phosphate[c] <=> GAP[c] + acetaldehyde[c]	EC:4.1.2.4	ENSG00000023697	c	Pentose phosphate pathway	SBO:0000176	r0254		R01066	R01066C	DRPA	PMID:4989681;PMID:9226884
HMR_4404		D-xylulose-5-phosphate[c] + erythrose-4-phosphate[c] <=> GAP[c] + fructose-6-phosphate[c]	EC:2.2.1.1	ENSG00000007350;ENSG00000151005;ENSG00000163931	c	Pentose phosphate pathway	SBO:0000176	r0255		R01067		TKT2	PMID:234468;PMID:2495942;PMID:2843500;PMID:3089282;PMID:5141430;PMID:7115375;PMID:7154948;PMID:9924800
HMR_4477		D-xylulose-5-phosphate[c] <=> ribulose-5-phosphate[c]	EC:5.1.3.1	ENSG00000197713	c	Pentose phosphate pathway	SBO:0000176	r0344		R01529	R01529C	RPE	PMID:15234337;PMID:234468;PMID:2843500
HMR_4501		D-xylulose-5-phosphate[c] + ribose-5-phosphate[c] <=> GAP[c] + sedoheptulose-7-phosphate[c]	EC:2.2.1.1	ENSG00000007350;ENSG00000151005;ENSG00000163931	c	Pentose phosphate pathway	SBO:0000176	r0370		R01641	R01641C	TKT1	PMID:13385248;PMID:2495942;UNIPROT:P29401
HMR_4565		GAP[c] + sedoheptulose-7-phosphate[c] <=> erythrose-4-phosphate[c] + fructose-6-phosphate[c]	EC:2.2.1.2	ENSG00000177156	c	Pentose phosphate pathway	SBO:0000176	r0406		R01827	R01827C	TAL	PMID:8549825;UNIPROT:P37837
HMR_4567		ATP[c] + sedoheptulose-7-phosphate[c] => ADP[c] + sedoheptulose-1,7-bisphosphate[c]	EC:2.7.1.11	ENSG00000067057;ENSG00000141959;ENSG00000152556	c	Pentose phosphate pathway	SBO:0000176	r0408		R01843			PMID:4084320;PMID:4272358
HMR_4568		UTP[c] + sedoheptulose-7-phosphate[c] => UDP[c] + sedoheptulose-1,7-bisphosphate[c]	EC:2.7.1.11	ENSG00000067057;ENSG00000141959;ENSG00000152556	c	Pentose phosphate pathway	SBO:0000176	r0409					PMID:11945275
HMR_4710		2-deoxy-D-ribose-1-phosphate[c] <=> 2-deoxy-D-ribose-5-phosphate[c]	EC:5.4.2.7	ENSG00000169299;ENSG00000180953	c	Pentose phosphate pathway	SBO:0000176	r0570		R02749			PMID:3023765
HMR_4841		NAD+[c] + ribitol[c] => H+[c] + NADH[c] + ribose[c]		ENSG00000006534;ENSG00000132746;ENSG00000184254	c	Pentose phosphate pathway	SBO:0000176	r0796					PMID:15234337
HMR_3998		ADP[c] + H2O[c] => AMP[c] + Pi[c]	EC:3.6.1.5	ENSG00000138185;ENSG00000168032;ENSG00000171302;ENSG00000188833;ENSG00000197217;ENSG00000197586	c	Purine metabolism	SBO:0000176	r0028		R00122	R00122C		PMID:11278936
HMR_4000		ATP[c] => PPi[c] + cAMP[c]	EC:4.6.1.1	ENSG00000061918;ENSG00000070019;ENSG00000078295;ENSG00000101890;ENSG00000121281;ENSG00000129467;ENSG00000132518;ENSG00000138031;ENSG00000143199;ENSG00000152402;ENSG00000155897;ENSG00000159899;ENSG00000162104;ENSG00000164116;ENSG00000164742;ENSG00000169418;ENSG00000173175;ENSG00000174233	c	Purine metabolism	SBO:0000176	r0020		R00089	R00089C	ADNCYC	PMID:10966920;PMID:15659711
HMR_4002		2 ADP[c] <=> AMP[c] + ATP[c]	EC:2.7.4.3	ENSG00000004455;ENSG00000106992;ENSG00000140057;ENSG00000147853;ENSG00000154027;ENSG00000155085;ENSG00000162433	c	Purine metabolism	SBO:0000176	r0030		R00127	R00127C	ADK1	PMID:16798851;PMID:1969292;PMID:211388;PMID:6182143;PMID:6244157
HMR_4004		2 ADP[m] <=> AMP[m] + ATP[m]	EC:2.7.4.3	ENSG00000004455;ENSG00000106992;ENSG00000140057;ENSG00000147853;ENSG00000154027;ENSG00000155085;ENSG00000162433	m	Purine metabolism	SBO:0000176	r0031		R00127	R00127C	ADK1m	PMID:16798851;PMID:1969292;PMID:211388;PMID:6182143;PMID:6244157
HMR_4010		AMP[c] + H2O[c] => Pi[c] + adenosine[c]	EC:3.1.3.5	ENSG00000076685;ENSG00000122643;ENSG00000125458;ENSG00000135318;ENSG00000141698;ENSG00000185013;ENSG00000205309	c	Purine metabolism	SBO:0000176	r0045		R00183	R00183C	NTD7	PMID:1550832
HMR_4081		AMP[s] + H2O[s] => Pi[s] + adenosine[s]	EC:3.1.3.5	ENSG00000076685;ENSG00000122643;ENSG00000125458;ENSG00000135318;ENSG00000141698;ENSG00000185013;ENSG00000205309	s	Purine metabolism	SBO:0000176	r0046		R00183	R00183C	NTD7e	PMID:1550832
HMR_4082		AMP[m] + H2O[m] => Pi[m] + adenosine[m]	EC:3.1.3.5	ENSG00000076685;ENSG00000122643;ENSG00000125458;ENSG00000135318;ENSG00000141698;ENSG00000185013;ENSG00000205309	m	Purine metabolism	SBO:0000176	r0047		R00183	R00183C		PMID:1550832
HMR_4012		ATP[c] + adenosine[c] => ADP[c] + AMP[c]	EC:2.7.1.20;EC:2.7.1.74	ENSG00000156110;ENSG00000156136	c	Purine metabolism	SBO:0000176	r0048		R00185	R00185C	ADNK1	PMID:132087;PMID:3030413;PMID:6315069
HMR_4014		H2O[c] + cAMP[c] => AMP[c]	EC:3.1.4.17	ENSG00000065989;ENSG00000073417;ENSG00000095464;ENSG00000105650;ENSG00000112541;ENSG00000113231;ENSG00000113448;ENSG00000115252;ENSG00000123360;ENSG00000128655;ENSG00000132915;ENSG00000133256;ENSG00000138735;ENSG00000139053;ENSG00000152270;ENSG00000154678;ENSG00000156973;ENSG00000160191;ENSG00000171408;ENSG00000172572;ENSG00000184588;ENSG00000185527;ENSG00000186642;ENSG00000205268	c	Purine metabolism	SBO:0000176	r0052		R00191	R00191C	PDE1	PMID:10441464;PMID:11368177;PMID:14604994;PMID:17324123;PMID:3007144
HMR_4020		ADP[c] + GDP[c] <=> ATP[c] + GMP[c]	EC:2.7.4.8	ENSG00000143774	c	Purine metabolism	SBO:0000176	r0101		R00332	R00332M	GK1	PMID:8663313
HMR_4022		GTP[c] => PPi[c] + cGMP[c]	EC:4.6.1.1;EC:4.6.1.2	ENSG00000061918;ENSG00000070019;ENSG00000078295;ENSG00000101890;ENSG00000121281;ENSG00000129467;ENSG00000132518;ENSG00000138031;ENSG00000143199;ENSG00000152402;ENSG00000155897;ENSG00000159899;ENSG00000162104;ENSG00000164116;ENSG00000164742;ENSG00000169418;ENSG00000173175;ENSG00000174233	c	Purine metabolism	SBO:0000176	r0126		R00434	R00434C	GUACYC	PMID:11952099
HMR_4038		FAICAR[c] <=> H2O[c] + IMP[c]	EC:3.5.4.10	ENSG00000138363	c	Purine metabolism	SBO:0000176	r0273		R01127	R01127C	IMPC	PMID:8567683;PMID:9332377
HMR_4040		H2O[c] + IMP[c] + NAD+[c] => H+[c] + NADH[c] + xanthosine-5-phosphate[c]	EC:1.1.1.205	ENSG00000106348;ENSG00000178035	c	Purine metabolism	SBO:0000176	r0274		R01130	R01130C	IMPD	PMID:4371273
HMR_4042		GTP[c] + IMP[c] + aspartate[c] => GDP[c] + Pi[c] + adenylosuccinate[c]	EC:6.3.4.4	ENSG00000035687;ENSG00000185100	c	Purine metabolism	SBO:0000176	r0277		R01135	R01135C	ADSS	PMID:1592113
HMR_4046		ATP[c] + H2O[c] + glutamine[c] + xanthosine-5-phosphate[c] => AMP[c] + GMP[c] + PPi[c] + glutamate[c]	EC:6.3.5.2	ENSG00000163655	c	Purine metabolism	SBO:0000176	r0302		R01231	R01231C	GMPS2	PMID:3436958;PMID:6260205;PMID:8089153
HMR_4048		H2O[c] + cGMP[c] => GMP[c]	EC:3.1.4.17;EC:3.1.4.35	ENSG00000065989;ENSG00000073417;ENSG00000095464;ENSG00000105650;ENSG00000112541;ENSG00000113231;ENSG00000113448;ENSG00000115252;ENSG00000123360;ENSG00000128655;ENSG00000132915;ENSG00000133256;ENSG00000138735;ENSG00000139053;ENSG00000152270;ENSG00000154678;ENSG00000156973;ENSG00000160191;ENSG00000171408;ENSG00000172572;ENSG00000184588;ENSG00000185527;ENSG00000186642;ENSG00000205268	c	Purine metabolism	SBO:0000176	r0303		R01234	R01234C	PDE4	PMID:14604994
HMR_4080		AMP[c] + H2O[c] => IMP[c] + NH3[c]	EC:3.5.4.17;EC:3.5.4.6	ENSG00000116337;ENSG00000133805	c	Purine metabolism	SBO:0000176	r0044		R00181	R00181C	AMPDA	PMID:12482028;PMID:7034783
HMR_4085		AMP[c] + PPi[c] <=> PRPP[c] + adenine[c]	EC:2.4.2.7;EC:2.4.2.8	ENSG00000198931	c	Purine metabolism	SBO:0000176	r0050		R00190	R00190E	ADPT	PMID:6778226;PMID:692402
HMR_4086		AMP[s] + PPi[s] <=> PRPP[s] + adenine[s]	EC:2.4.2.7;EC:2.4.2.8	ENSG00000198931	s	Purine metabolism	SBO:0000176	r0051		R00190	R00190E		PMID:6778226;PMID:692402
HMR_4134		GDP[s] + H2O[s] => GMP[s] + Pi[s]	EC:3.6.1.5;EC:3.6.1.6;EC:3.6.1.42	ENSG00000138185;ENSG00000168032;ENSG00000171302;ENSG00000188833;ENSG00000197217;ENSG00000197586	s	Purine metabolism	SBO:0000176	r0098		R00328	R00328C	NDP3ex	PMID:8529670
HMR_4135		ADP[m] + GDP[m] <=> ATP[m] + GMP[m]	EC:2.7.4.8	ENSG00000143774	m	Purine metabolism	SBO:0000176	r0102		R00332	R00332M	GK1m	PMID:8663313
HMR_4451		ADP[m] + GMP[m] => ATP[m] + guanosine[m]	EC:2.7.1.73		m	Purine metabolism	SBO:0000176	r0299		R01228		GSNKm
HMR_4168		GTP[c] + H2O[c] => GMP[c] + PPi[c]	EC:3.6.1.19;EC:3.6.1.8	ENSG00000125877	c	Purine metabolism	SBO:0000176	r0119		R00426	R00426M		PMID:11278832;PMID:4310599
HMR_4290		H2O[s] + ITP[s] => IDP[s] + Pi[s]	EC:3.6.1.5	ENSG00000138185;ENSG00000168032;ENSG00000188833	s	Purine metabolism	SBO:0000176	r0181		R00719	R00719C		PMID:15652174;PMID:16752921;PMID:17095758
HMR_4406		H2O[c] + PRPP[c] + glutamine[c] => 5-phosphoribosylamine[c] + PPi[c] + glutamate[c]	EC:2.4.2.14	ENSG00000128059	c	Purine metabolism	SBO:0000176	r0257		R01072	R01072C	GLUPRT	PMID:447621;PMID:8380692
HMR_4412		AMP[c] + fumarate[c] <=> adenylosuccinate[c]	EC:4.3.2.2	ENSG00000100354;ENSG00000239900	c	Purine metabolism	SBO:0000176	r0260		R01083	R01083C	ADSL1r	PMID:1872474
HMR_4417		H2O[c] + IMP[c] => Pi[c] + inosine[c]	EC:3.1.3.5	ENSG00000076685;ENSG00000122643;ENSG00000125458;ENSG00000135318;ENSG00000141698;ENSG00000185013;ENSG00000205309	c	Purine metabolism	SBO:0000176	r0272		R01126	R01126C	NTD11	PMID:11690631;PMID:7999131
HMR_4419		GMP[c] + H+[c] + NADPH[c] => IMP[c] + NADP+[c] + NH3[c]	EC:1.7.1.7	ENSG00000100938	c	Purine metabolism	SBO:0000176	r0276		R01134	R01134C		PMID:12009299;PMID:12669231
HMR_4449		GMP[c] + H2O[c] => Pi[c] + guanosine[c]	EC:3.1.3.5	ENSG00000076685;ENSG00000122643;ENSG00000125458;ENSG00000135318;ENSG00000141698;ENSG00000185013;ENSG00000205309	c	Purine metabolism	SBO:0000176	r0297		R01227	R01227C	NTD9	PMID:10899995
HMR_4450		GMP[s] + H2O[s] => Pi[s] + guanosine[s]	EC:3.1.3.5	ENSG00000076685;ENSG00000122643;ENSG00000125458;ENSG00000135318;ENSG00000141698;ENSG00000185013;ENSG00000205309	s	Purine metabolism	SBO:0000176	r0298		R01227	R01227C	NTD9e	PMID:10899995
HMR_4452		GMP[c] + PPi[c] <=> PRPP[c] + guanine[c]	EC:2.4.2.7;EC:2.4.2.8	ENSG00000165704	c	Purine metabolism	SBO:0000176	r0300		R01229	R01229E	GUAPRT	PMID:15178494;PMID:17081813;PMID:7402756
HMR_4453		ATP[c] + NH3[c] + xanthosine-5-phosphate[c] => AMP[c] + GMP[c] + PPi[c]	EC:6.3.4.1	ENSG00000163655	c	Purine metabolism	SBO:0000176	r0301		R01230	R01230C		PMID:6260205;PMID:6698284;PMID:7559506;PMID:7706277;PMID:8089153
HMR_4480		ADP[c] + dADP[c] <=> ATP[c] + dAMP[c]	EC:2.7.4.11;EC:2.7.4.3	ENSG00000004455;ENSG00000072778;ENSG00000106992;ENSG00000117054;ENSG00000140057;ENSG00000147853;ENSG00000151498;ENSG00000154027;ENSG00000155085;ENSG00000162433;ENSG00000177646	c	Purine metabolism	SBO:0000176	r0345		R01547	R01547C		PMID:11768308
HMR_4481		H2O[c] + adenosine[c] => NH3[c] + inosine[c]	EC:3.5.4.4	ENSG00000196839	c	Purine metabolism	SBO:0000176	r0346		R01560	R01560C	ADA	PMID:15016824
HMR_4482		H2O[s] + adenosine[s] => NH3[s] + inosine[s]	EC:3.5.4.4	ENSG00000196839	s	Purine metabolism	SBO:0000176	r0347		R01560	R01560C	ADAe	PMID:15016824
HMR_4486		ITP[c] + glucose[c] => IDP[c] + glucose-6-phosphate[c]	EC:2.7.1.1	ENSG00000156510;ENSG00000156515;ENSG00000159399;ENSG00000160883	c	Purine metabolism	SBO:0000176	r0354					PMID:16906315;PMID:7061426;PMID:7150652;PMID:8717435
HMR_4487		dATP[c] + glucose[c] => dADP[c] + glucose-6-phosphate[c]	EC:2.7.1.1	ENSG00000156510;ENSG00000156515;ENSG00000159399;ENSG00000160883	c	Purine metabolism	SBO:0000176	r0355					PMID:16906315;PMID:7061426;PMID:7150652;PMID:8717435
HMR_4488		ITP[c] + fructose[c] => IDP[c] + fructose-6-phosphate[c]	EC:2.7.1.1	ENSG00000156510;ENSG00000156515;ENSG00000159399;ENSG00000160883	c	Purine metabolism	SBO:0000176	r0357					PMID:16906315;PMID:7061426;PMID:7150652;PMID:8717435
HMR_4489		dATP[c] + fructose[c] => dADP[c] + fructose-6-phosphate[c]	EC:2.7.1.1	ENSG00000156510;ENSG00000156515;ENSG00000159399;ENSG00000160883	c	Purine metabolism	SBO:0000176	r0358					PMID:16906315;PMID:7061426;PMID:7150652;PMID:8717435
HMR_4492		ITP[c] + mannose[c] => IDP[c] + mannose-6-phosphate[c]	EC:2.7.1.1	ENSG00000156510;ENSG00000156515;ENSG00000159399;ENSG00000160883	c	Purine metabolism	SBO:0000176	r0360					PMID:16906315;PMID:7061426;PMID:7150652;PMID:8717435
HMR_4493		dATP[c] + mannose[c] => dADP[c] + mannose-6-phosphate[c]	EC:2.7.1.1	ENSG00000156510;ENSG00000156515;ENSG00000159399;ENSG00000160883	c	Purine metabolism	SBO:0000176	r0361					PMID:16906315;PMID:7061426;PMID:7150652;PMID:8717435
HMR_4495		ITP[c] + glucosamine[c] => IDP[c] + glucosamine-6-phosphate[c]	EC:2.7.1.1	ENSG00000156510;ENSG00000156515;ENSG00000159399;ENSG00000160883	c	Purine metabolism	SBO:0000176	r0363					PMID:16906315;PMID:7061426;PMID:7150652;PMID:8717435
HMR_4496		dATP[c] + glucosamine[c] => dADP[c] + glucosamine-6-phosphate[c]	EC:2.7.1.1	ENSG00000156510;ENSG00000156515;ENSG00000159399;ENSG00000160883	c	Purine metabolism	SBO:0000176	r0364					PMID:16906315;PMID:7061426;PMID:7150652;PMID:8717435
HMR_4519		H2O[c] + NAD+[c] + hypoxanthine[c] => H+[c] + NADH[c] + xanthine[c]	EC:1.17.1.4	ENSG00000158125	c	Purine metabolism	SBO:0000176	r0394		R01768	R01768X		PMID:2713424;PMID:8248161
HMR_4520		H2O[c] + O2[c] + hypoxanthine[c] => H2O2[c] + xanthine[c]	EC:1.17.3.2	ENSG00000158125	c	Purine metabolism	SBO:0000176	r0395		R01769	R01769X		PMID:11993848;PMID:1643670;PMID:3010873;PMID:8343533
HMR_4600		ATP[c] + deoxyguanosine[c] => ADP[c] + dGMP[c]	EC:2.7.1.113	ENSG00000114956	c	Purine metabolism	SBO:0000176	r0456		R01967	R01967M		PMID:15748706
HMR_4602		H2O[c] + dGMP[c] => Pi[c] + deoxyguanosine[c]	EC:3.1.3.5	ENSG00000076685;ENSG00000122643;ENSG00000125458;ENSG00000135318;ENSG00000141698;ENSG00000185013;ENSG00000205309	c	Purine metabolism	SBO:0000176	r0458		R01968	R01968C	NTD8	PMID:11690631;PMID:17405878;PMID:6284244;PMID:7999131;UNIPROT:P21589;UNIPROT:Q96P26
HMR_4603		2-deoxy-D-ribose-1-phosphate[c] + guanine[c] <=> Pi[c] + deoxyguanosine[c]	EC:2.4.2.1;EC:2.4.2.4	ENSG00000025708;ENSG00000198805	c	Purine metabolism	SBO:0000176	r0459		R01969	R01969C	PUNP4	PMID:2301;PMID:37803;UNIPROT:P00491
HMR_4611		ATP[c] + thioredoxin[c] => H2O[c] + dATP[c] + oxidized thioredoxin[c]	EC:1.17.4.1	ENSG00000048392;ENSG00000136810;ENSG00000167325;ENSG00000171848	c	Purine metabolism	SBO:0000176	r0470		R02017	R02017C		PMID:6121703;PMID:8074691
HMR_4612		ADP[c] + thioredoxin[c] => H2O[c] + dADP[c] + oxidized thioredoxin[c]	EC:1.17.4.1	ENSG00000048392;ENSG00000136810;ENSG00000167325;ENSG00000171848	c	Purine metabolism	SBO:0000176	r0471		R02017	R02017C	RNDR1	PMID:6121703;PMID:8074691
HMR_4614		GTP[c] + thioredoxin[c] => H2O[c] + dGTP[c] + oxidized thioredoxin[c]	EC:1.17.4.1	ENSG00000048392;ENSG00000136810;ENSG00000167325;ENSG00000171848	c	Purine metabolism	SBO:0000176	r0472		R02017	R02017C		PMID:6121703;PMID:8074691
HMR_4615		GDP[c] + thioredoxin[c] => H2O[c] + dGDP[c] + oxidized thioredoxin[c]	EC:1.17.4.1	ENSG00000048392;ENSG00000136810;ENSG00000167325;ENSG00000171848	c	Purine metabolism	SBO:0000176	r0473		R02017	R02017C	RNDR2	PMID:6121703;PMID:8074691
HMR_4617		CTP[c] + thioredoxin[c] => H2O[c] + dCTP[c] + oxidized thioredoxin[c]	EC:1.17.4.1	ENSG00000048392;ENSG00000136810;ENSG00000167325;ENSG00000171848	c	Purine metabolism	SBO:0000176	r0474		R02017	R02017C		PMID:6121703;PMID:8074691
HMR_4618		UTP[c] + thioredoxin[c] => H2O[c] + dUTP[c] + oxidized thioredoxin[c]	EC:1.17.4.1	ENSG00000048392;ENSG00000136810;ENSG00000167325;ENSG00000171848	c	Purine metabolism	SBO:0000176	r0475		R02017	R02017C		PMID:6121703;PMID:8074691
HMR_4619		CDP[c] + thioredoxin[c] => H2O[c] + dCDP[c] + oxidized thioredoxin[c]	EC:1.17.4.1	ENSG00000048392;ENSG00000136810;ENSG00000167325;ENSG00000171848	c	Purine metabolism	SBO:0000176	r0476		R02017	R02017C	RNDR3	PMID:6121703;PMID:8074691
HMR_4621		UDP[c] + thioredoxin[c] => H2O[c] + dUDP[c] + oxidized thioredoxin[c]	EC:1.17.4.1	ENSG00000048392;ENSG00000136810;ENSG00000167325;ENSG00000171848	c	Purine metabolism	SBO:0000176	r0477		R02017	R02017C	RNDR4	PMID:6121703;PMID:8074691
HMR_4632		H2O[c] + dAMP[c] => Pi[c] + deoxyadenosine[c]	EC:3.1.3.5	ENSG00000076685;ENSG00000122643;ENSG00000125458;ENSG00000135318;ENSG00000141698;ENSG00000185013;ENSG00000205309	c	Purine metabolism	SBO:0000176	r0492		R02088	R02088C	NTD6	PMID:11690631;PMID:17405878;PMID:6284244;PMID:7999131;UNIPROT:P21589;UNIPROT:Q96P26
HMR_4646		H2O[c] + NAD+[c] + xanthine[c] => H+[c] + NADH[c] + urate[c]	EC:1.17.1.4	ENSG00000158125	c	Purine metabolism	SBO:0000176	r0502		R02103	R02103X		PMID:11246119;PMID:12632927
HMR_4648		H2O[p] + NAD+[p] + xanthine[p] => H+[p] + NADH[p] + urate[p]	EC:1.17.1.4	ENSG00000158125	p	Purine metabolism	SBO:0000176	r0503		R02103	R02103X	XANDp	PMID:11246119;PMID:12632927
HMR_4649		H2O[c] + O2[c] + xanthine[c] => H2O2[c] + urate[c]	EC:1.17.3.2	ENSG00000158125	c	Purine metabolism	SBO:0000176	r0504		R02107	R02107X		PMID:16087479;PMID:1643670;PMID:16756494;PMID:18600557;PMID:8343533
HMR_4650		H2O[p] + O2[p] + xanthine[p] => H2O2[p] + urate[p]	EC:1.17.3.2	ENSG00000158125	p	Purine metabolism	SBO:0000176	r0505		R02107	R02107X	XAOx	PMID:16087479;PMID:1643670;PMID:16756494;PMID:18600557;PMID:8343533
HMR_4651		Pi[c] + guanosine[c] <=> guanine[c] + ribose-1-phosphate[c]	EC:2.4.2.15;EC:2.4.2.1	ENSG00000198805	c	Purine metabolism	SBO:0000176	r0506		R02147	R02147C	PUNP3	PMID:2301;PMID:37803;UNIPROT:P00491
HMR_4663		Pi[c] + xanthosine[c] <=> ribose-1-phosphate[c] + xanthine[c]	EC:2.4.2.1	ENSG00000198805	c	Purine metabolism	SBO:0000176	r0521		R02297	R02297C	PUNP7	PMID:2301;PMID:37803;UNIPROT:P00491
HMR_4664		PRPP[c] + xanthine[c] => PPi[c] + xanthosine-5-phosphate[c]	EC:2.4.2.22		c	Purine metabolism	SBO:0000176
HMR_4694		H2O[c] + deoxyadenosine[c] => NH3[c] + deoxyinosine[c]	EC:3.5.4.4	ENSG00000196839	c	Purine metabolism	SBO:0000176	r0550		R02556	R02556E	DADA	PMID:12381379;PMID:4625871;PMID:9388
HMR_4695		2-deoxy-D-ribose-1-phosphate[c] + adenine[c] <=> Pi[c] + deoxyadenosine[c]	EC:2.4.2.1;EC:2.4.2.4	ENSG00000025708;ENSG00000198805	c	Purine metabolism	SBO:0000176	r0551		R02557	R02557C	PUNP2	PMID:2301;PMID:37803;UNIPROT:P00491
HMR_4705		H2O[c] + xanthosine-5-phosphate[c] => Pi[c] + xanthosine[c]	EC:3.1.3.5	ENSG00000076685;ENSG00000122643;ENSG00000125458;ENSG00000135318;ENSG00000141698;ENSG00000185013;ENSG00000205309	c	Purine metabolism	SBO:0000176	r0566		R02719	R02719C	NTD10	PMID:11690631;PMID:17405878;PMID:6284244;PMID:7999131;UNIPROT:P21589;UNIPROT:Q96P26
HMR_4709		2-deoxy-D-ribose-1-phosphate[c] + hypoxanthine[c] <=> Pi[c] + deoxyinosine[c]	EC:2.4.2.1;EC:2.4.2.4	ENSG00000025708;ENSG00000198805	c	Purine metabolism	SBO:0000176	r0569		R02748	R02748C	PUNP6	PMID:2301;PMID:37803;UNIPROT:P00491
HMR_4799		5-phosphoribosylamine[c] + ATP[c] + glycine[c] => ADP[c] + GAR[c] + Pi[c]	EC:6.3.4.13	ENSG00000159131	c	Purine metabolism	SBO:0000176	r0659		R04144	R04144C	PRAGS	PMID:8299947
HMR_4802		5-phosphoribosylformylglycinamidine[c] + ATP[c] => ADP[c] + AIR[c] + Pi[c]	EC:6.3.3.1	ENSG00000159131	c	Purine metabolism	SBO:0000176	r0666		R04208	R04208C	PRAIS	PMID:4084560
HMR_4804		5-phosphoribosyl-4-carboxy-5-aminoimidazole[c] <=> AIR[c] + CO2[c]	EC:4.1.1.21	ENSG00000128050	c	Purine metabolism	SBO:0000176	r0667		R04209	R04209C	AIRCr	PMID:4772278;UNIPROT:P22234
HMR_4808		ATP[c] + H2O[c] + N-formyl-GAR[c] + glutamine[c] => 5-phosphoribosylformylglycinamidine[c] + ADP[c] + Pi[c] + glutamate[c]	EC:6.3.5.3	ENSG00000178921	c	Purine metabolism	SBO:0000176	r0687		R04463	R04463C	PRFGS	PMID:6722784;UNIPROT:O15067
HMR_4810		5-phosphoribosyl-4-carboxy-5-aminoimidazole[c] + ATP[c] + aspartate[c] => ADP[c] + Pi[c] + SAICAR[c]	EC:6.3.2.6	ENSG00000128050	c	Purine metabolism	SBO:0000176	r0705		R04591	R04591C	PRASCS	PMID:17224163;UNIPROT:P22234
HMR_4812		AICAR[c] + fumarate[c] <=> SAICAR[c]	EC:4.3.2.2	ENSG00000100354;ENSG00000239900	c	Purine metabolism	SBO:0000176	r0699		R04559	R04559C	ADSL2r	PMID:1872474
HMR_4814		10-formyl-THF[c] + AICAR[c] <=> FAICAR[c] + THF[c]	EC:2.1.2.3	ENSG00000138363	c	Purine metabolism	SBO:0000176	r0700		R04560	R04560C	AICART	PMID:11381136
HMR_5301		GTP[c] + uridine[c] => GDP[c] + UMP[c]	EC:2.7.1.48	ENSG00000130717;ENSG00000143179	c	Purine metabolism	SBO:0000176					URIK2
HMR_5353		ADP[c] + dGDP[c] <=> ATP[c] + dGMP[c]	EC:2.7.4.8	ENSG00000143774	c	Purine metabolism	SBO:0000176	r1157		R02090	R02090C	DGK1	PMID:164875;PMID:211390;PMID:3024975;PMID:4307347;PMID:5552394
HMR_6605		H2O[c] + urate radical[c] <=> hydroxide[c] + urate[c]			c	Purine metabolism	SBO:0000176				RE2591C		PMID:8325534
HMR_6606		ascorbate[c] + urate radical[c] <=> monodehydroascorbate[c] + urate[c]			c	Purine metabolism	SBO:0000176				RE2605C		PMID:8325534
HMR_6607		H2O[c] + urate radical[c] <=> hydroxyl radical[c] + urate[c]			c	Purine metabolism	SBO:0000176				RE2591C
HMR_6609		H2O[c] + allantoin[c] <=> allantoate[c]	EC:3.5.2.5		c	Purine metabolism	SBO:0000176				RE2813C		PMID:11342423;PMID:8248161
HMR_6610		5-hydroxyisourate[c] + H2O[c] => CO2[c] + allantoin[c]			c	Purine metabolism	SBO:0000176				RE3352C		PMID:8248161;PMID:11342423
HMR_6611		H2O[c] + O2[c] + urate[c] => 5-hydroxyisourate[c] + H2O2[c]	EC:1.7.3.3		c	Purine metabolism	SBO:0000176			R02106	R02106C
HMR_7144		ADP-ribose[c] + H2O[c] => AMP[c] + ribose-5-phosphate[c]	EC:3.6.1.13;EC:3.6.1.53	ENSG00000142185;ENSG00000165609;ENSG00000170502	c	Purine metabolism	SBO:0000176			R01054		ADPRDP
HMR_8755		H2O[p] + O2[p] + hypoxanthine[p] => H2O2[p] + xanthine[p]		ENSG00000158125	p	Purine metabolism	SBO:0000176					XAO2x
HMR_4016		ADP[c] + GTP[c] <=> ATP[c] + GDP[c]	EC:2.7.4.6	ENSG00000011052;ENSG00000103024;ENSG00000103202;ENSG00000143156;ENSG00000172113;ENSG00000239672;ENSG00000243678	c	Purine metabolism	SBO:0000176	r0099		R00330	R00330C	NDPK1	PMID:11768308
HMR_4018		ADP[m] + GTP[m] <=> ATP[m] + GDP[m]	EC:2.7.4.6	ENSG00000011052;ENSG00000103024;ENSG00000103202;ENSG00000143156;ENSG00000172113;ENSG00000239672;ENSG00000243678	m	Purine metabolism	SBO:0000176	r0100		R00330	R00330C	NDPK1m	PMID:11768308
HMR_4044		ADP[c] + dATP[c] <=> ATP[c] + dADP[c]	EC:2.7.4.6	ENSG00000011052;ENSG00000103024;ENSG00000103202;ENSG00000143156;ENSG00000172113;ENSG00000239672;ENSG00000243678	c	Purine metabolism	SBO:0000176	r0278		R01137	R01137C	NDPK8	PMID:11768308
HMR_4291		ADP[c] + ITP[c] <=> ATP[c] + IDP[c]	EC:2.7.4.6	ENSG00000011052;ENSG00000103024;ENSG00000103202;ENSG00000143156;ENSG00000172113;ENSG00000239672;ENSG00000243678	c	Purine metabolism	SBO:0000176	r0182		R00722	R00722C	NDPK9	PMID:11768308
HMR_4420		ADP[m] + dATP[m] <=> ATP[m] + dADP[m]	EC:2.7.4.6	ENSG00000011052;ENSG00000103024;ENSG00000103202;ENSG00000143156;ENSG00000172113;ENSG00000239672;ENSG00000243678	m	Purine metabolism	SBO:0000176	r0279		R01137	R01137C	NDPK8m	PMID:11768308
HMR_4570		ADP[c] + dGTP[c] <=> ATP[c] + dGDP[c]	EC:2.7.4.6	ENSG00000011052;ENSG00000103024;ENSG00000103202;ENSG00000143156;ENSG00000172113;ENSG00000239672;ENSG00000243678	c	Purine metabolism	SBO:0000176	r0411		R01857	R01857C	NDPK5	PMID:11768308;PMID:2546816;PMID:2832402;UNIPROT:P15531
HMR_4572		ADP[m] + dGTP[m] <=> ATP[m] + dGDP[m]	EC:2.7.4.6	ENSG00000011052;ENSG00000103024;ENSG00000103202;ENSG00000143156;ENSG00000172113;ENSG00000239672;ENSG00000243678	m	Purine metabolism	SBO:0000176	r0412		R01857	R01857C	NDPK5m	PMID:11768308;PMID:2546816;PMID:2832402;UNIPROT:P15531
HMR_4006		ADP[c] + UTP[c] <=> ATP[c] + UDP[c]	EC:2.7.4.6	ENSG00000011052;ENSG00000103024;ENSG00000103202;ENSG00000143156;ENSG00000172113;ENSG00000239672;ENSG00000243678	c	Pyrimidine metabolism	SBO:0000176	r0037		R00156	R00156C	NDPK2	PMID:132087
HMR_4028		ADP[c] + CTP[c] <=> ATP[c] + CDP[c]	EC:2.7.4.6	ENSG00000011052;ENSG00000103024;ENSG00000103202;ENSG00000143156;ENSG00000172113;ENSG00000239672;ENSG00000243678	c	Pyrimidine metabolism	SBO:0000176	r0150		R00570	R00570C	NDPK3	PMID:132087
HMR_4030		ADP[m] + CTP[m] <=> ATP[m] + CDP[m]	EC:2.7.4.6	ENSG00000011052;ENSG00000103024;ENSG00000103202;ENSG00000143156;ENSG00000172113;ENSG00000239672;ENSG00000243678	m	Pyrimidine metabolism	SBO:0000176	r0151		R00570	R00570C	NDPK3m	PMID:132087
HMR_4670		ADP[c] + dCTP[c] <=> ATP[c] + dCDP[c]	EC:2.7.4.6	ENSG00000011052;ENSG00000103024;ENSG00000103202;ENSG00000143156;ENSG00000172113;ENSG00000239672;ENSG00000243678	c	Pyrimidine metabolism	SBO:0000176	r0528		R02326	R02326C	NDPK7	PMID:11768308;PMID:2546816;PMID:2832402;UNIPROT:P15531
HMR_4673		ADP[c] + dUTP[c] <=> ATP[c] + dUDP[c]	EC:2.7.4.6	ENSG00000011052;ENSG00000103024;ENSG00000103202;ENSG00000143156;ENSG00000172113;ENSG00000239672;ENSG00000243678	c	Pyrimidine metabolism	SBO:0000176	r0529		R02331	R02331C	NDPK6	PMID:132087
HMR_4675		ATP[m] + dUDP[m] <=> ADP[m] + dUTP[m]	EC:2.7.4.6	ENSG00000011052;ENSG00000103024;ENSG00000103202;ENSG00000143156;ENSG00000172113;ENSG00000239672;ENSG00000243678	m	Pyrimidine metabolism	SBO:0000176	r0530		R02331	R02331C	NDPK6m	PMID:132087
HMR_6614		dADP[c] + dTTP[c] <=> dATP[c] + dTDP[c]	EC:2.7.4.6	ENSG00000011052;ENSG00000103024;ENSG00000103202;ENSG00000143156;ENSG00000172113;ENSG00000239672;ENSG00000243678	c	Pyrimidine metabolism	SBO:0000176				RE0453C		PMID:3026468
HMR_6615		dADP[m] + dTTP[m] <=> dATP[m] + dTDP[m]	EC:2.7.4.6	ENSG00000011052;ENSG00000103024;ENSG00000103202;ENSG00000143156;ENSG00000172113;ENSG00000239672;ENSG00000243678	m	Pyrimidine metabolism	SBO:0000176				RE0453M		PMID:3026468
HMR_6616		dADP[n] + dTTP[n] <=> dATP[n] + dTDP[n]	EC:2.7.4.6	ENSG00000011052;ENSG00000103024;ENSG00000103202;ENSG00000143156;ENSG00000172113;ENSG00000239672;ENSG00000243678	n	Pyrimidine metabolism	SBO:0000176				RE0453N		PMID:3026468
HMR_4635		ADP[c] + dTTP[c] <=> ATP[c] + dTDP[c]	EC:2.7.4.6	ENSG00000011052;ENSG00000103024;ENSG00000103202;ENSG00000143156;ENSG00000172113;ENSG00000239672;ENSG00000243678	c	Nucleotide metabolism	SBO:0000176	r0495		R02093	R02093C	NDPK4	PMID:132087
HMR_3931		H+[c] + NADPH[c] + oxidized thioredoxin[c] => NADP+[c] + thioredoxin[c]	EC:1.8.1.9	ENSG00000184470;ENSG00000198431	c	Pyrimidine metabolism	SBO:0000176	r0469		R02016	R02016C	TRDRr	PMID:10462449;PMID:11060283;PMID:15110392
HMR_3969		ITP[c] + uridine[c] => IDP[c] + UMP[c]		ENSG00000130717;ENSG00000143179	c	Pyrimidine metabolism	SBO:0000176					URIK3
HMR_3970		H2O[c] + UMP[c] => Pi[c] + uridine[c]		ENSG00000122643	c	Pyrimidine metabolism	SBO:0000176					NTD2
HMR_4008		ADP[c] + UDP[c] <=> ATP[c] + UMP[c]	EC:2.7.4.14;EC:2.7.4.4	ENSG00000162368	c	Pyrimidine metabolism	SBO:0000176	r0038		R00158	R00158M	UMPK	PMID:10462544;PMID:11912132;PMID:132087;PMID:7581800;PMID:8867780
HMR_4032		ATP[c] + NH3[c] + UTP[c] => ADP[c] + CTP[c] + Pi[c]	EC:6.3.4.2	ENSG00000047230;ENSG00000171793	c	Pyrimidine metabolism	SBO:0000176	r0152		R00571	R00571C	CTPS1	PMID:10064135;PMID:7695960;PMID:8365402;PMID:932036
HMR_4034		2 ATP[c] + H+[c] + H2O[c] + HCO3-[c] + glutamine[c] => 2 ADP[c] + Pi[c] + carbamoyl-phosphate[c] + glutamate[c]	EC:6.3.5.5	ENSG00000084774	c	Pyrimidine metabolism	SBO:0000176	r0155		R00575	R00575C	CBPS	PMID:2472341;PMID:29209;PMID:8089153
HMR_4036		orotidine-5-phosphate[c] => CO2[c] + UMP[c]	EC:4.1.1.23	ENSG00000114491	c	Pyrimidine metabolism	SBO:0000176	r0235		R00965	R00965C	OMPDC	PMID:856170;PMID:8631878;PMID:9042911
HMR_4050		N-carbamoyl-L-aspartate[c] + Pi[c] <=> aspartate[c] + carbamoyl-phosphate[c]	EC:2.1.3.2	ENSG00000084774	c	Pyrimidine metabolism	SBO:0000176	r0328		R01397	R01397C	ASPCTr	PMID:13319326;PMID:29209
HMR_4056		H2O[c] + dTMP[c] => Pi[c] + thymidine[c]	EC:3.1.3.5;EC:3.1.3.35	ENSG00000076685;ENSG00000122643;ENSG00000125458;ENSG00000135318;ENSG00000141698;ENSG00000185013;ENSG00000205309	c	Pyrimidine metabolism	SBO:0000176	r0350		R01569	R01569C	NTD5	PMID:14235544;PMID:15262124;PMID:15990964
HMR_4059		H2O[r] + UDP[r] => Pi[r] + UMP[r]	EC:3.6.1.5;EC:3.6.1.6	ENSG00000138185;ENSG00000168032;ENSG00000171302;ENSG00000188833;ENSG00000197217;ENSG00000197586	r	Pyrimidine metabolism	SBO:0000176	r0035		R00155	R00155C	NDP7g	PMID:10858452
HMR_4060		H2O[s] + UDP[s] => Pi[s] + UMP[s]	EC:3.6.1.5;EC:3.6.1.6	ENSG00000138185;ENSG00000168032;ENSG00000171302;ENSG00000188833;ENSG00000197217;ENSG00000197586	s	Pyrimidine metabolism	SBO:0000176	r0036		R00155	R00155C	NDP7ex	PMID:10858452
HMR_4127		H2O[c] + UDP-glucose[c] => UMP[c] + glucose-1-phosphate[c]	EC:3.6.1.8;EC:3.6.1.9;EC:3.6.1.45	ENSG00000183828;ENSG00000197594	c	Pyrimidine metabolism	SBO:0000176	r0093		R00287	R00287C		PMID:11579996;PMID:11946484;PMID:12429023;PMID:12846830;PMID:1315502;PMID:2822037;PMID:2848456;PMID:3001038;PMID:4403504;PMID:7532398;PMID:7860751;PMID:8001561
HMR_4177		CMP[c] + H2O[c] => Pi[c] + cytidine[c]	EC:3.1.3.5	ENSG00000076685;ENSG00000122643;ENSG00000125458;ENSG00000135318;ENSG00000141698;ENSG00000185013;ENSG00000205309	c	Pyrimidine metabolism	SBO:0000176	r0134		R00511	R00511C	NTD4	PMID:7479738
HMR_4179		CMP[s] + H2O[s] => Pi[s] + cytidine[s]	EC:3.1.3.5	ENSG00000076685;ENSG00000122643;ENSG00000125458;ENSG00000135318;ENSG00000141698;ENSG00000185013;ENSG00000205309	s	Pyrimidine metabolism	SBO:0000176	r0135		R00511	R00511C	NTD4e	PMID:7479738
HMR_4182		GTP[c] + cytidine[c] => CMP[c] + GDP[c]	EC:2.7.1.-	ENSG00000116199	c	Pyrimidine metabolism	SBO:0000176
HMR_4183		CDP[s] + H2O[s] => CMP[s] + Pi[s]	EC:3.6.1.5	ENSG00000138185;ENSG00000168032;ENSG00000188833	s	Pyrimidine metabolism	SBO:0000176	r0139		R00514	R00514C		PMID:15652174;PMID:16752921;PMID:17095758
HMR_4192		CTP[s] + H2O[s] => CDP[s] + Pi[s]	EC:3.6.1.5	ENSG00000138185;ENSG00000168032;ENSG00000188833	s	Pyrimidine metabolism	SBO:0000176	r0149		R00569	R00569C		PMID:15652174;PMID:16752921;PMID:17095758
HMR_4194		ATP[c] + H2O[c] + UTP[c] + glutamine[c] => ADP[c] + CTP[c] + Pi[c] + glutamate[c]	EC:6.3.4.2	ENSG00000047230;ENSG00000171793	c	Pyrimidine metabolism	SBO:0000176	r0154		R00573	R00573C	CTPS2	PMID:16820675;PMID:932036
HMR_4211		H2O[c] + UTP[c] => PPi[c] + UMP[c]	EC:3.6.1.19	ENSG00000125877	s	Pyrimidine metabolism	SBO:0000176	r0166		R00662	R00662M		PMID:15652174;PMID:16752921;PMID:17095758
HMR_4345		5,6-Dihydrouracil[c] + NADP+[c] <=> H+[c] + NADPH[c] + uracil[c]	EC:1.3.1.2	ENSG00000188641	c	Pyrimidine metabolism	SBO:0000176	r0237		R00978	R00978C	DURAD	PMID:15450176;PMID:8429016
HMR_4346		5,6-Dihydrouracil[c] + H2O[c] => 3-ureidopropionate[c]	EC:3.5.2.2	ENSG00000092964;ENSG00000113657;ENSG00000147647	c	Pyrimidine metabolism	SBO:0000176	r0516		R02269	R02269C	DHPM1	PMID:2827580
HMR_4472		H+[c] + NADPH[c] + thymine[c] <=> NADP+[c] + dihydrothymine[c]	EC:1.3.1.2	ENSG00000188641	c	Pyrimidine metabolism	SBO:0000176	r0332		R01415	R01415C	DURAD2	PMID:15450176
HMR_4484		H2O[m] + dTMP[m] => Pi[m] + thymidine[m]	EC:3.1.3.5;EC:3.1.3.35	ENSG00000076685;ENSG00000122643;ENSG00000125458;ENSG00000135318;ENSG00000141698;ENSG00000185013;ENSG00000205309	m	Pyrimidine metabolism	SBO:0000176	r0351		R01569	R01569C	NTD5m	PMID:14235544;PMID:15262124;PMID:15990964
HMR_4485		2-deoxy-D-ribose-1-phosphate[c] + thymine[c] <=> Pi[c] + thymidine[c]	EC:2.4.2.4	ENSG00000025708;ENSG00000198805	c	Pyrimidine metabolism	SBO:0000176	r0352		R01570	R01570C	TMDPP	PMID:15262124;PMID:15990964
HMR_4510		H2O[c] + dCMP[c] => Pi[c] + deoxycytidine[c]	EC:3.1.3.5	ENSG00000076685;ENSG00000122643;ENSG00000125458;ENSG00000135318;ENSG00000141698;ENSG00000185013;ENSG00000205309	c	Pyrimidine metabolism	SBO:0000176	r0375		R01664	R01664C	NTD3	PMID:11690631;PMID:17405878;PMID:6284244;PMID:7999131;UNIPROT:Q96P26
HMR_4512		ADP[c] + dCDP[c] <=> ATP[c] + dCMP[c]	EC:2.7.4.14	ENSG00000162368	c	Pyrimidine metabolism	SBO:0000176	r0376		R01665	R01665C	CYTK2	PMID:10462544;PMID:11912132
HMR_4513		ATP[c] + deoxycytidine[c] => ADP[c] + dCMP[c]	EC:2.7.1.74	ENSG00000156136	c	Pyrimidine metabolism	SBO:0000176	r0377		R01666	R01666N		PMID:12036920;PMID:1657002;PMID:213049;PMID:8399394;PMID:9342341;PMID:9593124
HMR_4514		H2O[c] + deoxycytidine[c] => NH3[c] + deoxyuridine[c]	EC:3.5.4.14	ENSG00000111732;ENSG00000158825	c	Pyrimidine metabolism	SBO:0000176					DCYTD
HMR_4577		PPi[c] + orotidine-5-phosphate[c] <=> PRPP[c] + orotate[c]	EC:2.4.2.10	ENSG00000114491	c	Pyrimidine metabolism	SBO:0000176	r0417		R01870	R01870C	ORPT	PMID:6338005
HMR_4579		Pi[c] + uridine[c] <=> ribose-1-phosphate[c] + uracil[c]	EC:2.4.2.3	ENSG00000183696	c	Pyrimidine metabolism	SBO:0000176	r0418		R01876	R01876C	PYNP2r	PMID:8339277
HMR_4580		H2O[c] + cytidine[c] => NH3[c] + uridine[c]	EC:3.5.4.5	ENSG00000111732;ENSG00000158825	c	Pyrimidine metabolism	SBO:0000176	r0419		R01878	R01878C	CYTD	PMID:17066440;PMID:17560270;PMID:17640070;PMID:17672864;PMID:18306229
HMR_4608		(S)-dihydroorotate[c] + H2O[c] <=> N-carbamoyl-L-aspartate[c]	EC:3.5.2.3	ENSG00000084774	c	Pyrimidine metabolism	SBO:0000176	r0467		R01993	R01993C	DHORTS	PMID:2903106;PMID:4831620
HMR_4575		(S)-dihydroorotate[c] + ubiquinone[m] <=> orotate[c] + ubiquinol[m]	EC:1.3.5.2;EC:1.3.1.14	ENSG00000102967	m	Transport, mitochondrial	SBO:0000185	r0416		R01869		DHORD3m-ubq10	PMID:184741;PMID:199900;PMID:216313;PMID:2540819;PMID:3733756;PMID:6186531;PMID:7196415;PMID:8925840;PMID:9179295
HMR_4637		ADP[c] + dTDP[c] <=> ATP[c] + dTMP[c]	EC:2.7.4.12;EC:2.7.4.9	ENSG00000168393	c	Pyrimidine metabolism	SBO:0000176	r0496		R02094	R02094M	DTMPK	PMID:8845311
HMR_4642		H2O[c] + dUMP[c] => Pi[c] + deoxyuridine[c]		ENSG00000125458;ENSG00000205309	c	Pyrimidine metabolism	SBO:0000176					NTD1
HMR_4643		H2O[m] + dUTP[m] => PPi[m] + dUMP[m]	EC:3.6.1.23;EC:3.6.1.19	ENSG00000125877;ENSG00000128951	m	Pyrimidine metabolism	SBO:0000176	r0500		R02100	R02100C	DUTPDPm	PMID:8631816
HMR_4644		5,10-methylene-THF[c] + dUMP[c] <=> dTMP[c] + dihydrofolate[c]	EC:2.1.1.45	ENSG00000176890	c	Pyrimidine metabolism	SBO:0000176	r0501		R02101	R02101M	TMDSr	PMID:15375535;PMID:15992031;PMID:34155;PMID:3567221;PMID:8621617
HMR_4672		H2O[c] + dCTP[c] => NH3[c] + dUTP[c]	EC:3.5.4.13		c	Pyrimidine metabolism	SBO:0000176
HMR_4676		cytidine[c] + dUTP[c] => CMP[c] + dUDP[c]	EC:2.7.1.48	ENSG00000130717;ENSG00000143179	c	Pyrimidine metabolism	SBO:0000176	r0531		R02372	R02372E		PMID:11306702;PMID:9923963;UNIPROT:Q9HA47
HMR_4736		H2O[c] + dihydrothymine[c] => 3-ureidoisobutyrate[c]	EC:3.5.2.2	ENSG00000147647	c	Pyrimidine metabolism	SBO:0000176	r0593		R03055	R03055C	DHPM2	PMID:17065093;UNIPROT:Q14117
HMR_4819		3-ureidoisobutyrate[c] + H2O[c] => CO2[c] + D-3-amino-isobutanoate[c] + NH3[c]	EC:3.5.1.6	ENSG00000100024	c	Pyrimidine metabolism	SBO:0000176	r0710		R04666	R04666C	BUP2	PMID:10542323;PMID:3678231
HMR_5299		ATP[c] + uridine[c] => ADP[c] + UMP[c]	EC:2.7.1.48	ENSG00000130717;ENSG00000143179	c	Pyrimidine metabolism	SBO:0000176	r1115		R00964	R00964E	URIK1	PMID:11306702;PMID:9923963;UNIPROT:Q9HA47
HMR_5352		dUTP[c] + uridine[c] => UMP[c] + dUDP[c]	EC:2.7.1.48	ENSG00000130717;ENSG00000143179	c	Pyrimidine metabolism	SBO:0000176	r1156		R02332	R02332E		PMID:11306702;PMID:11494055;PMID:64250;PMID:9923963
HMR_5415		ADP[m] + mitothioredoxin[m] => H2O[m] + dADP[m] + mitooxidized thioredoxin[m]	EC:1.17.4.1	ENSG00000048392;ENSG00000136810;ENSG00000167325;ENSG00000171848	m	Pyrimidine metabolism	SBO:0000176	r1431		R02018	R02018M		PMID:5553404;PMID:5671058
HMR_5416		GDP[m] + mitothioredoxin[m] => H2O[m] + dGDP[m] + mitooxidized thioredoxin[m]	EC:1.17.4.1	ENSG00000048392;ENSG00000136810;ENSG00000167325;ENSG00000171848	m	Pyrimidine metabolism	SBO:0000176	r1432		R02018	R02018M		PMID:5553404;PMID:5671058
HMR_5417		H+[m] + NADPH[m] + mitooxidized thioredoxin[m] => NADP+[m] + mitothioredoxin[m]	EC:1.8.1.9	ENSG00000184470;ENSG00000198431	m	Pyrimidine metabolism	SBO:0000176	r1433		R02016	R02016C		PMID:5553404;PMID:5671058
HMR_6612		dADP[m] + dTDP[m] <=> dATP[m] + dTMP[m]	EC:2.7.4.9	ENSG00000168393	m	Pyrimidine metabolism	SBO:0000176				RE0452M		PMID:8024690
HMR_6613		dADP[n] + dTDP[n] <=> dATP[n] + dTMP[n]	EC:2.7.4.9	ENSG00000168393	n	Pyrimidine metabolism	SBO:0000176				RE0452N		PMID:8024690
HMR_6621		UTP[m] + thioredoxin[m] => H2O[m] + dUTP[m] + oxidized thioredoxin[m]	EC:1.17.4.1	ENSG00000048392;ENSG00000136810;ENSG00000167325;ENSG00000171848	m	Pyrimidine metabolism	SBO:0000176				RE0456M		PMID:6997299;PMID:8483833
HMR_6622		UTP[n] + thioredoxin[n] => H2O[n] + dUTP[n] + oxidized thioredoxin[n]	EC:1.17.4.1	ENSG00000048392;ENSG00000136810;ENSG00000167325;ENSG00000171848	n	Pyrimidine metabolism	SBO:0000176				RE0456N		PMID:6997299;PMID:8483833
HMR_6623		dGTP[c] + deoxyuridine[c] => dGDP[c] + dUMP[c]	EC:2.7.1.21	ENSG00000167900	c	Pyrimidine metabolism	SBO:0000176				RE1530C		PMID:11812127
HMR_6624		dGTP[m] + deoxyuridine[m] => dGDP[m] + dUMP[m]	EC:2.7.1.21	ENSG00000166548	m	Pyrimidine metabolism	SBO:0000176				RE1530M		PMID:11812127
HMR_7744		H2O[c] + pseudouridine-5-phosphate[c] <=> ribose-5-phosphate[c] + uracil[c]	EC:4.2.1.70	ENSG00000165526	c	Pyrimidine metabolism	SBO:0000176			R01055
HMR_3965		H2O[c] + dUDP[c] => Pi[c] + dUMP[c]		ENSG00000128951	c	Nucleotide metabolism	SBO:0000176					NDP8
HMR_3966		ATP[m] + H2O[m] => AMP[m] + PPi[m]		ENSG00000125877	m	Nucleotide metabolism	SBO:0000176					NTPP6m
HMR_3967		CDP[c] + GDP[c] <=> CMP[c] + GTP[c]		ENSG00000162368	c	Nucleotide metabolism	SBO:0000176					CYTK3
HMR_3968		ADP[c] + dUDP[c] <=> ATP[c] + dUMP[c]		ENSG00000168393	c	Nucleotide metabolism	SBO:0000176					URIDK3
HMR_3999		ADP[s] + H2O[s] => AMP[s] + Pi[s]	EC:3.6.1.5	ENSG00000138185;ENSG00000168032;ENSG00000188833	s	Nucleotide metabolism	SBO:0000176	r0029		R00122	R00122C	ATPH2e	PMID:11278936
HMR_4024		ADP[c] + CDP[c] <=> ATP[c] + CMP[c]	EC:2.7.4.14;EC:2.7.4.25	ENSG00000162368	c	Nucleotide metabolism	SBO:0000176	r0136		R00512	R00512M	CYTK1	PMID:10462544;PMID:11912132;PMID:132087;PMID:7581800;PMID:8867780
HMR_4026		ADP[m] + CDP[m] <=> ATP[m] + CMP[m]	EC:2.7.4.14	ENSG00000134326	m	Nucleotide metabolism	SBO:0000176	r0137		R00512	R00512M	CYTK1m	PMID:10462544;PMID:11912132;PMID:132087;PMID:7581800;PMID:8867780
HMR_4054		ATP[c] + thymidine[c] => ADP[c] + dTMP[c]	EC:2.7.1.21	ENSG00000167900	c	Nucleotide metabolism	SBO:0000176	r0348		R01567	R01567M	TMDK1	PMID:1063125;PMID:14519855;PMID:3457791
HMR_4061		H2O[s] + UTP[s] => Pi[s] + UDP[s]	EC:3.6.1.39;EC:3.6.1.5	ENSG00000138185;ENSG00000168032;ENSG00000188833	s	Nucleotide metabolism	SBO:0000176	r0039		R00159	R00159C	NDP8ex	PMID:15652174;PMID:16752921;PMID:17095758
HMR_4083		ATP[m] + adenosine[m] => ADP[m] + AMP[m]			m	Nucleotide metabolism	SBO:0000176					ADNK1m
HMR_4136		GTP[s] + H2O[s] => GDP[s] + Pi[s]	EC:3.6.5.1;EC:3.6.5.2;EC:3.6.5.3;EC:3.6.5.4;EC:3.6.5.5;EC:3.6.5.6	ENSG00000079805;ENSG00000087470;ENSG00000106976;ENSG00000138185;ENSG00000156508;ENSG00000164347;ENSG00000167658;ENSG00000168032;ENSG00000168827;ENSG00000171302;ENSG00000178952;ENSG00000188833;ENSG00000197217;ENSG00000197586	s	Nucleotide metabolism	SBO:0000176	r0103		R00335	R00335C	NTP3e	PMID:15652174;PMID:16752921;PMID:17095758
HMR_4180		ATP[c] + cytidine[c] => ADP[c] + CMP[c]	EC:2.7.1.48	ENSG00000130717;ENSG00000143179	c	Nucleotide metabolism	SBO:0000176	r0138		R00513	R00513E	CYTDK1	PMID:132087;PMID:64250
HMR_4185		ATP[c] + sulfate[c] => PPi[c] + adenylyl sulfate[c]	EC:2.7.7.4	ENSG00000198682	c	Nucleotide metabolism	SBO:0000176	r0141		R00529	R00529C	SADT	PMID:10679223
HMR_4186		ATP[c] + adenylyl sulfate[c] => ADP[c] + PAPS[c]	EC:2.7.1.25	ENSG00000198682	c	Nucleotide metabolism	SBO:0000176	r0133		R00509	R00509C	ADSK	PMID:10679223;PMID:11931637
HMR_4342		H2O[s] + IDP[s] => IMP[s] + Pi[s]	EC:3.6.1.5;EC:3.6.1.6	ENSG00000138185;ENSG00000168032;ENSG00000171302;ENSG00000188833;ENSG00000197217;ENSG00000197586	s	Nucleotide metabolism	SBO:0000176	r0234		R00961	R00961C	NDP10ex	PMID:15652174;PMID:16752921;PMID:17095758
HMR_4483		ATP[m] + thymidine[m] => ADP[m] + dTMP[m]	EC:2.7.1.21	ENSG00000166548	m	Nucleotide metabolism	SBO:0000176	r0349		R01567	R01567M	TMDK1m	PMID:1063125;PMID:14519855;PMID:3457791
HMR_4507		H2O[c] + dCMP[c] => NH3[c] + dUMP[c]	EC:3.5.4.12	ENSG00000129187	c	Nucleotide metabolism	SBO:0000176	r0374		R01663	R01663M	DCMPDA2ir	PMID:8448179
HMR_4516		H2O[c] + dCDP[c] => Pi[c] + dCMP[c]	EC:3.6.1.12	ENSG00000179958	c	Nucleotide metabolism	SBO:0000176	r0378		R01667	R01667C	NDP6	PMID:6121703
HMR_4601		ATP[m] + deoxyguanosine[m] => ADP[m] + dGMP[m]	EC:2.7.1.113	ENSG00000114956	m	Nucleotide metabolism	SBO:0000176	r0457		R01967	R01967M	DGNSKm	PMID:15748706
HMR_4633		ATP[c] + deoxyadenosine[c] => ADP[c] + dAMP[c]	EC:2.7.1.76	ENSG00000196839	c	Nucleotide metabolism	SBO:0000176	r0493		R02089		DADNK	PMID:11812127;PMID:202960
HMR_4640		ATP[m] + dUMP[m] => ADP[m] + dUDP[m]	EC:2.7.4.4;EC:2.7.4.9	ENSG00000168393	m	Nucleotide metabolism	SBO:0000176	r0498		R02098	R02098C	URIDK2m	PMID:13363863;PMID:13363863mitochondrion
HMR_4641		ATP[c] + deoxyuridine[c] => ADP[c] + dUMP[c]	EC:2.7.1.21	ENSG00000167900	c	Nucleotide metabolism	SBO:0000176	r0499		R02099	R02099C	DURIK1	PMID:1063125;PMID:16630572;PMID:3457791
HMR_4680		2-deoxy-D-ribose-1-phosphate[c] + uracil[c] <=> Pi[c] + deoxyuridine[c]	EC:2.4.2.23	ENSG00000183696	c	Nucleotide metabolism	SBO:0000176	r0540		R02484		DURIPP	PMID:14038100;PMID:14156740;PMID:6198074;PMID:7838140
HMR_4806		10-formyl-THF[c] + GAR[c] => N-formyl-GAR[c] + THF[c]	EC:2.1.2.2	ENSG00000159131	c	Nucleotide metabolism	SBO:0000176	r0677		R04325	R04325C	GARFTi	PMID:11381136;PMID:4084560;PMID:9265631
HMR_5394		H2O[c] + guanosine[c] => NH3[c] + xanthosine[c]	EC:3.5.4.15		c	Nucleotide metabolism	SBO:0000176	r1384		R02145			PMID:10348987;PMID:14725335
HMR_6625		ATP[m] + deoxyuridine[m] => ADP[m] + dUMP[m]		ENSG00000166548	m	Nucleotide metabolism	SBO:0000176					DURIK1m
HMR_6626		H2O[m] + dUMP[m] => Pi[m] + deoxyuridine[m]		ENSG00000125458;ENSG00000205309	m	Nucleotide metabolism	SBO:0000176					NTD1m
HMR_7160		0.3 dATP[c] + 0.2 dCTP[c] + 0.2 dGTP[c] + 0.3 dTTP[c] => DNA[c] + PPi[c]	EC:2.7.7.7	ENSG00000014138;ENSG00000051341;ENSG00000062822;ENSG00000077514;ENSG00000100479;ENSG00000111445;ENSG00000112941;ENSG00000115350;ENSG00000122678;ENSG00000132382;ENSG00000140521;ENSG00000148229;ENSG00000256525	c	Nucleotide metabolism	SBO:0000176
HMR_7161		0.18 ATP[c] + 0.3 CTP[c] + 0.34 GTP[c] + 0.18 UTP[c] => PPi[c] + RNA[c]	EC:2.7.7.6;EC:2.7.7.19;EC:2.7.7.52	ENSG00000005075;ENSG00000013503;ENSG00000058600;ENSG00000068654;ENSG00000083223;ENSG00000090060;ENSG00000099821;ENSG00000100142;ENSG00000102978;ENSG00000105258;ENSG00000107951;ENSG00000144231;ENSG00000148606;ENSG00000161980;ENSG00000163882;ENSG00000177700;ENSG00000181019;ENSG00000181222;ENSG00000186184	c	Nucleotide metabolism	SBO:0000176
HMR_7162		0.18 ADP[c] + 0.3 CDP[c] + 0.34 GDP[c] + 0.18 UDP[c] => Pi[c] + RNA[c]	EC:2.7.7.8	ENSG00000138035	c	Nucleotide metabolism	SBO:0000176
HMR_7163		DNA[c] + H2O[c] => 0.3 dAMP[c] + 0.2 dCMP[c] + 0.2 dGMP[c] + 0.3 dTMP[c]	EC:3.1.11.2	ENSG00000113456;ENSG00000172613;ENSG00000213689	c	Nucleotide metabolism	SBO:0000176
HMR_7164		H2O[c] + RNA[c] => 0.18 AMP[c] + 0.3 CMP[c] + 0.34 GMP[c] + 0.18 UMP[c]	EC:3.1.11.2	ENSG00000113456;ENSG00000172613;ENSG00000213689	c	Nucleotide metabolism	SBO:0000176
HMR_7713		AMP[l] + H2O[l] => Pi[l] + adenosine[l]		ENSG00000135318	l	Nucleotide metabolism	SBO:0000176					NTD7l
HMR_7716		H2O[l] + UMP[l] => Pi[l] + uridine[l]		ENSG00000135318	l	Nucleotide metabolism	SBO:0000176					NTD2l
HMR_7717		H2O[m] + UMP[m] => Pi[m] + uridine[m]		ENSG00000205309	m	Nucleotide metabolism	SBO:0000176					NTD2m
HMR_7721		CMP[l] + H2O[l] => Pi[l] + cytidine[l]		ENSG00000135318	l	Nucleotide metabolism	SBO:0000176					NTD4l
HMR_7725		H2O[l] + dTMP[l] => Pi[l] + thymidine[l]		ENSG00000125458	l	Nucleotide metabolism	SBO:0000176					NTD5l
HMR_7728		GMP[l] + H2O[l] => Pi[l] + guanosine[l]		ENSG00000135318	l	Nucleotide metabolism	SBO:0000176					NTD9l
HMR_7800		ADP[c] + GDP[c] <=> AMP[c] + GTP[c]		ENSG00000154027	c	Nucleotide metabolism	SBO:0000176					ADK3
HMR_7801		ADP[m] + GDP[m] <=> AMP[m] + GTP[m]		ENSG00000147853	m	Nucleotide metabolism	SBO:0000176					ADK3m
HMR_7802		2 dADP[c] <=> dAMP[c] + dATP[c]		ENSG00000154027	c	Nucleotide metabolism	SBO:0000176					ADKd
HMR_7863		CDP[c] + UDP[c] <=> CTP[c] + UMP[c]		ENSG00000162368	c	Nucleotide metabolism	SBO:0000176					UMPK2
HMR_7864		CDP[n] + UDP[n] <=> CTP[n] + UMP[n]		ENSG00000162368	n	Nucleotide metabolism	SBO:0000176					UMPK2n
HMR_7865		2 UDP[c] <=> UMP[c] + UTP[c]		ENSG00000162368	c	Nucleotide metabolism	SBO:0000176					UMPK3
HMR_7866		2 UDP[n] <=> UMP[n] + UTP[n]		ENSG00000162368	n	Nucleotide metabolism	SBO:0000176					UMPK3n
HMR_7867		GDP[c] + UDP[c] <=> GTP[c] + UMP[c]		ENSG00000162368	c	Nucleotide metabolism	SBO:0000176					UMPK4
HMR_7868		GDP[n] + UDP[n] <=> GTP[n] + UMP[n]		ENSG00000162368	n	Nucleotide metabolism	SBO:0000176					UMPK4n
HMR_7869		UDP[c] + dADP[c] <=> UMP[c] + dATP[c]		ENSG00000162368	c	Nucleotide metabolism	SBO:0000176					UMPK5
HMR_7870		UDP[n] + dADP[n] <=> UMP[n] + dATP[n]		ENSG00000162368	n	Nucleotide metabolism	SBO:0000176					UMPK5n
HMR_7871		UDP[c] + dCDP[c] <=> UMP[c] + dCTP[c]		ENSG00000162368	c	Nucleotide metabolism	SBO:0000176					UMPK6
HMR_7872		UDP[n] + dCDP[n] <=> UMP[n] + dCTP[n]		ENSG00000162368	n	Nucleotide metabolism	SBO:0000176					UMPK6n
HMR_7873		UDP[c] + dGDP[c] <=> UMP[c] + dGTP[c]		ENSG00000162368	c	Nucleotide metabolism	SBO:0000176					UMPK7
HMR_7874		UDP[n] + dGDP[n] <=> UMP[n] + dGTP[n]		ENSG00000162368	n	Nucleotide metabolism	SBO:0000176					UMPK7n
HMR_7875		ADP[m] + UDP[m] <=> ATP[m] + UMP[m]		ENSG00000134326	m	Nucleotide metabolism	SBO:0000176					UMPKm
HMR_7876		ADP[n] + UDP[n] <=> ATP[n] + UMP[n]		ENSG00000162368	n	Nucleotide metabolism	SBO:0000176					UMPKn
HMR_7878		ADP[c] + dITP[c] <=> ATP[c] + dIDP[c]		ENSG00000011052;ENSG00000103024;ENSG00000103202;ENSG00000143156;ENSG00000172113;ENSG00000239672;ENSG00000243678	c	Nucleotide metabolism	SBO:0000176					NDPK10
HMR_7879		H+[c] + H2O[c] + dITP[c] => PPi[c] + dIMP[c]		ENSG00000125877	c	Nucleotide metabolism	SBO:0000176					NTPP10
HMR_7880		H2O[c] + dIMP[c] => H+[c] + Pi[c] + deoxyinosine[c]		ENSG00000125458	c	Nucleotide metabolism	SBO:0000176					NTD12
HMR_7881		ADP[n] + dITP[n] <=> ATP[n] + dIDP[n]		ENSG00000011052;ENSG00000239672	n	Nucleotide metabolism	SBO:0000176					NDPK10n
HMR_7882		ADP[n] + GTP[n] <=> ATP[n] + GDP[n]		ENSG00000011052;ENSG00000239672	n	Nucleotide metabolism	SBO:0000176					NDPK1n
HMR_7883		ADP[m] + UTP[m] <=> ATP[m] + UDP[m]		ENSG00000103202	m	Nucleotide metabolism	SBO:0000176					NDPK2m
HMR_7884		ADP[n] + UTP[n] <=> ATP[n] + UDP[n]		ENSG00000011052;ENSG00000239672	n	Nucleotide metabolism	SBO:0000176					NDPK2n
HMR_7885		ADP[n] + CTP[n] <=> ATP[n] + CDP[n]		ENSG00000011052;ENSG00000239672	n	Nucleotide metabolism	SBO:0000176					NDPK3n
HMR_7886		ADP[m] + dTTP[m] <=> ATP[m] + dTDP[m]		ENSG00000103202	m	Nucleotide metabolism	SBO:0000176					NDPK4m
HMR_7887		ADP[n] + dTTP[n] <=> ATP[n] + dTDP[n]		ENSG00000011052;ENSG00000239672	n	Nucleotide metabolism	SBO:0000176					NDPK4n
HMR_7888		ADP[n] + dGTP[n] <=> ATP[n] + dGDP[n]		ENSG00000011052;ENSG00000239672	n	Nucleotide metabolism	SBO:0000176					NDPK5n
HMR_7889		ADP[n] + dUTP[n] <=> ATP[n] + dUDP[n]		ENSG00000011052;ENSG00000239672	n	Nucleotide metabolism	SBO:0000176					NDPK6n
HMR_7890		ADP[m] + dCTP[m] <=> ATP[m] + dCDP[m]		ENSG00000103202	m	Nucleotide metabolism	SBO:0000176					NDPK7m
HMR_7891		ADP[n] + dCTP[n] <=> ATP[n] + dCDP[n]		ENSG00000011052;ENSG00000239672	n	Nucleotide metabolism	SBO:0000176					NDPK7n
HMR_7892		ADP[n] + dATP[n] <=> ATP[n] + dADP[n]		ENSG00000011052;ENSG00000239672	n	Nucleotide metabolism	SBO:0000176					NDPK8n
HMR_7893		ADP[n] + ITP[n] <=> ATP[n] + IDP[n]		ENSG00000011052;ENSG00000239672	n	Nucleotide metabolism	SBO:0000176					NDPK9n
HMR_7894		ADP[m] + dITP[m] <=> ATP[m] + dIDP[m]		ENSG00000103202	m	Nucleotide metabolism	SBO:0000176					NDPK10m
HMR_7895		ADP[m] + ITP[m] <=> ATP[m] + IDP[m]		ENSG00000103202	m	Nucleotide metabolism	SBO:0000176					NDPK9m
HMR_8083		H2O[n] + cGMP[n] => GMP[n]		ENSG00000065989;ENSG00000073417;ENSG00000095464;ENSG00000105650;ENSG00000112541;ENSG00000113231;ENSG00000113448;ENSG00000115252;ENSG00000123360;ENSG00000128655;ENSG00000132915;ENSG00000133256;ENSG00000138735;ENSG00000139053;ENSG00000152270;ENSG00000154678;ENSG00000156973;ENSG00000160191;ENSG00000171408;ENSG00000172572;ENSG00000184588;ENSG00000185527;ENSG00000186642;ENSG00000205268	n	Nucleotide metabolism	SBO:0000176					PDE4n
HMR_8085		H2O[g] + cGMP[g] => GMP[g]		ENSG00000065989;ENSG00000073417;ENSG00000095464;ENSG00000105650;ENSG00000112541;ENSG00000113231;ENSG00000113448;ENSG00000115252;ENSG00000123360;ENSG00000128655;ENSG00000132915;ENSG00000133256;ENSG00000138735;ENSG00000139053;ENSG00000152270;ENSG00000154678;ENSG00000156973;ENSG00000160191;ENSG00000171408;ENSG00000172572;ENSG00000184588;ENSG00000185527;ENSG00000186642;ENSG00000205268	g	Nucleotide metabolism	SBO:0000176					PDE4g
HMR_8087		H2O[g] + cAMP[g] => AMP[g]		ENSG00000065989;ENSG00000073417;ENSG00000095464;ENSG00000105650;ENSG00000112541;ENSG00000113231;ENSG00000113448;ENSG00000115252;ENSG00000123360;ENSG00000128655;ENSG00000132915;ENSG00000133256;ENSG00000138735;ENSG00000139053;ENSG00000152270;ENSG00000154678;ENSG00000156973;ENSG00000160191;ENSG00000171408;ENSG00000172572;ENSG00000184588;ENSG00000185527;ENSG00000186642;ENSG00000205268	g	Nucleotide metabolism	SBO:0000176					PDE1g
HMR_8443		ADP-glucose[c] + H2O[c] => AMP[c] + glucose-1-phosphate[c]		ENSG00000165609;ENSG00000170502	c	Nucleotide metabolism	SBO:0000176					ADPGLC
HMR_8444		ADP-mannose[c] + H2O[c] => AMP[c] + mannose-1-phosphate[c]		ENSG00000165609;ENSG00000170502	c	Nucleotide metabolism	SBO:0000176					ADPMAN
HMR_8448		CDP[c] + dGDP[c] <=> CMP[c] + dGTP[c]		ENSG00000162368	c	Nucleotide metabolism	SBO:0000176					CYTK10n
HMR_8449		CDP[n] + dGDP[n] <=> CMP[n] + dGTP[n]		ENSG00000162368	n	Nucleotide metabolism	SBO:0000176					CYTK11
HMR_8450		dCDP[c] + dGDP[c] <=> dCMP[c] + dGTP[c]		ENSG00000162368	c	Nucleotide metabolism	SBO:0000176					CYTK11n
HMR_8451		dCDP[n] + dGDP[n] <=> dCMP[n] + dGTP[n]		ENSG00000162368	n	Nucleotide metabolism	SBO:0000176					CYTK12
HMR_8452		2 dCDP[c] <=> dCMP[c] + dCTP[c]		ENSG00000162368	c	Nucleotide metabolism	SBO:0000176					CYTK12n
HMR_8453		2 dCDP[n] <=> dCMP[n] + dCTP[n]		ENSG00000162368	n	Nucleotide metabolism	SBO:0000176					CYTK13
HMR_8454		dADP[c] + dCDP[c] <=> dATP[c] + dCMP[c]		ENSG00000162368	c	Nucleotide metabolism	SBO:0000176					CYTK13n
HMR_8455		dADP[n] + dCDP[n] <=> dATP[n] + dCMP[n]		ENSG00000162368	n	Nucleotide metabolism	SBO:0000176					CYTK14
HMR_8456		UDP[c] + dCDP[c] <=> UTP[c] + dCMP[c]		ENSG00000162368	c	Nucleotide metabolism	SBO:0000176					CYTK14n
HMR_8457		UDP[n] + dCDP[n] <=> UTP[n] + dCMP[n]		ENSG00000162368	n	Nucleotide metabolism	SBO:0000176					CYTK1m
HMR_8458		ADP[n] + CDP[n] <=> ATP[n] + CMP[n]		ENSG00000162368	n	Nucleotide metabolism	SBO:0000176					CYTK2
HMR_8459		ADP[n] + dCDP[n] <=> ATP[n] + dCMP[n]		ENSG00000162368	n	Nucleotide metabolism	SBO:0000176					CYTK3
HMR_8460		CDP[n] + dCDP[n] <=> CTP[n] + dCMP[n]		ENSG00000162368	n	Nucleotide metabolism	SBO:0000176					CYTK4
HMR_8461		GDP[c] + dCDP[c] <=> GTP[c] + dCMP[c]		ENSG00000154027	c	Nucleotide metabolism	SBO:0000176					CYTK4n
HMR_8462		GDP[n] + dCDP[n] <=> GTP[n] + dCMP[n]		ENSG00000162368	n	Nucleotide metabolism	SBO:0000176					CYTK5
HMR_8463		CDP[c] + dCDP[c] <=> CTP[c] + dCMP[c]		ENSG00000162368	c	Nucleotide metabolism	SBO:0000176					CYTK5n
HMR_8464		CDP[n] + GDP[n] <=> CMP[n] + GTP[n]		ENSG00000162368	n	Nucleotide metabolism	SBO:0000176					CYTK6
HMR_8465		2 CDP[c] <=> CMP[c] + CTP[c]		ENSG00000162368	c	Nucleotide metabolism	SBO:0000176					CYTK6n
HMR_8466		2 CDP[n] <=> CMP[n] + CTP[n]		ENSG00000162368	n	Nucleotide metabolism	SBO:0000176					CYTK7
HMR_8467		CDP[c] + UDP[c] <=> CMP[c] + UTP[c]		ENSG00000162368	c	Nucleotide metabolism	SBO:0000176					CYTK7n
HMR_8468		CDP[n] + UDP[n] <=> CMP[n] + UTP[n]		ENSG00000162368	n	Nucleotide metabolism	SBO:0000176					CYTK8
HMR_8469		CDP[c] + dADP[c] <=> CMP[c] + dATP[c]		ENSG00000162368	c	Nucleotide metabolism	SBO:0000176					CYTK8n
HMR_8470		CDP[n] + dADP[n] <=> CMP[n] + dATP[n]		ENSG00000162368	n	Nucleotide metabolism	SBO:0000176					CYTK9
HMR_8471		CDP[c] + dCDP[c] <=> CMP[c] + dCTP[c]		ENSG00000162368	c	Nucleotide metabolism	SBO:0000176					CYTK9n
HMR_8472		CDP[n] + dCDP[n] <=> CMP[n] + dCTP[n]		ENSG00000162368	n	Nucleotide metabolism	SBO:0000176					D3AIBt
HMR_8473		H2O[s] + deoxyadenosine[s] => NH3[s] + deoxyinosine[s]		ENSG00000196839	s	Nucleotide metabolism	SBO:0000176					DADNK
HMR_8474		ATP[s] + 2 H2O[s] => AMP[s] + 2 Pi[s]		ENSG00000138185;ENSG00000168032;ENSG00000171302;ENSG00000188833;ENSG00000197217;ENSG00000197586	s	Nucleotide metabolism	SBO:0000176					ATPH1e
HMR_8480		H2O[n] + deoxycytidine[n] => NH3[n] + deoxyuridine[n]		ENSG00000111732	n	Nucleotide metabolism	SBO:0000176					DCYTt
HMR_8482		H+[m] + NADPH[m] + oxidized thioredoxin[m] => NADP+[m] + thioredoxin[m]		ENSG00000184470;ENSG00000198431	m	Nucleotide metabolism	SBO:0000176					TRDRm
HMR_8483		H2O[n] + dUTP[n] => PPi[n] + dUMP[n]		ENSG00000128951	n	Nucleotide metabolism	SBO:0000176					EBASTINEOHte
HMR_8485		H2O[g] + UDP[g] => Pi[g] + UMP[g]		ENSG00000171302;ENSG00000197217;ENSG00000197586	g	Nucleotide metabolism	SBO:0000176					NDP7g
HMR_8488		H2O[c] + XTP[c] => PPi[c] + xanthosine-5-phosphate[c]		ENSG00000125877	c	Nucleotide metabolism	SBO:0000176					NTPP11
HMR_8489		H2O[c] + ITP[c] => IMP[c] + PPi[c]		ENSG00000125877	c	Nucleotide metabolism	SBO:0000176					NTPP9
HMR_8493		H2O[l] + dCMP[l] => Pi[l] + deoxycytidine[l]		ENSG00000134575	l	Nucleotide metabolism	SBO:0000176					NTD3l
HMR_8494		H2O[l] + dAMP[l] => Pi[l] + deoxyadenosine[l]		ENSG00000134575	l	Nucleotide metabolism	SBO:0000176					NTD6l
HMR_8495		H2O[l] + dGMP[l] => Pi[l] + deoxyguanosine[l]		ENSG00000134575	l	Nucleotide metabolism	SBO:0000176					NTD8l
HMR_3802		H2O[m] + NAD+[m] + glutamate[m] <=> AKG[m] + H+[m] + NADH[m] + NH3[m]	EC:1.4.1.3	ENSG00000148672;ENSG00000182890	m	Alanine, aspartate and glutamate metabolism	SBO:0000176	r0073		R00243	R00243C	GLUDxm	PMID:11254391;PMID:3377777
HMR_3811		ATP[c] + aspartate[c] + citrulline[c] => AMP[c] + PPi[c] + argininosuccinate[c]	EC:6.3.4.5	ENSG00000130707	c	Alanine, aspartate and glutamate metabolism	SBO:0000176	r0453		R01954	R01954C	ARGSS	PMID:12055339;PMID:518841;PMID:6194510;PMID:650761;PMID:652976;PMID:7776957
HMR_3813		arginine[c] + fumarate[c] <=> argininosuccinate[c]	EC:4.3.2.1	ENSG00000126522;ENSG00000241258	c	Alanine, aspartate and glutamate metabolism	SBO:0000176	r0261		R01086	R01086C	ARGSL	PMID:11092456;PMID:12055339
HMR_3822		1-pyrroline-5-carboxylate[m] + 2 H2O[m] + NAD+[m] => H+[m] + NADH[m] + glutamate[m]	EC:1.5.1.12	ENSG00000159423	m	Alanine, aspartate and glutamate metabolism	SBO:0000176			R00707		P5CDm
HMR_3827		AKG[m] + aspartate[m] <=> OAA[m] + glutamate[m]	EC:2.6.1.1	ENSG00000125166	m	Alanine, aspartate and glutamate metabolism	SBO:0000176	r0110		R00355	R00355C	ASPTA1m	PMID:3207426;PMID:7499788;PMID:7719646
HMR_3829		AKG[c] + aspartate[c] <=> OAA[c] + glutamate[c]	EC:2.6.1.1	ENSG00000120053;ENSG00000169154	c	Alanine, aspartate and glutamate metabolism	SBO:0000176	r0109		R00355	R00355C	ASPTA1	PMID:3207426;PMID:7499788;PMID:7719646
HMR_3831		aspartate[c] => NH3[c] + fumarate[c]	EC:4.3.1.1	ENSG00000091483	c	Alanine, aspartate and glutamate metabolism	SBO:0000176
HMR_3865		3-sulfinoalanine[m] + AKG[m] => 3-sulfinylpyruvic acid[m] + glutamate[m]		ENSG00000125166	m	Alanine, aspartate and glutamate metabolism	SBO:0000176					ASPTA3m
HMR_3873		2 ATP[m] + CO2[m] + H2O[m] + NH3[m] => 2 ADP[m] + Pi[m] + carbamoyl-phosphate[m]	EC:6.3.4.16	ENSG00000021826	m	Alanine, aspartate and glutamate metabolism	SBO:0000176	r0034		R00149	R00149M	CBPSAm	PMID:15897806;PMID:175068;PMID:2893372;PMID:3886433;PMID:4347313;PMID:7248316
HMR_8654		2 ATP[m] + H+[m] + HCO3-[m] + NH3[m] => 2 ADP[m] + Pi[m] + carbamoyl-phosphate[m]		ENSG00000021826	m	Alanine, aspartate and glutamate metabolism	SBO:0000176					CBPter
HMR_3890		ATP[c] + NH3[c] + glutamate[c] => ADP[c] + Pi[c] + glutamine[c]	EC:6.3.1.2	ENSG00000135821	c	Alanine, aspartate and glutamate metabolism	SBO:0000176	r0077		R00253	R00253C	GLNS	PMID:11080211;PMID:1356223;PMID:14583610;PMID:16213501;PMID:7595668;PMID:8838581;PMID:9053810
HMR_3892		H2O[m] + glutamine[m] => NH3[m] + glutamate[m]	EC:3.5.1.2;EC:3.5.1.38	ENSG00000115419	m	Alanine, aspartate and glutamate metabolism	SBO:0000176	r0078		R00256	R00256M	GLUNm	PMID:11015561;PMID:11130979;PMID:17267261;PMID:6704422
HMR_9802		H2O[c] + glutamine[c] => NH3[c] + glutamate[c]	EC:3.5.1.2;EC:3.5.1.38	ENSG00000135423	c	Alanine, aspartate and glutamate metabolism	SBO:0000176	r0078		R00256	R00256M	GLUNc	PMID:11015561;PMID:11130979;PMID:17267261;PMID:6704422
HMR_3899		AKG[c] + alanine[c] <=> glutamate[c] + pyruvate[c]	EC:2.6.1.2	ENSG00000167701	c	Alanine, aspartate and glutamate metabolism	SBO:0000176	r0080		R00258	R00258C	ALATA_L	PMID:15663181;PMID:2088925;PMID:454616
HMR_3903		ATP[c] + H2O[c] + aspartate[c] + glutamine[c] => AMP[c] + PPi[c] + asparagine[c] + glutamate[c]	EC:6.3.5.4	ENSG00000070669	c	Alanine, aspartate and glutamate metabolism	SBO:0000176	r0158		R00578	R00578M	ASNS1	PMID:4216348
HMR_4109		AKG[m] + alanine[m] <=> glutamate[m] + pyruvate[m]	EC:2.6.1.2	ENSG00000166123	m	Alanine, aspartate and glutamate metabolism	SBO:0000176	r0081		R00258	R00258C		PMID:15663181;PMID:2088925;PMID:454616
HMR_4114		2-oxoglutaramate[c] + H2O[c] => AKG[c] + NH3[c]	EC:3.5.1.3	ENSG00000114021	c	Alanine, aspartate and glutamate metabolism	SBO:0000176	r0085		R00269			PMID:3003502;PMID:319948;PMID:4436326;PMID:5114531;PMID:894284
HMR_4115		2-oxoglutaramate[m] + H2O[m] => AKG[m] + NH3[m]	EC:3.5.1.3	ENSG00000114021	m	Alanine, aspartate and glutamate metabolism	SBO:0000176	r0086		R00269			PMID:3003502;PMID:319948;PMID:4436326;PMID:5114531;PMID:894284
HMR_4172		H2O[c] + asparagine[c] => NH3[c] + aspartate[c]	EC:3.5.1.1;EC:3.5.1.38	ENSG00000166183	c	Alanine, aspartate and glutamate metabolism	SBO:0000176	r0127		R00485			PMID:4311065;PMID:4894450
HMR_4196		glutamine[c] + pyruvate[c] => 2-oxoglutaramate[c] + alanine[c]	EC:2.6.1.15;EC:2.6.1.63	ENSG00000171097	c	Alanine, aspartate and glutamate metabolism	SBO:0000176	r0156		R00576			PMID:12850267;PMID:1296212;PMID:3003500;PMID:4762917;PMID:4797019;PMID:4822504;PMID:5059882
HMR_4197		glutamine[m] + pyruvate[m] => 2-oxoglutaramate[m] + alanine[m]	EC:2.6.1.15;EC:2.6.1.63	ENSG00000109576;ENSG00000137944	m	Alanine, aspartate and glutamate metabolism	SBO:0000176	r0157		R00576			PMID:12850267;PMID:1296212;PMID:3003500;PMID:4762917;PMID:4797019;PMID:4822504;PMID:5059882
HMR_4285		H2O[m] + NAD+[m] + succinate semialdehyde[m] => H+[m] + NADH[m] + succinate[m]	EC:1.2.1.24;EC:1.2.1.16	ENSG00000112294	m	Glutamate and glutamine metabolism	SBO:0000176	r0178		R00713	R00713C		PMID:3190233;PMID:656447;PMID:7616245;PMID:7814412
HMR_4693		4-aminobutyrate[m] + AKG[m] <=> glutamate[m] + succinate semialdehyde[m]	EC:2.6.1.19	ENSG00000183044	m	Alanine, aspartate and glutamate metabolism	SBO:0000176					ABTArm
HMR_6780		AKG[m] + tyrosine[m] => 4-hydroxyphenylpyruvate[m] + glutamate[m]	EC:2.6.1.5;EC:2.6.1.57;EC:2.6.1.1	ENSG00000125166;ENSG00000198650	m	Alanine, aspartate and glutamate metabolism	SBO:0000176					ASPTA5m
HMR_6968		CoA[m] + N-acetyl-L-asparagine[m] <=> acetyl-CoA[m] + asparagine[m]	EC:2.3.1.1	ENSG00000161653	m	Alanine, aspartate and glutamate metabolism	SBO:0000176				RE2032M		PMID:12594532;PMID:12459178
HMR_6970		(S)-2-aminobutanoate[c] + AKG[c] <=> 2-oxobutyrate[c] + glutamate[c]	EC:2.6.1.2	ENSG00000167701	c	Alanine, aspartate and glutamate metabolism	SBO:0000176				RE2034C		PMID:6820415
HMR_6971		gamma-L-glutamyl-L-alpha-aminobutyrate[c] => (S)-2-aminobutanoate[c] + 5-oxoproline[c]	EC:2.3.2.4	ENSG00000006625	c	Alanine, aspartate and glutamate metabolism	SBO:0000176				RE2040C		PMID:2570694;PMID:6150932
HMR_6972		gamma-glutamylglutathione[c] => 5-oxoproline[c] + GSH[c]	EC:2.3.2.4	ENSG00000006625	c	Alanine, aspartate and glutamate metabolism	SBO:0000176				RE2041C		PMID:2570694;PMID:6150932
HMR_7641		D-aspartate[p] + H2O[p] + O2[p] => H2O2[p] + NH3[p] + OAA[p]	EC:1.4.3.1	ENSG00000203797	p	Alanine, aspartate and glutamate metabolism	SBO:0000176			R00359		DASPO1p
HMR_7642		D-alanine[c] => alanine[c]		ENSG00000147471	c	Alanine, aspartate and glutamate metabolism	SBO:0000176			R00401		ALAR
HMR_3806		H2O[m] + L-glutamate 5-semialdehyde[m] + NAD+[m] => H+[m] + NADH[m] + glutamate[m]	EC:1.5.1.12	ENSG00000159423	m	Arginine and proline metabolism	SBO:0000176	r0074		R00245	R00245M		PMID:1286669;PMID:2211729
HMR_3807		AKG[m] + ornithine[m] <=> L-glutamate 5-semialdehyde[m] + glutamate[m]	EC:2.6.1.13	ENSG00000065154	m	Arginine and proline metabolism	SBO:0000176	r0167		R00667	R00667C	ORNTAm	PMID:11465067;PMID:3816496;PMID:6819292
HMR_3809		Pi[m] + citrulline[m] <=> carbamoyl-phosphate[m] + ornithine[m]	EC:2.1.3.3	ENSG00000036473	m	Arginine and proline metabolism	SBO:0000176	r0329		R01398	R01398C	OCBTm	PMID:12788037;PMID:893420
HMR_3819		1-pyrroline-5-carboxylate[c] + H2O[c] <=> L-glutamate 5-semialdehyde[c]	EC:1.5.1.12	ENSG00000159423	c	Arginine and proline metabolism	SBO:0000176					G5SADs
HMR_3820		1-pyrroline-5-carboxylate[m] + H2O[m] <=> L-glutamate 5-semialdehyde[m]	EC:1.5.1.12	ENSG00000159423	m	Arginine and proline metabolism	SBO:0000176	r0175			R00707M	G5SADsm	PMID:1286669;PMID:2211729;PMID:8621661
HMR_3832		H2O[c] + arginine[c] => NH3[c] + citrulline[c]	EC:3.5.3.6		c	Arginine and proline metabolism	SBO:0000176
HMR_3833		1-pyrroline-5-carboxylate[c] + H+[c] + NADPH[c] => NADP+[c] + proline[c]	EC:1.5.1.2	ENSG00000104524;ENSG00000143811;ENSG00000183010	c	Arginine and proline metabolism	SBO:0000176	r0305		R01251	R01251C	P5CRy	PMID:12514185;PMID:2722838;PMID:3768405;PMID:6250440
HMR_3835		1-pyrroline-5-carboxylate[c] + H+[c] + NADH[c] => NAD+[c] + proline[c]	EC:1.5.1.2	ENSG00000104524;ENSG00000143811;ENSG00000183010	c	Arginine and proline metabolism	SBO:0000176	r0304		R01248	R01248C	PRO1xm	PMID:12376638;PMID:12514185;PMID:16730026;PMID:3768405;PMID:6250440;PMID:9003320
HMR_3837		1-pyrroline-5-carboxylate[m] + H+[m] + NADH[m] => NAD+[m] + proline[m]	EC:1.5.1.2	ENSG00000104524;ENSG00000143811;ENSG00000183010	m	Arginine and proline metabolism	SBO:0000176			R01248		PRO1xm
HMR_3838		1-pyrroline-5-carboxylate[m] + ubiquinol[m] <=> proline[m] + ubiquinone[m]	EC:1.5.99.8	ENSG00000100033;ENSG00000250799	m	Arginine and proline metabolism	SBO:0000176	r1453					PMID:18506409
HMR_3895		ATP[m] + glutamate[m] => ADP[m] + glutamyl-5-phosphate[m]	EC:2.7.2.11	ENSG00000059573	m	Arginine and proline metabolism	SBO:0000176	r0072		R00239	R00239C	GLU5Km	PMID:10736367;PMID:8761662
HMR_3897		H+[m] + NADPH[m] + glutamyl-5-phosphate[m] => L-glutamate 5-semialdehyde[m] + NADP+[m] + Pi[m]	EC:1.2.1.41	ENSG00000059573	m	Arginine and proline metabolism	SBO:0000176	r0619		R03313	R03313C	G5SDm	PMID:10736367;PMID:8761662
HMR_3956		CO2[m] + H2O[m] => H+[m] + HCO3-[m]		ENSG00000169239;ENSG00000174990	m	Arginine and proline metabolism	SBO:0000176					HCO3Em
HMR_3993		H+[c] + 2 N-(omega)-hydroxyarginine[c] + NADPH[c] + 2 O2[c] => 2 H2O[c] + NADP+[c] + 2 NO[c] + 2 citrulline[c]	EC:1.14.13.39	ENSG00000007171	c	Arginine and proline metabolism	SBO:0000176	r0024		R00111	R00111C	NOS2
HMR_4073		H+[c] + SAM[c] => CO2[c] + S-adenosylmethioninamine[c]	EC:4.1.1.50	ENSG00000123505	c	Arginine and proline metabolism	SBO:0000176	r0043		R00178	R00178C	ADMDC	PMID:1764068
HMR_4075		S-adenosylmethioninamine[c] + putrescine[c] => 5-methylthioadenosine[c] + H+[c] + spermidine[c]	EC:2.5.1.16	ENSG00000116649	c	Arginine and proline metabolism	SBO:0000176	r0429		R01920	R01920C	SPMS	PMID:2730590;PMID:3109311
HMR_4077		S-adenosylmethioninamine[c] + spermidine[c] => 5-methylthioadenosine[c] + H+[c] + spermine[c]	EC:2.5.1.16;EC:2.5.1.22	ENSG00000116649	c	Arginine and proline metabolism	SBO:0000176	r0574		R02869	R02869C	SPRMS	PMID:2730590;PMID:3109311
HMR_4190		H+[c] + NADPH[c] + O2[c] + arginine[c] <=> H2O[c] + N-(omega)-hydroxyarginine[c] + NADP+[c]	EC:1.14.13.39	ENSG00000007171	c	Arginine and proline metabolism	SBO:0000176	r0146		R00558	R00558C	NOS1	PMID:11125020;PMID:7515853
HMR_4212		ornithine[c] => CO2[c] + putrescine[c]	EC:4.1.1.17	ENSG00000115758	c	Arginine and proline metabolism	SBO:0000176	r0168		R00670	R00670C		PMID:10623504;PMID:15670771;PMID:6853503;PMID:8608396
HMR_4422		ornithine[s] => CO2[s] + putrescine[s]	EC:4.1.1.17	ENSG00000115758	s	Arginine and proline metabolism	SBO:0000176	r0168		R00670			PMID:10623504;PMID:15670771;PMID:6853503;PMID:8608396
HMR_4423		H2O[s] + O2[s] + putrescine[s] => 4-aminobutanal[s] + H2O2[s] + NH3[s]	EC:1.4.3.10;EC:1.4.3.6	ENSG00000002726;ENSG00000131471;ENSG00000131480	s	Arginine and proline metabolism	SBO:0000176	r0281		R01151	R01151C		PMID:12072962;PMID:15795708;PMID:17006978;PMID:6403048
HMR_4583		SAH[c] + creatine[c] <=> SAM[c] + guanidinoacetate[c]	EC:2.1.1.2	ENSG00000130005	c	Arginine and proline metabolism	SBO:0000176	r0420		R01883	R01883M	GACMTRc	PMID:11165387;PMID:12969151;PMID:13192118;PMID:15465786;PMID:8547310
HMR_4606		4-aminobutyrate[c] + ATP[c] + histidine[c] => AMP[c] + PPi[c] + homocarnosine[c]	EC:6.3.2.11	ENSG00000172508	c	Arginine and proline metabolism	SBO:0000176	r0465		R01991			PMID:448355;PMID:487087
HMR_4607		H2O[c] + homocarnosine[c] => 4-aminobutyrate[c] + histidine[c]	EC:3.4.13.3	ENSG00000150656	c	Arginine and proline metabolism	SBO:0000176	r0466		R01992			PMID:2334521;PMID:4026801
HMR_4776		AKG[c] + O2[c] + proline[c] => CO2[c] + succinate[c] + trans-4-hydroxy-L-proline[c]	EC:1.14.11.2	ENSG00000072682;ENSG00000122884;ENSG00000149380	c	Arginine and proline metabolism	SBO:0000176			R01252	R01252
HMR_4777		AKG[m] + O2[m] + proline[m] => CO2[m] + succinate[m] + trans-4-hydroxy-L-proline[m]	EC:1.14.11.2	ENSG00000072682;ENSG00000122884;ENSG00000149380	m	Arginine and proline metabolism	SBO:0000176			R01252	R01252
HMR_4778		NAD+[c] + trans-4-hydroxy-L-proline[c] => H+[c] + L-1-pyrroline-3-hydroxy-5-carboxylate[c] + NADH[c]	EC:1.5.1.2	ENSG00000104524;ENSG00000143811;ENSG00000183010	c	Arginine and proline metabolism	SBO:0000176	r0615		R03291	R03291C		PMID:12514185;PMID:3768405;PMID:6250440;PMID:675382
HMR_4779		NAD+[m] + trans-4-hydroxy-L-proline[m] => H+[m] + L-1-pyrroline-3-hydroxy-5-carboxylate[m] + NADH[m]	EC:1.5.1.2	ENSG00000104524;ENSG00000143811;ENSG00000183010	m	Arginine and proline metabolism	SBO:0000176	r0616		R03291	R03291C		PMID:12514185;PMID:3768405;PMID:6250440;PMID:675382
HMR_4780		NADP+[c] + trans-4-hydroxy-L-proline[c] <=> H+[c] + L-1-pyrroline-3-hydroxy-5-carboxylate[c] + NADPH[c]	EC:1.5.1.2	ENSG00000104524;ENSG00000143811;ENSG00000183010	c	Arginine and proline metabolism	SBO:0000176	r0617		R03293	R03293C		PMID:12514185;PMID:3768405;PMID:6250440;PMID:675382
HMR_4781		NADP+[m] + trans-4-hydroxy-L-proline[m] <=> H+[m] + L-1-pyrroline-3-hydroxy-5-carboxylate[m] + NADPH[m]	EC:1.5.1.2	ENSG00000104524;ENSG00000143811;ENSG00000183010	m	Arginine and proline metabolism	SBO:0000176	r0618		R03293	R03293C		PMID:12514185;PMID:3768405;PMID:6250440;PMID:675382
HMR_4782		2 H+[c] + O2[c] + trans-4-hydroxy-L-proline[c] => 2 H2O[c] + L-1-pyrroline-3-hydroxy-5-carboxylate[c]	EC:1.5.99.-		c	Arginine and proline metabolism	SBO:0000176
HMR_4783		2 H+[m] + O2[m] + trans-4-hydroxy-L-proline[m] => 2 H2O[m] + L-1-pyrroline-3-hydroxy-5-carboxylate[m]	EC:1.5.99.-		m	Arginine and proline metabolism	SBO:0000176
HMR_4784		2 H2O[m] + L-1-pyrroline-3-hydroxy-5-carboxylate[m] + NAD+[m] => H+[m] + L-erythro-4-hydroxyglutamate[m] + NADH[m]	EC:1.5.1.12	ENSG00000159423	m	Arginine and proline metabolism	SBO:0000176	r0685		R04444	R04444M	PHCDm	PMID:1286669;PMID:15535970;PMID:2211729
HMR_4786		AKG[m] + L-erythro-4-hydroxyglutamate[m] => 4-hydroxy-2-oxoglutarate[m] + glutamate[m]	EC:2.6.1.23	ENSG00000120053;ENSG00000125166	m	Arginine and proline metabolism	SBO:0000176			R03266
HMR_4787		4-hydroxy-2-oxoglutarate[m] => glyoxalate[m] + pyruvate[m]	EC:4.1.3.16	ENSG00000241935	m	Arginine and proline metabolism	SBO:0000176			R00470
HMR_5384		5-methylthioadenosine[c] + Pi[c] => adenine[c] + methylthioribose-1p[c]	EC:2.4.2.28	ENSG00000099810	c	Arginine and proline metabolism	SBO:0000176	r1373		R01402	R01402C	MTAP	PMID:1903946;PMID:415762;PMID:5378381;PMID:7732755
HMR_6929		CoA[c] + N1-acetylspermine[c] <=> acetyl-CoA[c] + spermine[c]	EC:2.3.1.57	ENSG00000130066	c	Arginine and proline metabolism	SBO:0000176				RE1238X		PMID:10978316
HMR_6930		CoA[p] + N1-acetylspermine[p] <=> acetyl-CoA[p] + spermine[p]	EC:2.3.1.57	ENSG00000130066	p	Arginine and proline metabolism	SBO:0000176				RE1238X		PMID:10978316
HMR_6931		H2O[c] + O2[c] + spermine[c] => H2O2[c] + NH3[c] + spermine monoaldehyde[c]	EC:1.4.3.6	ENSG00000002726;ENSG00000131471;ENSG00000131480	c	Arginine and proline metabolism	SBO:0000176				RE0688C		PMID:7040832;PMID:10047787
HMR_6932		H2O[s] + O2[s] + spermine[s] => H2O2[s] + NH3[s] + spermine monoaldehyde[s]	EC:1.4.3.6	ENSG00000002726;ENSG00000131471;ENSG00000131480	s	Arginine and proline metabolism	SBO:0000176				RE0688E		PMID:7040832;PMID:10047787
HMR_6933		H2O[p] + O2[p] + spermine[p] => H2O2[p] + NH3[p] + spermine monoaldehyde[p]	EC:1.4.3.6	ENSG00000002726;ENSG00000131471;ENSG00000131480	p	Arginine and proline metabolism	SBO:0000176				RE0688X		PMID:7040832;PMID:10047787
HMR_6934		H2O[c] + O2[c] + spermine monoaldehyde[c] => H2O2[c] + NH3[c] + spermine dialdehyde[c]	EC:1.4.3.6	ENSG00000002726;ENSG00000131471;ENSG00000131480	c	Arginine and proline metabolism	SBO:0000176				RE0827C		PMID:10047787;PMID:7040832
HMR_6935		H2O[s] + O2[s] + spermine monoaldehyde[s] => H2O2[s] + NH3[s] + spermine dialdehyde[s]	EC:1.4.3.6	ENSG00000002726;ENSG00000131471;ENSG00000131480	s	Arginine and proline metabolism	SBO:0000176				RE0827E		PMID:10047787;PMID:7040832
HMR_6936		H2O[p] + O2[p] + spermine monoaldehyde[p] => H2O2[p] + NH3[p] + spermine dialdehyde[p]	EC:1.4.3.6	ENSG00000002726;ENSG00000131471;ENSG00000131480	p	Arginine and proline metabolism	SBO:0000176				RE0827X		PMID:10047787;PMID:7040832
HMR_6938		CoA[c] + N1-acetylspermidine[c] <=> acetyl-CoA[c] + spermidine[c]	EC:2.3.1.57	ENSG00000130066	c	Arginine and proline metabolism	SBO:0000176				RE1234C		PMID:10978316
HMR_6939		CoA[p] + N1-acetylspermidine[p] <=> acetyl-CoA[p] + spermidine[p]	EC:2.3.1.57	ENSG00000130066	p	Arginine and proline metabolism	SBO:0000176				RE1234X		PMID:10978316
HMR_6941		H2O[c] + O2[c] + spermidine[c] => H2O2[c] + NH3[c] + spermidine monoaldehyde 1[c]	EC:1.4.3.6	ENSG00000002726;ENSG00000131471;ENSG00000131480	c	Arginine and proline metabolism	SBO:0000176				RE0828C		PMID:10047787;PMID:7040832
HMR_6942		H2O[s] + O2[s] + spermidine[s] => H2O2[s] + NH3[s] + spermidine monoaldehyde 1[s]	EC:1.4.3.6	ENSG00000002726;ENSG00000131471;ENSG00000131480	s	Arginine and proline metabolism	SBO:0000176				RE0828E		PMID:10047787;PMID:7040832
HMR_6943		H2O[p] + O2[p] + spermidine[p] => H2O2[p] + NH3[p] + spermidine monoaldehyde 1[p]	EC:1.4.3.6	ENSG00000002726;ENSG00000131471;ENSG00000131480	p	Arginine and proline metabolism	SBO:0000176				RE0828X		PMID:10047787;PMID:7040832
HMR_6944		H2O[c] + O2[c] + spermidine[c] => H2O2[c] + NH3[c] + spermidine monoaldehyde 2[c]	EC:1.4.3.6	ENSG00000002726;ENSG00000131471;ENSG00000131480	c	Arginine and proline metabolism	SBO:0000176				RE0689C		PMID:7040832;PMID:10047787
HMR_6945		H2O[s] + O2[s] + spermidine[s] => H2O2[s] + NH3[s] + spermidine monoaldehyde 2[s]	EC:1.4.3.6	ENSG00000002726;ENSG00000131471;ENSG00000131480	s	Arginine and proline metabolism	SBO:0000176				RE0689E		PMID:7040832;PMID:10047787
HMR_6946		H2O[p] + O2[p] + spermidine[p] => H2O2[p] + NH3[p] + spermidine monoaldehyde 2[p]	EC:1.4.3.6	ENSG00000002726;ENSG00000131471;ENSG00000131480	p	Arginine and proline metabolism	SBO:0000176				RE0689X		PMID:7040832;PMID:10047787
HMR_6947		H2O[c] + O2[c] + spermidine monoaldehyde 1[c] => H2O2[c] + NH3[c] + spermidine dialdehyde[c]	EC:1.4.3.6	ENSG00000002726;ENSG00000131471;ENSG00000131480	c	Arginine and proline metabolism	SBO:0000176				RE3367C		PMID:7040832;PMID:10047787
HMR_6948		H2O[s] + O2[s] + spermidine monoaldehyde 1[s] => H2O2[s] + NH3[s] + spermidine dialdehyde[s]	EC:1.4.3.6	ENSG00000002726;ENSG00000131471;ENSG00000131480	s	Arginine and proline metabolism	SBO:0000176				RE3367E		PMID:7040832;PMID:10047787
HMR_6949		H2O[p] + O2[p] + spermidine monoaldehyde 1[p] => H2O2[p] + NH3[p] + spermidine dialdehyde[p]	EC:1.4.3.6	ENSG00000002726;ENSG00000131471;ENSG00000131480	p	Arginine and proline metabolism	SBO:0000176				RE3367X		PMID:7040832;PMID:10047787
HMR_6950		H2O[c] + O2[c] + spermidine monoaldehyde 2[c] => H2O2[c] + NH3[c] + spermidine dialdehyde[c]	EC:1.4.3.6	ENSG00000002726;ENSG00000131471;ENSG00000131480	c	Arginine and proline metabolism	SBO:0000176				RE0690C		PMID:10047787;PMID:7040832
HMR_6951		H2O[s] + O2[s] + spermidine monoaldehyde 2[s] => H2O2[s] + NH3[s] + spermidine dialdehyde[s]	EC:1.4.3.6	ENSG00000002726;ENSG00000131471;ENSG00000131480	s	Arginine and proline metabolism	SBO:0000176				RE0690E		PMID:10047787;PMID:7040832
HMR_6952		H2O[p] + O2[p] + spermidine monoaldehyde 2[p] => H2O2[p] + NH3[p] + spermidine dialdehyde[p]	EC:1.4.3.6	ENSG00000002726;ENSG00000131471;ENSG00000131480	p	Arginine and proline metabolism	SBO:0000176				RE0690X		PMID:10047787;PMID:7040832
HMR_6953		H2O[c] + NAD+[c] + spermidine monoaldehyde 1[c] => H+[c] + NADH[c] + putreanine[c]	EC:1.2.1.-	ENSG00000064763;ENSG00000197601	c	Arginine and proline metabolism	SBO:0000176				RE2333C		PMID:7040832;PMID:10047787
HMR_6954		H2O[c] + NAD+[c] + spermidine monoaldehyde 2[c] => H+[c] + NADH[c] + isoputreanine[c]	EC:1.2.1.-	ENSG00000064763;ENSG00000197601	c	Arginine and proline metabolism	SBO:0000176				RE2334C		PMID:7040832;PMID:10047787
HMR_6956		CoA[c] + N1,N12-diacetylspermine[c] <=> N1-acetylspermine[c] + acetyl-CoA[c]			c	Arginine and proline metabolism	SBO:0000176				RE1240C
HMR_6957		CoA[p] + N1,N12-diacetylspermine[p] <=> N1-acetylspermine[p] + acetyl-CoA[p]			p	Arginine and proline metabolism	SBO:0000176				RE1240X
HMR_6958		H2O[c] + N1-acetylspermine[c] + O2[c] => H2O2[c] + acetamidopropanal[c] + spermidine[c]	EC:1.5.3.11	ENSG00000088826	c	Arginine and proline metabolism	SBO:0000176				RE1539C		PMID:11454677;PMID:9359869;PMID:9359869;PMID:11454677;PMID:11454677;PMID:9359869;PMID:11454677;PMID:9359869;PMID:11454677;PMID:9359869;PMID:11454677;PMID:9359869;PMID:9359869;PMID:11454677;PMID:11454677;PMID:9359869;PMID:9359869;PMID:11454677;PMID:11454677;PMID:9359869
HMR_6959		H2O[p] + N1-acetylspermine[p] + O2[p] => H2O2[p] + acetamidopropanal[p] + spermidine[p]	EC:1.5.3.11	ENSG00000088826	p	Arginine and proline metabolism	SBO:0000176				RE1539X		PMID:11454677;PMID:9359869;PMID:9359869;PMID:11454677;PMID:11454677;PMID:9359869;PMID:11454677;PMID:9359869;PMID:11454677;PMID:9359869;PMID:11454677;PMID:9359869;PMID:9359869;PMID:11454677;PMID:11454677;PMID:9359869;PMID:9359869;PMID:11454677;PMID:11454677;PMID:9359869
HMR_6940		CoA[c] + N8-acetylspermidine[c] <=> acetyl-CoA[c] + spermidine[c]			c	Arginine and proline metabolism	SBO:0000176				RE1235C
HMR_6960		CoA[c] + N1,N8-diacetylspermidine[c] <=> N1-acetylspermidine[c] + acetyl-CoA[c]			c	Arginine and proline metabolism	SBO:0000176				RE1236C
HMR_6961		H2O[c] + N1-acetylspermidine[c] + O2[c] => H2O2[c] + acetamidopropanal[c] + putrescine[c]	EC:1.5.3.11	ENSG00000088826	c	Arginine and proline metabolism	SBO:0000176				RE1537C		PMID:11454677;PMID:9359869;PMID:11454677;PMID:9359869;PMID:9359869;PMID:11454677;PMID:11454677;PMID:9359869;PMID:9359869;PMID:11454677;PMID:11454677;PMID:9359869;PMID:11454677;PMID:9359869;PMID:11454677;PMID:9359869;PMID:9359869;PMID:11454677;PMID:11454677;PMID:9359869
HMR_6962		H2O[p] + N1-acetylspermidine[p] + O2[p] => H2O2[p] + acetamidopropanal[p] + putrescine[p]	EC:1.5.3.11	ENSG00000088826	p	Arginine and proline metabolism	SBO:0000176				RE1537X		PMID:11454677;PMID:9359869;PMID:11454677;PMID:9359869;PMID:9359869;PMID:11454677;PMID:11454677;PMID:9359869;PMID:9359869;PMID:11454677;PMID:11454677;PMID:9359869;PMID:11454677;PMID:9359869;PMID:11454677;PMID:9359869;PMID:9359869;PMID:11454677;PMID:11454677;PMID:9359869
HMR_6963		H2O[c] + N1,N12-diacetylspermine[c] + O2[c] => H2O2[c] + N1-acetylspermidine[c] + acetamidopropanal[c]	EC:1.5.3.11	ENSG00000088826	c	Arginine and proline metabolism	SBO:0000176				RE1538C		PMID:11454677;PMID:9359869;PMID:9359869;PMID:9359869;PMID:11454677;PMID:9359869;PMID:11454677;PMID:11454677;PMID:9359869;PMID:9359869;PMID:11454677;PMID:9359869;PMID:11454677;PMID:11454677;PMID:9359869;PMID:11454677;PMID:9359869;PMID:11454677;PMID:9359869;PMID:11454677
HMR_6964		H2O[p] + N1,N12-diacetylspermine[p] + O2[p] => H2O2[p] + N1-acetylspermidine[p] + acetamidopropanal[p]	EC:1.5.3.11	ENSG00000088826	p	Arginine and proline metabolism	SBO:0000176				RE1538X		PMID:11454677;PMID:9359869;PMID:9359869;PMID:9359869;PMID:11454677;PMID:9359869;PMID:11454677;PMID:11454677;PMID:9359869;PMID:9359869;PMID:11454677;PMID:9359869;PMID:11454677;PMID:11454677;PMID:9359869;PMID:11454677;PMID:9359869;PMID:11454677;PMID:9359869;PMID:11454677
HMR_6965		NAD+[c] + spermidine[c] => H+[c] + NADH[c] + dehydrospermidine[c]	EC:2.5.1.46	ENSG00000095059	c	Arginine and proline metabolism	SBO:0000176				RE1897C		PMID:9188485;PMID:9188485;PMID:9188485;PMID:9188485
HMR_6966		1,3-diaminopropane[c] + 1-pyrroline[c] <=> dehydrospermidine[c]	EC:2.5.1.46	ENSG00000095059	c	Arginine and proline metabolism	SBO:0000176				RE1898C		PMID:9188485;PMID:9188485;PMID:9188485;PMID:9188485
HMR_6967		1,3-diaminopropane[c] + deoxyhypusine[c] <=> lysine[c] + spermidine[c]	EC:2.5.1.46	ENSG00000095059	c	Arginine and proline metabolism	SBO:0000176				RE1899C		PMID:9188485;PMID:9188485;PMID:9188485;PMID:9188485
HMR_6973		H2O[c] + NAD+[c] + spermine monoaldehyde[c] => H+[c] + NADH[c] + spermic acid 1[c]	EC:1.2.1.-	ENSG00000064763;ENSG00000197601	c	Arginine and proline metabolism	SBO:0000176				RE2335C		PMID:10047787;PMID:7040832
HMR_8097		H2O[m] + L-4-hydroxyglutamate semialdehyde[m] + NAD+[m] => H+[m] + L-erythro-4-hydroxyglutamate[m] + NADH[m]		ENSG00000159423	m	Arginine and proline metabolism	SBO:0000176					4HGLSDm
HMR_8098		L-erythro-4-hydroxyglutamate[m] + OAA[m] => 4-hydroxy-2-oxoglutarate[m] + aspartate[m]		ENSG00000125166	m	Arginine and proline metabolism	SBO:0000176					EICOSTETCPT1
HMR_8416		acetyl-CoA[m] + glutamate[m] => CoA[m] + N-acetyl-L-glutamate[m]		ENSG00000161653	m	Arginine and proline metabolism	SBO:0000176					ACGSm
HMR_8425		H2O[c] + N-acetylornithine[c] <=> acetate[c] + ornithine[c]		ENSG00000243989	c	Arginine and proline metabolism	SBO:0000176					ACODA
HMR_8427		ADP[m] + 2 H+[m] + creatine-phosphate[m] <=> ATP[m] + creatine[m]		ENSG00000131730;ENSG00000166165	m	Arginine and proline metabolism	SBO:0000176					CKc
HMR_8603		acetyl-CoA[c] + putrescine[c] => CoA[c] + N-acetylputrescine[c]		ENSG00000130066	c	Arginine and proline metabolism	SBO:0000176					PTRCAT1
HMR_8604		H2O[c] + N-acetylputrescine[c] + O2[c] => H2O2[c] + N4-acetylaminobutanal[c] + NH3[c]		ENSG00000002726;ENSG00000069535;ENSG00000131471;ENSG00000131480;ENSG00000189221	c	Arginine and proline metabolism	SBO:0000176					APRTO2
HMR_8605		H2O[c] + N4-acetylaminobutanal[c] + NAD+[c] => 4-acetamidobutanoate[c] + H+[c] + NADH[c]		ENSG00000072210;ENSG00000111275;ENSG00000137124;ENSG00000143149;ENSG00000164904	c	Arginine and proline metabolism	SBO:0000176					NABTNO
HMR_8606		H2O[c] + O2[c] + putrescine[c] => 4-aminobutanal[c] + H2O2[c] + NH3[c]		ENSG00000002726;ENSG00000131480	c	Arginine and proline metabolism	SBO:0000176					PTRCOX1
HMR_8609		1-pyrroline-5-carboxylate[m] + H+[m] + NADPH[m] => NADP+[m] + proline[m]		ENSG00000104524;ENSG00000143811;ENSG00000183010	m	Arginine and proline metabolism	SBO:0000176					P5CRm
HMR_8610		FAD[c] + proline[c] => 1-pyrroline-5-carboxylate[c] + FADH2[c]		ENSG00000250799	c	Arginine and proline metabolism	SBO:0000176					PROD2
HMR_8611		FAD[m] + proline[m] => 1-pyrroline-5-carboxylate[m] + FADH2[m]		ENSG00000100033;ENSG00000250799	m	Arginine and proline metabolism	SBO:0000176					PROD2m
HMR_0457		ATP[c] + glycerate[c] => 3-phospho-D-glycerate[c] + ADP[c]	EC:2.7.1.31	ENSG00000168237	c	Glycine, serine and threonine metabolism	SBO:0000176	r0339		R01514	R01514C		PMID:16753811;PMID:216417;PMID:2537226;PMID:6252205
HMR_0460		ATP[m] + glycerate[m] => 3-phospho-D-glycerate[m] + ADP[m]	EC:2.7.1.31	ENSG00000168237	m	Glycine, serine and threonine metabolism	SBO:0000176	r0340		R01514	R01514C		PMID:16753811;PMID:216417;PMID:2537226;PMID:6252205
HMR_3750		CoA[m] + isobutyrylglycine[m] <=> glycine[m] + isobutyryl-CoA[m]	EC:2.3.1.13	ENSG00000149124	m	Glycine, serine and threonine metabolism	SBO:0000176				RE2429M		PMID:3707752
HMR_3752		FADH2[m] + methacrylyl-CoA[m] <=> FAD[m] + isobutyryl-CoA[m]		ENSG00000196177	m	Glycine, serine and threonine metabolism	SBO:0000176					ACOAD2m
HMR_3770		3-methylcrotonyl-CoA[m] + FADH2[m] <=> FAD[m] + isovaleryl-CoA[m]		ENSG00000196177	m	Glycine, serine and threonine metabolism	SBO:0000176					ACOAD1m
HMR_3771		CoA[m] + isovalerylglycine[m] <=> glycine[m] + isovaleryl-CoA[m]	EC:2.3.1.13	ENSG00000149124	m	Glycine, serine and threonine metabolism	SBO:0000176				RE2427M		PMID:3707752
HMR_3772		3-methylcrotonoylglycine[m] + CoA[m] <=> 3-methylcrotonyl-CoA[m] + glycine[m]	EC:2.3.1.13	ENSG00000149124	m	Glycine, serine and threonine metabolism	SBO:0000176				RE2111M		PMID:657530;PMID:11406611
HMR_3782		2-methylbutyryl-CoA[m] + glycine[m] <=> 2-methylbutyrylglycine[m] + CoA[m]	EC:2.3.1.13	ENSG00000149124	m	Glycine, serine and threonine metabolism	SBO:0000176				RE2428M		PMID:3707752
HMR_3784		2-methylbutyryl-CoA[m] + FAD[m] <=> FADH2[m] + tiglyl-CoA[m]		ENSG00000196177	m	Glycine, serine and threonine metabolism	SBO:0000176					ACOAD3m
HMR_3794		CoA[m] + N-acetyl-L-alanine[m] <=> acetyl-CoA[m] + alanine[m]	EC:2.3.1.1	ENSG00000161653	m	Glycine, serine and threonine metabolism	SBO:0000176				RE2031M		PMID:12594532;PMID:12459178
HMR_3839		3-phospho-D-glycerate[c] + NAD+[c] <=> 3-phosphonooxypyruvate[c] + H+[c] + NADH[c]	EC:1.1.1.95	ENSG00000092621	c	Glycine, serine and threonine metabolism	SBO:0000176	r0338		R01513	R01513C	PGCDr	PMID:14645240
HMR_3841		3-phosphonooxypyruvate[c] + glutamate[c] <=> 3-phosphoserine[c] + AKG[c]	EC:2.6.1.52	ENSG00000135069	c	Glycine, serine and threonine metabolism	SBO:0000176	r0663		R04173	R04173C	PSERTr	PMID:12633500;PMID:6089514
HMR_3843		3-phosphoserine[c] + H2O[c] => Pi[c] + serine[c]	EC:3.1.3.3	ENSG00000111237;ENSG00000146733	c	Glycine, serine and threonine metabolism	SBO:0000176	r0159		R00582	R00582C	PSP_L	PMID:4307821
HMR_3845		THF[c] + serine[c] <=> 5,10-methylene-THF[c] + H2O[c] + glycine[c]	EC:2.1.2.1	ENSG00000176974	c	Glycine, serine and threonine metabolism	SBO:0000176	r0230		R00945	R00945C	GHMT	PMID:10762066;PMID:6821365;PMID:8505317
HMR_3847		CoA[m] + L-2-amino-3-oxobutanoic acid[m] <=> acetyl-CoA[m] + glycine[m]		ENSG00000100116	m	Glycine, serine and threonine metabolism	SBO:0000176					GLYATm
HMR_3849		H2O[p] + O2[p] + sarcosine[p] => H2O2[p] + formaldehyde[p] + glycine[p]	EC:1.5.3.1;EC:1.5.99.1	ENSG00000123453;ENSG00000179761	p	Glycine, serine and threonine metabolism	SBO:0000176					SARCOp
HMR_3852		H2O[c] + O2[c] + aminoacetone[c] => H2O2[c] + NH3[c] + methylglyoxal[c]		ENSG00000131471	c	Glycine, serine and threonine metabolism	SBO:0000176					AACTOOR
HMR_3856		H+[c] + NADH[c] + methylglyoxal[c] => D-lactaldehyde[c] + NAD+[c]	EC:1.1.1.79;EC:1.1.1.81	ENSG00000137106	c	Glycine, serine and threonine metabolism	SBO:0000176			R02527
HMR_3860		L-2-amino-3-oxobutanoic acid[m] => CO2[m] + aminoacetone[m]			m	Glycine, serine and threonine metabolism	SBO:0000176					AOBUTDsm
HMR_3883		serine[c] => NH3[c] + pyruvate[c]	EC:4.3.1.17;EC:4.3.1.19	ENSG00000135094;ENSG00000139410;ENSG00000167720	c	Glycine, serine and threonine metabolism	SBO:0000176	r0060		R00220	R00220C	SERD_L	PMID:4433562
HMR_3901		SAM[c] + glycine[c] => SAH[c] + sarcosine[c]	EC:2.1.1.20	ENSG00000124713	c	Glycine, serine and threonine metabolism	SBO:0000176	r0111		R00367	R00367C	GMTR	PMID:9597750
HMR_3939		glycine[m] + succinyl-CoA[m] => 2-amino-3-oxoadipate[m] + CoA[m]	EC:2.3.1.37	ENSG00000023330;ENSG00000158578;ENSG00000178773	m	Glycine, serine and threonine metabolism	SBO:0000176	r0196		R00831	R00831M		PMID:7592562
HMR_3974		H2O[c] + dehydroalanine[c] => NH3[c] + pyruvate[c]	EC:4.3.1.17	ENSG00000135094;ENSG00000139410;ENSG00000167720	c	Glycine, serine and threonine metabolism	SBO:0000176	r0005		R08698		2AMACHYD	PMID:15618015;PMID:4156834
HMR_4198		pyruvate[m] + serine[m] => alanine[m] + hydroxypyruvate[m]	EC:2.6.1.51	ENSG00000172482	c	Glycine, serine and threonine metabolism	SBO:0000176	r0160		R00585	R00585X		PMID:10347152;PMID:6469715
HMR_4199		H2O[c] + N-acetyl-L-alanine[c] <=> acetate[c] + alanine[c]	EC:3.5.1.14	ENSG00000243989	c	Glycine, serine and threonine metabolism	SBO:0000176				RE2642C		PMID:9518469
HMR_4200		serine[c] => H2O[c] + dehydroalanine[c]	EC:4.3.1.17	ENSG00000135094;ENSG00000139410;ENSG00000167720	c	Glycine, serine and threonine metabolism	SBO:0000176	r0161		R00590	R00590C	SERHL	PMID:4433562
HMR_4284		threonine[c] => acetaldehyde[c] + glycine[c]			c	Glycine, serine and threonine metabolism	SBO:0000176					THRA
HMR_4348		threonine[c] => 2-oxobutyrate[c] + NH3[c]	EC:4.3.1.19	ENSG00000135094;ENSG00000139410	c	Glycine, serine and threonine metabolism	SBO:0000176	r0240		R00996		THRD_L
HMR_4466		hydroxypyruvate[c] => 2-hydroxy-3-oxopropanoate[c]	EC:5.3.1.22	ENSG00000178922	c	Glycine, serine and threonine metabolism	SBO:0000176			R01394
HMR_4582		arginine[c] + glycine[c] <=> guanidinoacetate[c] + ornithine[c]	EC:2.1.4.1	ENSG00000171766	c	Glycine, serine and threonine metabolism	SBO:0000176	r0147		R00565	R00565C		PMID:15465786;PMID:9148748
HMR_4584		ATP[c] + creatine[c] <=> ADP[c] + 2 H+[c] + creatine-phosphate[c]	EC:2.7.3.2	ENSG00000131730;ENSG00000166165	c	Glycine, serine and threonine metabolism	SBO:0000176
HMR_4696		NAD+[c] + choline[c] => H+[c] + NADH[c] + betaine_aldehyde[c]	EC:1.1.99.1	ENSG00000016391	c	Glycine, serine and threonine metabolism	SBO:0000176			R08557
HMR_4697		H2O[c] + NAD+[c] + betaine_aldehyde[c] => 2 H+[c] + NADH[c] + betaine[c]	EC:1.2.1.8	ENSG00000164904	c	Glycine, serine and threonine metabolism	SBO:0000176	r0552		R02565			PMID:10505788;PMID:7646513
HMR_4699		betaine[c] + homocysteine[c] => dimethylglycine[c] + methionine[c]	EC:2.1.1.5	ENSG00000132840	c	Glycine, serine and threonine metabolism	SBO:0000176			R02821
HMR_4700		H2O[c] + NAD+[c] + dimethylglycine[c] => H+[c] + NADH[c] + formaldehyde[c] + sarcosine[c]	EC:1.5.8.4		c	Glycine, serine and threonine metabolism	SBO:0000176			R01565
HMR_4742		glycine[m] + succinyl-CoA[m] => 5-aminolevulinate[m] + CO2[m] + CoA[m]	EC:2.3.1.37	ENSG00000023330;ENSG00000158578;ENSG00000178773	m	Glycine, serine and threonine metabolism	SBO:0000176	r0195		R00830	R00830M	ALASm	PMID:7592562
HMR_4792		5,10-methylene-THF[m] + H2O[m] + glycine[m] <=> THF[m] + serine[m]	EC:2.1.2.1	ENSG00000182199	m	Glycine, serine and threonine metabolism	SBO:0000176	r0231		R00945	R00945C	GHMT2rm	PMID:10762066;PMID:6821365;PMID:8505317
HMR_5392		5 ATP[c] + THF[c] + 5 glutamate[c] => 5 ADP[c] + 5 Pi[c] + THF-hexaglutamate[c]	EC:6.3.2.17	ENSG00000136877	c	Glycine, serine and threonine metabolism	SBO:0000176	r1382					PMID:16859665;PMID:2645826;PMID:2695555;PMID:7027025;PMID:7142207
HMR_5393		THF-hexaglutamate[c] + 5 H2O[c] => THF[c] + 5 glutamate[c]	EC:3.4.19.9	ENSG00000137563	c	Glycine, serine and threonine metabolism	SBO:0000176	r1383					PMID:12909365;PMID:16859665
HMR_6409		NAD+[m] + dihydrolipoamide[m] => H+[m] + NADH[m] + lipoamide[m]	EC:1.8.1.4	ENSG00000091140;ENSG00000140905;ENSG00000145020;ENSG00000178445	m	Glycine, serine and threonine metabolism	SBO:0000176	r0382		R01698	R01698C	GCC2cm	PMID:2643922
HMR_7702		H+[c] + NADPH[c] + glyoxalate[c] => NADP+[c] + glycolate[c]	EC:1.1.1.79	ENSG00000137106	c	Glycine, serine and threonine metabolism	SBO:0000176			R00465
HMR_8433		glycine[m] + lipoamide[m] => CO2[m] + S-aminomethyldihydrolipoamide[m]		ENSG00000091140;ENSG00000140905;ENSG00000145020;ENSG00000178445	m	Glycine, serine and threonine metabolism	SBO:0000176					GCC2cm
HMR_8434		S-aminomethyldihydrolipoamide[m] + THF[m] => 5,10-methylene-THF[m] + NH3[m] + dihydrolipoamide[m]		ENSG00000091140;ENSG00000140905;ENSG00000145020;ENSG00000178445	m	Glycine, serine and threonine metabolism	SBO:0000176					GCCam
HMR_8435		glycine[m] + lipoylprotein[m] => CO2[m] + S-aminomethyldihydrolipoylprotein[m]	EC:1.4.4.2	ENSG00000091140;ENSG00000140905;ENSG00000145020;ENSG00000178445	m	Glycine, serine and threonine metabolism	SBO:0000176			R03425		GCCcm
HMR_8436		S-aminomethyldihydrolipoylprotein[m] + THF[m] => 5,10-methylene-THF[m] + NH3[m] + dihydrolipoylprotein[m]	EC:2.1.2.10	ENSG00000091140;ENSG00000140905;ENSG00000145020;ENSG00000178445	m	Glycine, serine and threonine metabolism	SBO:0000176			R04125		GCHOLAt
HMR_8437		NAD+[m] + dihydrolipoylprotein[m] => H+[m] + NADH[m] + lipoylprotein[m]	EC:1.8.1.4	ENSG00000091140;ENSG00000140905;ENSG00000145020;ENSG00000178445	m	Glycine, serine and threonine metabolism	SBO:0000176			R03815		GCHOLAt2
HMR_4426		CoA[c] + acetylcarnosine[c] <=> acetyl-CoA[c] + carnosine[c]	EC:2.3.1.88	ENSG00000102030;ENSG00000122390;ENSG00000164134	c	Histidine metabolism	SBO:0000176				RE2081C		PMID:9916263;PMID:11390029;PMID:1127438
HMR_4428		histidine[c] => CO2[c] + histamine[c]	EC:4.1.1.22;EC:4.1.1.28	ENSG00000132437;ENSG00000140287	c	Histidine metabolism	SBO:0000176	r0285		R01167	R01167C	HISDC	PMID:11513473;PMID:6778871
HMR_4429		SAM[c] + histamine[c] => N-methylhistamine[c] + SAH[c]	EC:2.1.1.8	ENSG00000150540	c	Histidine metabolism	SBO:0000176			R02155		SAMHISTA
HMR_4430		H2O[c] + N-methylhistamine[c] + O2[c] => H2O2[c] + NH3[c] + methylimidazole-acetaldehyde[c]	EC:1.4.3.4	ENSG00000002726;ENSG00000069535;ENSG00000131471;ENSG00000131480;ENSG00000189221	c	Histidine metabolism	SBO:0000176			R04674		MHISOR
HMR_4431		H2O[c] + NAD+[c] + methylimidazole-acetaldehyde[c] => H+[c] + NADH[c] + methylimidazoleacetic acid[c]	EC:1.2.1.5	ENSG00000006534;ENSG00000132746;ENSG00000184254	c	Histidine metabolism	SBO:0000176			R04996		MACOXO
HMR_4437		histidine[c] => NH3[c] + urocanate[c]	EC:4.3.1.3	ENSG00000084110	c	Histidine metabolism	SBO:0000176	r0286		R01168	R01168C	HISD	PMID:9432011
HMR_4658		5-formiminotetrahydrofolate[c] + glutamate[c] <=> N-formimino-L-glutamate[c] + THF[c]	EC:2.1.2.5	ENSG00000160282	c	Histidine metabolism	SBO:0000176	r0518		R02287	R02287C	GluForTx	PMID:10773664;PMID:13672973;PMID:14697341;PMID:15272307;PMID:7050870;PMID:9677387
HMR_4660		4-imidazolone-5-propanoate[c] + H2O[c] => N-formimino-L-glutamate[c]	EC:3.5.2.7	ENSG00000139344	c	Histidine metabolism	SBO:0000176	r0519		R02288	R02288C	IZPN	PMID:13739526;PMID:13914653;UNIPROT:Q96NU7
HMR_4712		H2O[c] + urocanate[c] => 4-imidazolone-5-propanoate[c]	EC:4.2.1.49	ENSG00000159650	c	Histidine metabolism	SBO:0000176	r0577		R02914	R02914C	URCN	PMID:14702039
HMR_5337		GSH[c] + urocanate[c] => S-[2-carboxy-1-(1H-imidazol-4-yl)ethyl]glutathione[c]	EC:2.5.1.-	ENSG00000006695;ENSG00000117682	c	Histidine metabolism	SBO:0000176				RE3631C		PMID:11669511
HMR_5336		2 H+[c] + H2O[c] + S-[2-carboxy-1-(1H-imidazol-4-yl)ethyl]glutathione[c] => S-[2-carboxy-1-(1H-imidazol-4-yl)ethyl]-L-cysteine[c] + glutamate[c] + glycine[c]	EC:3.5.1.-	ENSG00000068903;ENSG00000077463;ENSG00000096717;ENSG00000133315;ENSG00000138744;ENSG00000142082;ENSG00000156795;ENSG00000172264	c	Histidine metabolism	SBO:0000176				RE3632C
HMR_5338		S-[2-carboxy-1-(1H-imidazol-4-yl)ethyl]-L-cysteine[c] + acetyl-CoA[c] => CoA[c] + N-acetyl-S-[2-carboxy-1-(1H-imidazol-4-yl)ethyl]-L-cysteine[c]	EC:2.3.1.-	ENSG00000012660;ENSG00000066322;ENSG00000119915;ENSG00000170522	c	Histidine metabolism	SBO:0000176				RE3629C		PMID:8898873;PMID:11669511
HMR_5339		H2O[c] + N-acetyl-S-[2-carboxy-1-(1H-imidazol-4-yl)ethyl]-L-cysteine[c] => S-[2-carboxy-1-(1H-imidazol-4-yl)ethyl]-L-cysteine[c] + acetate[c]	EC:3.5.1.-	ENSG00000068903;ENSG00000077463;ENSG00000096717;ENSG00000133315;ENSG00000138744;ENSG00000142082;ENSG00000156795;ENSG00000172264	c	Histidine metabolism	SBO:0000176				RE3630C		PMID:11669511;PMID:8898873
HMR_5340		H+[c] + H2O[c] + S-[2-carboxy-1-(1H-imidazol-4-yl)ethyl]-L-cysteine[c] => NH4+[c] + S-[2-carboxy-1-(1H-imidazol-4-yl)ethyl]-3-thiolactate[c]	EC:3.5.1.-	ENSG00000068903;ENSG00000077463;ENSG00000096717;ENSG00000133315;ENSG00000138744;ENSG00000142082;ENSG00000156795;ENSG00000172264	c	Histidine metabolism	SBO:0000176				RE3633C		PMID:11669511
HMR_8783		H2O[c] + O2[c] + histamine[c] => H2O2[c] + NH3[c] + imidazole-4-acetaldehyde[c]		ENSG00000002726;ENSG00000131471;ENSG00000131480	c	Histidine metabolism	SBO:0000176					HISTASE
HMR_8784		H2O[c] + NAD+[c] + imidazole-4-acetaldehyde[c] => H+[c] + NADH[c] + imidazole-4-acetate[c]		ENSG00000072210;ENSG00000111275;ENSG00000137124;ENSG00000143149;ENSG00000164904	c	Histidine metabolism	SBO:0000176					IMACTD
HMR_8786		H2O[m] + NAD+[m] + imidazole-4-acetaldehyde[m] => H+[m] + NADH[m] + imidazole-4-acetate[m]		ENSG00000111275;ENSG00000137124;ENSG00000164904	m	Histidine metabolism	SBO:0000176					IMACTD_m
HMR_4239		2-oxoadipate[m] + CoA[m] + NAD+[m] => CO2[m] + H+[m] + NADH[m] + glutaryl-CoA[m]	EC:1.2.4.2	ENSG00000091140;ENSG00000105953;ENSG00000110435;ENSG00000119689;ENSG00000181192	m	Lysine metabolism	SBO:0000176	r0448		R01933	R01933M	2OXOADOXm	PMID:10676873
HMR_4241		SAH[n] + histone-N6-methyl-L-lysine[n] <=> SAM[n] + histone-L-lysine[n]	EC:2.1.1.43	ENSG00000055609;ENSG00000099381;ENSG00000118058;ENSG00000133247;ENSG00000136169;ENSG00000145391;ENSG00000147548;ENSG00000152455;ENSG00000181555;ENSG00000185420	n	Lysine metabolism	SBO:0000176			R03938
HMR_4288		AKG[m] + H+[m] + NADPH[m] + lysine[m] => H2O[m] + NADP+[m] + saccharopine[m]	EC:1.5.1.8	ENSG00000008311	m	Lysine metabolism	SBO:0000176	r0180		R00716	R00716M	SACCD3m
HMR_4597		2-oxoadipate[m] + glutamate[m] <=> AKG[m] + L-2-aminoadipate[m]	EC:2.6.1.39	ENSG00000109576	m	Lysine metabolism	SBO:0000176	r0450		R01939	R01939M		PMID:8087205
HMR_4599		2-oxoadipate[m] + lipoamide[m] => CO2[m] + S-glutaryldihydrolipoamide[m]	EC:1.2.4.2	ENSG00000105953;ENSG00000181192	m	Lysine metabolism	SBO:0000176	r0451		R01940	R01940M		PMID:10676873
HMR_4667		H2O[m] + NAD+[m] + saccharopine[m] => 2-aminoadipate 6-semialdehyde[m] + H+[m] + NADH[m] + glutamate[m]	EC:1.5.1.9	ENSG00000008311;ENSG00000143653	m	Lysine metabolism	SBO:0000176	r0525		R02313	R02313C	SACCDGm	PMID:235294;PMID:4774398
HMR_4737		2-aminoadipate 6-semialdehyde[c] + H2O[c] + NAD+[c] => H+[c] + L-2-aminoadipate[c] + NADH[c]	EC:1.2.1.31	ENSG00000164904	c	Lysine metabolism	SBO:0000176	r0594		R03102	R03102M		PMID:2160277
HMR_4739		2-aminoadipate 6-semialdehyde[m] + H2O[m] + NAD+[m] => H+[m] + L-2-aminoadipate[m] + NADH[m]		ENSG00000164904	m	Lysine metabolism	SBO:0000176				R03102M	AASAD3m
HMR_6415		CoA[m] + S-glutaryldihydrolipoamide[m] => dihydrolipoamide[m] + glutaryl-CoA[m]	EC:2.3.1.61	ENSG00000119689	m	Lysine metabolism	SBO:0000176	r0557		R02571	R02571C		PMID:9620315
HMR_6974		lysine[c] => H2O[c] + [protein]-L-lysine[c]			c	Lysine metabolism	SBO:0000176	r1386
HMR_6975		SAM[c] + [protein]-L-lysine[c] => SAH[c] + [protein]-N6-methyl-L-lysine[c]	EC:2.1.1.43	ENSG00000055609;ENSG00000099381;ENSG00000118058;ENSG00000133247;ENSG00000136169;ENSG00000145391;ENSG00000147548;ENSG00000152455;ENSG00000181555;ENSG00000185420	c	Lysine metabolism	SBO:0000176			R03875
HMR_6976		SAM[c] + [protein]-N6-methyl-L-lysine[c] => SAH[c] + [protein]-N6,N6-dimethyl-L-lysine[c]	EC:2.1.1.43	ENSG00000055609;ENSG00000099381;ENSG00000118058;ENSG00000133247;ENSG00000136169;ENSG00000145391;ENSG00000147548;ENSG00000152455;ENSG00000181555;ENSG00000185420	c	Lysine metabolism	SBO:0000176			R04866
HMR_6977		H+[c] + SAM[c] + [protein]-N6,N6-dimethyl-L-lysine[c] => SAH[c] + [protein]-N6,N6,N6-trimethyl-L-lysine[c]	EC:2.1.1.43	ENSG00000055609;ENSG00000099381;ENSG00000118058;ENSG00000133247;ENSG00000136169;ENSG00000145391;ENSG00000147548;ENSG00000152455;ENSG00000181555;ENSG00000185420	c	Lysine metabolism	SBO:0000176			R04867
HMR_6978		H2O[c] + [protein]-N6,N6,N6-trimethyl-L-lysine[c] => 2 H+[c] + N6,N6,N6-trimethyl-L-lysine[c]	EC:3.4.-.-	ENSG00000118363;ENSG00000129128;ENSG00000140612	c	Lysine metabolism	SBO:0000176			R04313
HMR_6979		AKG[c] + N6,N6,N6-trimethyl-L-lysine[c] + O2[c] => 3-hydroxy-N6,N6,N6-trimethyl-L-lysine[c] + CO2[c] + succinate[c]	EC:1.14.11.8	ENSG00000185973	c	Lysine metabolism	SBO:0000176			R03451
HMR_6980		3-hydroxy-N6,N6,N6-trimethyl-L-lysine[c] + H+[c] => 4-trimethylammoniobutanal[c] + glycine[c]	EC:2.1.2.1	ENSG00000182199	c	Lysine metabolism	SBO:0000176					GHMT3m
HMR_6981		4-trimethylammoniobutanal[c] + H2O[c] + NAD+[c] => 2 H+[c] + NADH[c] + gamma-butyrobetaine[c]	EC:1.2.1.47	ENSG00000143149	c	Lysine metabolism	SBO:0000176
HMR_6982		AKG[c] + O2[c] + gamma-butyrobetaine[c] => CO2[c] + L-carnitine[c] + succinate[c]	EC:1.4.11.1	ENSG00000129151	c	Lysine metabolism	SBO:0000176
HMR_6983		AKG[c] + 2 H+[c] + O2[c] + [protein]-L-lysine[c] => CO2[c] + H2O[c] + procollagen-5-hydroxy-L-lysine[c] + succinate[c]	EC:1.14.11.4	ENSG00000152952	c	Lysine metabolism	SBO:0000176			R03376
HMR_6984		UDP-galactose[c] + procollagen-5-hydroxy-L-lysine[c] => 5-(D-galactosyloxy)-L-lysine-procollagen[c] + UDP[c]	EC:2.4.1.50	ENSG00000130309;ENSG00000198756	c	Lysine metabolism	SBO:0000176			R03380
HMR_8025		SAM[n] + [protein]-L-lysine[n] => SAH[n] + histone-N6-methyl-L-lysine[n]		ENSG00000055609;ENSG00000099381;ENSG00000118058;ENSG00000133247;ENSG00000136169;ENSG00000145391;ENSG00000147548;ENSG00000152455;ENSG00000181555	n	Lysine metabolism	SBO:0000176					LYSMTF1n
HMR_8026		SAM[n] + histone-N6-methyl-L-lysine[n] => SAH[n] + [protein]-N6,N6-dimethyl-L-lysine[n]		ENSG00000055609;ENSG00000099381;ENSG00000118058;ENSG00000133247;ENSG00000136169;ENSG00000145391;ENSG00000147548;ENSG00000152455;ENSG00000181555	n	Lysine metabolism	SBO:0000176					LYSMTF2n
HMR_8027		SAM[n] + [protein]-N6,N6-dimethyl-L-lysine[n] => SAH[n] + [protein]-N6,N6,N6-trimethyl-L-lysine[n]		ENSG00000055609;ENSG00000099381;ENSG00000118058;ENSG00000133247;ENSG00000136169;ENSG00000145391;ENSG00000147548;ENSG00000152455;ENSG00000181555	n	Lysine metabolism	SBO:0000176					LYSMTF3n
HMR_8029		H2O[r] + [protein]-N6,N6,N6-trimethyl-L-lysine[r] => H+[r] + N6,N6,N6-trimethyl-L-lysine[r] + peptide sans lysine[r]		ENSG00000118363;ENSG00000129128;ENSG00000140612	r	Lysine metabolism	SBO:0000176					PLYSPSer
HMR_3164		H2O[m] + crotonyl-CoA[m] => (S)-3-hydroxybutyryl-CoA[m]	EC:4.2.1.17	ENSG00000084754;ENSG00000127884	m	Tryptophan metabolism	SBO:0000176	r0588		R03026	R03026M	ECOAH1m	PMID:1735445;PMID:8012501;PMID:8188243;PMID:13295248
HMR_3166		(S)-3-hydroxybutyryl-CoA[m] + NAD+[m] => H+[m] + NADH[m] + acetoacetyl-CoA[m]	EC:1.1.1.35	ENSG00000072506;ENSG00000084754;ENSG00000138796	m	Tryptophan metabolism	SBO:0000176	r0460		R01975	R01975M	HACD1m	PMID:10231530;PMID:10329704;PMID:1651711;PMID:1735445;PMID:6773478;PMID:7150615;PMID:8188243;PMID:8687463;PMID:9553139;PMID:8687463;PMID:10231530
HMR_3885		CoA[m] + acetoacetyl-CoA[m] <=> 2 acetyl-CoA[m]	EC:2.3.1.16;EC:2.3.1.9	ENSG00000075239	m	Tryptophan metabolism	SBO:0000176	r0070		R00238	R00238M	ACACT1rm	PMID:10064897;PMID:10806397;PMID:1121274;PMID:11330060;PMID:15733928;PMID:1679347;PMID:16927236;PMID:17236799;PMID:1735445;PMID:1979337;PMID:3194209;PMID:6131897;PMID:6378901;PMID:7911016;PMID:8241273;PMID:3709573
HMR_4250		2-amino-3-carboxymuconate semialdehyde[c] => H2O[c] + quinolinate[c]	Spontaneous		c	Tryptophan metabolism	SBO:0000176	r0675		R04293		QUILSYN
HMR_8091		3-hydroxy-L-kynurenine[c] => 3-hydroxykynurenamine[c] + CO2[c]		ENSG00000132437	c	Tryptophan metabolism	SBO:0000176					3HXKYNDCL
HMR_8092		3-hydroxykynurenamine[c] + O2[c] => 4,8-dihydroxyquinoline[c] + H2O2[c] + NH3[c]		ENSG00000069535;ENSG00000189221	c	Tryptophan metabolism	SBO:0000176					3HXKYNOXDA
HMR_8563		H2O[m] + NAD+[m] + indole-3-acetaldehyde[m] => H+[m] + NADH[m] + indoleacetate[m]		ENSG00000111275;ENSG00000137124;ENSG00000164904	m	Tryptophan metabolism	SBO:0000176					ALDD20xm
HMR_8564		AKG[c] + kynurenine[c] => 4-(2-aminophenyl)-2,4-dioxobutanoate[c] + glutamate[c]		ENSG00000109576;ENSG00000137944;ENSG00000171097	c	Tryptophan metabolism	SBO:0000176					KYNAKGAT
HMR_8566		H+[c] + NADPH[c] + O2[c] + melatonin[c] => 6-hydroxymelatonin[c] + H2O[c] + NADP+[c]		ENSG00000138061	c	Tryptophan metabolism	SBO:0000176					MELATNOX
HMR_3935		GSH[c] + formaldehyde[c] <=> hydroxymethylglutathione[c]	EC:4.4.1.22	ENSG00000117305	c	Tyrosine metabolism	SBO:0000176	r1377		R06982		HMGSs
HMR_4681		phenylalanine[c] => CO2[c] + phenethylamine[c]	EC:4.1.1.28	ENSG00000132437	c	Tyrosine metabolism	SBO:0000176			R00699
HMR_4682		H2O[c] + O2[c] + phenethylamine[c] => H2O2[c] + NH3[c] + phenylacetaldehyde[c]	EC:1.4.3.4;EC:1.4.3.21	ENSG00000002726;ENSG00000069535;ENSG00000131471;ENSG00000131480;ENSG00000189221	c	Tyrosine metabolism	SBO:0000176			R02613		PEAMNO
HMR_4683		H2O[c] + NAD+[c] + phenylacetaldehyde[c] => H+[c] + NADH[c] + phenylacetate[c]	EC:1.2.1.5;EC:1.2.1.39	ENSG00000006534;ENSG00000132746;ENSG00000184254	c	Tyrosine metabolism	SBO:0000176	r0545		R02536	R02536C		PMID:15230339
HMR_4685		H2O[m] + NAD+[m] + phenylacetaldehyde[m] => H+[m] + NADH[m] + phenylacetate[m]	EC:1.2.1.5;EC:1.2.1.39	ENSG00000006534;ENSG00000132746;ENSG00000184254	m	Tyrosine metabolism	SBO:0000176	r0546		R02536	R02536C		PMID:15230339
HMR_4686		H+[c] + NADPH[c] + phenylacetate[c] => H2O[c] + NADP+[c] + phenylacetaldehyde[c]	EC:1.2.1.5	ENSG00000006534;ENSG00000132746;ENSG00000184254	c	Tyrosine metabolism	SBO:0000176	r0547		R02537	R02537C		PMID:17379813;PMID:18621017
HMR_4687		H+[m] + NADPH[m] + phenylacetate[m] => H2O[m] + NADP+[m] + phenylacetaldehyde[m]	EC:1.2.1.5	ENSG00000006534;ENSG00000132746;ENSG00000184254	m	Tyrosine metabolism	SBO:0000176	r0548		R02537	R02537C		PMID:17379813;PMID:18621017
HMR_4702		NADPH[c] + O2[c] + homogentisate[c] => CO2[c] + H+[c] + H2O[c] + NADP+[c] + gentisate aldehyde[c]	EC:4.1.1.-		c	Tyrosine metabolism	SBO:0000176			R02518
HMR_4703		H2O[c] + NAD+[c] + gentisate aldehyde[c] => 2,5-dihydroxybenzoate[c] + H+[c] + NADH[c]	EC:1.2.1.29	ENSG00000138356	c	Tyrosine metabolism	SBO:0000176	r0558		R02655	R02655C		PMID:11569919;PMID:16143537
HMR_4704		H2O[c] + O2[c] + gentisate aldehyde[c] => 2,5-dihydroxybenzoate[c] + H2O2[c]	EC:1.2.3.1	ENSG00000138356	c	Tyrosine metabolism	SBO:0000176	r0559		R02657	R02657C		PMID:11569919;PMID:16143537
HMR_6988		2 H+[c] + H2O2[c] + 2 iodide[c] => 2 H2O[c] + iodine[c]		ENSG00000115705	c	Tyrosine metabolism	SBO:0000176					THYPX
HMR_7689		PAPS[c] + dopamine[c] => PAP[c] + dopamine-3-O-sulfate[c]		ENSG00000196502;ENSG00000197165	c	Tyrosine metabolism	SBO:0000176					DOPASULT
HMR_8529		H2O[c] + O2[c] + methylamine[c] => H2O2[c] + NH3[c] + formaldehyde[c]		ENSG00000002726;ENSG00000131471;ENSG00000131480	c	Tyrosine metabolism	SBO:0000176					MAOX
HMR_8530		GSH[c] + NAD+[c] + formaldehyde[c] => H+[c] + NADH[c] + formylglutathione[c]		ENSG00000147576;ENSG00000172955;ENSG00000187758;ENSG00000196344;ENSG00000196616;ENSG00000197894	c	Tyrosine metabolism	SBO:0000176					FALDtm
HMR_8534		PAPS[c] + triiodothyronine[c] => 3,5,3-triiodothyronine-4-sulfate[c] + PAP[c]		ENSG00000196502;ENSG00000197165	c	Tyrosine metabolism	SBO:0000176					TRIODTHYSULT
HMR_8535		PAPS[c] + tyramine[c] => PAP[c] + tyramine-O-sulfate[c]		ENSG00000196502;ENSG00000197165	c	Tyrosine metabolism	SBO:0000176					TYMSULT
HMR_8537		O2[c] + tetrahydrobiopterin[c] + tyrosine[c] => 4alpha-hydroxytetrahydrobiopterin[c] + L-dopa[c]		ENSG00000180176	c	Tyrosine metabolism	SBO:0000176					TYR3MO2
HMR_8541		O2[c] + 2 tyrosine[c] => 2 L-dopa[c]		ENSG00000077498	c	Tyrosine metabolism	SBO:0000176					TYRDOPO
HMR_8542		2 L-dopa[c] + O2[c] => 2 H2O[c] + 2 L-dopaquinone[c]		ENSG00000077498	c	Tyrosine metabolism	SBO:0000176					TYRDOPO3
HMR_3206		2-methylacetoacetyl-CoA[m] + CoA[m] => acetyl-CoA[m] + propanoyl-CoA[m]	EC:2.3.1.16	ENSG00000138029;ENSG00000167315	m	Valine, leucine, and isoleucine metabolism	SBO:0000176	r0222		R00927	R00927M	ACACT10rm	PMID:10064897;PMID:1121274;PMID:15043762;PMID:2575092;PMID:6378901;PMID:7958339
HMR_3208		ATP[m] + H+[m] + HCO3-[m] + propanoyl-CoA[m] => ADP[m] + Pi[m] + methylmalonyl-CoA[m]	EC:6.4.1.3	ENSG00000114054;ENSG00000175198	m	Valine, leucine, and isoleucine metabolism	SBO:0000176	r0414		R01859	R01859C	PPCOACrm	PMID:2740237;PMID:6765947
HMR_3211		propanoyl-CoA[m] + ubiquinone[m] => acrylyl-CoA[m] + ubiquinol[m]	EC:1.3.3.6;EC:1.3.99.3	ENSG00000117054	m	Valine, leucine, and isoleucine metabolism	SBO:0000176	r0683		R00924			PMID:10502673;PMID:3597357;PMID:4062874
HMR_3213		methylmalonyl-CoA[m] => (R)-methylmalonyl-CoA[m]	EC:5.1.99.1	ENSG00000124370	m	Valine, leucine, and isoleucine metabolism	SBO:0000176	r0572		R02765	R02765M	MMEm	PMID:11481338;PMID:2862845;PMID:3071715;PMID:13934211;PMID:11481338
HMR_3215		(R)-methylmalonyl-CoA[m] => succinyl-CoA[m]	EC:5.4.99.2	ENSG00000146085	m	Valine, leucine, and isoleucine metabolism	SBO:0000176	r0197		R00833	R00833M	MMMrm	PMID:2453061;PMID:6124211;PMID:9285782
HMR_3747		AKG[c] + valine[c] <=> 3-methyl-2-oxobutyrate[c] + glutamate[c]	EC:2.6.1.42	ENSG00000060982	c	Valine, leucine, and isoleucine metabolism	SBO:0000176			R01214		VALTA
HMR_3744		AKG[m] + valine[m] <=> 3-methyl-2-oxobutyrate[m] + glutamate[m]	EC:2.6.1.42;EC:2.6.1.6	ENSG00000105552	m	Valine, leucine, and isoleucine metabolism	SBO:0000176	r0263		R01214	R01214	VALTAm	PMID:12234469;PMID:12504794;PMID:8938168;PMID:9681479;PMID:974100
HMR_3757		3-hydroxyisobutyrate[m] + NAD+[m] => 2-methyl-3-oxopropanoate[m] + H+[m] + NADH[m]	EC:1.1.1.31;EC:1.1.1.35	ENSG00000072506;ENSG00000106049;ENSG00000138796	m	Valine, leucine, and isoleucine metabolism	SBO:0000176	r0482		R02047	R02047M	HIBDm	PMID:10329704;PMID:10989433;PMID:16466957;PMID:16794601;PMID:6773478;PMID:8313870;PMID:8687463
HMR_3761		2-methyl-3-oxopropanoate[m] + CoA[m] + NAD+[m] => (R)-methylmalonyl-CoA[m] + H+[m] + NADH[m]	EC:1.2.1.18	ENSG00000119711	m	Valine, leucine, and isoleucine metabolism	SBO:0000176	r0624		R03381	R03381M	MMTSADm	PMID:10989432;PMID:2768248
HMR_3777		AKG[c] + isoleucine[c] <=> 2-oxo-3-methylvalerate[c] + glutamate[c]	EC:2.6.1.42	ENSG00000060982	c	Valine, leucine, and isoleucine metabolism	SBO:0000176					ILETA
HMR_3778		AKG[m] + isoleucine[m] <=> 2-oxo-3-methylvalerate[m] + glutamate[m]	EC:2.6.1.42;EC:2.6.1.6	ENSG00000105552	m	Valine, leucine, and isoleucine metabolism	SBO:0000176	r0264		R01090	R01090C	ILETAm	PMID:12234469;PMID:12504794;PMID:8938168;PMID:9681479;PMID:974100
HMR_3795		2-methyl-3-oxopropanoate[m] + CoA[m] + NAD+[m] => CO2[m] + H+[m] + NADH[m] + propanoyl-CoA[m]	EC:1.2.1.27	ENSG00000119711	m	Valine, leucine, and isoleucine metabolism	SBO:0000176	r0223		R00922	R00922M	MMSAD1m	PMID:10989432;PMID:1527093;PMID:2768248;PMID:8120000
HMR_4797		2-methyl-3-oxopropanoate[c] + H2O[c] + NAD+[c] => H+[c] + NADH[c] + methylmalonate[c]	EC:1.2.1.3	ENSG00000072210;ENSG00000111275;ENSG00000137124;ENSG00000143149;ENSG00000164904	c	Valine, leucine, and isoleucine metabolism	SBO:0000176	r0642		R03869	R03869C		PMID:10947204;PMID:10989432;PMID:1527093;PMID:16683190;PMID:8120000;PMID:8155713;PMID:8634152;PMID:9787093
HMR_6417		CoA[m] + S-(2-methylpropanoyl)-dihydrolipoamide[m] <=> dihydrolipoamide[m] + isobutyryl-CoA[m]	EC:2.3.1.-;EC:2.3.1.168	ENSG00000137992	m	Valine, leucine, and isoleucine metabolism	SBO:0000176	r0561		R02662	RE3326M		PMID:9665099;PMID:2699399;PMID:9665099;PMID:2699399
HMR_6419		2-oxo-3-methylvalerate[m] + lipoamide[m] => CO2[m] + S-(2-methylbutanoyl)-dihydrolipoamide[m]	EC:1.2.4.4	ENSG00000083123;ENSG00000248098	m	Valine, leucine, and isoleucine metabolism	SBO:0000176	r0670		R04225	R04225C		PMID:11839747;PMID:12387880;PMID:15576032
HMR_6420		CoA[m] + S-(2-methylbutanoyl)-dihydrolipoamide[m] => 2-methylbutyryl-CoA[m] + dihydrolipoamide[m]	EC:2.3.1.168	ENSG00000137992	m	Valine, leucine, and isoleucine metabolism	SBO:0000176	r0604		R03174			PMID:1943690
HMR_6421		4-methyl-2-oxopentanoate[m] + lipoamide[m] => CO2[m] + S-(3-methylbutanoyl)-dihydrolipoamide[m]	EC:1.2.4.4	ENSG00000083123;ENSG00000248098	m	Valine, leucine, and isoleucine metabolism	SBO:0000176	r0386		R01702	R01702C		PMID:11839747;PMID:12387880;PMID:15576032
HMR_6422		CoA[m] + S-(3-methylbutanoyl)-dihydrolipoamide[m] => dihydrolipoamide[m] + isovaleryl-CoA[m]	EC:2.3.1.168	ENSG00000137992	m	Valine, leucine, and isoleucine metabolism	SBO:0000176	r0656		R04097			PMID:1943690
HMR_6923		AKG[c] + leucine[c] <=> 4-methyl-2-oxopentanoate[c] + glutamate[c]	EC:2.6.1.42	ENSG00000060982	c	Valine, leucine, and isoleucine metabolism	SBO:0000176					LEUTA
HMR_3765		AKG[m] + leucine[m] <=> 4-methyl-2-oxopentanoate[m] + glutamate[m]	EC:2.6.1.42;EC:2.6.1.6	ENSG00000105552	m	Valine, leucine, and isoleucine metabolism	SBO:0000176	r0262		R01090	R01090C	LEUTAm	PMID:12234469;PMID:12504794;PMID:8938168;PMID:9681479;PMID:974100
HMR_6924		4-methyl-2-oxopentanoate[c] + O2[c] => CO2[c] + beta-hydroxy-beta-methylbutyrate[c]	EC:1.13.11.-	ENSG00000179148;ENSG00000188676	c	Valine, leucine, and isoleucine metabolism	SBO:0000176				RE1266C		PMID:11027593;PMID:11027593;PMID:11027593;PMID:11027593
HMR_6925		4-methyl-2-oxopentanoate[c] + H+[c] + NADH[c] <=> NAD+[c] + alpha-hydroxyisocaproic acid[c]	EC:1.1.1.-	ENSG00000109854;ENSG00000121039;ENSG00000138400;ENSG00000139988;ENSG00000145439;ENSG00000159692;ENSG00000160439;ENSG00000164039;ENSG00000170426;ENSG00000187134;ENSG00000197894;ENSG00000198189;ENSG00000204228	c	Valine, leucine, and isoleucine metabolism	SBO:0000176				RE2292C		PMID:6434570;PMID:6688766
HMR_6927		2-methylglutaconic acid[m] + CoA[m] <=> 2-methylglutaconyl-CoA[m] + H2O[m]	EC:6.4.1.4	ENSG00000078070;ENSG00000131844	m	Valine, leucine, and isoleucine metabolism	SBO:0000176				RE2454M		PMID:7059658
HMR_6926		2-methylglutaconyl-CoA[m] + ADP[m] + Pi[m] <=> ATP[m] + H+[m] + HCO3-[m] + tiglyl-CoA[m]	EC:6.4.1.4	ENSG00000078070;ENSG00000131844	m	Valine, leucine, and isoleucine metabolism	SBO:0000176				RE2453M		PMID:7059658
HMR_8787		methylmalonyl-CoA[m] => CO2[m] + propanoyl-CoA[m]		ENSG00000103150	m	Valine, leucine, and isoleucine metabolism	SBO:0000176					MMCDm
HMR_3743		CoA[m] + N-arachidonoylglycine[m] <=> arachidonyl-CoA[m] + glycine[m]	EC:2.3.1.13	ENSG00000149124	m	Phenylalanine, tyrosine and tryptophan biosynthesis	SBO:0000176				RE2117M		PMID:10903396;PMID:10079066
HMR_3940		O2[c] + phenylalanine[c] + tetrahydrobiopterin[c] => H2O[c] + dihydrobiopterin[c] + tyrosine[c]	EC:1.14.16.1	ENSG00000171759	c	Phenylalanine, tyrosine and tryptophan biosynthesis	SBO:0000176	r0399		R01795	R01795C	PHE4MO	PMID:3298976;PMID:4074362
HMR_4214		O2[c] + tryptophan[c] => L-formylkynurenine[c]	EC:1.13.11.11;EC:1.13.11.52	ENSG00000151790;ENSG00000188676	c	Phenylalanine, tyrosine and tryptophan biosynthesis	SBO:0000176	r0169		R00678	R00678C	TRPO2	PMID:10564724;PMID:446865;PMID:7514170
HMR_4216		H2O[c] + L-formylkynurenine[c] => formate[c] + kynurenine[c]	EC:3.5.1.49;EC:3.5.1.9	ENSG00000183077	c	Phenylalanine, tyrosine and tryptophan biosynthesis	SBO:0000176	r0454		R01958	R01958C	FKYNH
HMR_4218		H2O[c] + L-formylkynurenine[c] => alanine[c] + formylanthranilate[c]	EC:3.7.1.3	ENSG00000115919	c	Phenylalanine, tyrosine and tryptophan biosynthesis	SBO:0000176	r0646		R03936	R03936C	LFORKYNHYD	PMID:11354681;PMID:162555;PMID:17334708;PMID:1772066;UNIPROT:Q16719
HMR_4219		H2O[c] + formylanthranilate[c] => anthranilate[c] + formate[c]	EC:3.5.1.9	ENSG00000183077	c	Phenylalanine, tyrosine and tryptophan biosynthesis	SBO:0000176	r0239		R00988	R00988C		PMID:4140137;PMID:4190298
HMR_4220		H+[c] + NADPH[c] + O2[c] + kynurenine[c] => 3-hydroxy-L-kynurenine[c] + H2O[c] + NADP+[c]	EC:1.14.13.9	ENSG00000117009	c	Phenylalanine, tyrosine and tryptophan biosynthesis	SBO:0000176	r0455		R01960	R01960C	KYN3OX
HMR_4222		AKG[c] + kynurenine[c] <=> 4-hydroxy-2-quinolinecarboxylic acid[c] + H2O[c] + glutamate[c]	EC:2.6.1.7	ENSG00000109576;ENSG00000137944;ENSG00000171097	c	Phenylalanine, tyrosine and tryptophan biosynthesis	SBO:0000176				RE1233C		PMID:10756023;PMID:10756023
HMR_4224		H2O[c] + kynurenine[c] => alanine[c] + anthranilate[c]	EC:3.7.1.3	ENSG00000115919	c	Phenylalanine, tyrosine and tryptophan biosynthesis	SBO:0000176	r0238		R00987	R00987C	KYN	PMID:12850267;PMID:2243296;PMID:2732805;PMID:377059;PMID:501446;PMID:6027578;PMID:6466295
HMR_4225		3-hydroxy-L-kynurenine[c] + H2O[c] => 3-hydroxyanthranilate[c] + alanine[c]	EC:3.7.1.3	ENSG00000115919	c	Phenylalanine, tyrosine and tryptophan biosynthesis	SBO:0000176	r0563		R02668	R02668C	HKYNH
HMR_4227		2 3-hydroxyanthranilate[c] + 4 O2[c] => 2 H+[c] + 2 H2O2[c] + 2 O2-[c] + cinnavalininate[c]	EC:1.11.1.6	ENSG00000121691	c	Phenylalanine, tyrosine and tryptophan biosynthesis	SBO:0000176			R02670
HMR_4231		2-amino-3-carboxymuconate semialdehyde[c] => 2-aminomuconate semialdehyde[c] + CO2[c]	EC:4.1.1.45	ENSG00000153086	c	Phenylalanine, tyrosine and tryptophan biosynthesis	SBO:0000176	r0676		R04323	R04323C	PCLAD	PMID:12140278
HMR_4232		2-aminomuconate semialdehyde[c] <=> H2O[c] + picolinic acid[c]			c	Phenylalanine, tyrosine and tryptophan biosynthesis	SBO:0000176				RE0549C		PMID:9291104
HMR_4233		2-aminomuconate semialdehyde[c] + H2O[c] + NAD+[c] => 2-aminomuconate[c] + H+[c] + NADH[c]	EC:1.2.1.32		c	Phenylalanine, tyrosine and tryptophan biosynthesis	SBO:0000176	r0645		R03889
HMR_4235		2-aminomuconate[c] + H+[c] + H2O[c] + NADPH[c] => 2-oxoadipate[c] + NADP+[c] + NH3[c]	EC:1.5.1.-		c	Phenylalanine, tyrosine and tryptophan biosynthesis	SBO:0000176	r0449		R01938		AMCOXO
HMR_4242		glutaryl-CoA[m] + ubiquinone[m] => CO2[m] + crotonyl-CoA[m] + ubiquinol[m]	EC:1.3.99.7	ENSG00000105607	m	Phenylalanine, tyrosine and tryptophan biosynthesis	SBO:0000176	r0541		R02487	R02487M		PMID:3081514
HMR_4243		FAD[m] + glutaryl-CoA[m] => CO2[m] + FADH2[m] + crotonyl-CoA[m]		ENSG00000105607	m	Phenylalanine, tyrosine and tryptophan biosynthesis	SBO:0000176					GCOADrm
HMR_4244		3-hydroxy-L-kynurenine[c] + AKG[c] => 4-(2-amino-3-hydroxyphenyl)-2,4-dioxobutanoate[c] + glutamate[c]	EC:2.6.1.7	ENSG00000109576;ENSG00000137944;ENSG00000171097	c	Phenylalanine, tyrosine and tryptophan biosynthesis	SBO:0000176	r0662		R04171	R04171C	3HKYNAKGAT	PMID:1017797;UNIPROT:Q16773;UNIPROT:Q8N5Z0
HMR_4245		4-(2-amino-3-hydroxyphenyl)-2,4-dioxobutanoate[c] => H2O[c] + xanthurenate[c]			c	Phenylalanine, tyrosine and tryptophan biosynthesis	SBO:0000176	r0647		R03954			PMID:18124509;PMID:6027578
HMR_4246		3-hydroxy-L-kynurenine[c] + AKG[c] => H2O[c] + glutamate[c] + xanthurenate[c]	EC:2.6.1.7	ENSG00000109576;ENSG00000137944;ENSG00000171097	c	Phenylalanine, tyrosine and tryptophan biosynthesis	SBO:0000176				RE2349C		PMID:10559215;PMID:8908429
HMR_4248		oxo-xanthurenate[c] <=> xanthurenate[c]			c	Phenylalanine, tyrosine and tryptophan biosynthesis	SBO:0000176				RE2594C		PMID:8986443;PMID:8908429
HMR_6707		tryptophan[c] => CO2[c] + tryptamine[c]	EC:4.1.1.28	ENSG00000132437	c	Phenylalanine, tyrosine and tryptophan biosynthesis	SBO:0000176			R00685
HMR_6708		1-(1,2,3,4,5-pentahydroxypent-1-yl)-1,2,3,4-tetrahydro-beta-carboline-3-carboxylate[c] + H2O[c] <=> mannose[c] + tryptophan[c]			c	Phenylalanine, tyrosine and tryptophan biosynthesis	SBO:0000176				RE2476C		PMID:10493906
HMR_6709		2 H+[c] + H2O[c] + beta-carboline[c] <=> tryptophan[c]			c	Phenylalanine, tyrosine and tryptophan biosynthesis	SBO:0000176				RE2475C
HMR_6710		SAM[c] + beta-carboline[c] => SAH[c] + harman[c]	EC:2.1.1.-	ENSG00000029639;ENSG00000068438;ENSG00000071462;ENSG00000100462;ENSG00000100483;ENSG00000103037;ENSG00000110871;ENSG00000111218;ENSG00000114735;ENSG00000123427;ENSG00000126457;ENSG00000129282;ENSG00000130305;ENSG00000132275;ENSG00000132600;ENSG00000137574;ENSG00000137760;ENSG00000139780;ENSG00000142453;ENSG00000144401;ENSG00000145388;ENSG00000146834;ENSG00000150456;ENSG00000156239;ENSG00000162623…	c	Phenylalanine, tyrosine and tryptophan biosynthesis	SBO:0000176				RE2477C		PMID:1528988
HMR_6711		SAM[c] + tryptamine[c] => N-methyltryptamine[c] + SAH[c]	EC:2.1.1.49	ENSG00000241644	c	Phenylalanine, tyrosine and tryptophan biosynthesis	SBO:0000176			R02174
HMR_6712		1,2,3,4-tetrahydro-beta-carboline[c] + H2O[c] <=> formaldehyde[c] + tryptamine[c]			c	Phenylalanine, tyrosine and tryptophan biosynthesis	SBO:0000176				RE2128C		PMID:8891913
HMR_6713		H2O[c] + O2[c] + tryptamine[c] => H2O2[c] + NH3[c] + indole-3-acetaldehyde[c]	EC:1.4.3.4;EC:1.4.3.22	ENSG00000002726;ENSG00000069535;ENSG00000189221	c	Phenylalanine, tyrosine and tryptophan biosynthesis	SBO:0000176			R02173
HMR_6714		H2O[c] + NAD+[c] + indole-3-acetaldehyde[c] => H+[c] + NADH[c] + indoleacetate[c]	EC:1.2.1.3	ENSG00000072210;ENSG00000111275;ENSG00000137124;ENSG00000143149;ENSG00000164904	c	Phenylalanine, tyrosine and tryptophan biosynthesis	SBO:0000176			R02678
HMR_6715		SAM[c] + indoleacetate[c] => SAH[c] + methyl-indole-3-acetate[c]	EC:2.1.1.6	ENSG00000093010	c	Phenylalanine, tyrosine and tryptophan biosynthesis	SBO:0000176				RE2133C		PMID:8527006
HMR_6716		5-hydroxy-L-tryptophan[c] + O2[c] => 5-hydroxy-N-formylkynurenine[c]	EC:1.13.11.52	ENSG00000188676	c	Phenylalanine, tyrosine and tryptophan biosynthesis	SBO:0000176			R02702
HMR_6717		5-hydroxy-N-formylkynurenine[c] + H2O[c] => 5-hydroxykynurenine[c] + formate[c]	EC:3.5.1.9	ENSG00000183077	c	Phenylalanine, tyrosine and tryptophan biosynthesis	SBO:0000176			R04911
HMR_6718		5-hydroxykynurenine[c] => 5-hydroxykynurenamine[c] + CO2[c]	EC:4.1.1.28	ENSG00000132437	c	Phenylalanine, tyrosine and tryptophan biosynthesis	SBO:0000176			R04909
HMR_6719		5-hydroxykynurenamine[c] + O2[c] => 4,6-dihydroxyquinoline[c] + H2O2[c] + NH3[c]	EC:1.4.3.4	ENSG00000069535;ENSG00000189221	c	Phenylalanine, tyrosine and tryptophan biosynthesis	SBO:0000176			R04908		5HXKYNOXDA
HMR_6720		2 H+[c] + UDP-glucuronate[c] + kynurenine[c] => 3-hydroxykynurenine-O-beta-D-glucoside[c] + UDP[c]			c	Phenylalanine, tyrosine and tryptophan biosynthesis	SBO:0000176
HMR_6721		3-hydroxykynurenine-O-beta-D-glucoside[c] + H+[c] + NADH[c] => 4-(2-amino-3-hydroxyphenyl)-4-oxobutanoic acid-O-glucoside[c] + NAD+[c] + NH3[c]	EC:3.5.4-		c	Phenylalanine, tyrosine and tryptophan biosynthesis	SBO:0000176				RE2442C		PMID:10409626
HMR_6722		3-hydroxykynurenine-O-beta-D-glucoside[c] + AKG[c] <=> H2O[c] + glutamate[c] + xanthurenate-8-O-beta-D-glucoside[c]	EC:2.6.1.-	ENSG00000169154	c	Phenylalanine, tyrosine and tryptophan biosynthesis	SBO:0000176				RE2596C		PMID:10409626
HMR_6723		3-hydroxykynurenine-O-beta-D-glucoside[c] + GSH[c] => H2O[c] + glutathionyl-3-hydroxykynurenine glucoside[c]	EC:2.5.1.18	ENSG00000008394;ENSG00000065621;ENSG00000084207;ENSG00000100577;ENSG00000134184;ENSG00000134201;ENSG00000134202;ENSG00000143198;ENSG00000148834;ENSG00000168765;ENSG00000170899;ENSG00000184674;ENSG00000197448;ENSG00000213366	c	Phenylalanine, tyrosine and tryptophan biosynthesis	SBO:0000176				RE2443C		PMID:10409626
HMR_6725		AKG[c] + phenylalanine[c] <=> glutamate[c] + phenylpyruvate[c]		ENSG00000120053;ENSG00000125166;ENSG00000198650	c	Phenylalanine, tyrosine and tryptophan biosynthesis	SBO:0000176					PHETA1
HMR_6726		O2[c] + phenylpyruvate[c] => 2-hydroxyphenylacetate[c] + CO2[c]		ENSG00000158104	c	Phenylalanine, tyrosine and tryptophan biosynthesis	SBO:0000176					HPPDO2
HMR_6728		O2[c] + tetrahydrobiopterin[c] + tyrosine[c] => H2O[c] + L-dopa[c] + dihydrobiopterin[c]	EC:1.14.16.2	ENSG00000180176	c	Phenylalanine, tyrosine and tryptophan biosynthesis	SBO:0000176			R01815		TYRMOX
HMR_6729		2 H+[c] + O2[c] + tyrosine[c] => H2O[c] + L-dopa[c]	EC:1.14.18.1	ENSG00000077498	c	Phenylalanine, tyrosine and tryptophan biosynthesis	SBO:0000176			R00731		TYRMOX
HMR_6730		L-dopa[c] + SAM[c] => 3-O-methyldopa[c] + SAH[c]	EC:2.1.1.6	ENSG00000093010	c	Phenylalanine, tyrosine and tryptophan biosynthesis	SBO:0000176				RE2122C		PMID:12075857
HMR_6731		L-dopa[c] => CO2[c] + dopamine[c]	EC:4.1.1.28	ENSG00000132437	c	Phenylalanine, tyrosine and tryptophan biosynthesis	SBO:0000176			R02080
HMR_6734		H2O[c] + salsolinol[c] <=> acetaldehyde[c] + dopamine[c]			c	Phenylalanine, tyrosine and tryptophan biosynthesis	SBO:0000176				RE1918C		PMID:8891913;PMID:10556560;PMID:8891913;PMID:10556560;PMID:8891913;PMID:10556560
HMR_6735		SAM[c] + salsolinol[c] => SAH[c] + salsoline[c]	EC:2.1.1.6	ENSG00000093010	c	Phenylalanine, tyrosine and tryptophan biosynthesis	SBO:0000176				RE1922C		PMID:8891913;PMID:10556560;PMID:8891913;PMID:10556560;PMID:10556560;PMID:8891913;PMID:8891913;PMID:10556560
HMR_6736		SAM[c] + salsolinol[c] => N-methylsalsolinol[c] + SAH[c]	EC:2.1.1.6	ENSG00000093010	c	Phenylalanine, tyrosine and tryptophan biosynthesis	SBO:0000176				RE1923C		PMID:10556560;PMID:8891913;PMID:10556560;PMID:8891913;PMID:10556560;PMID:8891913;PMID:10556560;PMID:8891913
HMR_6737		SAM[c] + salsolinol[c] => (R)-1,2-dimethyl-5,6-dihydroxy-tetrahydroisoquinoline[c] + SAH[c]	EC:2.1.1.-	ENSG00000029639;ENSG00000068438;ENSG00000071462;ENSG00000100462;ENSG00000100483;ENSG00000103037;ENSG00000110871;ENSG00000111218;ENSG00000114735;ENSG00000123427;ENSG00000126457;ENSG00000129282;ENSG00000130305;ENSG00000132275;ENSG00000132600;ENSG00000137574;ENSG00000137760;ENSG00000139780;ENSG00000142453;ENSG00000144401;ENSG00000145388;ENSG00000146834;ENSG00000150456;ENSG00000156239;ENSG00000162623…	c	Phenylalanine, tyrosine and tryptophan biosynthesis	SBO:0000176				RE2384C		PMID:11008878
HMR_6738		H2O[c] + salsolinol-1-carboxylate[c] <=> dopamine[c] + pyruvate[c]			c	Phenylalanine, tyrosine and tryptophan biosynthesis	SBO:0000176				RE1919C		PMID:10556560;PMID:10556560;PMID:8891914;PMID:8891914;PMID:8891914;PMID:10556560
HMR_6739		SAM[c] + salsolinol-1-carboxylate[c] => SAH[c] + salsoline-1-carboxylate[c]	EC:2.1.1.6	ENSG00000093010	c	Phenylalanine, tyrosine and tryptophan biosynthesis	SBO:0000176				RE1920C		PMID:8891913;PMID:10556560;PMID:10556560;PMID:8891913;PMID:10556560;PMID:10556560;PMID:8891913;PMID:8891913
HMR_6740		salsolinol-1-carboxylate[c] => 1,2-dehydrosalsolinol[c] + CO2[c] + 2 H+[c]	EC:4.1.1.28	ENSG00000132437	c	Phenylalanine, tyrosine and tryptophan biosynthesis	SBO:0000176				RE1921C		PMID:10556560;PMID:8891913;PMID:10556560;PMID:8891913;PMID:10556560;PMID:8891913;PMID:10556560;PMID:8891913
HMR_6742		4,6,7-trihydroxy-1,2,3,4-tetrahydroisoquinoline[c] + H2O[c] <=> formaldehyde[c] + noradrenaline[c]			c	Phenylalanine, tyrosine and tryptophan biosynthesis	SBO:0000176				RE2132C		PMID:8891913
HMR_6743		SAM[c] + noradrenaline[c] => SAH[c] + adrenaline[c]	EC:2.1.1.28	ENSG00000141744	c	Phenylalanine, tyrosine and tryptophan biosynthesis	SBO:0000176			R02533
HMR_6744		H2O[c] + N-methyl-4,6,7-trihydroxy-1,2,3,4-tetrahydroisoquinoline[c] <=> adrenaline[c] + formaldehyde[c]			c	Phenylalanine, tyrosine and tryptophan biosynthesis	SBO:0000176				RE2131C		PMID:8891913
HMR_6745		H2O[c] + O2[c] + adrenaline[c] => 3,4-dihydroxymandelaldehyde[c] + H2O2[c] + methylamine[c]	EC:1.4.3.4	ENSG00000069535;ENSG00000189221	c	Phenylalanine, tyrosine and tryptophan biosynthesis	SBO:0000176			R02919
HMR_6746		SAM[c] + adrenaline[c] => L-metanephrine[c] + SAH[c]	EC:2.1.1.6	ENSG00000093010	c	Phenylalanine, tyrosine and tryptophan biosynthesis	SBO:0000176			R02920
HMR_6747		H2O[c] + L-metanephrine[c] + O2[c] => 3-methoxy-4-hydroxyphenylglycolaldehyde[c] + H2O2[c] + methylamine[c]	EC:1.4.3.4	ENSG00000069535;ENSG00000189221	c	Phenylalanine, tyrosine and tryptophan biosynthesis	SBO:0000176			R04894
HMR_6748		3-methoxy-4-hydroxyphenylglycolaldehyde[c] + H2O[c] + NAD+[c] => H+[c] + NADH[c] + vanillylmandelate[c]	EC:1.2.1.5	ENSG00000006534;ENSG00000132746;ENSG00000184254	c	Phenylalanine, tyrosine and tryptophan biosynthesis	SBO:0000176	r0756		R04891	R04891C		PMID:17379813;PMID:18621017
HMR_6749		3-methoxy-4-hydroxyphenylglycolaldehyde[c] + H2O[c] + NADP+[c] <=> H+[c] + NADPH[c] + vanillylmandelate[c]	EC:1.2.1.5	ENSG00000006534;ENSG00000132746;ENSG00000184254	c	Phenylalanine, tyrosine and tryptophan biosynthesis	SBO:0000176	r0757		R04892	R04892C		PMID:17379813;PMID:18621017
HMR_6750		SAM[c] + noradrenaline[c] => SAH[c] + normetanephrine[c]	EC:2.1.1.6	ENSG00000093010	c	Phenylalanine, tyrosine and tryptophan biosynthesis	SBO:0000176			R02534
HMR_6751		H2O[c] + O2[c] + normetanephrine[c] => 3-methoxy-4-hydroxyphenylglycolaldehyde[c] + H2O2[c] + NH3[c]	EC:1.4.3.4	ENSG00000069535;ENSG00000189221	c	Phenylalanine, tyrosine and tryptophan biosynthesis	SBO:0000176			R04893		MAOLNOR
HMR_6752		H2O[c] + O2[c] + noradrenaline[c] => 3,4-dihydroxymandelaldehyde[c] + H2O2[c] + NH3[c]	EC:1.4.3.4	ENSG00000069535;ENSG00000189221	c	Phenylalanine, tyrosine and tryptophan biosynthesis	SBO:0000176			R02532		41R2A1H12BOOX
HMR_6753		3,4-dihydroxymandelaldehyde[c] + H2O[c] + NAD+[c] => 3,4-dihydroxymandelate[c] + H+[c] + NADH[c]	EC:1.2.1.5	ENSG00000006534;ENSG00000132746;ENSG00000184254	c	Phenylalanine, tyrosine and tryptophan biosynthesis	SBO:0000176	r0752		R04882	R04882C		PMID:10424772;PMID:11958479;PMID:3466164
HMR_6754		3,4-dihydroxymandelaldehyde[c] + H2O[c] + NADP+[c] <=> 3,4-dihydroxymandelate[c] + H+[c] + NADPH[c]	EC:1.2.1.5	ENSG00000006534;ENSG00000132746;ENSG00000184254	c	Phenylalanine, tyrosine and tryptophan biosynthesis	SBO:0000176	r0753		R04883	R04883C		PMID:11790142;PMID:12604221
HMR_6755		3,4-dihydroxymandelate[c] + SAM[c] <=> SAH[c] + vanillylmandelate[c]	EC:2.1.1.6	ENSG00000093010	c	Phenylalanine, tyrosine and tryptophan biosynthesis	SBO:0000176			R04887
HMR_6756		3,4-dihydroxymandelaldehyde[c] + H+[c] + NADH[c] <=> 3,4-dihydroxyphenylethyleneglycol[c] + NAD+[c]	EC:1.1.1.1	ENSG00000147576;ENSG00000172955;ENSG00000187758;ENSG00000196344;ENSG00000196616;ENSG00000197894	c	Phenylalanine, tyrosine and tryptophan biosynthesis	SBO:0000176			R04880
HMR_6757		3,4-dihydroxyphenylethyleneglycol[c] + SAM[c] => 3-methoxy-4-hydroxyphenylethyleneglycol[c] + SAH[c]	EC:2.1.1.6	ENSG00000093010	c	Phenylalanine, tyrosine and tryptophan biosynthesis	SBO:0000176			R04881
HMR_6758		H2O[c] + O2[c] + dopamine[c] => 3,4-dihydroxyphenylacetaldehyde[c] + H2O2[c] + NH3[c]	EC:1.4.3.4;EC:1.4.3.6;EC:1.4.3.21	ENSG00000002726;ENSG00000069535;ENSG00000131471;ENSG00000131480;ENSG00000189221	c	Phenylalanine, tyrosine and tryptophan biosynthesis	SBO:0000176			R04300		42A12BOOX
HMR_6759		3,4-dihydroxyphenylacetaldehyde[c] + dopamine[c] <=> H2O[c] + norlaudanosoline[c]	EC:4.2.1.78		c	Phenylalanine, tyrosine and tryptophan biosynthesis	SBO:0000176			R04084	RE1927C		PMID:8891913;PMID:10556560;PMID:8891913;PMID:8891913;PMID:10556560;PMID:10556560
HMR_6760		3,4-dihydroxyphenylacetaldehyde[c] + H2O[c] + NAD+[c] => 3,4-dihydroxyphenylacetate[c] + H+[c] + NADH[c]	EC:1.2.1.5	ENSG00000006534;ENSG00000132746;ENSG00000184254	c	Phenylalanine, tyrosine and tryptophan biosynthesis	SBO:0000176			R03300
HMR_6761		3,4-dihydroxyphenylacetaldehyde[c] + H2O[c] + NADP+[c] <=> 3,4-dihydroxyphenylacetate[c] + H+[c] + NADPH[c]	EC:1.2.1.5	ENSG00000006534;ENSG00000132746;ENSG00000184254	c	Phenylalanine, tyrosine and tryptophan biosynthesis	SBO:0000176			R03302
HMR_6762		3,4-dihydroxyphenylacetate[c] + SAM[c] => SAH[c] + homovanillate[c]	EC:2.1.1.6	ENSG00000093010	c	Phenylalanine, tyrosine and tryptophan biosynthesis	SBO:0000176			R03304
HMR_6763		SAM[c] + dopamine[c] => 3-methoxytyramine[c] + SAH[c]	EC:2.1.1.6	ENSG00000093010	c	Phenylalanine, tyrosine and tryptophan biosynthesis	SBO:0000176			R04301
HMR_6764		3-methoxytyramine[c] + H2O[c] + O2[c] => 3-methoxy-4-hydroxyphenylacetaldehyde[c] + H2O2[c] + NH3[c]	EC:1.4.3.4	ENSG00000069535;ENSG00000189221	c	Phenylalanine, tyrosine and tryptophan biosynthesis	SBO:0000176			R04890		3MOXTYROX
HMR_6765		3-methoxytyramine[c] + acetaldehyde[c] <=> H2O[c] + N-methylsalsolinol[c]			c	Phenylalanine, tyrosine and tryptophan biosynthesis	SBO:0000176				RE1925C		PMID:8891913;PMID:10556560;PMID:8891913;PMID:8891913;PMID:10556560;PMID:10556560
HMR_6766		3-methoxy-4-hydroxyphenylacetaldehyde[c] + H2O[c] + NAD+[c] => H+[c] + NADH[c] + homovanillate[c]	EC:1.2.1.5	ENSG00000006534;ENSG00000132746;ENSG00000184254	c	Phenylalanine, tyrosine and tryptophan biosynthesis	SBO:0000176	r0754		R04888	R04888C		PMID:17379813;PMID:18621017
HMR_6767		3-methoxy-4-hydroxyphenylacetaldehyde[c] + H2O[c] + NADP+[c] <=> H+[c] + NADPH[c] + homovanillate[c]	EC:1.2.1.5	ENSG00000006534;ENSG00000132746;ENSG00000184254	c	Phenylalanine, tyrosine and tryptophan biosynthesis	SBO:0000176	r0755		R04889	R04889C		PMID:1898068
HMR_6768		AKG[c] + tyrosine[c] => 4-hydroxyphenylpyruvate[c] + glutamate[c]	EC:2.6.1.5;EC:2.6.1.57;EC:2.6.1.1	ENSG00000120053;ENSG00000125166;ENSG00000198650	c	Phenylalanine, tyrosine and tryptophan biosynthesis	SBO:0000176	r0183		R00734	R00734C	TYRTA	PMID:15865;PMID:3207426;PMID:4396841;PMID:7719646;PMID:7999802
HMR_6770		H2O[c] + O2[c] + tyrosine[c] => 4-hydroxyphenylpyruvate[c] + H2O2[c] + NH3[c]	EC:1.4.3.2	ENSG00000104951	c	Phenylalanine, tyrosine and tryptophan biosynthesis	SBO:0000176			R00729			PMID:15865;PMID:3207426;PMID:4396841;PMID:7719646;PMID:7999802
HMR_6772		4-hydroxyphenylpyruvate[c] + O2[c] => CO2[c] + homogentisate[c]	EC:1.13.11.27	ENSG00000158104	c	Phenylalanine, tyrosine and tryptophan biosynthesis	SBO:0000176	r0544		R02521	R02521G	HPPDO1	PMID:2014797;PMID:3037254;PMID:4627454
HMR_6774		O2[c] + homogentisate[c] => 4-maleylacetoacetate[c]	EC:1.13.11.5	ENSG00000113924	c	Phenylalanine, tyrosine and tryptophan biosynthesis	SBO:0000176	r0543		R02519	R02519C	HGENDO	PMID:7705358;PMID:9244427
HMR_6776		4-maleylacetoacetate[c] => fumarylacetoacetate[c]	EC:5.2.1.2	ENSG00000100577	c	Phenylalanine, tyrosine and tryptophan biosynthesis	SBO:0000176	r0605		R03181	R03181C	MLACI
HMR_6778		H2O[c] + fumarylacetoacetate[c] => acetoacetate[c] + fumarate[c]	EC:3.7.1.2	ENSG00000103876	c	Phenylalanine, tyrosine and tryptophan biosynthesis	SBO:0000176	r0324		R01364	R01364C	FUMACA	PMID:8364576
HMR_6782		4-hydroxyphenylpyruvate[c] + H+[c] + NADH[c] => 4-hydroxyphenyllactate[c] + NAD+[c]	EC:1.1.1.237		c	Phenylalanine, tyrosine and tryptophan biosynthesis	SBO:0000176
HMR_6783		4-hydroxyphenyllactate[c] + H2O[c] => 4-coumarate[c] + 4 H+[c]			c	Phenylalanine, tyrosine and tryptophan biosynthesis	SBO:0000176
HMR_6784		4-coumarate[c] + ATP[c] + CoA[c] => 4-coumaroyl-CoA[c] + AMP[c] + PPi[c]	EC:6.2.1.12		c	Phenylalanine, tyrosine and tryptophan biosynthesis	SBO:0000176
HMR_6785		4-coumaroyl-CoA[c] + CoA[c] + H2O[c] + NAD+[c] => 4-hydroxybenzoyl-CoA[c] + H+[c] + NADH[c] + acetyl-CoA[c]			c	Phenylalanine, tyrosine and tryptophan biosynthesis	SBO:0000176
HMR_6786		4-hydroxybenzoyl-CoA[c] + H2O[c] => 4-hydroxybenzoate[c] + CoA[c]	EC:3.1.2.23		c	Phenylalanine, tyrosine and tryptophan biosynthesis	SBO:0000176
HMR_6787		tyrosine[c] => CO2[c] + tyramine[c]	EC:4.1.1.28	ENSG00000132437	c	Phenylalanine, tyrosine and tryptophan biosynthesis	SBO:0000176	R00736
HMR_6788		SAM[c] + tyramine[c] => N-methyltyramine[c] + SAH[c]	EC:2.1.1.49;EC:2.1.1.6	ENSG00000093010;ENSG00000241644	c	Phenylalanine, tyrosine and tryptophan biosynthesis	SBO:0000176	R02384			RE2124C		PMID:9813302;PMID:10552930
HMR_6789		H2O[c] + O2[c] + tyramine[c] => 4-hydroxyphenylacetaldehyde[c] + H2O2[c] + NH3[c]	EC:1.4.3.4;EC:1.4.3.21	ENSG00000002726;ENSG00000069535;ENSG00000131471;ENSG00000131480;ENSG00000189221	c	Phenylalanine, tyrosine and tryptophan biosynthesis	SBO:0000176	R02382				TYROXDAc
HMR_6790		4-hydroxyphenylacetaldehyde[c] + H2O[c] + NAD+[c] => 4-hydroxyphenylacetate[c] + H+[c] + NADH[c]	EC:1.2.1.5	ENSG00000006534;ENSG00000132746;ENSG00000184254	c	Phenylalanine, tyrosine and tryptophan biosynthesis	SBO:0000176	R02695
HMR_6791		4-hydroxyphenylacetaldehyde[c] + H2O[c] + NADP+[c] <=> 4-hydroxyphenylacetate[c] + H+[c] + NADPH[c]	EC:1.2.1.5	ENSG00000006534;ENSG00000132746;ENSG00000184254	c	Phenylalanine, tyrosine and tryptophan biosynthesis	SBO:0000176	R02697
HMR_6792		4-hydroxy-3-nitrophenylacetate[c] + 2 H+[c] <=> 4-hydroxyphenylacetate[c] + nitrite[c]			c	Phenylalanine, tyrosine and tryptophan biosynthesis	SBO:0000176				RE2049C		PMID:9586954
HMR_6798		UDP-glucuronate[c] + triiodothyronine[c] => 3,5,3-triiodo-L-thyronine-beta-D-glucuronoside[c] + UDP[c]	EC:2.4.1.17	ENSG00000167165;ENSG00000242515	c	Phenylalanine, tyrosine and tryptophan biosynthesis	SBO:0000176				RE0922C		PMID:7263841;PMID:8405382
HMR_6799		UDP-glucuronate[r] + triiodothyronine[r] => 3,5,3-triiodo-L-thyronine-beta-D-glucuronoside[r] + UDP[r]	EC:2.4.1.17	ENSG00000167165;ENSG00000242515	r	Phenylalanine, tyrosine and tryptophan biosynthesis	SBO:0000176				RE0922R		PMID:7263841;PMID:8405382
HMR_6800		UDP-glucuronate[c] + thyroxine[c] => 3,5,3,5-tetraiodo-L-thyronine-beta-D-glucuronoside[c] + UDP[c]	EC:2.4.1.17	ENSG00000167165;ENSG00000242515	c	Phenylalanine, tyrosine and tryptophan biosynthesis	SBO:0000176				RE0920C		PMID:7263841;PMID:8405382
HMR_6801		UDP-glucuronate[r] + thyroxine[r] => 3,5,3,5-tetraiodo-L-thyronine-beta-D-glucuronoside[r] + UDP[r]	EC:2.4.1.17	ENSG00000167165;ENSG00000242515	r	Phenylalanine, tyrosine and tryptophan biosynthesis	SBO:0000176				RE0920R		PMID:7263841;PMID:8405382
HMR_6802		N-methyltyramine[c] + SAM[c] => SAH[c] + hordenine[c]	EC:2.1.1.-		c	Phenylalanine, tyrosine and tryptophan biosynthesis	SBO:0000176			R03943
HMR_6803		O2[c] + hordenine[c] => H2O[c] + N,N-dimethyldopaminequinone[c]	EC:1.14.18.1	ENSG00000077498	c	Phenylalanine, tyrosine and tryptophan biosynthesis	SBO:0000176				RE3233C		PMID:10620346
HMR_6806		2 H+[c] + N,N-dimethylindoliumolate[c] <=> N,N-dimethyldopaminequinone[c]			c	Phenylalanine, tyrosine and tryptophan biosynthesis	SBO:0000176				RE3263C		PMID:10620346
HMR_6807		6,7-dihydroxy-1,2,3,4-tetrahydroisoquinoline[c] + H2O[c] <=> dopamine[c] + formaldehyde[c]			c	Phenylalanine, tyrosine and tryptophan biosynthesis	SBO:0000176				RE2130C		PMID:8891913
HMR_6808		H2O2[c] + dopamine[c] <=> 2 H2O[c] + dopamine-O-quinone[c]	EC:1.11.1.7	ENSG00000117592;ENSG00000147485	c	Phenylalanine, tyrosine and tryptophan biosynthesis	SBO:0000176				RE3095C		PMID:9164836
HMR_6811		GSH[c] + dopamine-O-quinone[c] => 5-S-glutathionyl-dopamine[c]	EC:2.5.1.18	ENSG00000008394;ENSG00000065621;ENSG00000084207;ENSG00000100577;ENSG00000134184;ENSG00000134201;ENSG00000134202;ENSG00000143198;ENSG00000148834;ENSG00000168765;ENSG00000170899;ENSG00000184674;ENSG00000197448;ENSG00000213366	c	Phenylalanine, tyrosine and tryptophan biosynthesis	SBO:0000176				RE2296C		PMID:9164836;PMID:10903891
HMR_6813		2 H+[c] + H2O[c] + dopaminochrome[c] <=> H2O2[c] + dopamine-O-quinone[c]		ENSG00000115705;ENSG00000117592	c	Phenylalanine, tyrosine and tryptophan biosynthesis	SBO:0000176				RE3096C
HMR_6814		NADPH[c] + dopaminochrome[c] => NADP+[c] + aminochrome-O-semiquinone[c]	EC:1.6.5.5	ENSG00000116791	c	Phenylalanine, tyrosine and tryptophan biosynthesis	SBO:0000176				RE1651C
HMR_6815		GSH[c] + dopaminochrome[c] => 5-S-glutathionyl-aminochrome reduced[c]	EC:2.5.1.18	ENSG00000008394;ENSG00000065621;ENSG00000084207;ENSG00000100577;ENSG00000134184;ENSG00000134201;ENSG00000134202;ENSG00000143198;ENSG00000148834;ENSG00000168765;ENSG00000170899;ENSG00000184674;ENSG00000197448;ENSG00000213366	c	Phenylalanine, tyrosine and tryptophan biosynthesis	SBO:0000176				RE2525C		PMID:9503014;PMID:8307579;PMID:9480897;PMID:9480897;PMID:2034681;PMID:2345169;PMID:2345169;PMID:8276420;PMID:8473333;PMID:1885604;PMID:7587384;PMID:8617495;PMID:7789971;PMID:9396740;PMID:9417084;PMID:8703034;PMID:9278457;PMID:10783391;PMID:12618591;PMID:12618591;PMID:12042665;PMID:12720545;PMID:14742434
HMR_6817		H+[c] + NADPH[c] + dopaminochrome[c] => NADP+[c] + leukoaminochrome[c]	EC:1.6.5.5	ENSG00000116791	c	Phenylalanine, tyrosine and tryptophan biosynthesis	SBO:0000176				RE2526C		PMID:9164836
HMR_6818		adrenaline[c] => 4 H+[c] + adrenochrome[c]			c	Phenylalanine, tyrosine and tryptophan biosynthesis	SBO:0000176				RN0013C
HMR_6819		NADPH[c] + adrenochrome[c] => NADP+[c] + adrenochrome-O-semiquinone[c]	EC:1.6.5.5	ENSG00000116791	c	Phenylalanine, tyrosine and tryptophan biosynthesis	SBO:0000176				RE2520C		PMID:9164836
HMR_6820		GSH[c] + adrenochrome[c] => 5-S-glutathionyl-adrenochrome hydroquinone[c]	EC:2.5.1.18	ENSG00000008394;ENSG00000065621;ENSG00000084207;ENSG00000100577;ENSG00000134184;ENSG00000134201;ENSG00000134202;ENSG00000143198;ENSG00000148834;ENSG00000168765;ENSG00000170899;ENSG00000184674;ENSG00000197448;ENSG00000213366	c	Phenylalanine, tyrosine and tryptophan biosynthesis	SBO:0000176				RE2522C		PMID:9164836;PMID:9038184
HMR_6822		noradrenaline[c] => 4 H+[c] + noradrenochrome[c]			c	Phenylalanine, tyrosine and tryptophan biosynthesis	SBO:0000176				RN0014R
HMR_6823		NADPH[c] + noradrenochrome[c] => NADP+[c] + noradrenochrome-O-semiquinone[c]	EC:1.6.5.5	ENSG00000116791	c	Phenylalanine, tyrosine and tryptophan biosynthesis	SBO:0000176				RE2521C		PMID:9164836
HMR_6824		GSH[c] + noradrenochrome[c] => 5-S-glutathionyl-noradrenochrome hydroquinone[c]	EC:2.5.1.18	ENSG00000008394;ENSG00000065621;ENSG00000084207;ENSG00000100577;ENSG00000134184;ENSG00000134201;ENSG00000134202;ENSG00000143198;ENSG00000148834;ENSG00000168765;ENSG00000170899;ENSG00000184674;ENSG00000197448;ENSG00000213366	c	Phenylalanine, tyrosine and tryptophan biosynthesis	SBO:0000176				RE2523C		PMID:9038184;PMID:9164836
HMR_6826		NADPH[c] + triiodothyronine[c] => 3,3-diiodo-L-thyronine[c] + NADP+[c] + iodide[c]		ENSG00000211448	c	Phenylalanine, tyrosine and tryptophan biosynthesis	SBO:0000176				RE0907C
HMR_6827		NADPH[r] + triiodothyronine[r] => 3,3-diiodo-L-thyronine[r] + NADP+[r] + iodide[r]		ENSG00000211448	r	Phenylalanine, tyrosine and tryptophan biosynthesis	SBO:0000176				RE0907R
HMR_6828		3,3-diiodo-L-thyronine[c] + UDP-glucuronate[c] => 3,3-diiodo-L-thyronine-beta-D-glucuronoside[c] + UDP[c]	EC:2.4.1.17	ENSG00000167165;ENSG00000242515	c	Phenylalanine, tyrosine and tryptophan biosynthesis	SBO:0000176				RE0923C		PMID:7263841
HMR_6829		3,3-diiodo-L-thyronine[c] + PAPS[c] => 3,3-diiodo-L-thyronine-4-O-sulfate[c] + PAP[c]	EC:2.8.2.-	ENSG00000070614;ENSG00000111962;ENSG00000115526;ENSG00000124302;ENSG00000147119;ENSG00000153936;ENSG00000154080;ENSG00000171004;ENSG00000173597;ENSG00000175040;ENSG00000175229;ENSG00000185352;ENSG00000197093	c	Phenylalanine, tyrosine and tryptophan biosynthesis	SBO:0000176				RE0912C		PMID:10199779;PMID:9463486;PMID:8767510;PMID:11397879;PMID:12039030
HMR_6830		3,3-diiodo-L-thyronine[r] + UDP-glucuronate[r] => 3,3-diiodo-L-thyronine-beta-D-glucuronoside[r] + UDP[r]	EC:2.4.1.17	ENSG00000167165;ENSG00000242515	r	Phenylalanine, tyrosine and tryptophan biosynthesis	SBO:0000176				RE0923R		PMID:7263841
HMR_6831		3,3-diiodo-L-thyronine-4-O-sulfate[c] + H2O[c] => 3,3-diiodo-L-thyronine[c] + sulfate[c]	EC:3.1.6.2	ENSG00000101846	c	Phenylalanine, tyrosine and tryptophan biosynthesis	SBO:0000176				RE0908C		PMID:8767510;PMID:2765556;PMID:7263841;PMID:11861502;PMID:3988241
HMR_6834		NADPH[c] + reverse triiodthyronine[c] <=> 3,3-diiodo-L-thyronine[c] + NADP+[c] + iodide[c]		ENSG00000211448	c	Phenylalanine, tyrosine and tryptophan biosynthesis	SBO:0000176				RE2620C
HMR_6835		NADPH[r] + reverse triiodthyronine[r] <=> 3,3-diiodo-L-thyronine[r] + NADP+[r] + iodide[r]		ENSG00000211448	r	Phenylalanine, tyrosine and tryptophan biosynthesis	SBO:0000176				RE2620R
HMR_6836		UDP-glucuronate[c] + reverse triiodthyronine[c] => 3,3,5-triiodo-L-thyronine-beta-D-glucuronoside[c] + UDP[c]	EC:2.4.1.17	ENSG00000167165;ENSG00000242515	c	Phenylalanine, tyrosine and tryptophan biosynthesis	SBO:0000176				RE0921C		PMID:1339448;PMID:7263841;PMID:8405382
HMR_6837		UDP-glucuronate[r] + reverse triiodthyronine[r] => 3,3,5-triiodo-L-thyronine-beta-D-glucuronoside[r] + UDP[r]	EC:2.4.1.17	ENSG00000167165;ENSG00000242515	r	Phenylalanine, tyrosine and tryptophan biosynthesis	SBO:0000176				RE0921R		PMID:1339448;PMID:7263841;PMID:8405382
HMR_6838		PAPS[c] + reverse triiodthyronine[c] => 3,5,3-triiodothyronine-4-sulfate[c] + PAP[c]	EC:2.8.2.-	ENSG00000173597	c	Phenylalanine, tyrosine and tryptophan biosynthesis	SBO:0000176				RE0912C		PMID:10199779;PMID:9463486;PMID:8767510;PMID:11397879;PMID:12039030
HMR_6839		3,5,3-triiodothyronine-4-sulfate[c] + H2O[c] => reverse triiodthyronine[c] + sulfate[c]	EC:3.1.6.2	ENSG00000101846	c	Phenylalanine, tyrosine and tryptophan biosynthesis	SBO:0000176				RE0916C		PMID:3988241;PMID:8767510;PMID:2765556;PMID:7263841;PMID:11861502
HMR_6840		NADPH[c] + triiodothyronine[c] <=> 3,5-diiodo-L-thyronine[c] + NADP+[c] + iodide[c]		ENSG00000211448	c	Phenylalanine, tyrosine and tryptophan biosynthesis	SBO:0000176				RE2621C
HMR_6841		NADPH[r] + triiodothyronine[r] <=> 3,5-diiodo-L-thyronine[r] + NADP+[r] + iodide[r]		ENSG00000211448	r	Phenylalanine, tyrosine and tryptophan biosynthesis	SBO:0000176				RE2621R
HMR_6842		3,5-diiodo-L-thyronine[c] + UDP-glucuronate[c] => 3,5-diiodo-L-thyronine-beta-D-glucuronoside[c] + UDP[c]	EC:2.4.1.17	ENSG00000167165;ENSG00000242515	c	Phenylalanine, tyrosine and tryptophan biosynthesis	SBO:0000176				RE0919C		PMID:3988241;PMID:7263841;PMID:8333863
HMR_6843		3,5-diiodo-L-thyronine[r] + UDP-glucuronate[r] => 3,5-diiodo-L-thyronine-beta-D-glucuronoside[r] + UDP[r]	EC:2.4.1.17	ENSG00000167165;ENSG00000242515	r	Phenylalanine, tyrosine and tryptophan biosynthesis	SBO:0000176				RE0919R		PMID:3988241;PMID:7263841;PMID:8333863
HMR_6844		3,5-diiodo-L-thyronine[c] + PAPS[c] => 3,5-diiodo-L-thyronine-4-O-sulfate[c] + PAP[c]	EC:2.8.2.-	ENSG00000173597	c	Phenylalanine, tyrosine and tryptophan biosynthesis	SBO:0000176				RE0912C		PMID:10199779;PMID:9463486;PMID:8767510;PMID:11397879;PMID:12039030
HMR_6845		3,5-diiodo-L-thyronine-4-O-sulfate[c] + H2O[c] => 3,5-diiodo-L-thyronine[c] + sulfate[c]	EC:3.1.6.2	ENSG00000101846	c	Phenylalanine, tyrosine and tryptophan biosynthesis	SBO:0000176				RE0916C		PMID:3988241;PMID:8767510;PMID:2765556;PMID:7263841;PMID:11861502
HMR_6848		3,5-diiodo-L-thyronine[c] + NADPH[c] <=> 3-monoiodo-L-thyronine[c] + NADP+[c] + iodide[c]		ENSG00000211448	c	Phenylalanine, tyrosine and tryptophan biosynthesis	SBO:0000176				RE0917C
HMR_6849		3,5-diiodo-L-thyronine[r] + NADPH[r] <=> 3-monoiodo-L-thyronine[r] + NADP+[r] + iodide[r]		ENSG00000211448	r	Phenylalanine, tyrosine and tryptophan biosynthesis	SBO:0000176				RE0917R
HMR_6850		3-monoiodo-L-thyronine[c] + PAPS[c] => 3-monoiodo-L-thyronine-4-O-sulfate[c] + PAP[c]	EC:2.8.2.-	ENSG00000173597	c	Phenylalanine, tyrosine and tryptophan biosynthesis	SBO:0000176				RE0912C		PMID:10199779;PMID:9463486;PMID:8767510;PMID:11397879;PMID:12039030
HMR_6851		3-monoiodo-L-thyronine-4-O-sulfate[c] + H2O[c] => 3-monoiodo-L-thyronine[c] + sulfate[c]	EC:3.1.6.2	ENSG00000101846	c	Phenylalanine, tyrosine and tryptophan biosynthesis	SBO:0000176				RE0918C		PMID:3988241;PMID:8767510;PMID:2765556;PMID:7263841;PMID:11861502
HMR_6854		NADPH[c] + thyroxine[c] <=> NADP+[c] + iodide[c] + triiodothyronine[c]	EC:1.97.1.10	ENSG00000211448	c	Phenylalanine, tyrosine and tryptophan biosynthesis	SBO:0000176			R03734
HMR_6855		NADPH[r] + thyroxine[r] <=> NADP+[r] + iodide[r] + triiodothyronine[r]	EC:1.97.1.10	ENSG00000211448	r	Phenylalanine, tyrosine and tryptophan biosynthesis	SBO:0000176
HMR_6874		O2[c] + tyrosine[c] => H2O[c] + L-dopaquinone[c]	EC:1.14.18.1	ENSG00000077498	c	Phenylalanine, tyrosine and tryptophan biosynthesis	SBO:0000176			R02078
HMR_6875		2-carboxy-2,3-dihydro-5,6-dihydroxyindole[c] <=> L-dopaquinone[c]	spontaneous		c	Phenylalanine, tyrosine and tryptophan biosynthesis	SBO:0000176			R02962			PMID:11744399
HMR_6876		2-carboxy-2,3-dihydro-5,6-dihydroxyindole[c] + L-dopaquinone[c] <=> L-dopa[c] + L-dopachrome[c]	spontaneous		c	Phenylalanine, tyrosine and tryptophan biosynthesis	SBO:0000176			R03672			PMID:11744399
HMR_6877		5-S-cysteinyldopa[c] <=> L-dopaquinone[c] + cysteine[c]			c	Phenylalanine, tyrosine and tryptophan biosynthesis	SBO:0000176			R08848	RE1915C		PMID:8931873;PMID:8819121;PMID:8819121;PMID:8931873;PMID:8819121;PMID:8931873
HMR_6878		5-(S-L-cysteinyl)-dopaquinone[c] + L-dopa[c] <=> 5-S-cysteinyldopa[c] + L-dopaquinone[c]			c	Phenylalanine, tyrosine and tryptophan biosynthesis	SBO:0000176				RE1917C		PMID:10903891;PMID:10903891;PMID:10903891
HMR_6879		1,4-benzothiazine-O-quinonimine[c] + H2O[c] <=> 5-(S-L-cysteinyl)-dopaquinone[c]			c	Phenylalanine, tyrosine and tryptophan biosynthesis	SBO:0000176				RE2026C		PMID:10490271;PMID:10806337
HMR_6880		1,4-benzothiazine-O-quinonimine[c] + 5-S-cysteinyldopa[c] <=> 3,4-dihydro-1,4-benzothiazine-3-carboxylate[c] + 5-(S-L-cysteinyl)-dopaquinone[c]			c	Phenylalanine, tyrosine and tryptophan biosynthesis	SBO:0000176				RE2027C		PMID:10490271;PMID:10806337
HMR_6881		3,4-dihydro-1,4-benzothiazine-3-carboxylate[c] => CO2[c] + 2 H+[c] + benzothiazine[c]			c	Phenylalanine, tyrosine and tryptophan biosynthesis	SBO:0000176				RE2028C		PMID:10806337;PMID:10490271
HMR_6882		3,5-dihydroxy-3,4-dihydro-1,4-benzothiazine[c] <=> H2O[c] + benzothiazine[c]			c	Phenylalanine, tyrosine and tryptophan biosynthesis	SBO:0000176				RE2029C		PMID:10806337;PMID:10490271
HMR_6883		GSH[c] + L-dopaquinone[c] => 5-S-glutathionyl-L-dopa[c]	EC:2.5.1.18	ENSG00000008394;ENSG00000065621;ENSG00000084207;ENSG00000100577;ENSG00000134184;ENSG00000134201;ENSG00000134202;ENSG00000143198;ENSG00000148834;ENSG00000168765;ENSG00000170899;ENSG00000184674;ENSG00000197448;ENSG00000213366	c	Phenylalanine, tyrosine and tryptophan biosynthesis	SBO:0000176				RE1916C		PMID:10903891;PMID:10903891;PMID:10903891;PMID:10903891
HMR_6885		L-dopachrome[c] + NADPH[c] => NADP+[c] + dopachrome-O-semiquinone[c]	EC:1.6.5.5	ENSG00000116791	c	Phenylalanine, tyrosine and tryptophan biosynthesis	SBO:0000176				RE1653C		PMID:12582999;PMID:10903891;PMID:10903891;PMID:12582999;PMID:10903891;PMID:12582999;PMID:10903891;PMID:12582999
HMR_6886		GSH[c] + L-dopachrome[c] => 5-S-glutathionyl-dopachrome hydroquinone[c]	EC:2.5.1.18	ENSG00000008394;ENSG00000065621;ENSG00000084207;ENSG00000100577;ENSG00000134184;ENSG00000134201;ENSG00000134202;ENSG00000143198;ENSG00000148834;ENSG00000168765;ENSG00000170899;ENSG00000184674;ENSG00000197448;ENSG00000213366	c	Phenylalanine, tyrosine and tryptophan biosynthesis	SBO:0000176				RE2524C		PMID:10903891
HMR_7628		O2[c] + phenylalanine[c] => 2-phenylacetamide[c] + CO2[c] + H2O[c]	EC:1.11.1.7	ENSG00000117592;ENSG00000147485	c	Phenylalanine, tyrosine and tryptophan biosynthesis	SBO:0000176			R00698
HMR_8539		O2[c] + phenylalanine[c] + tetrahydrobiopterin[c] => 4alpha-hydroxytetrahydrobiopterin[c] + tyrosine[c]		ENSG00000171759	c	Phenylalanine, tyrosine and tryptophan biosynthesis	SBO:0000176					PHETHPTOX2
HMR_3875		ATP[c] + H2O[c] + methionine[c] => PPi[c] + Pi[c] + SAM[c]	EC:2.5.1.6	ENSG00000038274;ENSG00000151224;ENSG00000168906	c	Cysteine and methionine metabolism	SBO:0000176	r0042		R00177	R00177C	METAT	PMID:7213623
HMR_3877		H2O[c] + SAH[c] => adenosine[c] + homocysteine[c]	EC:3.3.1.1	ENSG00000101444;ENSG00000158467;ENSG00000168710	c	Cysteine and methionine metabolism	SBO:0000176	r0053		R00192	R00192C	AHC	PMID:8093102
HMR_3879		homocysteine[c] + serine[c] => H2O[c] + L-cystathionine[c]	EC:4.2.1.22	ENSG00000160200	c	Cysteine and methionine metabolism	SBO:0000176	r0314		R01290	R01290C	CYSTS	PMID:681363
HMR_3881		H2O[c] + L-cystathionine[c] => 2-oxobutyrate[c] + NH3[c] + cysteine[c]	EC:4.4.1.1	ENSG00000116761	c	Cysteine and methionine metabolism	SBO:0000176	r0241		R01001	R01001C	CYSTGL	PMID:10212249;PMID:629532
HMR_3912		AKG[c] + cysteine[c] <=> glutamate[c] + mercaptopyruvate[c]	EC:2.6.1.1;EC:2.6.1.3	ENSG00000120053;ENSG00000125166	c	Cysteine and methionine metabolism	SBO:0000176	r0213		R00895		ASPTA4	PMID:7426616;PMID:7719646
HMR_3917		5-methyl-THF[c] + homocysteine[c] => THF[c] + methionine[c]	EC:2.1.1.13	ENSG00000116984	c	Cysteine and methionine metabolism	SBO:0000176	r0232		R00946	R00946C	METS	PMID:7961628;PMID:9013615
HMR_3919		H2O[c] + N-acetylmethionine[c] <=> acetate[c] + methionine[c]	EC:3.5.1.14	ENSG00000243989	c	Cysteine and methionine metabolism	SBO:0000176				RE2640C		PMID:9518469
HMR_3920		H2O[c] + homocysteine-thiolactone[c] <=> homocysteine[c]	EC:3.1.1.2	ENSG00000005421;ENSG00000105854	c	Cysteine and methionine metabolism	SBO:0000176				RE1933C		PMID:12234471;PMID:11226414
HMR_3922		CoA[m] + N-acetyl-L-cystathionine[m] <=> L-cystathionine[m] + acetyl-CoA[m]	EC:2.3.1.1	ENSG00000161653	m	Cysteine and methionine metabolism	SBO:0000176				RE2156M		PMID:7126172
HMR_3928		mercaptopyruvate[c] + sulfite[c] => H2S2O3[c] + pyruvate[c]	EC:2.8.1.2	ENSG00000128309;ENSG00000128311	c	Cysteine and methionine metabolism	SBO:0000176	r0595		R03105	R03105C	MCPST	PMID:1953758;PMID:851908
HMR_3996		H+[c] + NADH[c] + cystine[c] => NAD+[c] + 2 cysteine[c]	EC:1.8.1.6		c	Cysteine and methionine metabolism	SBO:0000176			R00892		CYSRx
HMR_4072		DNA[c] + SAM[c] => DNA-5-methylcytosine[c] + H+[c] + SAH[c]	EC:2.1.1.37	ENSG00000088305;ENSG00000107614;ENSG00000119772	c	Cysteine and methionine metabolism	SBO:0000176			R00380
HMR_4189		H2O[m] + O2[m] + sulfite[m] => H2O2[m] + sulfate[m]	EC:1.8.3.1	ENSG00000139531	m	Cysteine and methionine metabolism	SBO:0000176	r0142		R00533	R00533C		PMID:12763039;PMID:16475804;PMID:17459792
HMR_4302		H2O[c] + cysteine[c] => H2S[c] + NH3[c] + pyruvate[c]	EC:4.4.1.1;EC:4.4.1.8	ENSG00000116761	c	Cysteine and methionine metabolism	SBO:0000176	r0193		R00782	R00782C		PMID:10212249;PMID:629532
HMR_4323		H2S[c] + serine[c] => H2O[c] + cysteine[c]	EC:4.2.1.22	ENSG00000160200	c	Cysteine and methionine metabolism	SBO:0000176	r0210		R00891	R00891C		PMID:681363
HMR_5381		PAPS[c] + thioredoxin[c] => PAP[c] + oxidized thioredoxin[c] + sulfite[c]			c	Cysteine and methionine metabolism	SBO:0000176				RE3009C
HMR_5385		methylthioribose-1p[c] => S-methyl-5-thio-D-ribulose-1-phosphate[c]	EC:5.3.1.23	ENSG00000037757	c	Cysteine and methionine metabolism	SBO:0000176			R04420
HMR_5386		S-methyl-5-thio-D-ribulose-1-phosphate[c] => 2,3-diketo-5-methylthiopentyl-1-phosphate[c] + H2O[c]	EC:4.2.1.109	ENSG00000149089	c	Cysteine and methionine metabolism	SBO:0000176			R07392
HMR_5387		2,3-diketo-5-methylthiopentyl-1-phosphate[c] + H2O[c] => 1,2-dihydroxy-5-(methylthio)pent-1-en-3-one[c] + Pi[c]	EC:3.1.3.77	ENSG00000145293	c	Cysteine and methionine metabolism	SBO:0000176			R07395
HMR_5388		1,2-dihydroxy-5-(methylthio)pent-1-en-3-one[c] + O2[c] => 3-(methylthio)propionic acid[c] + CO[c] + formate[c]	EC:1.13.11.53	ENSG00000182551	c	Cysteine and methionine metabolism	SBO:0000176			R07363
HMR_5389		1,2-dihydroxy-5-(methylthio)pent-1-en-3-one[c] + O2[c] => 4-methylthio-2-oxobutanoic acid[c] + formate[c]	EC:1.13.11.54	ENSG00000182551	c	Cysteine and methionine metabolism	SBO:0000176			R07364
HMR_5390		H2O[c] + O2[c] + methionine[c] => 4-methylthio-2-oxobutanoic acid[c] + H2O2[c] + NH3[c]	EC:1.4.3.2	ENSG00000104951	c	Cysteine and methionine metabolism	SBO:0000176			R00648
HMR_5391		4-methylthio-2-oxobutanoic acid[c] + glutamate[c] => AKG[c] + methionine[c]	EC:2.6.1.5	ENSG00000198650	c	Cysteine and methionine metabolism	SBO:0000176			R07396
HMR_5418		CoA[m] + N-acetylmethionine[m] <=> acetyl-CoA[m] + methionine[m]	EC:2.3.1.1	ENSG00000161653	m	Cysteine and methionine metabolism	SBO:0000176				RE2030M		PMID:12594532;PMID:12459178
HMR_5419		CoA[m] + N-acetyl-L-cysteine[m] <=> acetyl-CoA[m] + cysteine[m]	EC:2.3.1.1	ENSG00000161653	m	Cysteine and methionine metabolism	SBO:0000176				RE2223M		PMID:8898873;PMID:7126172
HMR_6515		mercaptopyruvate[c] + sulfite[c] => pyruvate[c] + thiosulfate[c]	EC:2.8.1.2	ENSG00000128309;ENSG00000128311	c	Cysteine and methionine metabolism	SBO:0000176			R03105
HMR_6518		hydrogen-cyanide[c] + mercaptopyruvate[c] => pyruvate[c] + thiocyanate[c]	EC:2.8.1.2	ENSG00000128309;ENSG00000128311	c	Cysteine and methionine metabolism	SBO:0000176			R03106	RE0159C	MCPST
HMR_6519		3-mercaptolactate[c] + NAD+[c] <=> H+[c] + NADH[c] + mercaptopyruvate[c]	EC:1.1.1.27	ENSG00000111716;ENSG00000166796;ENSG00000166800;ENSG00000171989	c	Cysteine and methionine metabolism	SBO:0000176			R03104
HMR_6520		hydrogen-cyanide[m] + thiosulfate[m] => sulfite[m] + thiocyanate[m]	EC:2.8.1.1	ENSG00000128309;ENSG00000128311	m	Cysteine and methionine metabolism	SBO:0000176			R01931		CYANSTm	PMID:1953758;PMID:9070219
HMR_6523		H2O[c] + hypothiocyanite[c] => H2O2[c] + thiocyanate[c]	EC:1.11.1.7;EC:1.2.4.4;EC:1.8.1.4	ENSG00000083123;ENSG00000091140;ENSG00000117592;ENSG00000147485;ENSG00000248098;ENSG00000255730	c	Cysteine and methionine metabolism	SBO:0000176				RE0702C
HMR_8684		AKG[m] + cysteine[m] <=> glutamate[m] + mercaptopyruvate[m]		ENSG00000125166	m	Cysteine and methionine metabolism	SBO:0000176					CYStec
HMR_4118		GSSG[c] + H+[c] + NADPH[c] => 2 GSH[c] + NADP+[c]	EC:1.8.1.7	ENSG00000104687	c	Alanine, aspartate and glutamate metabolism	SBO:0000176	r0025		R00115	R00115C	GTHO	PMID:10708558;PMID:10781871;PMID:1154381;PMID:12821209;PMID:237922;PMID:3003504;PMID:31912;PMID:4380255;PMID:6170346;PMID:8981046;PMID:9621574
HMR_3870		GSSG[m] + H+[m] + NADPH[m] => 2 GSH[m] + NADP+[m]	EC:1.8.1.7	ENSG00000104687	m	Alanine, aspartate and glutamate metabolism	SBO:0000176	r0026		R00115	R00115C	GTHOm	PMID:10708558;PMID:10781871;PMID:1154381;PMID:12821209;PMID:237922;PMID:3003504;PMID:31912;PMID:4380255;PMID:6170346;PMID:8981046;PMID:9621574
HMR_4116		2 GSH[c] + H2O2[c] => GSSG[c] + 2 H2O[c]	EC:1.11.1.9	ENSG00000117450;ENSG00000117592;ENSG00000126432;ENSG00000164294;ENSG00000165672;ENSG00000167468;ENSG00000167815;ENSG00000176153;ENSG00000211445;ENSG00000224586;ENSG00000233276	c	Glutathione metabolism	SBO:0000176	r0087		R00274	R00274C	GTHP	PMID:12427732;PMID:2229017;PMID:25178;PMID:28781;PMID:4209402;PMID:6882790;PMID:7437054
HMR_4120		2 GSH[s] + H2O2[s] => GSSG[s] + 2 H2O[s]	EC:1.11.1.9	ENSG00000117450;ENSG00000117592;ENSG00000126432;ENSG00000164294;ENSG00000165672;ENSG00000167468;ENSG00000167815;ENSG00000176153;ENSG00000211445;ENSG00000224586;ENSG00000233276	s	Glutathione metabolism	SBO:0000176	r0088		R00274	R00274C	GTHPe	PMID:12427732;PMID:2229017;PMID:25178;PMID:28781;PMID:4209402;PMID:6882790;PMID:7437054
HMR_4121		2 GSH[m] + H2O2[m] => GSSG[m] + 2 H2O[m]	EC:1.11.1.9	ENSG00000117450;ENSG00000117592;ENSG00000126432;ENSG00000164294;ENSG00000165672;ENSG00000167468;ENSG00000167815;ENSG00000176153;ENSG00000211445;ENSG00000224586;ENSG00000233276	m	Glutathione metabolism	SBO:0000176	r0089		R00274	R00274C	GTHPm	PMID:12427732;PMID:2229017;PMID:25178;PMID:28781;PMID:4209402;PMID:6882790;PMID:7437054
HMR_3889		5-oxoproline[c] + ATP[c] + 2 H2O[c] => ADP[c] + Pi[c] + glutamate[c]	EC:3.5.2.9	ENSG00000178814	c	Glutathione metabolism	SBO:0000176	r0076		R00251	R00251C	OPAHir	PMID:10078874;PMID:9516961
HMR_3933		NAD+[c] + hydroxymethylglutathione[c] => H+[c] + NADH[c] + formylglutathione[c]	EC:1.1.1.284	ENSG00000197894	c	Glutathione metabolism	SBO:0000176	r1378		R06983	R06983C	HMGDxr	PMID:18288723
HMR_3937		H2O[c] + formylglutathione[c] => GSH[c] + formate[c]	EC:3.1.2.12	ENSG00000139684	c	Glutathione metabolism	SBO:0000176	r1379		R00527		FGLUTH	PMID:18288723
HMR_4175		GSH[c] + H2O[c] => cys-gly[c] + glutamate[c]	EC:2.3.2.2;EC:3.4.11.4	ENSG00000099998;ENSG00000167741	c	Glutathione metabolism	SBO:0000176	r0129		R00494	R00494C		PMID:1968061;PMID:3511062
HMR_4176		GSH[s] + H2O[s] => cys-gly[s] + glutamate[s]	EC:2.3.2.2;EC:3.4.11.4	ENSG00000099998;ENSG00000167741	s	Glutathione metabolism	SBO:0000176	r0130		R00494	R00494C		PMID:1968061;PMID:3511062
HMR_4326		ATP[c] + gamma-glutamyl-cysteine[c] + glycine[c] => ADP[c] + GSH[c] + Pi[c]	EC:6.3.2.3	ENSG00000100983	c	Glutathione metabolism	SBO:0000176	r0131		R00497	R00497C	GTHS	PMID:10978506;PMID:11080313;PMID:2888673
HMR_4324		ATP[c] + cysteine[c] + glutamate[c] => ADP[c] + Pi[c] + gamma-glutamyl-cysteine[c]	EC:6.3.2.2	ENSG00000001084;ENSG00000023909	c	Glutathione metabolism	SBO:0000176	r0212		R00894	R00894C	GLUCYS	PMID:10218110;PMID:10978506
HMR_4708		gamma-glutamyl-cysteine[c] => 5-oxoproline[c] + cysteine[c]	EC:2.3.2.4	ENSG00000006625	c	Glutathione metabolism	SBO:0000176	r0568		R02743	R02743C		PMID:6137189
HMR_4328		H2O[c] + cys-gly[c] => cysteine[c] + glycine[c]	EC:3.4.11.2	ENSG00000002549;ENSG00000141279;ENSG00000166825	c	Glutathione metabolism	SBO:0000176	r0214		R00899	R00899C	AMPTASECG	PMID:16189153;PMID:9751082
HMR_4329		H2O[s] + cys-gly[s] => cysteine[s] + glycine[s]	EC:3.4.11.2	ENSG00000002549;ENSG00000141279;ENSG00000166825	s	Glutathione metabolism	SBO:0000176	r0215		R00899	R00899C	AMPTASECGe	PMID:16189153;PMID:9751082
HMR_4937		GSH[c] + alanine[c] => cys-gly[c] + gamma-L-glutamyl-L-alanine[c]	EC:2.3.2.2	ENSG00000099998;ENSG00000167741	c	Glycine, serine and threonine metabolism	SBO:0000176				RE1473C		PMID:7892271;PMID:7892271;PMID:7892271;PMID:7892271;PMID:7892271;PMID:7892271;PMID:7892271;PMID:7892271;PMID:7892271;PMID:7892271
HMR_8770		gamma-L-glutamyl-L-alanine[c] => 5-oxoproline[c] + alanine[c]		ENSG00000006625	s	Glutathione metabolism	SBO:0000176					GGLUCT
HMR_8769		GSH[s] + alanine[s] => (5-L-glutamyl)-L-amino acid[s] + cys-gly[s]		ENSG00000099998;ENSG00000167741	s	Glutathione metabolism	SBO:0000176					GTMLTe
HMR_4078		H2O[c] + O2[c] + spermine[c] => 3-amino-propanal[c] + H2O2[c] + spermidine[c]	EC:1.5.3.17		c	beta-Alanine metabolism	SBO:0000176
HMR_4330		3-oxopropanoate[m] + glutamate[m] <=> AKG[m] + beta-alanine[m]	EC:2.6.1.55;EC:2.6.1.19	ENSG00000183044	m	beta-Alanine metabolism	SBO:0000176	r0217		R00908	R00908C	APAT2rm	PMID:10447691;PMID:23842;PMID:3113494;PMID:3132542;PMID:4154214;PMID:4719123;PMID:7851425
HMR_4347		3-ureidopropionate[c] + H2O[c] => CO2[c] + NH3[c] + beta-alanine[c]	EC:3.5.1.6	ENSG00000100024	c	beta-Alanine metabolism	SBO:0000176	r0216		R00905	R00905C		PMID:10542323;PMID:15638804;PMID:3678231
HMR_4425		ATP[c] + beta-alanine[c] + histidine[c] => AMP[c] + PPi[c] + carnosine[c]	EC:6.3.2.11	ENSG00000172508	c	beta-Alanine metabolism	SBO:0000176	r0283		R01164			PMID:448355;PMID:487087
HMR_4427		H2O[c] + carnosine[c] => beta-alanine[c] + histidine[c]	EC:3.4.13.3;EC:3.4.13.20	ENSG00000150656	c	beta-Alanine metabolism	SBO:0000176	r0284		R01166	R01166E	NBAHH_ir	PMID:2334521;PMID:4026801
HMR_4688		4-aminobutanal[m] + H2O[m] + NAD+[m] => 4-aminobutyrate[m] + H+[m] + NADH[m]	EC:1.2.1.3;EC:1.2.1.19	ENSG00000072210;ENSG00000111275;ENSG00000137124;ENSG00000143149;ENSG00000164904	m	beta-Alanine metabolism	SBO:0000176	r0549		R02549	R02549C		PMID:2925663;PMID:8155713;PMID:8269919;PMID:8786138;PMID:9417993
HMR_4689		4-aminobutanal[c] + H2O[c] + NAD+[c] => 4-aminobutyrate[c] + H+[c] + NADH[c]		ENSG00000143149	c	beta-Alanine metabolism	SBO:0000176					ABUTD
HMR_4735		H2O[m] + acrylyl-CoA[m] => 3-hydroxypropionyl-CoA[m]	EC:4.2.1.17	ENSG00000084754;ENSG00000127884	m	beta-Alanine metabolism	SBO:0000176	r0592		R03045	R03045M	PRPNCOAHYDm	PMID:10671535
HMR_7992		1,3-diaminopropane[c] + H2O[c] + O2[c] => 3-amino-propanal[c] + H2O2[c] + NH3[c]		ENSG00000002726;ENSG00000131471;ENSG00000131480	c	beta-Alanine metabolism	SBO:0000176					13DAMPPOX
HMR_7993		3-amino-propanal[c] + H2O[c] + NAD+[c] => H+[c] + NADH[c] + beta-alanine[c]		ENSG00000072210;ENSG00000111275;ENSG00000137124;ENSG00000143149;ENSG00000164904	c	beta-Alanine metabolism	SBO:0000176					BAMPPALDOX
HMR_7128		ATP[c] + selenate[c] => PPi[c] + adenylylselenate[c]	EC:2.7.7.4	ENSG00000198682	c	Other amino acid	SBO:0000176			R04929		SELADT
HMR_7129		ATP[c] + adenylylselenate[c] => 3-phosphoadenylylselenate[c] + ADP[c]	EC:2.7.1.25	ENSG00000198682	c	Other amino acid	SBO:0000176			R04928		ADSELK
HMR_7130		3-phosphoadenylylselenate[c] + NADPH[c] => H+[c] + NADP+[c] + PAP[c] + selenite[c]			c	Other amino acid	SBO:0000176			R04940
HMR_7131		5 H+[c] + 3 NADPH[c] + selenite[c] => 3 H2O[c] + 3 NADP+[c] + selenide[c]	EC:1.8.1.9	ENSG00000184470;ENSG00000198431	c	Other amino acid	SBO:0000176			R03596
HMR_7132		ATP[c] + H2O[c] + selenide[c] => AMP[c] + Pi[c] + selenophosphate[c]	EC:2.7.9.3	ENSG00000086475	c	Other amino acid	SBO:0000176			R03595		SELNPS
HMR_7133		alanine[c] + pyridoxal-phosphate[c] + selenide[c] <=> pyridoxine-phosphate[c] + selenocysteine[c]	EC:4.4.1.16	ENSG00000132330	c	Other amino acid	SBO:0000176			R03599		SELCYSLY2
HMR_7134		H2O[c] + selenocystathionine[c] <=> 2-oxobutyrate[c] + NH3[c] + selenocysteine[c]	EC:4.4.1.1	ENSG00000116761	c	Other amino acid	SBO:0000176			R04930		SELCYSTGL
HMR_7135		H2O[c] + selenocystathionine[c] => selenohomocysteine[c] + serine[c]	EC:4.2.1.22	ENSG00000160200	c	Other amino acid	SBO:0000176			R04942		SELCYSTS
HMR_7136		H2O[c] + se-adenosyl-L-selenohomocysteine[c] <=> adenosine[c] + selenohomocysteine[c]	EC:3.3.1.1	ENSG00000101444;ENSG00000158467;ENSG00000168710	c	Other amino acid	SBO:0000176			R04936		SEAHCYSHYD
HMR_7137		H2O[c] + selenomethionine[c] <=> 2-oxobutyrate[c] + NH3[c] + methaneselenol[c]	EC:4.4.1.1	ENSG00000116761	c	Other amino acid	SBO:0000176			R04770
HMR_7138		H+[c] + NADPH[c] + O2[c] + selenomethionine[c] => H2O[c] + NADP+[c] + selenomethionine-se-oxide[c]	EC:1.14.13.8	ENSG00000076258	c	Other amino acid	SBO:0000176				RN0001C		PMID:17173378*E*Re;PMID:15037206*P
HMR_7139		ATP[c] + H+[c] + H2O[c] + selenomethionine[c] <=> PPi[c] + Pi[c] + se-adenosylselenomethionine[c]	EC:2.5.1.6	ENSG00000038274;ENSG00000151224;ENSG00000168906	c	Other amino acid	SBO:0000176			R04771		SELMETAT
HMR_7140		SAH[c] + se-methyl-L-selenocysteine[c] <=> SAM[c] + selenocysteine[c]	EC:2.1.1.9		c	Other amino acid	SBO:0000176			R04931
HMR_7141		H2O[c] + se-methyl-L-selenocysteine[c] => NH3[c] + methaneselenol[c] + pyruvate[c]	EC:4.4.1.16	ENSG00000132330	c	Other amino acid	SBO:0000176			R09366
HMR_7620		ATP[c] + selenomethionine[c] + tRNA(met)[c] => AMP[c] + PPi[c] + selenomethionyl-tRNA(met)[c]	EC:6.1.1.10	ENSG00000166986;ENSG00000247626	c	Other amino acid	SBO:0000176			R04773
HMR_3748		3-methyl-2-oxobutyrate[m] + CoA[m] + NAD+[m] => CO2[m] + H+[m] + NADH[m] + isobutyryl-CoA[m]	EC:1.2.1.25	ENSG00000083123;ENSG00000248098	m	Valine, leucine and isoleucine degradation	SBO:0000176	r0600		R03171	R03171M	MOBD2m
HMR_3751		isobutyryl-CoA[m] + ubiquinone[m] => methacrylyl-CoA[m] + ubiquinol[m]	EC:1.3.99.2	ENSG00000122971;ENSG00000196177	m	Valine, leucine and isoleucine degradation	SBO:0000176	r0560		R02660	R02660M		PMID:12855692;PMID:6401712;PMID:6874697;PMID:3597357
HMR_3753		H2O[m] + methacrylyl-CoA[m] => 3-hydroxyisobutyryl-CoA[m]	EC:4.2.1.17	ENSG00000084754;ENSG00000127884	m	Valine, leucine and isoleucine degradation	SBO:0000176	r0669		R04224	R04224M	ECOAH2m	PMID:10671535;PMID:12467702
HMR_3755		3-hydroxyisobutyryl-CoA[m] + H2O[m] => 3-hydroxyisobutyrate[m] + CoA[m]	EC:3.1.2.4	ENSG00000198130	m	Valine, leucine and isoleucine degradation	SBO:0000176	r0779		R03352	R03352M	HIBHm	PMID:11580916;PMID:8188708
HMR_3759		2-methyl-3-oxopropanoate[m] + H2O[m] + NAD+[m] => H+[m] + NADH[m] + methylmalonate[m]	EC:1.2.1.3;EC:1.2.3.1	ENSG00000072210;ENSG00000111275;ENSG00000137124;ENSG00000138356;ENSG00000143149;ENSG00000164904	m	Valine, leucine and isoleucine degradation	SBO:0000176	r0643		R03869	R03869C	ALDD4xm	PMID:10947204;PMID:10989432;PMID:1527093;PMID:16683190;PMID:8120000;PMID:8155713;PMID:8634152;PMID:9787093
HMR_3763		CoA[m] + methylmalonate[m] => (R)-methylmalonyl-CoA[m] + H2O[m]	EC:3.1.2.17;EC:1.2.1.18	ENSG00000119711	m	Valine, leucine and isoleucine degradation	SBO:0000176	r0571		R02764		MMCOAHm	PMID:3071714;PMID:6885824
HMR_3767		4-methyl-2-oxopentanoate[m] + CoA[m] + NAD+[m] => CO2[m] + H+[m] + NADH[m] + isovaleryl-CoA[m]	EC:1.2.1.25	ENSG00000083123;ENSG00000248098	m	Valine, leucine and isoleucine degradation	SBO:0000176	r0601		R03171	R03171M	MOBD1m
HMR_3769		3-methylcrotonyl-CoA[m] + ubiquinol[m] <=> isovaleryl-CoA[m] + ubiquinone[m]	EC:1.3.99.10;EC:1.3.99.3	ENSG00000128928	m	Valine, leucine and isoleucine degradation	SBO:0000176	r0655		R04095	R04095M		PMID:3597357;PMID:9214289
HMR_3773		3-methylcrotonyl-CoA[m] + ATP[m] + H+[m] + HCO3-[m] => 3-methylglutaconyl-CoA[m] + ADP[m] + Pi[m]	EC:6.4.1.4	ENSG00000078070;ENSG00000131844	m	Valine, leucine and isoleucine degradation	SBO:0000176	r0658		R04138	R04138M	MCCCm	PMID:11401427
HMR_3775		3-methylglutaconyl-CoA[m] + H2O[m] <=> HMG-CoA[m]	EC:4.2.1.18	ENSG00000148090	m	Valine, leucine and isoleucine degradation	SBO:0000176	r0490		R02085	R02085M	MGCHm	PMID:3071703
HMR_3780		2-oxo-3-methylvalerate[m] + CoA[m] + NAD+[m] => 2-methylbutyryl-CoA[m] + CO2[m] + H+[m] + NADH[m]	EC:1.2.1.25	ENSG00000083123;ENSG00000248098	m	Valine, leucine and isoleucine degradation	SBO:0000176	r0602		R03171	R03171M	MOBD3m
HMR_3783		2-methylbutyryl-CoA[m] + ubiquinone[m] <=> tiglyl-CoA[m] + ubiquinol[m]	EC:1.3.99.12;EC:1.3.99.3	ENSG00000122971;ENSG00000196177	m	Valine, leucine and isoleucine degradation	SBO:0000176	r0603		R03172	R03172M		PMID:6401712
HMR_3785		H2O[m] + tiglyl-CoA[m] => (S)-3-hydroxy-2-methylbutyryl-CoA[m]	EC:4.2.1.17	ENSG00000084754;ENSG00000127884	m	Valine, leucine and isoleucine degradation	SBO:0000176	r0665		R04204	R04204M	ECOAH3m	PMID:10671535;PMID:12467702
HMR_3790		2-methyl-3-oxopropanoate[c] + H2O[c] + O2[c] => H2O2[c] + methylmalonate[c]	EC:1.2.3.1	ENSG00000138356	c	Valine, leucine and isoleucine degradation	SBO:0000176	r0644		R03871	R03871C	ALDOX1	PMID:11569919;PMID:16143537
HMR_3792		2-methyl-3-oxopropanoate[m] + glutamate[m] <=> AKG[m] + D-3-amino-isobutanoate[m]	EC:2.6.1.22;EC:2.6.1.40	ENSG00000183044	m	Valine, leucine and isoleucine degradation	SBO:0000176	r0483		R02048	R02048M		PMID:5773299
HMR_3823		(S)-3-hydroxy-2-methylbutyryl-CoA[m] + NAD+[m] => 2-methylacetoacetyl-CoA[m] + H+[m] + NADH[m]	EC:1.1.1.178;EC:1.1.1.35	ENSG00000072506;ENSG00000138796	m	Valine, leucine and isoleucine degradation	SBO:0000176	r0664		R04203	R04203M	HACD8m	PMID:10329704;PMID:7639524;PMID:8687463
HMR_6416		3-methyl-2-oxobutyrate[m] + lipoamide[m] => CO2[m] + S-(2-methylpropanoyl)-dihydrolipoamide[m]	EC:1.2.4.4	ENSG00000083123;ENSG00000248098	m	Valine, leucine and isoleucine degradation	SBO:0000176	r0385		R01701	R01701C		PMID:11839747;PMID:12387880;PMID:15576032
HMR_3986		H2O[s] + 2 chitin-component[s] => chitobiose[s]			s	Amino sugar and nucleotide sugar metabolism	SBO:0000176	r1374					PMID:17267599
HMR_3988		H2O[l] + chitobiose[l] => 2 N-acetylglucosamine[l]	EC:3.2.1.52	ENSG00000049860;ENSG00000213614	l	Amino sugar and nucleotide sugar metabolism	SBO:0000176	r0013		R00022	R00022C		PMID:10481922;PMID:2423070;PMID:6219664;PMID:758959
HMR_4124		UDP-glucuronate[r] => CO2[r] + UDP-xylose[r]	EC:4.1.1.35	ENSG00000115652	r	Amino sugar and nucleotide sugar metabolism	SBO:0000176	r0326		R01384	R01384C	UDPGLDCg	PMID:11877387
HMR_4158		N-acetylglucosamine-1-phosphate[c] + UTP[c] => PPi[c] + UDP-N-acetylglucosamine[c]	EC:2.7.7.23	ENSG00000197355	c	Amino sugar and nucleotide sugar metabolism	SBO:0000176	r0115		R00415	R00415C	UAGDP	PMID:6303311
HMR_4159		UDP-N-acetyl-D-galactosamine[c] <=> UDP-N-acetylglucosamine[c]	EC:5.1.3.7	ENSG00000117308	c	Amino sugar and nucleotide sugar metabolism	SBO:0000176	r0116		R00418		UAG4E	PMID:11841944;PMID:2820646;PMID:656081
HMR_4299		H2O[c] + glucosamine-6-phosphate[c] => NH3[c] + fructose-6-phosphate[c]	EC:3.5.99.6	ENSG00000113552;ENSG00000163281	c	Amino sugar and nucleotide sugar metabolism	SBO:0000176	r0189		R00765	R00765C	G6PDA	PMID:10481053;PMID:12965206;PMID:14484386;PMID:7577655
HMR_4300		fructose-6-phosphate[c] + glutamine[c] => glucosamine-6-phosphate[c] + glutamate[c]	EC:2.6.1.16	ENSG00000198380	c	Amino sugar and nucleotide sugar metabolism	SBO:0000176	r0190		R00768	R00768C	GF6PTA	PMID:10806197;PMID:1247594
HMR_4494		ATP[c] + glucosamine[c] => ADP[c] + glucosamine-6-phosphate[c]	EC:2.7.1.1	ENSG00000106633;ENSG00000156510;ENSG00000156515;ENSG00000159399;ENSG00000160883	c	Amino sugar and nucleotide sugar metabolism	SBO:0000176	r0362				HEX10	PMID:16906315;PMID:7061426;PMID:7150652;PMID:8717435
HMR_4524		ATP[c] + N-acetylglucosamine[c] => ADP[c] + N-acetylglucosamine-6-phosphate[c]	EC:2.7.1.59	ENSG00000124357	c	Amino sugar and nucleotide sugar metabolism	SBO:0000176	r0290		R01201	R01201C	ACGAMK	PMID:10824116;PMID:9523722
HMR_4525		H2O[r] + UDP-N-acetylglucosamine[r] => N-acetyl-D-mannosamine[r] + UDP[r]	EC:5.1.3.14	ENSG00000159921	r	Amino sugar and nucleotide sugar metabolism	SBO:0000176	r0113		R00414			PMID:10431835;PMID:15748884;PMID:3740419;PMID:4337336;PMID:5063602;PMID:5417402;PMID:9305887;PMID:9305888
HMR_4526		H2O[c] + UDP-N-acetylglucosamine[c] => N-acetyl-D-mannosamine[c] + UDP[c]	EC:5.1.3.14	ENSG00000159921	c	Amino sugar and nucleotide sugar metabolism	SBO:0000176	r0114		R00414		UAG2EMAi	PMID:10431835;PMID:15748884;PMID:3740419;PMID:4337336;PMID:5063602;PMID:5417402;PMID:9305887;PMID:9305888
HMR_4527		N-acetyl-D-mannosamine[c] <=> N-acetylglucosamine[c]	EC:5.1.3.8	ENSG00000102032	c	Amino sugar and nucleotide sugar metabolism	SBO:0000176	r0291		R01207	R01207N	ACGAM2E	PMID:10502668;PMID:11098137;PMID:3977862;PMID:3995085;PMID:6303311;PMID:9990133
HMR_4528		ATP[c] + N-acetyl-D-mannosamine[c] => ADP[c] + N-acetylmannosamine-6-phosphate[c]	EC:2.7.1.60	ENSG00000159921	c	Amino sugar and nucleotide sugar metabolism	SBO:0000176	r0565		R02705	R02705C	AMANK	PMID:10431835;PMID:6303311
HMR_4529		H2O[c] + N-acetylmannosamine-6-phosphate[c] + PEP[c] => N-acetylneuraminate-9-phosphate[c] + Pi[c]	EC:2.5.1.56;EC:2.5.1.57	ENSG00000095380	c	Amino sugar and nucleotide sugar metabolism	SBO:0000176	r0684		R04435	R04435C	ACNAM9PL	PMID:10749855;PMID:11886839;PMID:3977862;PMID:6093772
HMR_4530		H2O[c] + N-acetylneuraminate-9-phosphate[c] => N-acetylneuraminate[c] + Pi[c]	EC:3.1.3.29	ENSG00000170191	c	Amino sugar and nucleotide sugar metabolism	SBO:0000176	r0401		R01805		ACNAMPH	PMID:16237198;PMID:6093772;PMID:6651781
HMR_4531		H+[c] + N-acetylneuraminate[c] + NADH[c] + O2[c] => H2O[c] + NAD+[c] + neungc[c]	EC:1.14.18.2		c	Amino sugar and nucleotide sugar metabolism	SBO:0000176	r0400		R01803	R01803N		PMID:11522391;PMID:12192086
HMR_4532		CTP[c] + neungc[c] => CMP-neuNGc[c] + PPi[c]	EC:2.7.7.43	ENSG00000111726	c	Amino sugar and nucleotide sugar metabolism	SBO:0000176	r0668		R04215	R04215N		PMID:1577759;PMID:422125;PMID:4288894;PMID:4803836;PMID:9689047
HMR_4533		CMP-neuNGc[c] + H2O[c] + NAD+[c] => CMP-N-acetylneuraminate[c] + H+[c] + NADH[c] + O2[c]	EC:1.14.18.2		c	Amino sugar and nucleotide sugar metabolism	SBO:0000176	r0267		R01115	R01115N		PMID:11211935;PMID:2249689;PMID:8112313
HMR_4536		CTP[n] + N-acetylneuraminate[n] => CMP-N-acetylneuraminate[n] + PPi[n]	EC:2.7.7.43	ENSG00000111726	n	Amino sugar and nucleotide sugar metabolism	SBO:0000176	r0269		R01117	R01117N	CMPSASn	PMID:6084482;PMID:9689047
HMR_4628		acetyl-CoA[c] + glucosamine-6-phosphate[c] => CoA[c] + N-acetylglucosamine-6-phosphate[c]	EC:2.3.1.4	ENSG00000100522	c	Amino sugar and nucleotide sugar metabolism	SBO:0000176	r0485		R02058	R02058C	ACGAM6PSi	PMID:10777580;PMID:13428743;PMID:2390284
HMR_4631		N-acetylglucosamine-6-phosphate[c] => N-acetylglucosamine-1-phosphate[c]	EC:5.4.2.3	ENSG00000013375	c	Amino sugar and nucleotide sugar metabolism	SBO:0000176	r0491		R02086	R02086G	ACGAMPM	PMID:11004509;PMID:1149741
HMR_7696		dTTP[c] + glucose-1-phosphate[c] => PPi[c] + dTDP-glucose[c]			c	Amino sugar and nucleotide sugar metabolism	SBO:0000176					G1PTT
HMR_8371		H2O[c] + PEP[c] + mannose-6-phosphate[c] => 3-deoxy-D-glycero-D-galacto-2-nonulosonic acid-9-phosphate[c] + Pi[c]		ENSG00000095380	c	Amino sugar and nucleotide sugar metabolism	SBO:0000176					ACNAM9PL2
HMR_8377		CTP[c] + N-acetylneuraminate[c] => CMP-N-acetylneuraminate[c] + PPi[c]		ENSG00000111726	c	Amino sugar and nucleotide sugar metabolism	SBO:0000176					CMPSASn
HMR_8672		UDP-glucuronate[g] => CO2[g] + UDP-xylose[g]		ENSG00000115652	g	Amino sugar and nucleotide sugar metabolism	SBO:0000176					UDPGLDCg
HMR_5130		ATP[c] + tRNA(tyr)[c] + tyrosine[c] => AMP[c] + L-tyrosyl-tRNA(tyr)[c] + PPi[c]	EC:6.1.1.1	ENSG00000134684	c	Aminoacyl-tRNA biosynthesis	SBO:0000176			R02918
HMR_5131		ATP[c] + alanine[c] + tRNA(ala)[c] => AMP[c] + L-alanyl-tRNA(ala)[c] + PPi[c]	EC:6.1.1.7	ENSG00000090861;ENSG00000124608	c	Aminoacyl-tRNA biosynthesis	SBO:0000176			R03038
HMR_5132		ATP[c] + arginine[c] + tRNA(arg)[c] => AMP[c] + L-arginyl-tRNA(arg)[c] + PPi[c]	EC:6.1.1.19	ENSG00000113643;ENSG00000146282	c	Aminoacyl-tRNA biosynthesis	SBO:0000176			R03646
HMR_5133		ATP[c] + asparagine[c] + tRNA(asn)[c] => AMP[c] + L-asparaginyl-tRNA(asn)[c] + PPi[c]	EC:6.1.1.22	ENSG00000134440;ENSG00000137513	c	Aminoacyl-tRNA biosynthesis	SBO:0000176			R03648
HMR_5134		ATP[c] + aspartate[c] + tRNA(asp)[c] => AMP[c] + L-aspartyl-tRNA(asp)[c] + PPi[c]	EC:6.1.1.12	ENSG00000115866;ENSG00000117593	c	Aminoacyl-tRNA biosynthesis	SBO:0000176			R05577
HMR_5135		ATP[c] + cysteine[c] + tRNA(cys)[c] => AMP[c] + L-cysteinyl-tRNA(cys)[c] + PPi[c]	EC:6.1.1.16	ENSG00000110619	c	Aminoacyl-tRNA biosynthesis	SBO:0000176			R03650
HMR_5136		ATP[c] + glutamine[c] + tRNA(gln)[c] => AMP[c] + L-glutaminyl-tRNA(gln)[c] + PPi[c]	EC:6.1.1.18	ENSG00000172053	c	Aminoacyl-tRNA biosynthesis	SBO:0000176			R03652
HMR_5137		ATP[c] + glutamate[c] + tRNA(glu)[c] => AMP[c] + L-glutamyl-tRNA(glu)[c] + PPi[c]	EC:6.1.1.17	ENSG00000136628	c	Aminoacyl-tRNA biosynthesis	SBO:0000176			R05578
HMR_5138		ATP[c] + glycine[c] + tRNA(gly)[c] => AMP[c] + PPi[c] + glycyl-tRNA(gly)[c]	EC:6.1.1.14	ENSG00000106105	c	Aminoacyl-tRNA biosynthesis	SBO:0000176			R03654
HMR_5139		ATP[c] + histidine[c] + tRNA(his)[c] => AMP[c] + L-histidyl-tRNA(his)[c] + PPi[c]	EC:6.1.1.21	ENSG00000170445	c	Aminoacyl-tRNA biosynthesis	SBO:0000176			R03655
HMR_5140		ATP[c] + isoleucine[c] + tRNA(ile)[c] => AMP[c] + L-isoleucyl-tRNA(ile)[c] + PPi[c]	EC:6.1.1.5	ENSG00000067704;ENSG00000196305	c	Aminoacyl-tRNA biosynthesis	SBO:0000176			R03656
HMR_5141		ATP[c] + leucine[c] + tRNA(leu)[c] => AMP[c] + L-leucyl-tRNA(leu)[c] + PPi[c]	EC:6.1.1.4	ENSG00000011376	c	Aminoacyl-tRNA biosynthesis	SBO:0000176			R03657
HMR_5142		ATP[c] + lysine[c] + tRNA(lys)[c] => AMP[c] + L-lysyl-tRNA(lys)[c] + PPi[c]	EC:6.1.1.6	ENSG00000065427	c	Aminoacyl-tRNA biosynthesis	SBO:0000176			R03658
HMR_5143		ATP[c] + methionine[c] + tRNA(met)[c] => AMP[c] + L-methionyl-tRNA(met)[c] + PPi[c]	EC:6.1.1.10	ENSG00000166986;ENSG00000247626	c	Aminoacyl-tRNA biosynthesis	SBO:0000176			R03659
HMR_5144		10-formyl-THF[c] + L-methionyl-tRNA(met)[c] => N-formylmethionyl-tRNA[c] + THF[c]	EC:2.1.2.9	ENSG00000103707	c	Aminoacyl-tRNA biosynthesis	SBO:0000176			R03940
HMR_5145		ATP[c] + phenylalanine[c] + tRNA(phe)[c] => AMP[c] + L-phenylalanyl-tRNA(phe)[c] + PPi[c]	EC:6.1.1.20	ENSG00000116120;ENSG00000145982;ENSG00000179115	c	Aminoacyl-tRNA biosynthesis	SBO:0000176			R03660
HMR_5146		ATP[c] + proline[c] + tRNA(pro)[c] => AMP[c] + L-prolyl-tRNA(pro)[c] + PPi[c]	EC:6.1.1.15	ENSG00000136628;ENSG00000162396	c	Aminoacyl-tRNA biosynthesis	SBO:0000176			R03661
HMR_5147		ATP[c] + serine[c] + tRNA(ser)[c] => AMP[c] + L-seryl-tRNA(ser)[c] + PPi[c]	EC:6.1.1.11	ENSG00000031698	c	Aminoacyl-tRNA biosynthesis	SBO:0000176			R03662
HMR_5148		ATP[c] + tRNA(thr)[c] + threonine[c] => AMP[c] + L-threonyl-tRNA(thr)[c] + PPi[c]	EC:6.1.1.3	ENSG00000113407;ENSG00000143374;ENSG00000185418	c	Aminoacyl-tRNA biosynthesis	SBO:0000176			R03663
HMR_5149		ATP[c] + tRNA(trp)[c] + tryptophan[c] => AMP[c] + L-tryptophanyl-tRNA(trp)[c] + PPi[c]	EC:6.1.1.2	ENSG00000116874;ENSG00000140105	c	Aminoacyl-tRNA biosynthesis	SBO:0000176			R03664
HMR_5150		ATP[c] + tRNA(val)[c] + valine[c] => AMP[c] + L-valyl-tRNA(val)[c] + PPi[c]	EC:6.1.1.9	ENSG00000204394	c	Aminoacyl-tRNA biosynthesis	SBO:0000176			R03665
HMR_7171		CMP-N-acetylneuraminate[g] + T-antigen[g] => CMP[g] + sialyl-T antigen[g]	EC:2.4.99.4	ENSG00000008513;ENSG00000157350	g	O-glycan metabolism	SBO:0000176			R05913		S23Tg
HMR_7172		CMP-N-acetylneuraminate[g] + sialyl-T antigen[g] => CMP[g] + disialyl-T antigen[g]	EC:2.4.99.3	ENSG00000070526	g	O-glycan metabolism	SBO:0000176			R05914		NS26T2g
HMR_7174		Tn-antigen[g] + UDP-N-acetylglucosamine[g] => UDP[g] + core 3[g]	EC:2.4.1.147	ENSG00000198488	g	O-glycan metabolism	SBO:0000176			R05909		CORE3GTg
HMR_7175		UDP-N-acetylglucosamine[g] + core 3[g] => UDP[g] + core 4[g]	EC:2.4.1.148	ENSG00000198488	g	O-glycan metabolism	SBO:0000176			R05915		CORE4GTg
HMR_7180		Tn-antigen[g] + UDP-N-acetylglucosamine[g] => G00031[g] + UDP[g]	EC:2.4.1.102	ENSG00000176928;ENSG00000187210	g	O-glycan metabolism	SBO:0000176			R05910
HMR_7181		G00031[g] + UDP-galactose[g] => G00032[g] + UDP[g]	EC:2.4.1.-	ENSG00000158470	g	O-glycan metabolism	SBO:0000176			R07628
HMR_7183		CMP-N-acetylneuraminate[g] + Tn-antigen[g] => CMP[g] + sialyl-Tn antigen[g]	EC:2.4.99.3	ENSG00000070526	g	O-glycan metabolism	SBO:0000176			R05911
HMR_7197		serine[c] => H2O[c] + [protein]-L-serine[c]			c	O-glycan metabolism	SBO:0000176
HMR_7436		UDP-N-acetyl-D-galactosamine[g] + [protein]-L-serine[g] => Tn-antigen[g] + UDP[g]	EC:2.4.1.41	ENSG00000100626;ENSG00000109586;ENSG00000110328;ENSG00000115339;ENSG00000141429	g	O-glycan metabolism	SBO:0000176			R05907		GALNTg
HMR_7438		Tn-antigen[g] + UDP-galactose[g] => T-antigen[g] + UDP[g]	EC:2.4.1.122	ENSG00000106392;ENSG00000171155	g	O-glycan metabolism	SBO:0000176			R05908		N3Tg
HMR_7440		T-antigen[g] + UDP-N-acetylglucosamine[g] => UDP[g] + core 2[g]	EC:2.4.1.102	ENSG00000176928;ENSG00000187210	g	O-glycan metabolism	SBO:0000176					CORE2GTg
HMR_1532		PPi[c] + trans,trans,cis-geranyl-geranyl-pp[c] <=> dimethylallyl-PP[c] + farnesyl-PP[c]	EC:2.5.1.10	ENSG00000160752	c	N-glycan metabolism	SBO:0000176				RE3372C	FTHFCL	PMID:9741684;PMID:9054372
HMR_7254		isopentenyl-pPP[c] + 17.6 trans,trans,cis-geranyl-geranyl-pp[c] => 17.6 PPi[c] + 0.1 dehydrodolichol-diphosphate[c]	EC:2.5.1.87	ENSG00000117682	c	N-glycan metabolism	SBO:0000176			R05556		GGT_L
HMR_7255		dehydrodolichol-diphosphate[c] => dolichyl-diphosphate[c]			c	N-glycan metabolism	SBO:0000176			R08375
HMR_7256		H2O[c] + dolichyl-diphosphate[c] => Pi[c] + dolichyl-phosphate[c]	EC:3.6.1.43	ENSG00000167130	c	N-glycan metabolism	SBO:0000176			R01004
HMR_7258		H2O[c] + dehydrodolichol-diphosphate[c] => Pi[c] + dehydrodolichol-phosphate[c]			c	N-glycan metabolism	SBO:0000176					DEDOLP1_L
HMR_7259		H2O[c] + dehydrodolichol-phosphate[c] => Pi[c] + dehydrodolichol[c]			c	N-glycan metabolism	SBO:0000176					DEDOLP2_L
HMR_7260		H+[c] + NADPH[c] + dehydrodolichol[c] => NADP+[c] + dolichol[c]			c	N-glycan metabolism	SBO:0000176					DEDOLR_L
HMR_7261		H2O[r] + dolichyl-phosphate[r] => Pi[r] + dolichol[r]		ENSG00000139133	r	N-glycan metabolism	SBO:0000176					DOLPH_Ler
HMR_7263		CTP[c] + dolichol[c] => CDP[c] + dolichyl-phosphate[c]	EC:2.7.1.108	ENSG00000175283	c	N-glycan metabolism	SBO:0000176			R01018
HMR_7264		UDP-N-acetylglucosamine[c] + dolichyl-phosphate[c] => N-acetyl-D-glucosaminyldiphosphodolichol[c] + UMP[c]	EC:2.7.8.15	ENSG00000172269	c	N-glycan metabolism	SBO:0000176			R05969
HMR_7265		N-acetyl-D-glucosaminyldiphosphodolichol[c] + UDP-N-acetylglucosamine[c] => N,N-chitobiosyldiphosphodolichol[c] + UDP[c]	EC:2.4.1.141	ENSG00000172339	c	N-glycan metabolism	SBO:0000176			R05970
HMR_7266		GDP-mannose[c] + N,N-chitobiosyldiphosphodolichol[c] => GDP[c] + beta-D-mannosyldiacetylchitobiosyldiphosphodolichol[c]	EC:2.4.1.142	ENSG00000033011	c	N-glycan metabolism	SBO:0000176			R05972
HMR_7267		GDP-mannose[c] + beta-D-mannosyldiacetylchitobiosyldiphosphodolichol[c] => GDP[c] + alpha-D-mannosyl-beta-D-mannosyl-diacetylchitobiosyldiphosphodolichol[c]	EC:2.4.1.132	ENSG00000119523	c	N-glycan metabolism	SBO:0000176			R05002
HMR_7268		GDP-mannose[c] + alpha-D-mannosyl-beta-D-mannosyl-diacetylchitobiosyldiphosphodolichol[c] => G00005[c] + GDP[c]	EC:2.4.1.257	ENSG00000119523	c	N-glycan metabolism	SBO:0000176			R06238
HMR_7269		G00005[c] + GDP-mannose[c] => G10526[c] + GDP[c]	EC:2.4.1.131	ENSG00000253710	c	N-glycan metabolism	SBO:0000176			R06127
HMR_7270		G10526[c] + GDP-mannose[c] => G00006[c] + GDP[c]	EC:2.4.1.131	ENSG00000253710	c	N-glycan metabolism	SBO:0000176			R06128
HMR_7271		GDP-mannose[c] + dolichyl-phosphate[c] => GDP[c] + dolichyl-phosphate-D-mannose[c]	EC:2.4.1.83	ENSG00000000419;ENSG00000179085	c	N-glycan metabolism	SBO:0000176			R01009
HMR_7274		G00006[r] + dolichyl-phosphate-D-mannose[r] => G10595[r] + dolichyl-phosphate[r]	EC:2.4.1.258	ENSG00000214160	r	N-glycan metabolism	SBO:0000176			R06258
HMR_7275		G10595[r] + dolichyl-phosphate-D-mannose[r] => G10596[r] + dolichyl-phosphate[r]	EC:2.4.1.259	ENSG00000086848	r	N-glycan metabolism	SBO:0000176			R06259
HMR_7276		G10596[r] + dolichyl-phosphate-D-mannose[r] => G10597[r] + dolichyl-phosphate[r]	EC:2.4.1.260	ENSG00000182858	r	N-glycan metabolism	SBO:0000176			R06260
HMR_7277		G10597[r] + dolichyl-phosphate-D-mannose[r] => G00007[r] + dolichyl-phosphate[r]	EC:2.4.1.261	ENSG00000086848	r	N-glycan metabolism	SBO:0000176			R06261
HMR_7278		UDP-glucose[r] + dolichyl-phosphate[r] => UDP[r] + dolichyl-D-glucosyl-phosphate[r]	EC:2.4.1.117	ENSG00000120697	r	N-glycan metabolism	SBO:0000176			R01005
HMR_7279		G00007[r] + dolichyl-D-glucosyl-phosphate[r] => G10598[r] + dolichyl-phosphate[r]	EC:2.4.1.267	ENSG00000088035	r	N-glycan metabolism	SBO:0000176			R06262
HMR_7280		G10598[r] + dolichyl-D-glucosyl-phosphate[r] => G10599[r] + dolichyl-phosphate[r]	EC:2.4.1.265	ENSG00000159063	r	N-glycan metabolism	SBO:0000176			R06263
HMR_7281		G10599[r] + dolichyl-D-glucosyl-phosphate[r] => (Glc)3 (GlcNAc)2 (Man)9 (PP-Dol)1[r] + dolichyl-phosphate[r]	EC:2.4.1.256	ENSG00000139133;ENSG00000175548	r	N-glycan metabolism	SBO:0000176			R06264
HMR_7285		(Glc)3 (GlcNAc)2 (Man)9 (PP-Dol)1[r] + [protein]-L-asparagine[r] => (alpha-D-Glucosyl)3-(alpha-D-mannosyl)8-beta-D-mannosyl-diacetylchitobiosyl-L-asparagine (protein)[r] + dolichyl-diphosphate[r]	EC:2.4.1.119	ENSG00000118705;ENSG00000129562;ENSG00000163527;ENSG00000163902;ENSG00000244038	r	N-glycan metabolism	SBO:0000176					DOLASNT_Ler
HMR_7286		(alpha-D-Glucosyl)3-(alpha-D-mannosyl)8-beta-D-mannosyl-diacetylchitobiosyl-L-asparagine (protein)[r] + H2O[r] => (alpha-D-Glucosyl)2-(alpha-D-mannosyl)8-beta-D-mannosyl-diacetylchitobiosyl-L-asparagine (protein)[r] + glucose[r]	EC:3.2.1.106	ENSG00000115275	r	N-glycan metabolism	SBO:0000176					MG1er
HMR_7287		(alpha-D-Glucosyl)2-(alpha-D-mannosyl)8-beta-D-mannosyl-diacetylchitobiosyl-L-asparagine (protein)[r] + H2O[r] => (alpha-D-Glucosyl)-(alpha-D-mannosyl)8-beta-D-mannosyl-diacetylchitobiosyl-L-asparagine (protein)[r] + glucose[r]		ENSG00000089597	r	N-glycan metabolism	SBO:0000176					MG2er
HMR_7288		(alpha-D-Glucosyl)-(alpha-D-mannosyl)8-beta-D-mannosyl-diacetylchitobiosyl-L-asparagine (protein)[r] + H2O[r] => glucosyl-(alpha-D-mannosyl)7-beta-D-mannosyl-diacetylchitobiosyl-L-asparagine, isoform C (protein)[r] + mannose[r]			r	N-glycan metabolism	SBO:0000176					MAN2_7Cer
HMR_7289		(alpha-D-Glucosyl)-(alpha-D-mannosyl)8-beta-D-mannosyl-diacetylchitobiosyl-L-asparagine (protein)[r] + H2O[r] => glucosyl-(alpha-D-mannosyl)7-beta-D-mannosyl-diacetylchitobiosyl-L-asparagine, isoform B (protein)[r] + mannose[r]		ENSG00000111885;ENSG00000117643;ENSG00000177239	r	N-glycan metabolism	SBO:0000176					MAN1_7Ber
HMR_7290		(alpha-D-Glucosyl)-(alpha-D-mannosyl)8-beta-D-mannosyl-diacetylchitobiosyl-L-asparagine (protein)[r] + H2O[r] => (alpha-D-mannosyl)8-beta-D-mannosyl-diacetylchitobiosyl-L-asparagine (protein)[r] + glucose[r]			r	N-glycan metabolism	SBO:0000176					MG3er
HMR_7291		H2O[r] + glucosyl-(alpha-D-mannosyl)7-beta-D-mannosyl-diacetylchitobiosyl-L-asparagine, isoform C (protein)[r] => glucosyl-(alpha-D-mannosyl)6-beta-D-mannosyl-diacetylchitobiosyl-L-asparagine (protein)[r] + mannose[r]		ENSG00000111885;ENSG00000117643;ENSG00000177239	r	N-glycan metabolism	SBO:0000176					MAN1_6B1er
HMR_7292		H2O[r] + glucosyl-(alpha-D-mannosyl)7-beta-D-mannosyl-diacetylchitobiosyl-L-asparagine, isoform B (protein)[r] => glucosyl-(alpha-D-mannosyl)6-beta-D-mannosyl-diacetylchitobiosyl-L-asparagine (protein)[r] + mannose[r]			r	N-glycan metabolism	SBO:0000176					MAN2_6B1er
HMR_7293		(alpha-D-mannosyl)8-beta-D-mannosyl-diacetylchitobiosyl-L-asparagine (protein)[r] + H2O[r] => (alpha-D-mannosyl)7-beta-D-mannosyl-diacetylchitobiosyl-L-asparagine, isoform B (protein)[r] + mannose[r]		ENSG00000111885;ENSG00000117643;ENSG00000177239	r	N-glycan metabolism	SBO:0000176					MM8Ber
HMR_7294		glucosyl-(alpha-D-mannosyl)6-beta-D-mannosyl-diacetylchitobiosyl-L-asparagine (protein)[r] => glucosyl-(alpha-D-mannosyl)6-beta-D-mannosyl-diacetylchitobiosyl-L-asparagine (protein)[g]			r	N-glycan metabolism	SBO:0000176					G1M6MASNB1terg
HMR_7295		(alpha-D-Glucosyl)3-(alpha-D-mannosyl)8-beta-D-mannosyl-diacetylchitobiosyl-L-asparagine (protein)[r] => (alpha-D-Glucosyl)3-(alpha-D-mannosyl)8-beta-D-mannosyl-diacetylchitobiosyl-L-asparagine (protein)[g]			r	N-glycan metabolism	SBO:0000176					G3M8MASNterg
HMR_7296		(alpha-D-Glucosyl)2-(alpha-D-mannosyl)8-beta-D-mannosyl-diacetylchitobiosyl-L-asparagine (protein)[r] => (alpha-D-Glucosyl)2-(alpha-D-mannosyl)8-beta-D-mannosyl-diacetylchitobiosyl-L-asparagine (protein)[g]			r	N-glycan metabolism	SBO:0000176					G2M8MASNterg
HMR_7297		(alpha-D-Glucosyl)-(alpha-D-mannosyl)8-beta-D-mannosyl-diacetylchitobiosyl-L-asparagine (protein)[r] => (alpha-D-Glucosyl)-(alpha-D-mannosyl)8-beta-D-mannosyl-diacetylchitobiosyl-L-asparagine (protein)[g]			r	N-glycan metabolism	SBO:0000176					G1M8MASNterg
HMR_7298		glucosyl-(alpha-D-mannosyl)7-beta-D-mannosyl-diacetylchitobiosyl-L-asparagine, isoform B (protein)[r] => glucosyl-(alpha-D-mannosyl)7-beta-D-mannosyl-diacetylchitobiosyl-L-asparagine, isoform B (protein)[g]			r	N-glycan metabolism	SBO:0000176					G1M7MASNBterg
HMR_7299		glucosyl-(alpha-D-mannosyl)7-beta-D-mannosyl-diacetylchitobiosyl-L-asparagine, isoform C (protein)[r] => glucosyl-(alpha-D-mannosyl)7-beta-D-mannosyl-diacetylchitobiosyl-L-asparagine, isoform C (protein)[g]			r	N-glycan metabolism	SBO:0000176					G1M7MASNCterg
HMR_7300		(alpha-D-mannosyl)7-beta-D-mannosyl-diacetylchitobiosyl-L-asparagine, isoform B (protein)[r] => (alpha-D-mannosyl)7-beta-D-mannosyl-diacetylchitobiosyl-L-asparagine, isoform B (protein)[g]			r	N-glycan metabolism	SBO:0000176					M7MASNBterg
HMR_7301		(alpha-D-Glucosyl)3-(alpha-D-mannosyl)8-beta-D-mannosyl-diacetylchitobiosyl-L-asparagine (protein)[g] + 4 H2O[g] => (alpha-D-mannosyl)7-beta-D-mannosyl-diacetylchitobiosyl-L-asparagine, isoform A (protein)[g] + 3 glucose[g] + mannose[g]			g	N-glycan metabolism	SBO:0000176					ENMAN3g
HMR_7302		(alpha-D-Glucosyl)2-(alpha-D-mannosyl)8-beta-D-mannosyl-diacetylchitobiosyl-L-asparagine (protein)[g] + 3 H2O[g] => (alpha-D-mannosyl)7-beta-D-mannosyl-diacetylchitobiosyl-L-asparagine, isoform A (protein)[g] + 2 glucose[g] + mannose[g]			g	N-glycan metabolism	SBO:0000176					ENMAN2g
HMR_7303		(alpha-D-Glucosyl)-(alpha-D-mannosyl)8-beta-D-mannosyl-diacetylchitobiosyl-L-asparagine (protein)[g] + 2 H2O[g] => (alpha-D-mannosyl)7-beta-D-mannosyl-diacetylchitobiosyl-L-asparagine, isoform A (protein)[g] + glucose[g] + mannose[g]			g	N-glycan metabolism	SBO:0000176					ENMAN1g
HMR_7304		2 H2O[g] + glucosyl-(alpha-D-mannosyl)7-beta-D-mannosyl-diacetylchitobiosyl-L-asparagine, isoform C (protein)[g] => (alpha-D-mannosyl)6-beta-D-mannosyl-diacetylchitobiosyl-L-asparagine (protein) (C)[g] + glucose[g] + mannose[g]			g	N-glycan metabolism	SBO:0000176					ENMAN4g
HMR_7305		2 H2O[g] + glucosyl-(alpha-D-mannosyl)7-beta-D-mannosyl-diacetylchitobiosyl-L-asparagine, isoform B (protein)[g] => (alpha-D-mannosyl)6-beta-D-mannosyl-diacetylchitobiosyl-L-asparagine (protein) (B2)[g] + glucose[g] + mannose[g]			g	N-glycan metabolism	SBO:0000176					ENMAN5g
HMR_7306		2 H2O[g] + glucosyl-(alpha-D-mannosyl)6-beta-D-mannosyl-diacetylchitobiosyl-L-asparagine (protein)[g] => (alpha-D-mannosyl)5-beta-D-mannosyl-diacetylchitobiosyl-L-asparagine (protein) (B1)[g] + glucose[g] + mannose[g]			g	N-glycan metabolism	SBO:0000176					ENMAN6g
HMR_7308		(alpha-D-mannosyl)8-beta-D-mannosyl-diacetylchitobiosyl-L-asparagine (protein)[g] + H2O[g] => (alpha-D-mannosyl)7-beta-D-mannosyl-diacetylchitobiosyl-L-asparagine, isoform A (protein)[g] + mannose[g]		ENSG00000111885;ENSG00000117643;ENSG00000177239	g	N-glycan metabolism	SBO:0000176					MM8Ag
HMR_7309		(alpha-D-mannosyl)8-beta-D-mannosyl-diacetylchitobiosyl-L-asparagine (protein)[g] + H2O[g] => (alpha-D-mannosyl)7-beta-D-mannosyl-diacetylchitobiosyl-L-asparagine, isoform C (protein)[g] + mannose[g]		ENSG00000111885;ENSG00000117643;ENSG00000177239	g	N-glycan metabolism	SBO:0000176					MM8Cg
HMR_7310		(alpha-D-mannosyl)7-beta-D-mannosyl-diacetylchitobiosyl-L-asparagine, isoform A (protein)[g] + H2O[g] => (alpha-D-mannosyl)6-beta-D-mannosyl-diacetylchitobiosyl-L-asparagine (protein) (A)[g] + mannose[g]		ENSG00000111885;ENSG00000117643;ENSG00000177239	g	N-glycan metabolism	SBO:0000176					MM7Ag
HMR_7311		(alpha-D-mannosyl)7-beta-D-mannosyl-diacetylchitobiosyl-L-asparagine, isoform B (protein)[g] + H2O[g] => (alpha-D-mannosyl)6-beta-D-mannosyl-diacetylchitobiosyl-L-asparagine (protein) (B1)[g] + mannose[g]		ENSG00000111885;ENSG00000117643;ENSG00000177239	g	N-glycan metabolism	SBO:0000176					MM7B1g
HMR_7312		(alpha-D-mannosyl)7-beta-D-mannosyl-diacetylchitobiosyl-L-asparagine, isoform B (protein)[g] + H2O[g] => (alpha-D-mannosyl)6-beta-D-mannosyl-diacetylchitobiosyl-L-asparagine (protein) (B2)[g] + mannose[g]		ENSG00000111885;ENSG00000117643;ENSG00000177239	g	N-glycan metabolism	SBO:0000176					MM7B2g
HMR_7313		(alpha-D-mannosyl)7-beta-D-mannosyl-diacetylchitobiosyl-L-asparagine, isoform A (protein)[g] + H2O[g] => (alpha-D-mannosyl)6-beta-D-mannosyl-diacetylchitobiosyl-L-asparagine (protein) (C)[g] + mannose[g]		ENSG00000111885;ENSG00000117643;ENSG00000177239	g	N-glycan metabolism	SBO:0000176					MM7Cag
HMR_7314		(alpha-D-mannosyl)7-beta-D-mannosyl-diacetylchitobiosyl-L-asparagine, isoform C (protein)[g] + H2O[g] => (alpha-D-mannosyl)6-beta-D-mannosyl-diacetylchitobiosyl-L-asparagine (protein) (C)[g] + mannose[g]		ENSG00000111885;ENSG00000117643;ENSG00000177239	g	N-glycan metabolism	SBO:0000176					MM7Cbg
HMR_7315		(alpha-D-mannosyl)6-beta-D-mannosyl-diacetylchitobiosyl-L-asparagine (protein) (A)[g] + H2O[g] => (alpha-D-mannosyl)5-beta-D-mannosyl-diacetylchitobiosyl-L-asparagine (protein) (C)[g] + mannose[g]		ENSG00000111885;ENSG00000117643;ENSG00000177239	g	N-glycan metabolism	SBO:0000176					MM6ag
HMR_7316		(alpha-D-mannosyl)6-beta-D-mannosyl-diacetylchitobiosyl-L-asparagine (protein) (B1)[g] + H2O[g] => (alpha-D-mannosyl)5-beta-D-mannosyl-diacetylchitobiosyl-L-asparagine (protein) (B1)[g] + mannose[g]		ENSG00000111885;ENSG00000117643;ENSG00000177239	g	N-glycan metabolism	SBO:0000176					MM6B1ag
HMR_7317		(alpha-D-mannosyl)6-beta-D-mannosyl-diacetylchitobiosyl-L-asparagine (protein) (B2)[g] + H2O[g] => (alpha-D-mannosyl)5-beta-D-mannosyl-diacetylchitobiosyl-L-asparagine (protein) (B1)[g] + mannose[g]		ENSG00000111885;ENSG00000117643;ENSG00000177239	g	N-glycan metabolism	SBO:0000176					MM6B1bg
HMR_7318		(alpha-D-mannosyl)6-beta-D-mannosyl-diacetylchitobiosyl-L-asparagine (protein) (B2)[g] + H2O[g] => (alpha-D-mannosyl)5-beta-D-mannosyl-diacetylchitobiosyl-L-asparagine (protein) (B2)[g] + mannose[g]		ENSG00000111885;ENSG00000117643;ENSG00000177239	g	N-glycan metabolism	SBO:0000176					MM6B2g
HMR_7319		(alpha-D-mannosyl)6-beta-D-mannosyl-diacetylchitobiosyl-L-asparagine (protein) (C)[g] + H2O[g] => (alpha-D-mannosyl)5-beta-D-mannosyl-diacetylchitobiosyl-L-asparagine (protein) (C)[g] + mannose[g]		ENSG00000111885;ENSG00000117643;ENSG00000177239	g	N-glycan metabolism	SBO:0000176					MM6bg
HMR_7320		(alpha-D-mannosyl)5-beta-D-mannosyl-diacetylchitobiosyl-L-asparagine (protein) (C)[g] + H2O[g] => (alpha-D-mannosyl)4-beta-D-mannosyl-diacetylchitobiosyl-L-asparagine (protein)[g] + mannose[g]		ENSG00000111885;ENSG00000117643;ENSG00000177239	g	N-glycan metabolism	SBO:0000176					MM5ag
HMR_7321		(alpha-D-mannosyl)5-beta-D-mannosyl-diacetylchitobiosyl-L-asparagine (protein) (B1)[g] + H2O[g] => (alpha-D-mannosyl)4-beta-D-mannosyl-diacetylchitobiosyl-L-asparagine (protein)[g] + mannose[g]		ENSG00000111885;ENSG00000117643;ENSG00000177239	g	N-glycan metabolism	SBO:0000176					MM5bg
HMR_7322		(alpha-D-mannosyl)5-beta-D-mannosyl-diacetylchitobiosyl-L-asparagine (protein) (B2)[g] + H2O[g] => (alpha-D-mannosyl)4-beta-D-mannosyl-diacetylchitobiosyl-L-asparagine (protein)[g] + mannose[g]		ENSG00000111885;ENSG00000117643;ENSG00000177239	g	N-glycan metabolism	SBO:0000176					MM5cg
HMR_7323		(alpha-D-mannosyl)4-beta-D-mannosyl-diacetylchitobiosyl-L-asparagine (protein)[g] + UDP-N-acetylglucosamine[g] => UDP[g] + nm4masn[g]	EC:2.4.1.101	ENSG00000131446	g	N-glycan metabolism	SBO:0000176					M13N2Tg
HMR_7324		2 H2O[g] + nm4masn[g] => 2 mannose[g] + nm2masn[g]	EC:3.2.1.114	ENSG00000196547	g	N-glycan metabolism	SBO:0000176					M1316Mg
HMR_7325		UDP-N-acetylglucosamine[g] + nm2masn[g] => UDP[g] + n2m2masn[g]	EC:2.4.1.143	ENSG00000168282	g	N-glycan metabolism	SBO:0000176					M16NTg
HMR_7326		UDP-N-acetylglucosamine[g] + n2m2masn[g] => UDP[g] + n2m2nmasn[g]	EC:2.4.1.144	ENSG00000128268	g	N-glycan metabolism	SBO:0000176			R05986		M14NTg
HMR_7327		UDP-N-acetylglucosamine[g] + n2m2masn[g] => G00020[g] + UDP[g]	EC:2.4.1.145	ENSG00000071073;ENSG00000182050	g	N-glycan metabolism	SBO:0000176			R05987
HMR_7328		G00020[g] + UDP-N-acetylglucosamine[g] => G00021[g] + UDP[g]	EC:2.4.1.155	ENSG00000152127	g	N-glycan metabolism	SBO:0000176			R05991
HMR_7329		G00021[g] + UDP-N-acetylglucosamine[g] => G00022[g] + UDP[g]	EC:2.4.1.201	ENSG00000182050	g	N-glycan metabolism	SBO:0000176			R05992			PMID:10570912
HMR_7332		GDP-L-fucose[g] + n2m2masn[g] => GDP[g] + fn2m2masn[g]	EC:2.4.1.68	ENSG00000033170	g	N-glycan metabolism	SBO:0000176					F6Tg
HMR_7333		2 UDP-galactose[g] + fn2m2masn[g] => 2 UDP[g] + l2fn2m2masn[g]		ENSG00000086062;ENSG00000158470	g	N-glycan metabolism	SBO:0000176					G14Tg
HMR_7334		2 CMP-N-acetylneuraminate[g] + l2fn2m2masn[g] => 2 CMP[g] + PA6[g]	EC:2.4.99.1	ENSG00000073849	g	N-glycan metabolism	SBO:0000176					S26Tg
HMR_7428		(alpha-D-mannosyl)2-beta-D-mannosyl-N-acetylglucosamine[l] + 2 H2O[l] => beta-1,4-mannose-N-acetylglucosamine[l] + 2 mannose[l]		ENSG00000104774	l	N-glycan metabolism	SBO:0000176					A_MANASEly
HMR_7429		H2O[l] + beta-1,4-mannose-N-acetylglucosamine[l] => N-acetylglucosamine[l] + mannose[l]		ENSG00000109323	l	N-glycan metabolism	SBO:0000176					B_MANNASEly
HMR_7574		H2O[l] + de-Fuc form of PA6[l] => [protein]-L-asparagine[l] + de-Fuc form of PA6 (wo peptide linkage)[l]		ENSG00000038002	l	N-glycan metabolism	SBO:0000176					GASNASEly
HMR_7575		H2O[l] + de-Fuc form of PA6 (wo peptide linkage)[l] => N-acetylglucosamine[l] + de-Fuc, GlcNAc removed PA6 (wo peptide linkage)[l]		ENSG00000167280	l	N-glycan metabolism	SBO:0000176					ENGASEly
HMR_7576		2 H2O[l] + de-Fuc, GlcNAc removed PA6 (wo peptide linkage)[l] => 2 N-acetylneuraminate[l] + l2n2m2mn[l]		ENSG00000064601;ENSG00000170266;ENSG00000204099;ENSG00000204386;ENSG00000234846	l	N-glycan metabolism	SBO:0000176					SIAASEly
HMR_7577		2 H2O[l] + l2n2m2mn[l] => 2 galactose[l] + n2m2mn[l]		ENSG00000064601;ENSG00000170266;ENSG00000204386	l	N-glycan metabolism	SBO:0000176					GALASE1ly
HMR_7578		2 H2O[l] + n2m2mn[l] => (alpha-D-mannosyl)2-beta-D-mannosyl-N-acetylglucosamine[l] + 2 N-acetylglucosamine[l]		ENSG00000049860;ENSG00000213614	l	N-glycan metabolism	SBO:0000176					AHEXASEly
HMR_7580		H2O[s] + PA6[s] => 6-deoxy-L-galactose[s] + de-Fuc form of PA6[s]		ENSG00000001036;ENSG00000179163	s	N-glycan metabolism	SBO:0000176					FUCASEe
HMR_7582		H2O[l] + PA6[l] => 6-deoxy-L-galactose[l] + de-Fuc form of PA6[l]		ENSG00000001036;ENSG00000179163	l	N-glycan metabolism	SBO:0000176					FUCASEly
HMR_7585		H2O[l] + n2m2nmasn[l] => [protein]-L-asparagine[l] + n2m2nm[l]		ENSG00000038002	l	N-glycan metabolism	SBO:0000176					GASNASE2ly
HMR_7586		H2O[l] + n2m2nm[l] => N-acetylglucosamine[l] + n2m2nmn[l]		ENSG00000167280	l	N-glycan metabolism	SBO:0000176					ENGASE2ly
HMR_7587		3 H2O[l] + n2m2nmn[l] => (alpha-D-mannosyl)2-beta-D-mannosyl-N-acetylglucosamine[l] + 3 N-acetylglucosamine[l]		ENSG00000049860;ENSG00000213614	l	N-glycan metabolism	SBO:0000176					AHEXASE2ly
HMR_5155		372 ATP[c] + 496 H2O[c] + 11 L-alanyl-tRNA(ala)[c] + 9 L-arginyl-tRNA(arg)[c] + L-asparaginyl-tRNA(asn)[c] + 8 L-aspartyl-tRNA(asp)[c] + 2 L-cysteinyl-tRNA(cys)[c] + 7 L-glutaminyl-tRNA(gln)[c] + 5 L-glutamyl-tRNA(glu)[c] + L-histidyl-tRNA(his)[c] + 4 L-isoleucyl-tRNA(ile)[c] + 20 L-leucyl-tRNA(leu)[c] + 4 L-lysyl-tRNA(lys)[c] + 5 L-methionyl-tRNA(met)[c] + 3 L-phenylalanyl-tRNA(phe)[c] + 9 L-pro…			c	Protein assembly	SBO:0000176	r1096
HMR_5156		261 ATP[c] + 348 H2O[c] + 3 L-alanyl-tRNA(ala)[c] + L-arginyl-tRNA(arg)[c] + L-asparaginyl-tRNA(asn)[c] + 13 L-aspartyl-tRNA(asp)[c] + L-cysteinyl-tRNA(cys)[c] + 3 L-glutaminyl-tRNA(gln)[c] + 9 L-glutamyl-tRNA(glu)[c] + L-histidyl-tRNA(his)[c] + 8 L-isoleucyl-tRNA(ile)[c] + 10 L-leucyl-tRNA(leu)[c] + 7 L-lysyl-tRNA(lys)[c] + 5 L-methionyl-tRNA(met)[c] + 3 L-phenylalanyl-tRNA(phe)[c] + 5 L-prolyl-…			c	Protein assembly	SBO:0000176	r1097
HMR_5157		249 ATP[c] + 332 H2O[c] + 5 L-alanyl-tRNA(ala)[c] + 4 L-arginyl-tRNA(arg)[c] + L-asparaginyl-tRNA(asn)[c] + 4 L-aspartyl-tRNA(asp)[c] + 3 L-glutaminyl-tRNA(gln)[c] + 8 L-glutamyl-tRNA(glu)[c] + 4 L-isoleucyl-tRNA(ile)[c] + 12 L-leucyl-tRNA(leu)[c] + 9 L-lysyl-tRNA(lys)[c] + 2 L-methionyl-tRNA(met)[c] + 4 L-phenylalanyl-tRNA(phe)[c] + 4 L-prolyl-tRNA(pro)[c] + 9 L-seryl-tRNA(ser)[c] + 3 L-threonyl…			c	Protein assembly	SBO:0000176	r1098
HMR_5158		303 ATP[c] + 404 H2O[c] + 7 L-alanyl-tRNA(ala)[c] + 2 L-arginyl-tRNA(arg)[c] + L-asparaginyl-tRNA(asn)[c] + 4 L-aspartyl-tRNA(asp)[c] + 8 L-glutaminyl-tRNA(gln)[c] + 8 L-glutamyl-tRNA(glu)[c] + L-isoleucyl-tRNA(ile)[c] + 15 L-leucyl-tRNA(leu)[c] + 6 L-lysyl-tRNA(lys)[c] + 3 L-methionyl-tRNA(met)[c] + 4 L-phenylalanyl-tRNA(phe)[c] + 5 L-prolyl-tRNA(pro)[c] + 9 L-seryl-tRNA(ser)[c] + 10 L-threonyl-…			c	Protein assembly	SBO:0000176	r1099
HMR_5159		297 ATP[c] + 396 H2O[c] + 15 L-alanyl-tRNA(ala)[c] + 4 L-arginyl-tRNA(arg)[c] + 7 L-aspartyl-tRNA(asp)[c] + 6 L-glutaminyl-tRNA(gln)[c] + 5 L-glutamyl-tRNA(glu)[c] + L-histidyl-tRNA(his)[c] + 11 L-leucyl-tRNA(leu)[c] + 6 L-lysyl-tRNA(lys)[c] + 3 L-methionyl-tRNA(met)[c] + 4 L-phenylalanyl-tRNA(phe)[c] + 3 L-prolyl-tRNA(pro)[c] + 12 L-seryl-tRNA(ser)[c] + 5 L-threonyl-tRNA(thr)[c] + 3 L-tryptophan…			c	Protein assembly	SBO:0000176	r1100
HMR_5166		801 ATP[c] + 1068 H2O[c] + 23 L-alanyl-tRNA(ala)[c] + 17 L-arginyl-tRNA(arg)[c] + 5 L-asparaginyl-tRNA(asn)[c] + 16 L-aspartyl-tRNA(asp)[c] + 19 L-glutaminyl-tRNA(gln)[c] + 30 L-glutamyl-tRNA(glu)[c] + 6 L-histidyl-tRNA(his)[c] + 41 L-leucyl-tRNA(leu)[c] + 22 L-lysyl-tRNA(lys)[c] + 4 L-methionyl-tRNA(met)[c] + 8 L-phenylalanyl-tRNA(phe)[c] + 10 L-prolyl-tRNA(pro)[c] + 16 L-seryl-tRNA(ser)[c] + 12…		ENSG00000168487	c	Protein assembly	SBO:0000176	r1113
HMR_5167		315 ATP[c] + 420 H2O[c] + 8 L-alanyl-tRNA(ala)[c] + 3 L-asparaginyl-tRNA(asn)[c] + 7 L-aspartyl-tRNA(asp)[c] + 5 L-cysteinyl-tRNA(cys)[c] + 5 L-glutaminyl-tRNA(gln)[c] + 10 L-glutamyl-tRNA(glu)[c] + L-histidyl-tRNA(his)[c] + 4 L-isoleucyl-tRNA(ile)[c] + 6 L-leucyl-tRNA(leu)[c] + 12 L-lysyl-tRNA(lys)[c] + 3 L-methionyl-tRNA(met)[c] + 9 L-phenylalanyl-tRNA(phe)[c] + 3 L-prolyl-tRNA(pro)[c] + 7 L-se…			c	Protein assembly	SBO:0000176	r1293					PMID:14702039;PMID:15164053;PMID:16097034;PMID:1874447;PMID:1998498;PMID:2176490;PMID:2785919;PMID:3170595
HMR_5168		498 ATP[c] + 664 H2O[c] + 11 L-alanyl-tRNA(ala)[c] + 9 L-arginyl-tRNA(arg)[c] + 4 L-asparaginyl-tRNA(asn)[c] + 12 L-aspartyl-tRNA(asp)[c] + 3 L-cysteinyl-tRNA(cys)[c] + 10 L-glutaminyl-tRNA(gln)[c] + 6 L-glutamyl-tRNA(glu)[c] + 3 L-histidyl-tRNA(his)[c] + 9 L-isoleucyl-tRNA(ile)[c] + 15 L-leucyl-tRNA(leu)[c] + 11 L-lysyl-tRNA(lys)[c] + 4 L-methionyl-tRNA(met)[c] + 6 L-phenylalanyl-tRNA(phe)[c] + …			c	Protein assembly	SBO:0000176	r1294					PMID:10591208;PMID:12032145;PMID:12080052;PMID:15461802;PMID:15489334;PMID:16195549
HMR_5169		855 ATP[c] + 1140 H2O[c] + 21 L-alanyl-tRNA(ala)[c] + 20 L-arginyl-tRNA(arg)[c] + 11 L-asparaginyl-tRNA(asn)[c] + 10 L-aspartyl-tRNA(asp)[c] + 5 L-cysteinyl-tRNA(cys)[c] + 17 L-glutaminyl-tRNA(gln)[c] + 22 L-glutamyl-tRNA(glu)[c] + 6 L-histidyl-tRNA(his)[c] + 10 L-isoleucyl-tRNA(ile)[c] + 31 L-leucyl-tRNA(leu)[c] + 19 L-lysyl-tRNA(lys)[c] + 12 L-methionyl-tRNA(met)[c] + 6 L-phenylalanyl-tRNA(phe)…			c	Protein assembly	SBO:0000176
HMR_5170		579 ATP[c] + 772 H2O[c] + 10 L-alanyl-tRNA(ala)[c] + 4 L-arginyl-tRNA(arg)[c] + 3 L-asparaginyl-tRNA(asn)[c] + 9 L-aspartyl-tRNA(asp)[c] + 8 L-cysteinyl-tRNA(cys)[c] + 4 L-glutaminyl-tRNA(gln)[c] + 11 L-glutamyl-tRNA(glu)[c] + 3 L-histidyl-tRNA(his)[c] + 12 L-isoleucyl-tRNA(ile)[c] + 28 L-leucyl-tRNA(leu)[c] + 11 L-lysyl-tRNA(lys)[c] + 4 L-methionyl-tRNA(met)[c] + 5 L-phenylalanyl-tRNA(phe)[c] + …			c	Protein assembly	SBO:0000176
HMR_5171		975 ATP[c] + 1300 H2O[c] + 38 L-alanyl-tRNA(ala)[c] + 23 L-arginyl-tRNA(arg)[c] + 5 L-asparaginyl-tRNA(asn)[c] + 14 L-aspartyl-tRNA(asp)[c] + 6 L-cysteinyl-tRNA(cys)[c] + 7 L-glutaminyl-tRNA(gln)[c] + 15 L-glutamyl-tRNA(glu)[c] + 10 L-histidyl-tRNA(his)[c] + 6 L-isoleucyl-tRNA(ile)[c] + 37 L-leucyl-tRNA(leu)[c] + 14 L-lysyl-tRNA(lys)[c] + 14 L-methionyl-tRNA(met)[c] + 10 L-phenylalanyl-tRNA(phe)[…			c	Protein assembly	SBO:0000176
HMR_5172		1050 ATP[c] + 1400 H2O[c] + 22 L-alanyl-tRNA(ala)[c] + 12 L-arginyl-tRNA(arg)[c] + 12 L-asparaginyl-tRNA(asn)[c] + 26 L-aspartyl-tRNA(asp)[c] + 6 L-cysteinyl-tRNA(cys)[c] + 14 L-glutaminyl-tRNA(gln)[c] + 15 L-glutamyl-tRNA(glu)[c] + 9 L-histidyl-tRNA(his)[c] + 12 L-isoleucyl-tRNA(ile)[c] + 39 L-leucyl-tRNA(leu)[c] + 18 L-lysyl-tRNA(lys)[c] + 8 L-methionyl-tRNA(met)[c] + 20 L-phenylalanyl-tRNA(phe…			c	Protein assembly	SBO:0000176	r1402					PMID:10395894;PMID:10721716;PMID:15489334;PMID:8602861;PMID:8661012
HMR_5173		1404 ATP[c] + 1872 H2O[c] + 31 L-alanyl-tRNA(ala)[c] + 19 L-arginyl-tRNA(arg)[c] + 19 L-asparaginyl-tRNA(asn)[c] + 27 L-aspartyl-tRNA(asp)[c] + 19 L-cysteinyl-tRNA(cys)[c] + 16 L-glutaminyl-tRNA(gln)[c] + 34 L-glutamyl-tRNA(glu)[c] + 13 L-histidyl-tRNA(his)[c] + 29 L-isoleucyl-tRNA(ile)[c] + 47 L-leucyl-tRNA(leu)[c] + 33 L-lysyl-tRNA(lys)[c] + 15 L-methionyl-tRNA(met)[c] + 22 L-phenylalanyl-tRNA(…			c	Protein assembly	SBO:0000176
HMR_5174		1425 ATP[c] + 1900 H2O[c] + 34 L-alanyl-tRNA(ala)[c] + 22 L-arginyl-tRNA(arg)[c] + 20 L-asparaginyl-tRNA(asn)[c] + 22 L-aspartyl-tRNA(asp)[c] + 10 L-cysteinyl-tRNA(cys)[c] + 13 L-glutaminyl-tRNA(gln)[c] + 31 L-glutamyl-tRNA(glu)[c] + 16 L-histidyl-tRNA(his)[c] + 25 L-isoleucyl-tRNA(ile)[c] + 38 L-leucyl-tRNA(leu)[c] + 35 L-lysyl-tRNA(lys)[c] + 7 L-methionyl-tRNA(met)[c] + 21 L-phenylalanyl-tRNA(p…			c	Protein assembly	SBO:0000176
HMR_7282		asparagine[c] => [protein]-L-asparagine[c] + H2O[c]			c	Protein modification	SBO:0000176
HMR_7616		tyrosine[c] => H2O[c] + [protein]-L-tyrosine[c]			c	Protein modification	SBO:0000176
HMR_7617		ATP[c] + [protein]-L-tyrosine[c] => ADP[c] + [protein]-tyrosine-phosphate[c]	EC:2.7.10.1;EC:2.7.10.2;EC:2.7.12.1;EC:2.7.12.2	ENSG00000000938;ENSG00000027644;ENSG00000037280;ENSG00000044524;ENSG00000065361;ENSG00000076984;ENSG00000080224;ENSG00000092445;ENSG00000096968;ENSG00000097007;ENSG00000101213;ENSG00000102010;ENSG00000102755;ENSG00000105397;ENSG00000105639;ENSG00000105976;ENSG00000106123;ENSG00000108984;ENSG00000111816;ENSG00000112742;ENSG00000113240;ENSG00000116106;ENSG00000122025;ENSG00000125508;ENSG00000126934…	c	Protein modification	SBO:0000176			R02584
HMR_7618		H2O[c] + [protein]-tyrosine-phosphate[c] => Pi[c] + [protein]-L-tyrosine[c]	EC:3.1.3.48	ENSG00000060656;ENSG00000064655;ENSG00000070159;ENSG00000070778;ENSG00000072135;ENSG00000076201;ENSG00000079335;ENSG00000100526;ENSG00000101224;ENSG00000104313;ENSG00000108861;ENSG00000110536;ENSG00000110786;ENSG00000111679;ENSG00000112425;ENSG00000112679;ENSG00000116675;ENSG00000120129;ENSG00000120875;ENSG00000127947;ENSG00000132334;ENSG00000134242;ENSG00000141298;ENSG00000143507;ENSG00000143727…	c	Protein modification	SBO:0000176			R02585
HMR_7619		PAPS[c] + [protein]-L-tyrosine[c] <=> PAP[c] + [protein]-tyrosine-O-sulfate[c]	EC:2.8.2.20	ENSG00000128294;ENSG00000169902	c	Protein modification	SBO:0000176			R02586
HMR_7621		arginine[c] => H2O[c] + [protein]-L-arginine[c]			c	Protein modification	SBO:0000176
HMR_7622		H2O[c] + [protein]-L-arginine[c] => NH3[c] + [protein]-L-citrulline[c]	EC:3.5.3.15	ENSG00000117115;ENSG00000142623	c	Protein modification	SBO:0000176			R02621
HMR_7624		H2O[c] + [protein]-omega-N-(ADP-D-ribosyl)-L-arginine[c] => ADP-ribose[c] + [protein]-L-arginine[c]	EC:3.2.2.19	ENSG00000144843	c	Protein modification	SBO:0000176			R07626
HMR_7626		H2O[c] + N(omega)-(ADP-D-ribosyl)-L-arginine[c] => ADP-ribose[c] + arginine[c]	EC:3.2.2.19	ENSG00000144843	c	Protein modification	SBO:0000176			R01886
HMR_5266		62 ATP[c] + 62 H2O[c] + apo-[ACP][c] => 62 ADP[c] + 62 Pi[c] + 11 alanine[c] + 9 arginine[c] + asparagine[c] + 8 aspartate[c] + 2 cysteine[c] + 5 glutamate[c] + 7 glutamine[c] + 6 glycine[c] + histidine[c] + 4 isoleucine[c] + 20 leucine[c] + 4 lysine[c] + 5 methionine[c] + 3 phenylalanine[c] + 9 proline[c] + 8 serine[c] + 6 threonine[c] + 4 tyrosine[c] + 11 valine[c]			c	Protein degradation	SBO:0000176	r1358
HMR_5267		43 ATP[c] + 43 H2O[c] + mitoApo-[ACP][c] => 43 ADP[c] + 43 Pi[c] + 3 alanine[c] + arginine[c] + asparagine[c] + 13 aspartate[c] + cysteine[c] + 9 glutamate[c] + 3 glutamine[c] + 3 glycine[c] + histidine[c] + 8 isoleucine[c] + 10 leucine[c] + 7 lysine[c] + 5 methionine[c] + 3 phenylalanine[c] + 5 proline[c] + 3 serine[c] + threonine[c] + 4 tyrosine[c] + 6 valine[c]			m	Protein degradation	SBO:0000176	r1359
HMR_5268		41 ATP[c] + 41 H2O[c] + apoC1[c] => 41 ADP[c] + 41 Pi[c] + 5 alanine[c] + 4 arginine[c] + asparagine[c] + 4 aspartate[c] + 8 glutamate[c] + 3 glutamine[c] + 3 glycine[c] + 4 isoleucine[c] + 12 leucine[c] + 9 lysine[c] + 2 methionine[c] + 4 phenylalanine[c] + 4 proline[c] + 9 serine[c] + 3 threonine[c] + tryptophan[c] + 7 valine[c]			c	Protein degradation	SBO:0000176	r1343
HMR_5269		50 ATP[c] + 50 H2O[c] + apoC2[c] => 50 ADP[c] + 50 Pi[c] + 7 alanine[c] + 2 arginine[c] + asparagine[c] + 4 aspartate[c] + 8 glutamate[c] + 8 glutamine[c] + 5 glycine[c] + isoleucine[c] + 15 leucine[c] + 6 lysine[c] + 3 methionine[c] + 4 phenylalanine[c] + 5 proline[c] + 9 serine[c] + 10 threonine[c] + tryptophan[c] + 5 tyrosine[c] + 7 valine[c]			c	Protein degradation	SBO:0000176	r1344
HMR_5270		49 ATP[c] + 49 H2O[c] + apoC3[c] => 49 ADP[c] + 49 Pi[c] + 15 alanine[c] + 4 arginine[c] + 7 aspartate[c] + 5 glutamate[c] + 6 glutamine[c] + 3 glycine[c] + histidine[c] + 11 leucine[c] + 6 lysine[c] + 3 methionine[c] + 4 phenylalanine[c] + 3 proline[c] + 12 serine[c] + 5 threonine[c] + 3 tryptophan[c] + 2 tyrosine[c] + 9 valine[c]			c	Protein degradation	SBO:0000176	r1345
HMR_5283		133 ATP[c] + 133 H2O[c] + apoA1[c] => 133 ADP[c] + 133 Pi[c] + 23 alanine[c] + 17 arginine[c] + 5 asparagine[c] + 16 aspartate[c] + 30 glutamate[c] + 19 glutamine[c] + 11 glycine[c] + 6 histidine[c] + 41 leucine[c] + 22 lysine[c] + 4 methionine[c] + 8 phenylalanine[c] + 10 proline[c] + 16 serine[c] + 12 threonine[c] + 5 tryptophan[c] + 7 tyrosine[c] + 15 valine[c]			c	Protein degradation	SBO:0000176	r1339
HMR_5284		133 ATP[l] + 133 H2O[l] + apoA1[l] => 133 ADP[l] + 133 Pi[l] + 23 alanine[l] + 17 arginine[l] + 5 asparagine[l] + 16 aspartate[l] + 30 glutamate[l] + 19 glutamine[l] + 11 glycine[l] + 6 histidine[l] + 41 leucine[l] + 22 lysine[l] + 4 methionine[l] + 8 phenylalanine[l] + 10 proline[l] + 16 serine[l] + 12 threonine[l] + 5 tryptophan[l] + 7 tyrosine[l] + 15 valine[l]		ENSG00000064601;ENSG00000109861;ENSG00000117984;ENSG00000136943;ENSG00000164733;ENSG00000166340	l	Protein degradation	SBO:0000176	r1340
HMR_5285		142 ATP[l] + 142 H2O[l] + STAR[l] => 142 ADP[l] + 142 Pi[l] + 21 alanine[l] + 20 arginine[l] + 11 asparagine[l] + 10 aspartate[l] + 5 cysteine[l] + 22 glutamate[l] + 17 glutamine[l] + 21 glycine[l] + 6 histidine[l] + 10 isoleucine[l] + 31 leucine[l] + 19 lysine[l] + 12 methionine[l] + 6 phenylalanine[l] + 12 proline[l] + 20 serine[l] + 12 threonine[l] + 5 tryptophan[l] + 4 tyrosine[l] + 21 valine…		ENSG00000064601;ENSG00000109861;ENSG00000117984;ENSG00000136943;ENSG00000164733;ENSG00000166340	l	Protein degradation	SBO:0000176
HMR_5286		96 ATP[l] + GM2A[l] + 96 H2O[l] => 96 ADP[l] + 96 Pi[l] + 10 alanine[l] + 4 arginine[l] + 3 asparagine[l] + 9 aspartate[l] + 8 cysteine[l] + 11 glutamate[l] + 4 glutamine[l] + 13 glycine[l] + 3 histidine[l] + 12 isoleucine[l] + 28 leucine[l] + 11 lysine[l] + 4 methionine[l] + 5 phenylalanine[l] + 19 proline[l] + 20 serine[l] + 10 threonine[l] + 3 tryptophan[l] + 4 tyrosine[l] + 12 valine[l]		ENSG00000064601;ENSG00000109861;ENSG00000117984;ENSG00000136943;ENSG00000164733;ENSG00000166340	l	Protein degradation	SBO:0000176
HMR_5287		162 ATP[l] + 162 H2O[l] + apocytochrome-C[l] => 162 ADP[l] + 162 Pi[l] + 38 alanine[l] + 23 arginine[l] + 5 asparagine[l] + 14 aspartate[l] + 6 cysteine[l] + 15 glutamate[l] + 7 glutamine[l] + 28 glycine[l] + 10 histidine[l] + 6 isoleucine[l] + 37 leucine[l] + 14 lysine[l] + 14 methionine[l] + 10 phenylalanine[l] + 26 proline[l] + 25 serine[l] + 10 threonine[l] + 3 tryptophan[l] + 14 tyrosine[l] …		ENSG00000064601;ENSG00000109861;ENSG00000117984;ENSG00000136943;ENSG00000164733;ENSG00000166340	l	Protein degradation	SBO:0000176
HMR_5288		175 ATP[c] + 175 H2O[c] + glycogenin[c] => 175 ADP[c] + 175 Pi[c] + 22 alanine[c] + 12 arginine[c] + 12 asparagine[c] + 26 aspartate[c] + 6 cysteine[c] + 15 glutamate[c] + 14 glutamine[c] + 18 glycine[c] + 9 histidine[c] + 12 isoleucine[c] + 39 leucine[c] + 18 lysine[c] + 8 methionine[c] + 20 phenylalanine[c] + 15 proline[c] + 31 serine[c] + 25 threonine[c] + 7 tryptophan[c] + 13 tyrosine[c] + 28…		ENSG00000165996;ENSG00000206527	c	Protein degradation	SBO:0000176	r1403					PMID:10395894;PMID:10721716;PMID:15489334;PMID:8602861;PMID:8661012
HMR_5289		234 ATP[l] + 234 H2O[l] + PPARA[l] => 234 ADP[l] + 234 Pi[l] + 31 alanine[l] + 19 arginine[l] + 19 asparagine[l] + 27 aspartate[l] + 19 cysteine[l] + 34 glutamate[l] + 16 glutamine[l] + 28 glycine[l] + 13 histidine[l] + 29 isoleucine[l] + 47 leucine[l] + 33 lysine[l] + 15 methionine[l] + 22 phenylalanine[l] + 20 proline[l] + 37 serine[l] + 18 threonine[l] + 14 tyrosine[l] + 27 valine[l]		ENSG00000064601;ENSG00000109861;ENSG00000117984;ENSG00000136943;ENSG00000164733;ENSG00000166340	l	Protein degradation	SBO:0000176
HMR_5291		237 ATP[l] + 237 H2O[l] + LPL[l] => 237 ADP[l] + 237 Pi[l] + 34 alanine[l] + 22 arginine[l] + 20 asparagine[l] + 22 aspartate[l] + 10 cysteine[l] + 31 glutamate[l] + 13 glutamine[l] + 32 glycine[l] + 16 histidine[l] + 25 isoleucine[l] + 38 leucine[l] + 35 lysine[l] + 7 methionine[l] + 21 phenylalanine[l] + 20 proline[l] + 43 serine[l] + 25 threonine[l] + 9 tryptophan[l] + 17 tyrosine[l] + 35 vali…			l	Protein degradation	SBO:0000176
HMR_5407		carbonate[s] => CO2[s] + H2O[s]	EC:4.2.1.1	ENSG00000074410;ENSG00000104267;ENSG00000107159;ENSG00000118298;ENSG00000133742;ENSG00000159593;ENSG00000164879;ENSG00000167434;ENSG00000168748;ENSG00000169239;ENSG00000174990;ENSG00000185015	s	Nitrogen metabolism	SBO:0000176	r1418		R00132			PMID:10938543;PMID:11493685;PMID:12713833;PMID:12747791;PMID:14640555;PMID:17259996;PMID:17504134;PMID:17826101;PMID:7011879;PMID:7672338
HMR_3851		3-sulfinylpyruvic acid[c] + H2O[c] => pyruvate[c] + sulfite[c]			c	Sulfur metabolism	SBO:0000176					SPYR
HMR_3861		3-sulfinoalanine[c] + AKG[c] => 3-sulfinylpyruvic acid[c] + glutamate[c]		ENSG00000120053	c	Sulfur metabolism	SBO:0000176					ASPTA3
HMR_3866		3-sulfinylpyruvic acid[m] + H2O[m] => pyruvate[m] + sulfite[m]			m	Sulfur metabolism	SBO:0000176					SPYRm
HMR_3915		SAM[c] + THF[c] => 5-methyl-THF[c] + SAH[c]		ENSG00000150540	c	Sulfur metabolism	SBO:0000176					SAMMT_hypothetical
HMR_4084		H2O[c] + PAP[c] => AMP[c] + Pi[c]	EC:3.1.3.7	ENSG00000104331;ENSG00000162813	c	Sulfur metabolism	SBO:0000176	r0049		R00188		BPNT	PMID:10224133
HMR_4187		H2O[c] + PAPS[c] => Pi[c] + adenylyl sulfate[c]	EC:3.1.3.7	ENSG00000104331;ENSG00000162813	c	Sulfur metabolism	SBO:0000176	r0132		R00508	R00508C	BPNT2	PMID:10224133
HMR_4188		PAPS[c] <=> PAP[c] + activated sulphur[c]			c	Sulfur metabolism	SBO:0000176	r1332
HMR_4701		SAH[c] + dimethylglycine[c] => SAM[c] + sarcosine[c]	EC:1.5.99.2	ENSG00000123453	c	Sulfur metabolism	SBO:0000176			R07243
HMR_4842		H+[c] + SAM[c] => SAH[c] + activated methyl group[c]		ENSG00000006534;ENSG00000132746;ENSG00000184254	c	Sulfur metabolism	SBO:0000176	r0800
HMR_8662		CoA[m] + GTP[m] + itaconate[m] <=> GDP[m] + Pi[m] + itaconyl-CoA[m]		ENSG00000136143;ENSG00000163541;ENSG00000172340	m	C5-branched dibasic acid metabolism	SBO:0000176					ITCOAL1m
HMR_8663		ADP[m] + Pi[m] + itaconyl-CoA[m] <=> ATP[m] + CoA[m] + itaconate[m]		ENSG00000136143;ENSG00000163541;ENSG00000172340	m	C5-branched dibasic acid metabolism	SBO:0000176					ITCOALm
HMR_8664		(3S)-citramalyl-CoA[m] <=> H2O[m] + itaconyl-CoA[m]	EC:4.2.1.56		m	C5-branched dibasic acid metabolism	SBO:0000176					CITMCOALm
HMR_8665		(3S)-citramalyl-CoA[m] <=> H2O[m] + mesaconyl-CoA[m]	EC:4.2.1.56		m	C5-branched dibasic acid metabolism	SBO:0000176					MGACONm
HMR_8666		(3S)-citramalyl-CoA[m] => acetyl-CoA[m] + pyruvate[m]	EC:4.1.3.25		m	C5-branched dibasic acid metabolism	SBO:0000176					CITRtm
HMR_8667		ADP[m] + Pi[m] + mesaconyl-CoA[m] <=> ATP[m] + CoA[m] + mesaconate[m]		ENSG00000136143;ENSG00000163541;ENSG00000172340	m	C5-branched dibasic acid metabolism	SBO:0000176					MECOALm
HMR_8668		CoA[m] + GTP[m] + mesaconate[m] <=> GDP[m] + Pi[m] + mesaconyl-CoA[m]		ENSG00000136143;ENSG00000163541;ENSG00000172340	m	C5-branched dibasic acid metabolism	SBO:0000176					MECOAS1m
HMR_8669		H2O[m] + mesaconyl-CoA[m] => acetyl-CoA[m] + pyruvate[m]			m	C5-branched dibasic acid metabolism	SBO:0000176					MESCOALm
HMR_3787		acetoacetate[m] + succinyl-CoA[m] => acetoacetyl-CoA[m] + succinate[m]		ENSG00000083720;ENSG00000198754	m	Tricarboxylic acid cycle and glyoxylate/dicarboxylate metabolism	SBO:0000176		REACT_1796			OCOAT1rm	PMID:8751852
HMR_0710		NADP+[c] + isocitrate[c] => AKG[c] + CO2[c] + H+[c] + NADPH[c]		ENSG00000138413;ENSG00000182054	c	Tricarboxylic acid cycle and glyoxylate/dicarboxylate metabolism	SBO:0000176					ICDHy	PMID:10521434;PMID:15173171
HMR_3958		NADP+[m] + isocitrate[m] => AKG[m] + CO2[m] + H+[m] + NADPH[m]		ENSG00000138413;ENSG00000182054	m	Tricarboxylic acid cycle and glyoxylate/dicarboxylate metabolism	SBO:0000176					ICDHym
HMR_3957		NAD+[m] + isocitrate[m] => AKG[m] + CO2[m] + H+[m] + NADH[m]		ENSG00000067829;ENSG00000101365;ENSG00000166411	m	Tricarboxylic acid cycle and glyoxylate/dicarboxylate metabolism	SBO:0000176					ICDHxm
HMR_4111		oxalosuccinate[c] => AKG[c] + CO2[c]	EC:1.1.1.42	ENSG00000138413;ENSG00000182054	c	Tricarboxylic acid cycle and glyoxylate/dicarboxylate metabolism	SBO:0000176	r0082		R00268	R00268C		PMID:16489927;PMID:9866202
HMR_4112		oxalosuccinate[m] => AKG[m] + CO2[m]	EC:1.1.1.42	ENSG00000138413;ENSG00000182054	m	Tricarboxylic acid cycle and glyoxylate/dicarboxylate metabolism	SBO:0000176	r0083		R00268	R00268C		PMID:16489927;PMID:9866202
HMR_4113		oxalosuccinate[p] => AKG[p] + CO2[p]	EC:1.1.1.42	ENSG00000138413;ENSG00000182054	p	Tricarboxylic acid cycle and glyoxylate/dicarboxylate metabolism	SBO:0000176	r0084		R00268	R00268C		PMID:16489927;PMID:9866202
HMR_4139		H+[c] + NADH[c] + OAA[c] <=> NAD+[c] + malate[c]	EC:1.1.1.37	ENSG00000014641;ENSG00000138400	c	Tricarboxylic acid cycle and glyoxylate/dicarboxylate metabolism	SBO:0000176	r0104		R00342	R00342C	MDH	PMID:6625603;PMID:7305925
HMR_4141		H+[m] + NADH[m] + OAA[m] <=> NAD+[m] + malate[m]	EC:1.1.1.37	ENSG00000146701	m	Tricarboxylic acid cycle and glyoxylate/dicarboxylate metabolism	SBO:0000176	r0105		R00342	R00342C	MDHm	PMID:6625603;PMID:7305925
HMR_4145		H2O[m] + OAA[m] + acetyl-CoA[m] <=> CoA[m] + citrate[m]	EC:2.3.3.1;EC:2.3.3.3	ENSG00000062485	m	Tricarboxylic acid cycle and glyoxylate/dicarboxylate metabolism	SBO:0000176	r0107		R00351	R00351M	CSm	PMID:12549038
HMR_4147		CoA[m] + GTP[m] + succinate[m] <=> GDP[m] + Pi[m] + succinyl-CoA[m]	EC:6.2.1.4	ENSG00000136143;ENSG00000163541;ENSG00000172340	m	Tricarboxylic acid cycle and glyoxylate/dicarboxylate metabolism	SBO:0000176	r0125		R00432	R00432M	SUCOASGm	PMID:2943604;PMID:3422742;PMID:3956747;PMID:9765291
HMR_4149		ATP[c] + CoA[c] + citrate[c] => ADP[c] + OAA[c] + Pi[c] + acetyl-CoA[c]	EC:2.3.3.8	ENSG00000131473	c	Tricarboxylic acid cycle and glyoxylate/dicarboxylate metabolism	SBO:0000176	r0108		R00352	R00352C	CITL2	PMID:1371749;PMID:7417478
HMR_4152		ADP[m] + Pi[m] + succinyl-CoA[m] <=> ATP[m] + CoA[m] + succinate[m]	EC:6.2.1.5	ENSG00000136143;ENSG00000163541;ENSG00000172340	m	Tricarboxylic acid cycle and glyoxylate/dicarboxylate metabolism	SBO:0000176	r0112		R00405	R00405M	SUCOASAm	PMID:2943604;PMID:3956747;PMID:9765291
HMR_4209		AKG[m] + thiamin-PP[m] => 3-carboxy-1-hydroxypropyl-ThPP[m] + CO2[m]	EC:1.2.4.2	ENSG00000105953;ENSG00000181192	m	Tricarboxylic acid cycle and glyoxylate/dicarboxylate metabolism	SBO:0000176	r0163		R00621	R00621M		PMID:10676873;PMID:3207422
HMR_4408		H2O[c] + fumarate[c] <=> malate[c]	EC:4.2.1.2	ENSG00000091483	c	Tricarboxylic acid cycle and glyoxylate/dicarboxylate metabolism	SBO:0000176	r0258		R01082	R01082C	FUM	PMID:7287666
HMR_4410		H2O[m] + fumarate[m] <=> malate[m]	EC:4.2.1.2	ENSG00000091483	m	Tricarboxylic acid cycle and glyoxylate/dicarboxylate metabolism	SBO:0000176	r0259		R01082	R01082C	FUMm	PMID:7287666
HMR_4454		citrate[c] <=> isocitrate[c]	EC:4.2.1.3	ENSG00000122729;ENSG00000136381	c	Tricarboxylic acid cycle and glyoxylate/dicarboxylate metabolism	SBO:0000176	r0315		R01324	R01324C	ACONT	PMID:15263083;PMID:16511074
HMR_4456		citrate[m] <=> isocitrate[m]	EC:4.2.1.3	ENSG00000100412;ENSG00000122729	m	Tricarboxylic acid cycle and glyoxylate/dicarboxylate metabolism	SBO:0000176	r0316		R01324	R01324C	ACONTm	PMID:15263083;PMID:16511074
HMR_4458		H2O[m] + cis-aconitate[m] <=> citrate[m]	EC:4.2.1.4;EC:4.2.1.3	ENSG00000100412;ENSG00000122729	m	Tricarboxylic acid cycle and glyoxylate/dicarboxylate metabolism	SBO:0000176	r0317		R01325	R01325C		PMID:15263083;PMID:16511074
HMR_4465		H+[c] + NADPH[c] + hydroxypyruvate[c] => NADP+[c] + glycerate[c]	EC:1.1.1.79;EC:1.1.1.81	ENSG00000137106	c	Tricarboxylic acid cycle and glyoxylate/dicarboxylate metabolism	SBO:0000176	r0327		R01392	R01392C	HPYRRy	PMID:2689175;PMID:4835376;PMID:8120891;PMID:9463747
HMR_4585		H+[c] + NADPH[c] + oxalosuccinate[c] <=> NADP+[c] + isocitrate[c]	EC:1.1.1.42	ENSG00000138413;ENSG00000182054	c	Tricarboxylic acid cycle and glyoxylate/dicarboxylate metabolism	SBO:0000176	r0422		R01899	R01899C		PMID:10521434;PMID:16489927;PMID:9866202
HMR_4586		H+[m] + NADPH[m] + oxalosuccinate[m] <=> NADP+[m] + isocitrate[m]	EC:1.1.1.42	ENSG00000138413;ENSG00000182054	m	Tricarboxylic acid cycle and glyoxylate/dicarboxylate metabolism	SBO:0000176	r0423		R01899	R01899C		PMID:10521434;PMID:16489927;PMID:9866202
HMR_4587		H+[p] + NADPH[p] + oxalosuccinate[p] <=> NADP+[p] + isocitrate[p]	EC:1.1.1.42	ENSG00000138413;ENSG00000182054	p	Tricarboxylic acid cycle and glyoxylate/dicarboxylate metabolism	SBO:0000176	r0424		R01899	R01899C		PMID:10521434;PMID:16489927;PMID:9866202
HMR_4589		H2O[m] + cis-aconitate[m] <=> isocitrate[m]	EC:4.2.1.3	ENSG00000100412;ENSG00000122729	m	Tricarboxylic acid cycle and glyoxylate/dicarboxylate metabolism	SBO:0000176	r0426		R01900	R01900C		PMID:15263083;PMID:16511074
HMR_4652		fumarate[m] + ubiquinol[m] <=> succinate[m] + ubiquinone[m]	EC:1.3.5.1	ENSG00000073578;ENSG00000117118;ENSG00000143252;ENSG00000204370	m	Tricarboxylic acid cycle and glyoxylate/dicarboxylate metabolism	SBO:0000176	r0509		R02164	R02164C	SUCD1m-ubq10	PMID:2843227
HMR_5297		AKG[m] + CoA[m] + NAD+[m] => CO2[m] + H+[m] + NADH[m] + succinyl-CoA[m]	EC:1.2.4.2	ENSG00000091140;ENSG00000105953;ENSG00000110435;ENSG00000119689;ENSG00000181192	m	Tricarboxylic acid cycle and glyoxylate/dicarboxylate metabolism	SBO:0000176	r1114		R08549		AKGDm	PMID:18004749;PMID:18206986;PMID:3207422;UNIPROT:Q02218
HMR_6411		AKG[m] + lipoamide[m] => CO2[m] + S-succinyldihydrolipoamide[m]	EC:1.2.4.2	ENSG00000105953;ENSG00000181192	m	Tricarboxylic acid cycle and glyoxylate/dicarboxylate metabolism	SBO:0000176	r0384		R01700			PMID:10676873
HMR_6413		3-carboxy-1-hydroxypropyl-ThPP[m] + lipoamide[m] => S-succinyldihydrolipoamide[m] + thiamin-PP[m]	EC:1.2.4.2	ENSG00000105953;ENSG00000181192	m	Tricarboxylic acid cycle and glyoxylate/dicarboxylate metabolism	SBO:0000176	r0620		R03316	R03316M		PMID:10676873
HMR_6414		CoA[m] + S-succinyldihydrolipoamide[m] <=> dihydrolipoamide[m] + succinyl-CoA[m]	EC:2.3.1.61	ENSG00000119689	m	Tricarboxylic acid cycle and glyoxylate/dicarboxylate metabolism	SBO:0000176	r0556		R02570	R02570C		PMID:8076640;PMID:9620315
HMR_8743		FADH2[m] + fumarate[m] <=> FAD[m] + succinate[m]		ENSG00000073578;ENSG00000117118;ENSG00000143252;ENSG00000204370	m	Tricarboxylic acid cycle and glyoxylate/dicarboxylate metabolism	SBO:0000176					SUCD1m
HMR_8772		ATP[c] + D-xylulose[c] => ADP[c] + D-xylulose-1-phosphate[c]		ENSG00000138030	c	Tricarboxylic acid cycle and glyoxylate/dicarboxylate metabolism	SBO:0000176					KHK2
HMR_8773		D-xylulose-1-phosphate[c] <=> DHAP[c] + glycolaldehyde[c]		ENSG00000109107;ENSG00000136872;ENSG00000149925	c	Tricarboxylic acid cycle and glyoxylate/dicarboxylate metabolism	SBO:0000176					FBP
HMR_8775		H2O[c] + NAD+[c] + glycolaldehyde[c] => H+[c] + NADH[c] + glycolate[c]		ENSG00000006534;ENSG00000072210;ENSG00000132746;ENSG00000143149;ENSG00000164904;ENSG00000184254	c	Tricarboxylic acid cycle and glyoxylate/dicarboxylate metabolism	SBO:0000176					GCC2am
HMR_8777		hydroxypyruvate[m] => CO2[m] + glycolaldehyde[m]			m	Tricarboxylic acid cycle and glyoxylate/dicarboxylate metabolism	SBO:0000176					HPYRDCm
HMR_8778		H2O[m] + NAD+[m] + glycolaldehyde[m] => H+[m] + NADH[m] + glycolate[m]		ENSG00000072210;ENSG00000111275;ENSG00000137124;ENSG00000143149;ENSG00000164904	m	Tricarboxylic acid cycle and glyoxylate/dicarboxylate metabolism	SBO:0000176					GCC2bim
HMR_8779		H+[m] + NADPH[m] + glyoxalate[m] => NADP+[m] + glycolate[m]			m	Tricarboxylic acid cycle and glyoxylate/dicarboxylate metabolism	SBO:0000176					GLYCLTDym
HMR_8780		H2O[c] + NAD+[c] + glyoxalate[c] => H+[c] + NADH[c] + oxalate[c]		ENSG00000111716;ENSG00000166796;ENSG00000166800;ENSG00000166816;ENSG00000171989	c	Tricarboxylic acid cycle and glyoxylate/dicarboxylate metabolism	SBO:0000176					GLXO1
HMR_8781		ATP[c] + glycerate[c] => 2-phospho-D-glycerate[c] + ADP[c]			c	Tricarboxylic acid cycle and glyoxylate/dicarboxylate metabolism	SBO:0000176					GLYCK2
HMR_8782		H+[c] + NADH[c] + hydroxypyruvate[c] => NAD+[c] + glycerate[c]		ENSG00000137106	c	Tricarboxylic acid cycle and glyoxylate/dicarboxylate metabolism	SBO:0000176					HPYRR2x
HMR_3975		H2O[r] + PPi[r] => 2 Pi[r]	EC:3.6.1.1	ENSG00000107902;ENSG00000138777;ENSG00000180817	r	Oxidative phosphorylation	SBO:0000176	r0006		R00004		PPAer	PMID:10542310;PMID:16300924
HMR_3977		H2O[c] + PPi[c] => 2 Pi[c]	EC:3.6.1.1	ENSG00000107902;ENSG00000138777;ENSG00000180817	c	Oxidative phosphorylation	SBO:0000176	r0007		R00004		PPA	PMID:10542310;PMID:16300924
HMR_3979		H2O[p] + PPi[p] => 2 Pi[p]	EC:3.6.1.1	ENSG00000107902;ENSG00000138777;ENSG00000180817	p	Oxidative phosphorylation	SBO:0000176	r0009		R00004			PMID:10542310;PMID:16300924
HMR_6911		FADH2[m] + ubiquinone[m] <=> FAD[m] + ubiquinol[m]		ENSG00000105379;ENSG00000140374;ENSG00000143252;ENSG00000171503	m	Oxidative phosphorylation	SBO:0000176					SUCD3m-ubq10
HMR_6912		H2O[m] + PPi[m] => 2 Pi[m]	EC:3.6.1.1	ENSG00000107902;ENSG00000138777;ENSG00000180817	m	Oxidative phosphorylation	SBO:0000176	r0008		R00004		PPAm	PMID:10542310;PMID:16300924
HMR_6914		8 H+[m] + O2[m] + 4 ferrocytochrome C[m] => 4 H+[c] + 2 H2O[m] + 4 ferricytochrome C[m]	EC:1.9.3.1	ENSG00000014919;ENSG00000111775;ENSG00000112695;ENSG00000126267;ENSG00000127184;ENSG00000131055;ENSG00000131143;ENSG00000131174;ENSG00000135940;ENSG00000138495;ENSG00000156885;ENSG00000160471;ENSG00000161281;ENSG00000164919;ENSG00000170516;ENSG00000176340;ENSG00000178741;ENSG00000187581;ENSG00000198712;ENSG00000198804;ENSG00000198938	m	Oxidative phosphorylation	SBO:0000176	r0017		R00081		CYOO4m	PMID:3030416
HMR_6916		ADP[m] + 4 H+[c] + Pi[m] => ATP[m] + 4 H+[m] + H2O[m]	EC:3.6.1.3;EC:3.6.1.5;EC:3.6.3.1;EC:3.6.3.10;EC:3.6.3.14;EC:3.6.3.8;EC:3.6.3.9;EC:3.6.4.3;EC:3.6.4.4;EC:3.6.4.6	ENSG00000001626;ENSG00000004700;ENSG00000017260;ENSG00000018625;ENSG00000021574;ENSG00000039123;ENSG00000047249;ENSG00000058668;ENSG00000064703;ENSG00000067048;ENSG00000067596;ENSG00000067842;ENSG00000069849;ENSG00000070961;ENSG00000071553;ENSG00000073969;ENSG00000074370;ENSG00000079785;ENSG00000081923;ENSG00000085224;ENSG00000088205;ENSG00000089737;ENSG00000099624;ENSG00000101452;ENSG00000101892…	m	Oxidative phosphorylation	SBO:0000176	r0019		R00086	R00086C	ATPS4m	PMID:2687158;UNIPROT:P06576;UNIPROT:P38606
HMR_6918		2 H+[m] + 2 ferricytochrome C[m] + ubiquinol[m] => 4 H+[c] + 2 ferrocytochrome C[m] + ubiquinone[m]	EC:1.10.2.2	ENSG00000010256;ENSG00000127540;ENSG00000140740;ENSG00000156467;ENSG00000164405;ENSG00000169021;ENSG00000173660;ENSG00000179091;ENSG00000184076;ENSG00000198727	m	Oxidative phosphorylation	SBO:0000176	r0507		R02161		CYOR4m-ubq10	PMID:459885
HMR_6921		5 H+[m] + NADH[m] + ubiquinone[m] => 4 H+[c] + NAD+[m] + ubiquinol[m]	EC:1.6.5.3	ENSG00000004779;ENSG00000023228;ENSG00000065518;ENSG00000090266;ENSG00000099795;ENSG00000109390;ENSG00000110717;ENSG00000113141;ENSG00000115286;ENSG00000119013;ENSG00000119421;ENSG00000125356;ENSG00000128609;ENSG00000130414;ENSG00000131495;ENSG00000136521;ENSG00000139180;ENSG00000140990;ENSG00000145494;ENSG00000147123;ENSG00000147684;ENSG00000151366;ENSG00000158864;ENSG00000160194;ENSG00000164258…	m	Oxidative phosphorylation	SBO:0000176	r0508		R02163		NADH4-u10m	PMID:8443209
HMR_6608		hydroxide[c] <=> hydroxyl radical[c]			c	ROS detoxification	SBO:0000176				RE2696C
HMR_3984		2 H2O2[p] => 2 H2O[p] + O2[p]	EC:1.11.1.6	ENSG00000121691	p	ROS detoxification	SBO:0000176	r0012		R00009		CATp	PMID:12054464;PMID:1657986
HMR_3960		2 H+[c] + 2 O2-[c] => H2O2[c] + O2[c]	EC:1.15.1.1	ENSG00000109610;ENSG00000112096;ENSG00000142168	c	ROS detoxification	SBO:0000176	r1452		R00275	R00275C	SOD	PMID:17603022;PMID:6240978;PMID:7876265
HMR_8409		2 H+[s] + 2 O2-[s] => H2O2[s] + O2[s]		ENSG00000109610	s	ROS detoxification	SBO:0000176					SPODMe
HMR_8410		2 H+[m] + 2 O2-[m] => H2O2[m] + O2[m]		ENSG00000112096	m	ROS detoxification	SBO:0000176					SPODMm
HMR_8413		2 H+[n] + 2 O2-[n] => H2O2[n] + O2[n]		ENSG00000142168	n	ROS detoxification	SBO:0000176					SPODMn
HMR_7701		H+[c] + NADPH[c] + O2[c] => H2O2[c] + NADP+[c]		ENSG00000140279	c	Tyrosine metabolism	SBO:0000176					H2O2syn
HMR_4271		H+[c] + NADH[m] + NADP+[m] => H+[m] + NAD+[m] + NADPH[m]	EC:1.6.1.1;EC:1.6.1.2	ENSG00000112992	m	Nicotinate and nicotinamide metabolism	SBO:0000176	r1385		R00112	R00112C	THD1im	PMID:10216162;PMID:12223207
HMR_0156		AMP[c] + PPi[c] + butyryl-CoA[c] <=> ATP[c] + CoA[c] + butyrate[c]	EC:6.2.1.2	ENSG00000183549	c	Fatty acid activation (cytosolic)	SBO:0000176			R00389
HMR_0165		AMP[c] + PPi[c] + pentanoyl-CoA[c] <=> ATP[c] + CoA[c] + valeric acid[c]	EC:6.2.1.2	ENSG00000183549	c	Fatty acid activation (cytosolic)	SBO:0000176
HMR_0168		AMP[c] + PPi[c] + hexanoyl-CoA[c] <=> ATP[c] + CoA[c] + hexanoic acid[c]	EC:6.2.1.2	ENSG00000183549	c	Fatty acid activation (cytosolic)	SBO:0000176
HMR_0171		AMP[c] + PPi[c] + heptanoyl-CoA[c] <=> ATP[c] + CoA[c] + heptylic acid[c]	EC:6.2.1.2	ENSG00000183549	c	Fatty acid activation (cytosolic)	SBO:0000176
HMR_0174		AMP[c] + PPi[c] + octanoyl-CoA[c] <=> ATP[c] + CoA[c] + octanoic acid[c]	EC:6.2.1.2	ENSG00000183549	c	Fatty acid activation (cytosolic)	SBO:0000176
HMR_0177		AMP[c] + PPi[c] + nonanoyl-CoA[c] <=> ATP[c] + CoA[c] + nonanoic acid[c]	EC:6.2.1.2	ENSG00000183549	c	Fatty acid activation (cytosolic)	SBO:0000176
HMR_0180		AMP[c] + PPi[c] + decanoyl-CoA[c] <=> ATP[c] + CoA[c] + decanoic acid[c]	EC:6.2.1.2	ENSG00000183549	c	Fatty acid activation (cytosolic)	SBO:0000176
HMR_0184		AMP[c] + PPi[c] + undecanoyl-CoA[c] <=> ATP[c] + CoA[c] + undecylic acid[c]	EC:6.2.1.2	ENSG00000183549	c	Fatty acid activation (cytosolic)	SBO:0000176
HMR_0188		AMP[c] + PPi[c] + lauroyl-CoA[c] <=> ATP[c] + CoA[c] + lauric acid[c]	EC:6.2.1.3	ENSG00000068366;ENSG00000123983;ENSG00000140284;ENSG00000151726;ENSG00000164398;ENSG00000197142	c	Fatty acid activation (cytosolic)	SBO:0000176					FACOAL120
HMR_0192		AMP[c] + PPi[c] + tridecanoyl-CoA[c] <=> ATP[c] + CoA[c] + tridecylic acid[c]	EC:6.2.1.3	ENSG00000068366;ENSG00000123983;ENSG00000140284;ENSG00000151726;ENSG00000164398;ENSG00000197142	c	Fatty acid activation (cytosolic)	SBO:0000176
HMR_0196		AMP[c] + PPi[c] + myristoyl-CoA[c] <=> ATP[c] + CoA[c] + myristic acid[c]	EC:6.2.1.3	ENSG00000068366;ENSG00000123983;ENSG00000140284;ENSG00000151726;ENSG00000164398;ENSG00000197142	c	Fatty acid activation (cytosolic)	SBO:0000176					FACOAL140
HMR_0200		(9E)-tetradecenoic acid[c] + ATP[c] + CoA[c] <=> (9E)-tetradecenoyl-CoA[c] + AMP[c] + PPi[c]	EC:6.2.1.3	ENSG00000068366;ENSG00000123983;ENSG00000140284;ENSG00000151726;ENSG00000164398;ENSG00000197142	c	Fatty acid activation (cytosolic)	SBO:0000176					FACOAL141n5
HMR_0204		(7Z)-tetradecenoic acid[c] + ATP[c] + CoA[c] <=> (7Z)-tetradecenoyl-CoA[c] + AMP[c] + PPi[c]	EC:6.2.1.3	ENSG00000068366;ENSG00000123983;ENSG00000140284;ENSG00000151726;ENSG00000164398;ENSG00000197142	c	Fatty acid activation (cytosolic)	SBO:0000176
HMR_0209		5-tetradecenoyl-CoA[c] + AMP[c] + PPi[c] <=> ATP[c] + CoA[c] + physeteric acid[c]	EC:6.2.1.3	ENSG00000068366;ENSG00000123983;ENSG00000140284;ENSG00000151726;ENSG00000164398;ENSG00000197142	c	Fatty acid activation (cytosolic)	SBO:0000176
HMR_0213		AMP[c] + PPi[c] + pentadecanoyl-CoA[c] <=> ATP[c] + CoA[c] + pentadecylic acid[c]	EC:6.2.1.3	ENSG00000068366;ENSG00000123983;ENSG00000140284;ENSG00000151726;ENSG00000164398;ENSG00000197142	c	Fatty acid activation (cytosolic)	SBO:0000176					FACOAL150
HMR_0217		AMP[c] + PPi[c] + palmitoyl-CoA[c] <=> ATP[c] + CoA[c] + palmitate[c]	EC:6.2.1.3	ENSG00000068366;ENSG00000123983;ENSG00000140284;ENSG00000151726;ENSG00000164398;ENSG00000197142	c	Fatty acid activation (cytosolic)	SBO:0000176	r0312		R01280		FACOAL160	PMID:8584017;PMID:10548543;PMID:17379924;PMID:17681178;PMID:10548543
HMR_0226		AMP[c] + PPi[c] + palmitoleoyl-CoA[c] <=> ATP[c] + CoA[c] + palmitolate[c]	EC:6.2.1.3	ENSG00000068366;ENSG00000123983;ENSG00000140284;ENSG00000151726;ENSG00000164398;ENSG00000197142	c	Fatty acid activation (cytosolic)	SBO:0000176	r1488			RE2912C	FACOAL161n7	PMID:8584017;PMID:9784915;PMID:10479480
HMR_0233		7-hexadecenoyl-CoA[c] + AMP[c] + PPi[c] <=> 7-palmitoleic acid[c] + ATP[c] + CoA[c]	EC:6.2.1.3	ENSG00000068366;ENSG00000123983;ENSG00000140284;ENSG00000151726;ENSG00000164398;ENSG00000197142	c	Fatty acid activation (cytosolic)	SBO:0000176					FACOAL161n9
HMR_0237		AMP[c] + PPi[c] + heptadecanoyl-CoA[c] <=> ATP[c] + CoA[c] + margaric acid[c]	EC:6.2.1.3	ENSG00000068366;ENSG00000123983;ENSG00000140284;ENSG00000151726;ENSG00000164398;ENSG00000197142	c	Fatty acid activation (cytosolic)	SBO:0000176					FACOAL170(n)r
HMR_0241		(10Z)-heptadecenoic acid[c] + ATP[c] + CoA[c] <=> (10Z)-heptadecenoyl-CoA[c] + AMP[c] + PPi[c]	EC:6.2.1.3	ENSG00000068366;ENSG00000123983;ENSG00000140284;ENSG00000151726;ENSG00000164398;ENSG00000197142	c	Fatty acid activation (cytosolic)	SBO:0000176
HMR_0245		9-heptadecenoyl-CoA[c] + AMP[c] + PPi[c] <=> 9-heptadecylenic acid[c] + ATP[c] + CoA[c]	EC:6.2.1.3	ENSG00000068366;ENSG00000123983;ENSG00000140284;ENSG00000151726;ENSG00000164398;ENSG00000197142	c	Fatty acid activation (cytosolic)	SBO:0000176					FACOAL171_8
HMR_0249		AMP[c] + PPi[c] + stearoyl-CoA[c] <=> ATP[c] + CoA[c] + stearate[c]	EC:6.2.1.3	ENSG00000068366;ENSG00000119673;ENSG00000123983;ENSG00000140284;ENSG00000151726;ENSG00000164398;ENSG00000197142	c	Fatty acid activation (cytosolic)	SBO:0000176	r1254					PMID:8584017
HMR_0255		(13Z)-octadecenoic acid[c] + ATP[c] + CoA[c] <=> (13Z)-octadecenoyl-CoA[c] + AMP[c] + PPi[c]	EC:6.2.1.3	ENSG00000068366;ENSG00000123983;ENSG00000140284;ENSG00000151726;ENSG00000164398;ENSG00000197142	c	Fatty acid activation (cytosolic)	SBO:0000176					FACOAL181n5
HMR_0259		AMP[c] + PPi[c] + cis-vaccenoyl-CoA[c] <=> ATP[c] + CoA[c] + cis-vaccenic acid[c]	EC:6.2.1.3	ENSG00000068366;ENSG00000123983;ENSG00000140284;ENSG00000151726;ENSG00000164398;ENSG00000197142	c	Fatty acid activation (cytosolic)	SBO:0000176					FACOAL181n7
HMR_0263		ATP[c] + CoA[c] + oleate[c] => AMP[c] + PPi[c] + oleoyl-CoA[c]	EC:6.2.1.3	ENSG00000068366;ENSG00000123983;ENSG00000140284;ENSG00000151726;ENSG00000164398;ENSG00000197142	c	Fatty acid activation (cytosolic)	SBO:0000176	r1256				FACOAL181n9	PMID:8584017
HMR_0267		(9E)-octadecenoyl-CoA[c] + AMP[c] + PPi[c] <=> ATP[c] + CoA[c] + elaidate[c]	EC:6.2.1.3	ENSG00000068366;ENSG00000123983;ENSG00000140284;ENSG00000151726;ENSG00000164398;ENSG00000197142	c	Fatty acid activation (cytosolic)	SBO:0000176
HMR_0271		(7Z)-octadecenoyl-CoA[c] + AMP[c] + PPi[c] <=> (7Z)-octadecenoic acid[c] + ATP[c] + CoA[c]	EC:6.2.1.3	ENSG00000068366;ENSG00000123983;ENSG00000140284;ENSG00000151726;ENSG00000164398;ENSG00000197142	c	Fatty acid activation (cytosolic)	SBO:0000176
[truncated: 4,891 more rows]
