# Supplementary material for: Systems Analysis Reveals Ageing-Related Perturbations in Retinoids and Sex Hormones in Alzheimer’s and Parkinson’s Diseases
Source: Biomedicines. 2021 Sep 24;9(10):1310. doi: 10.3390/biomedicines9101310 (PMC8533098; doi:10.3390/biomedicines9101310)
Supplement: Supplementary file 1 [file biomedicines-09-01310-s001.zip › supplementary-data/SuppDataS3_repMets_main.xlsx]

## Sheet: c1_vs_c4
REPORTER METABOLITES USING TEST TYPE	all
ID	NAME	Z-SCORE	P-VALUE	NUMBER OF NEIGHBOURS	AVERAGE Z-SCORE	STD Z-SCORE
m02630r	O2	6.111	4.9507e-10	49	19.5646	9.69
m01790c	estrone	5.4557	2.4384e-08	47	18.8377	9.4398
m02833c	retinoate	5.3943	3.4388e-08	38	19.545	9.1439
m02554r	NADP+	5.3667	4.0094e-08	67	17.5225	10.7427
m02555r	NADPH	5.3667	4.0094e-08	67	17.5225	10.7427
m01362r	arachidonate	5.2822	6.383e-08	41	19.138	9.6334
m02833r	retinoate	5.1911	1.0456e-07	33	19.8751	9.5526
m00649c	2-hydroxyestradiol-17beta	5.0999	1.6992e-07	34	19.5567	10.2027
m02387r	linoleate	5.0622	2.0722e-07	36	19.2566	9.9408
m00270c	10-HETE	5.0454	2.263e-07	28	20.2756	9.6784
m00276c	11,12,15-THETA	5.0454	2.263e-07	28	20.2756	9.6784
m00280c	11,14,15-theta	5.0454	2.263e-07	28	20.2756	9.6784
m00296c	11h-14,15-EETA	5.0454	2.263e-07	28	20.2756	9.6784
m00297c	11-HETE	5.0454	2.263e-07	28	20.2756	9.6784
m00354c	13-HETE	5.0454	2.263e-07	28	20.2756	9.6784
m00366r	14,15-EET	5.0454	2.263e-07	28	20.2756	9.6784
m00390c	15H-11,12-EETA	5.0454	2.263e-07	28	20.2756	9.6784
m00396c	16(R)-HETE	5.0454	2.263e-07	28	20.2756	9.6784
m00400c	16alpha-hydroxyestrone	5.0454	2.263e-07	28	20.2756	9.6784
m00400r	16alpha-hydroxyestrone	5.0454	2.263e-07	28	20.2756	9.6784
m00414c	17-HETE	5.0454	2.263e-07	28	20.2756	9.6784
m00426c	18-HETE	5.0454	2.263e-07	28	20.2756	9.6784
m00427c	18-hydroxy-all-trans-retinoate	5.0454	2.263e-07	28	20.2756	9.6784
m00427r	18-hydroxy-all-trans-retinoate	5.0454	2.263e-07	28	20.2756	9.6784
m00430c	19(S)-HETE	5.0454	2.263e-07	28	20.2756	9.6784
m00649r	2-hydroxyestradiol-17beta	5.0454	2.263e-07	28	20.2756	9.6784
m01054r	5,6-EET	5.0454	2.263e-07	28	20.2756	9.6784
m01118r	5-oxo-(6E)-12-epi-LTB4	5.0454	2.263e-07	28	20.2756	9.6784
m01153c	6,7-dihydro-LTB4	5.0454	2.263e-07	28	20.2756	9.6784
m01153m	6,7-dihydro-LTB4	5.0454	2.263e-07	28	20.2756	9.6784
m01153p	6,7-dihydro-LTB4	5.0454	2.263e-07	28	20.2756	9.6784
m01153r	6,7-dihydro-LTB4	5.0454	2.263e-07	28	20.2756	9.6784
m01190c	7-HETE	5.0454	2.263e-07	28	20.2756	9.6784
m01209r	8,9-EET	5.0454	2.263e-07	28	20.2756	9.6784
m01213c	8-HETE	5.0454	2.263e-07	28	20.2756	9.6784
m01239c	9-HETE	5.0454	2.263e-07	28	20.2756	9.6784
m01802r	FAD	5.0454	2.263e-07	28	20.2756	9.6784
m01803r	FADH2	5.0454	2.263e-07	28	20.2756	9.6784
m01151c	6,7-dihydro-5-oxo-12-epi-LTB4	4.9611	3.504e-07	34	19.333	9.986
m01151m	6,7-dihydro-5-oxo-12-epi-LTB4	4.9611	3.504e-07	34	19.333	9.986
m01151p	6,7-dihydro-5-oxo-12-epi-LTB4	4.9611	3.504e-07	34	19.333	9.986
m01151r	6,7-dihydro-5-oxo-12-epi-LTB4	4.9611	3.504e-07	34	19.333	9.986
m01152c	6,7-dihydro-5-oxo-LTB4	4.9611	3.504e-07	34	19.333	9.986
m01152m	6,7-dihydro-5-oxo-LTB4	4.9611	3.504e-07	34	19.333	9.986
m01152p	6,7-dihydro-5-oxo-LTB4	4.9611	3.504e-07	34	19.333	9.986
m01152r	6,7-dihydro-5-oxo-LTB4	4.9611	3.504e-07	34	19.333	9.986
m02630c	O2	4.9295	4.1223e-07	155	15.0481	10.5473
m00305c	12(13)-EpOME	4.7198	1.1803e-06	30	19.4355	10.1148
m00305r	12(13)-EpOME	4.7198	1.1803e-06	30	19.4355	10.1148
m01054c	5,6-EET	4.7198	1.1803e-06	30	19.4355	10.1148
m01209c	8,9-EET	4.7198	1.1803e-06	30	19.4355	10.1148
m01216c	9(10)-EpOME	4.7198	1.1803e-06	30	19.4355	10.1148
m01216r	9(10)-EpOME	4.7198	1.1803e-06	30	19.4355	10.1148
m01124r	5-oxo-6-trans-LTB4	4.7175	1.1935e-06	27	19.8619	9.6071
m02039r	H+	4.6612	1.5717e-06	105	15.6293	10.0705
m01118c	5-oxo-(6E)-12-epi-LTB4	4.6465	1.6881e-06	30	19.3096	10.039
m01118m	5-oxo-(6E)-12-epi-LTB4	4.6465	1.6881e-06	30	19.3096	10.039
m01118p	5-oxo-(6E)-12-epi-LTB4	4.6465	1.6881e-06	30	19.3096	10.039
m01362c	arachidonate	4.6304	1.825e-06	66	16.7	10.0757
m01787c	estradiol-17beta	4.5968	2.1446e-06	40	18.1746	9.7151
m01790r	estrone	4.5968	2.1446e-06	40	18.1746	9.7151
m00380c	15(S)-HPETE	4.5429	2.7737e-06	39	18.167	9.9772
m02040r	H2O	4.4698	3.9153e-06	124	15.1051	10.4607
m01787r	estradiol-17beta	4.4619	4.0621e-06	60	16.7773	9.3923
m02554p	NADP+	4.3318	7.3947e-06	37	18.013	10.306
m02555p	NADPH	4.3318	7.3947e-06	37	18.013	10.306
m01124c	5-oxo-6-trans-LTB4	4.3173	7.8968e-06	29	18.8911	9.9469
m01124m	5-oxo-6-trans-LTB4	4.3173	7.8968e-06	29	18.8911	9.9469
m01124p	5-oxo-6-trans-LTB4	4.3173	7.8968e-06	29	18.8911	9.9469
m02387c	linoleate	4.3004	8.5242e-06	57	16.705	10.0982
m01803c	FADH2	3.9538	3.8455e-05	35	17.6099	10.5331
m01802c	FAD	3.3898	0.00034974	46	16.0412	10.3323
m02039p	H+	3.3497	0.00040452	69	15.1249	10.0524
m01660c	dehydroepiandrosterone	3.3486	0.00040615	4	27.0937	4.266
m00408c	17alpha-hydroxypregnenolone	3.2967	0.0004891	8	22.3716	9.3247
m01950c	GDP-L-fucose	3.2637	0.0005499	11	20.5795	12.3102
m01397c	bilirubin-bisglucuronoside	3.2395	0.00059878	2	32.9066	6.3377
m01397s	bilirubin-bisglucuronoside	3.2395	0.00059878	2	32.9066	6.3377
m01398r	bilirubin-monoglucuronoside	3.2395	0.00059878	2	32.9066	6.3377
m01398s	bilirubin-monoglucuronoside	3.2395	0.00059878	2	32.9066	6.3377
m01647c	debrisoquin	3.1908	0.0007093	3	28.6282	2.6484
m00971c	4-androstene-3,17-dione	3.1727	0.00075513	7	22.6118	8.7519
m02578s	NH3	3.0353	0.0012017	12	19.596	9.4142
m01789c	estrone 3-sulfate	2.911	0.0018013	12	19.2576	11.0686
m02554c	NADP+	2.8816	0.0019786	215	13.1798	10.0175
m01338c	androsterone	2.8749	0.0020206	6	22.3708	15.1193
m02555c	NADPH	2.8657	0.0020806	211	13.181	10.0856
m02763c	pregnenolone	2.8455	0.002217	8	20.8616	10.4644
m02347c	lc4Cer	2.8278	0.0023433	7	21.3864	13.2202
m00998c	4-hydroxy-debrisoquine	2.7802	0.0027159	2	29.8476	2.2598
m00971r	4-androstene-3,17-dione	2.7558	0.0029273	8	20.5615	13.5326
m02554m	NADP+	2.7272	0.0031936	103	13.863	9.904
m01615c	cortisol	2.7095	0.0033688	8	20.4066	9.8828
m02372c	L-fucose-1-phosphate	2.7051	0.003414	2	29.3472	0.3648
m01520l	chondroitin sulfate A (GalNAc4S-GlcA), degradation product 2	2.7038	0.0034275	10	19.3982	8.1758
m01557l	chondroitin sulfate E (GalNAc4,6diS-GlcA), degradation product 3	2.7038	0.0034275	10	19.3982	8.1758
m01873c	G00038	2.7012	0.0034547	2	29.3209	8.0396
m01876c	G00057	2.7012	0.0034547	2	29.3209	8.0396
m01878c	G00073	2.7012	0.0034547	2	29.3209	8.0396
m01879c	G00074	2.7012	0.0034547	2	29.3209	8.0396
m01881c	G00079	2.7012	0.0034547	2	29.3209	8.0396
m01958c	globo-H	2.7012	0.0034547	2	29.3209	8.0396
m02186c	iso-nLc8Cer	2.7012	0.0034547	2	29.3209	8.0396
m02195c	IV2Fuc-Lc4Cer	2.7012	0.0034547	2	29.3209	8.0396
m02490c	monofucosyllactoisooctaosylceramide	2.7012	0.0034547	2	29.3209	8.0396
m02592c	nLc5Cer(G00051)	2.7012	0.0034547	2	29.3209	8.0396
m03091c	type I B glycolipid	2.7012	0.0034547	2	29.3209	8.0396
m03094c	type II B antigen	2.7012	0.0034547	2	29.3209	8.0396
m03097c	type III H glycolipid	2.7012	0.0034547	2	29.3209	8.0396
m00407c	17alpha-hydroxypregnenolone sulfate	2.6881	0.0035928	3	25.8993	4.3289
m01069r	5-alpha-dihydrotestosterone	2.6881	0.0035928	3	25.8993	4.3289
m01659c	dehydroepiandrosterone sulfate	2.6819	0.00366	9	19.7298	10.5645
m00279c	11,12-EET	2.6766	0.0037183	53	14.7844	10.7026
m00366c	14,15-EET	2.6766	0.0037183	53	14.7844	10.7026
m02769c	progesterone	2.6647	0.0038531	12	18.5865	8.4024
m02555m	NADPH	2.6519	0.0040015	102	13.8014	9.933
m00399r	16alpha-hydroxydehydroepiandrosterone	2.6159	0.0044494	1	35.9273	0
m00969s	4-aminobutanal	2.593	0.0047565	3	25.3833	10.5232
m02040s	H2O	2.5762	0.0049942	108	13.6657	9.7753
m02135c	homogentisate	2.541	0.0055272	2	28.2538	8.109
m01980c	glutathionyl-leukotriene C4	2.5059	0.0061067	4	23.1233	15.0861
m01980s	glutathionyl-leukotriene C4	2.5059	0.0061067	4	23.1233	15.0861
m02900c	S-glutathionyl-2-4-dinitrobenzene	2.5059	0.0061067	4	23.1233	15.0861
m02900s	S-glutathionyl-2-4-dinitrobenzene	2.5059	0.0061067	4	23.1233	15.0861
m02901c	S-glutathionyl-ethacrynic acid	2.5059	0.0061067	4	23.1233	15.0861
m02901s	S-glutathionyl-ethacrynic acid	2.5059	0.0061067	4	23.1233	15.0861
m02946c	sulfate	2.5048	0.0061263	24	16.1429	11.2485
m02762c	pregnenolone sulfate	2.4746	0.0066688	2	27.8118	4.0516
m02174s	iodide	2.4589	0.0069675	1	34.4503	0
m02761c	pregn-5-ene-3,20-dione-17-ol	2.4551	0.0070417	3	24.6346	5.2107
m01842c	fructose-1-phosphate	2.4377	0.0073905	2	27.5658	8.9855
m01588s	citrulline	2.4316	0.0075169	5	21.5763	10.6988
m01522l	chondroitin sulfate A (GalNAc4S-GlcA), degradation product 4	2.3929	0.0083586	9	18.8234	8.0372
m01524l	chondroitin sulfate A (GalNAc4S-GlcA), free chain	2.3929	0.0083586	9	18.8234	8.0372
m01529l	chondroitin sulfate B - dermatan sulfate (IdoA2S-GalNAc4S), free chain	2.3929	0.0083586	9	18.8234	8.0372
m01562l	chondroitin sulfate E (GalNAc4,6diS-GlcA), free chain	2.3929	0.0083586	9	18.8234	8.0372
m02170s	inosine	2.3826	0.0085964	6	20.4786	6.138
m01410c	butyrate	2.3751	0.0087725	27	15.6247	8.3374
m01064r	5alpha-androstane-3,17-dione	2.3622	0.009083	5	21.2842	16.3974
m01523l	chondroitin sulfate A (GalNAc4S-GlcA), degradation product 5	2.3463	0.0094803	8	19.1911	8.5108
m01527l	chondroitin sulfate B - dermatan sulfate (IdoA2S-GalNAc4S), degradation product 2	2.3463	0.0094803	8	19.1911	8.5108
m02525l	N-acetylgalactosamine	2.3463	0.0094803	8	19.1911	8.5108
m00205r	[protein]-L-serine	2.3389	0.0096714	2	26.9074	2.8618
m03156r	Xyl-L-Ser-[protein]	2.3389	0.0096714	2	26.9074	2.8618
m00817m	3-methoxy-4-hydroxy-5-all-trans-decaprenylbenzoate	2.3341	0.0097955	1	33.2757	0
m01512c	cholesterol-sulfate	2.3327	0.0098308	2	26.8667	2.715
m01833c	formate	2.3289	0.0099311	18	16.5062	8.2078
m01650c	decanoyl-CoA	2.3274	0.009973	6	20.2664	8.8323
m02107c	heptanoyl-CoA	2.3274	0.009973	6	20.2664	8.8323
m02122c	hexanoyl-CoA	2.3274	0.009973	6	20.2664	8.8323
m02616c	nonanoyl-CoA	2.3274	0.009973	6	20.2664	8.8323
m02694c	pentanoyl-CoA	2.3274	0.009973	6	20.2664	8.8323
m03116c	undecanoyl-CoA	2.3274	0.009973	6	20.2664	8.8323
m02369s	leukotriene E4	2.2979	0.010782	3	23.7814	4.4223
m01420m	carbamoyl-phosphate	2.274	0.011482	2	26.4755	0.82196
m02174c	iodide	2.2704	0.011593	5	20.8971	8.0997
m01843c	fructose-2,6-bisphosphate	2.2687	0.011643	6	20.041	14.5154
m01075c	5-androstene-3,17-dione	2.259	0.011941	2	26.3756	6.0099
m01336c	androstenediol	2.259	0.011941	2	26.3756	6.0099
m01337c	androsterone sulfate	2.259	0.011941	2	26.3756	6.0099
m02760c	pregn-5-ene-3,20-dione	2.259	0.011941	2	26.3756	6.0099
m02528c	N-acetylglucosamine-1-phosphate	2.2393	0.01257	3	23.4628	11.061
m02031c	GT1c	2.2229	0.013112	2	26.1348	2.9901
m02812s	putrescine	2.2159	0.013349	4	21.7568	11.2441
m01306s	AKG	2.1897	0.014274	10	17.866	9.1241
m01397r	bilirubin-bisglucuronoside	2.188	0.014336	22	15.7031	9.7119
m00405c	17alpha,20alpha-dihydroxycholesterol	2.1875	0.014353	2	25.8991	6.7565
m00592c	20-hydroxycholesterol	2.1875	0.014353	2	25.8991	6.7565
m01064c	5alpha-androstane-3,17-dione	2.1821	0.01455	5	20.5253	16.2729
m00295c	11-deoxycortisol	2.1632	0.015265	5	20.4455	11.324
m00605c	21-hydroxypregnenolone	2.1632	0.015265	5	20.4455	11.324
m02794s	prostaglandin H2	2.1496	0.015793	6	19.5833	9.0636
m03123s	uridine	2.1471	0.015893	5	20.3778	6.885
m00294c	11-deoxycorticosterone	2.1391	0.016215	7	18.9395	9.6881
m00406c	17alpha,21-dihydroxypregnenolone	2.1391	0.016215	7	18.9395	9.6881
m01252r	acetate	2.1106	0.017402	5	20.2242	8.9942
m00409c	17alpha-hydroxyprogesterone	2.102	0.017776	7	18.8078	9.6521
m02813c	pyridoxal	2.0989	0.017911	7	18.7968	13.916
m00986r	4-hydroxy-17beta-estradiol	2.0911	0.018259	1	30.9897	0
m01666s	deoxyadenosine	2.0671	0.019363	5	20.0407	6.5416
m01421m	carbonate	2.0667	0.019379	2	25.0947	11.729
m03112r	UDP-xylose	2.0643	0.019494	3	22.5133	7.8753
m01668c	deoxycytidine	2.0627	0.019572	8	18.2419	11.123
m03123c	uridine	2.0613	0.019637	17	16.0573	10.6106
m00402r	16-glucuronide-estriol	2.0578	0.019802	1	30.6767	0
m00409r	17alpha-hydroxyprogesterone	2.0578	0.019802	1	30.6767	0
m01788r	estriol	2.0578	0.019802	1	30.6767	0
m03109r	UDP-glucuronate	2.0405	0.020649	35	14.5737	8.5147
m01420c	carbamoyl-phosphate	2.0327	0.021043	3	22.3414	5.7768
m00923c	3-ureidopropionate	2.0286	0.02125	2	24.8405	7.2523
m00283c	11beta,17alpha,21-trihydroxypregnenolone	2.0075	0.022347	4	20.775	7.5744
m01421c	carbonate	2.0055	0.022456	13	16.5809	9.8117
m01421s	carbonate	2.0055	0.022456	13	16.5809	9.8117
m02040c	H2O	2.0026	0.022608	762	12.0142	9.8897
m01332m	aminoacetone	1.9985	0.022831	1	30.1184	0
m00503s	1-acylglycerol-chylomicron pool	1.9818	0.023748	14	16.3086	10.8594
m01815c	fatty acid-LD-TG3 pool	1.9818	0.023748	14	16.3086	10.8594
m01690c	DHAP	1.9734	0.024224	6	18.9062	11.6853
m02321m	L-2-amino-3-oxobutanoic acid	1.9643	0.024749	2	24.4122	8.0698
m02154m	hydroxypyruvate	1.9632	0.02481	1	29.7864	0
m00650c	2-hydroxyestrone	1.9632	0.024814	7	18.3144	12.9838
m00650r	2-hydroxyestrone	1.9632	0.024814	7	18.3144	12.9838
m00986c	4-hydroxy-17beta-estradiol	1.9632	0.024814	7	18.3144	12.9838
m01000c	4-hydroxyestrone	1.9632	0.024814	7	18.3144	12.9838
m01660r	dehydroepiandrosterone	1.9618	0.024894	2	24.3955	6.2097
m00922c	3-ureidoisobutyrate	1.9393	0.026232	4	20.4536	7.1084
m00736c	3,5-diiodo-L-thyronine	1.9285	0.026894	25	14.9753	8.5901
m02839c	reverse triiodthyronine	1.9285	0.026894	25	14.9753	8.5901
m01596s	CO2	1.9282	0.026918	14	16.1735	9.5492
m01000r	4-hydroxyestrone	1.9215	0.027336	5	19.4272	12.4238
m00759c	3alpha-hydroxy-5alpha-pregnan-20-one	1.9212	0.027351	4	20.3685	18.7859
m02196c	IV2Fuc-nLc4Cer	1.9036	0.028482	3	21.6407	14.4663
m03137c	VI2Fuc-nLc6	1.9036	0.028482	3	21.6407	14.4663
m01950g	GDP-L-fucose	1.8891	0.02944	2	23.9113	9.9804
m01338r	androsterone	1.8741	0.030462	17	15.6287	11.2969
m00408r	17alpha-hydroxypregnenolone	1.8569	0.03166	1	28.7864	0
m02763r	pregnenolone	1.8569	0.03166	1	28.7864	0
m01736c	dopamine	1.8566	0.031684	23	14.9606	12.1782
m00285c	11beta-hydroxyprogesterone	1.8461	0.032437	6	18.417	10.5125
m00603c	21-deoxycortisol	1.8461	0.032437	6	18.417	10.5125
m01596c	CO2	1.8423	0.032715	74	13.3434	10.6496
m01633c	D-3-amino-isobutanoate	1.8416	0.03277	1	28.6417	0
m02473c	methylamine	1.8404	0.032852	5	19.0857	11.4743
m00532c	1-hexadecylglycerol-3-phosphate	1.8374	0.033077	1	28.6024	0
m00550p	1-palmitoyl-dihydroxyacetone-phosphate	1.8374	0.033077	1	28.6024	0
m02017c	GO3P	1.8374	0.033077	1	28.6024	0
m02017p	GO3P	1.8374	0.033077	1	28.6024	0
m01115s	5-methyl-THF	1.8343	0.033302	2	23.5466	0.2207
m02998c	thyroxine	1.8323	0.033454	30	14.4748	7.0063
m02366c	leukotriene C4	1.8289	0.033706	9	17.0551	8.4249
m00402c	16-glucuronide-estriol	1.8185	0.034491	1	28.4252	0
m00402s	16-glucuronide-estriol	1.8185	0.034491	1	28.4252	0
m01339c	androsterone-glucuronide	1.8185	0.034491	1	28.4252	0
m01339s	androsterone-glucuronide	1.8185	0.034491	1	28.4252	0
m01799c	etiocholan-3alpha-ol-17-one 3-glucuronide	1.8185	0.034491	1	28.4252	0
m01799s	etiocholan-3alpha-ol-17-one 3-glucuronide	1.8185	0.034491	1	28.4252	0
m01831c	formaldehyde	1.8132	0.034902	18	15.3591	11.9586
m03109c	UDP-glucuronate	1.8114	0.035037	25	14.7537	8.7433
m01648c	decanoic acid	1.8103	0.035124	20	15.1305	9.2902
m02108c	heptylic acid	1.8103	0.035124	20	15.1305	9.2902
m02120c	hexanoic acid	1.8103	0.035124	20	15.1305	9.2902
m02614c	nonanoic acid	1.8103	0.035124	20	15.1305	9.2902
m02642c	octanoic acid	1.8103	0.035124	20	15.1305	9.2902
m03117c	undecylic acid	1.8103	0.035124	20	15.1305	9.2902
m03134c	valeric acid	1.8103	0.035124	20	15.1305	9.2902
m00828c	3-monoiodo-L-thyronine	1.8071	0.035373	5	18.9453	9.7849
m00234s	1,2-diacylglycerol-chylomicron pool	1.8049	0.035544	15	15.7262	10.7047
m01807s	fatty acid-chylomicron pool	1.8049	0.035544	15	15.7262	10.7047
m00574c	2,5-diamino-6-(5-triphosphoryl-3,4-trihydroxy-2-oxopentyl)-amino-4-oxopyrimidine	1.7997	0.035952	1	28.2482	0
m00574n	2,5-diamino-6-(5-triphosphoryl-3,4-trihydroxy-2-oxopentyl)-amino-4-oxopyrimidine	1.7997	0.035952	1	28.2482	0
m00575c	2,5-diaminopyrimidine nucleoside triphosphate	1.7997	0.035952	1	28.2482	0
m00575n	2,5-diaminopyrimidine nucleoside triphosphate	1.7997	0.035952	1	28.2482	0
m01832c	formamidopyrimidine nucleoside triphosphate	1.7997	0.035952	1	28.2482	0
m01832n	formamidopyrimidine nucleoside triphosphate	1.7997	0.035952	1	28.2482	0
m01833n	formate	1.7997	0.035952	1	28.2482	0
m01760c	D-xylulose-1-phosphate	1.7964	0.036218	3	21.0587	12.9382
m01256c	acetone	1.7946	0.036356	8	17.345	4.6895
m01249p	acetaldehyde	1.7918	0.036581	1	28.1737	0
m01572c	cinnavalininate	1.7918	0.036581	1	28.1737	0
m01796p	ethanol	1.7918	0.036581	1	28.1737	0
m02460c	melatonin	1.7874	0.036933	7	17.6902	12.1976
m01666c	deoxyadenosine	1.7865	0.037008	10	16.6644	8.0738
m02631c	O2-	1.7842	0.037196	2	23.2126	7.016
m03142m	vitamin D3	1.7765	0.037823	2	23.1615	5.1741
m01983s	glycerol	1.7746	0.037979	2	23.1489	1.1494
m01072c	5alpha-pregnane-3,20-dione	1.7738	0.038049	6	18.139	14.999
m01818c	fatty acid-retinol pool	1.7674	0.038584	20	15.0402	10.9099
m02696m	PEP	1.7665	0.038657	2	23.0946	9.8797
m01783r	emgacpail heparan sulfate	1.7591	0.039278	2	23.0456	2.9165
m02718c	phenethylamine	1.7549	0.039637	5	18.7254	11.7288
m01673c	deoxyuridine	1.7542	0.039698	10	16.5682	9.6477
m02136c	homoserine	1.7494	0.04011	8	17.1936	11.7397
m02136s	homoserine	1.7494	0.04011	8	17.1936	11.7397
m02418s	LTD4	1.7466	0.040355	11	16.279	9.3273
m00257r	10,11-dihydro-LTB4	1.7418	0.040771	11	16.2655	10.4338
m01280s	adenosine	1.7353	0.041347	17	15.311	10.4575
m02696c	PEP	1.713	0.043354	5	18.5489	10.7744
m03026c	trans,trans,cis-geranyl-geranyl-pp	1.7082	0.043795	2	22.7066	3.9473
m00993c	4-hydroxy-all-trans-retinoate	1.7022	0.044363	22	14.7315	8.9112
m00993r	4-hydroxy-all-trans-retinoate	1.7022	0.044363	22	14.7315	8.9112
m02943c	succinate	1.7	0.04457	12	15.9584	10.1424
m02794c	prostaglandin H2	1.6834	0.046148	13	15.7377	8.5685
m00576c	2,5-dihydroxybenzoate	1.6824	0.046242	1	27.1446	0
m01033c	4-pyridoxate	1.6824	0.046242	1	27.1446	0
m01952c	gentisate aldehyde	1.6824	0.046242	1	27.1446	0
m02505c	N1-methyl-2-pyridone-5-carboxamide	1.6824	0.046242	1	27.1446	0
m02506c	N1-methyl-4-pyridone-5-carboxamide	1.6824	0.046242	1	27.1446	0
m01669s	deoxyguanosine	1.6759	0.046878	4	19.2126	7.3589
m01673s	deoxyuridine	1.6759	0.046878	4	19.2126	7.3589
m02079l	heparan sulfate, degradation product 9	1.6745	0.047018	3	20.3971	6.8195
m01362n	arachidonate	1.6702	0.047436	2	22.4535	1.4282
m02366s	leukotriene C4	1.6675	0.047711	8	16.9194	8.9961
m02200g	K+	1.6659	0.047871	2	22.4243	12.9223
m02519g	Na+	1.6659	0.047871	2	22.4243	12.9223
m00284c	11beta-hydroxyandrost-4-ene-3,17-dione	1.6643	0.048026	3	20.3419	9.2397
m00284r	11beta-hydroxyandrost-4-ene-3,17-dione	1.6643	0.048026	3	20.3419	9.2397
m01615r	cortisol	1.6643	0.048026	3	20.3419	9.2397
m01814c	fatty acid-LD-TG2 pool	1.6603	0.048423	34	14.0118	11.1491
m00591c	20-hydroxy-arachidonate	1.6602	0.048435	3	20.3197	17.2473
m01717c	D-mannose-1,6-bisphosphate	1.6501	0.049464	5	18.2837	10.5163
m01844c	fructose-3-phosphate	1.6501	0.049464	5	18.2837	10.5163
m02917c	sorbitol-3-phosphate	1.6501	0.049464	5	18.2837	10.5163
m02600c	N-methylethanolamine-phosphate	1.6479	0.049682	1	26.8201	0
m02739c	phosphodimethylethanolamine	1.6479	0.049682	1	26.8201	0
m02630p	O2	1.6477	0.049711	23	14.5516	8.5668
m02124s	histamine	1.6347	0.051059	5	18.2188	13.0276
m00218c	[protein]-tyrosine-phosphate	1.6326	0.051275	188	12.4498	9.9386
m00728c	3,4-dihydroxyphenylacetaldehyde	1.6266	0.051911	8	16.7827	12.8436
m01002c	4-hydroxyphenylacetaldehyde	1.6266	0.051911	8	16.7827	12.8436
m02719c	phenylacetaldehyde	1.6266	0.051911	8	16.7827	12.8436
m01433c	cGMP	1.6262	0.051957	47	13.5699	9.4728
m02026s	GSH	1.6261	0.051961	21	14.6689	11.1901
m01450r	cholesterol	1.6159	0.053055	4	18.9299	7.8722
m01452r	cholesterol-ester-10,13,16,19-docosa	1.6159	0.053055	4	18.9299	7.8722
m01453r	cholesterol-ester-10,13,16-docosa	1.6159	0.053055	4	18.9299	7.8722
m01454r	cholesterol-ester-10-hepta	1.6159	0.053055	4	18.9299	7.8722
m01455r	cholesterol-ester-11,14,17-eico	1.6159	0.053055	4	18.9299	7.8722
m01456r	cholesterol-ester-11,14-eicosa	1.6159	0.053055	4	18.9299	7.8722
m01457r	cholesterol-ester-11-docose	1.6159	0.053055	4	18.9299	7.8722
m01458r	cholesterol-ester-11-eico	1.6159	0.053055	4	18.9299	7.8722
m01459r	cholesterol-ester-12,15,18,21-tetracosa	1.6159	0.053055	4	18.9299	7.8722
m01460r	cholesterol-ester-13,16,19-doco	1.6159	0.053055	4	18.9299	7.8722
m01461r	cholesterol-ester-13,16-docosa	1.6159	0.053055	4	18.9299	7.8722
m01462r	cholesterol-ester-13-docose	1.6159	0.053055	4	18.9299	7.8722
m01463r	cholesterol-ester-13-eicose	1.6159	0.053055	4	18.9299	7.8722
m01464r	cholesterol-ester-13-octade	1.6159	0.053055	4	18.9299	7.8722
m01465r	cholesterol-ester-15-tetra	1.6159	0.053055	4	18.9299	7.8722
m01466r	cholesterol-ester-4,7,10,13,16,19-doco	1.6159	0.053055	4	18.9299	7.8722
m01467r	cholesterol-ester-4,7,10,13,16-docosa	1.6159	0.053055	4	18.9299	7.8722
m01468r	cholesterol-ester-5,8,11,14,17-eico	1.6159	0.053055	4	18.9299	7.8722
m01469r	cholesterol-ester-5,8,11-eico	1.6159	0.053055	4	18.9299	7.8722
m01470r	cholesterol-ester-5-tetra	1.6159	0.053055	4	18.9299	7.8722
m01471r	cholesterol-ester-6,9,12,15,18,21-tetra	1.6159	0.053055	4	18.9299	7.8722
m01472r	cholesterol-ester-6,9,12,15,18-tetraco	1.6159	0.053055	4	18.9299	7.8722
m01473r	cholesterol-ester-6,9,12,15-octa	1.6159	0.053055	4	18.9299	7.8722
m01474r	cholesterol-ester-6,9-octa	1.6159	0.053055	4	18.9299	7.8722
m01475r	cholesterol-ester-7,10,13,16,19-docosa	1.6159	0.053055	4	18.9299	7.8722
m01476r	cholesterol-ester-7,10,13,16-docosa	1.6159	0.053055	4	18.9299	7.8722
m01477r	cholesterol-ester-7-hexa	1.6159	0.053055	4	18.9299	7.8722
m01478r	cholesterol-ester-7-octade	1.6159	0.053055	4	18.9299	7.8722
m01479r	cholesterol-ester-7-tetrade	1.6159	0.053055	4	18.9299	7.8722
m01480r	cholesterol-ester-8,11,14,17-eico	1.6159	0.053055	4	18.9299	7.8722
m01481r	cholesterol-ester-8,11-eico	1.6159	0.053055	4	18.9299	7.8722
m01482r	cholesterol-ester-9,12,15,18,21-tetra	1.6159	0.053055	4	18.9299	7.8722
m01483r	cholesterol-ester-9,12,15,18-tetraco	1.6159	0.053055	4	18.9299	7.8722
m01484r	cholesterol-ester-9-eicose	1.6159	0.053055	4	18.9299	7.8722
m01485r	cholesterol-ester-9-heptade	1.6159	0.053055	4	18.9299	7.8722
m01486r	cholesterol-ester-9-octa	1.6159	0.053055	4	18.9299	7.8722
m01487r	cholesterol-ester-9-tetrade	1.6159	0.053055	4	18.9299	7.8722
m01488r	cholesterol-ester-arach	1.6159	0.053055	4	18.9299	7.8722
m01489r	cholesterol-ester-cis-vac	1.6159	0.053055	4	18.9299	7.8722
m01490r	cholesterol-ester-dihomo-gamma	1.6159	0.053055	4	18.9299	7.8722
m01491r	cholesterol-ester-docosa	1.6159	0.053055	4	18.9299	7.8722
m01492r	cholesterol-ester-eico	1.6159	0.053055	4	18.9299	7.8722
m01493r	cholesterol-ester-gamma-lin	1.6159	0.053055	4	18.9299	7.8722
m01494r	cholesterol-ester-heneico	1.6159	0.053055	4	18.9299	7.8722
m01495r	cholesterol-ester-hepta	1.6159	0.053055	4	18.9299	7.8722
m01496r	cholesterol-ester-hexacosa	1.6159	0.053055	4	18.9299	7.8722
m01497r	cholesterol-ester-hexecose	1.6159	0.053055	4	18.9299	7.8722
m01498r	cholesterol-ester-laur	1.6159	0.053055	4	18.9299	7.8722
m01499r	cholesterol-ester-lin	1.6159	0.053055	4	18.9299	7.8722
m01500r	cholesterol-ester-linolen	1.6159	0.053055	4	18.9299	7.8722
m01501r	cholesterol-ester-myrist	1.6159	0.053055	4	18.9299	7.8722
m01502r	cholesterol-ester-nanode	1.6159	0.053055	4	18.9299	7.8722
m01503r	cholesterol-ester-ol	1.6159	0.053055	4	18.9299	7.8722
m01504r	cholesterol-ester-palm	1.6159	0.053055	4	18.9299	7.8722
m01505r	cholesterol-ester-palmn	1.6159	0.053055	4	18.9299	7.8722
m01506r	cholesterol-ester-penta	1.6159	0.053055	4	18.9299	7.8722
m01507r	cholesterol-ester-stea	1.6159	0.053055	4	18.9299	7.8722
m01508r	cholesterol-ester-tetraco	1.6159	0.053055	4	18.9299	7.8722
m01509r	cholesterol-ester-trico	1.6159	0.053055	4	18.9299	7.8722
m01510r	cholesterol-ester-tridec	1.6159	0.053055	4	18.9299	7.8722
m00307r	12(S)-HETE	1.6138	0.053284	7	17.0733	8.8686
m00766c	3-carboxy-alpha-chromanol	1.6116	0.053523	22	14.5504	8.3186
m01321c	alpha-CEHC-glucuronide	1.6116	0.053523	22	14.5504	8.3186
m01923c	gamma-carboxyethyl-hydroxychroman	1.6116	0.053523	22	14.5504	8.3186
m01924c	gamma-CEHC-glucuronide	1.6116	0.053523	22	14.5504	8.3186
m03130n	UTP	1.6108	0.053615	29	14.1562	11.1709
m00157c	(R)-3-hydroxybutanoate	1.6035	0.054409	7	17.0367	4.9769
m00157s	(R)-3-hydroxybutanoate	1.6035	0.054409	7	17.0367	4.9769
m00648s	2-hydroxybutyrate	1.6035	0.054409	7	17.0367	4.9769
m00671m	2-oxobutyrate	1.6035	0.054409	7	17.0367	4.9769
m01253s	acetoacetate	1.6035	0.054409	7	17.0367	4.9769
m01256s	acetone	1.6035	0.054409	7	17.0367	4.9769
m01716s	D-lactate	1.6035	0.054409	7	17.0367	4.9769
m01833s	formate	1.6035	0.054409	7	17.0367	4.9769
m02403s	L-lactate	1.6035	0.054409	7	17.0367	4.9769
m02772s	propanoate	1.6035	0.054409	7	17.0367	4.9769
m02819p	pyruvate	1.6035	0.054409	7	17.0367	4.9769
m02819s	pyruvate	1.6035	0.054409	7	17.0367	4.9769
m02833s	retinoate	1.6035	0.054409	7	17.0367	4.9769
m02011g	GM2	1.6027	0.054499	3	20.0075	10.8214
m02032c	GT2	1.6027	0.054499	3	20.0075	10.8214
m00913m	3-phospho-D-glycerate	1.5998	0.054825	1	26.3668	0
m01415m	calcidiol	1.598	0.055021	5	18.0643	6.4295
m01668s	deoxycytidine	1.5971	0.055123	4	18.8412	6.8893
m02996s	thymidine	1.5971	0.055123	4	18.8412	6.8893
m02674r	palmitate	1.589	0.056029	9	16.3028	10.1599
m00380n	15(S)-HPETE	1.5833	0.056675	4	18.7763	4.9175
m01647s	debrisoquin	1.5809	0.056948	1	26.1895	0
m01730c	dolichol	1.5774	0.057355	1	26.1562	0
m00725m	3,4-dihydroxy-5-all-trans-decaprenylbenzoate	1.5667	0.058595	2	21.7636	16.2806
m02549c	N-acetyl-serotonin	1.5539	0.060109	2	21.6782	0.49026
m00255c	10,11-dihydro-20-dihydroxy-LTB4	1.5502	0.060545	5	17.8629	10.5425
m00255r	10,11-dihydro-20-dihydroxy-LTB4	1.5502	0.060545	5	17.8629	10.5425
m00256c	10,11-dihydro-20-trihydroxy-LTB4	1.5502	0.060545	5	17.8629	10.5425
m00256r	10,11-dihydro-20-trihydroxy-LTB4	1.5502	0.060545	5	17.8629	10.5425
m00318c	12,20-diHETE	1.5502	0.060545	5	17.8629	10.5425
m00318r	12,20-diHETE	1.5502	0.060545	5	17.8629	10.5425
m00330c	12-oxo-20-dihydroxy-LTB4	1.5502	0.060545	5	17.8629	10.5425
m00330r	12-oxo-20-dihydroxy-LTB4	1.5502	0.060545	5	17.8629	10.5425
m00331c	12-oxo-20-hydroxy-LTB4	1.5502	0.060545	5	17.8629	10.5425
m00331r	12-oxo-20-hydroxy-LTB4	1.5502	0.060545	5	17.8629	10.5425
m00332c	12-oxo-20-trihydroxy-LTB4	1.5502	0.060545	5	17.8629	10.5425
m00332r	12-oxo-20-trihydroxy-LTB4	1.5502	0.060545	5	17.8629	10.5425
m00344c	13-carboxy-alpha-tocopherol	1.5502	0.060545	5	17.8629	10.5425
m00344r	13-carboxy-alpha-tocopherol	1.5502	0.060545	5	17.8629	10.5425
m00345c	13-carboxy-alpha-tocotrienol	1.5502	0.060545	5	17.8629	10.5425
m00345r	13-carboxy-alpha-tocotrienol	1.5502	0.060545	5	17.8629	10.5425
m00346c	13-carboxy-gamma-tocopherol	1.5502	0.060545	5	17.8629	10.5425
m00346r	13-carboxy-gamma-tocopherol	1.5502	0.060545	5	17.8629	10.5425
m00347c	13-carboxy-gamma-tocotrienol	1.5502	0.060545	5	17.8629	10.5425
m00347r	13-carboxy-gamma-tocotrienol	1.5502	0.060545	5	17.8629	10.5425
m00356c	13-hydroxy-alpha-tocopherol	1.5502	0.060545	5	17.8629	10.5425
m00356r	13-hydroxy-alpha-tocopherol	1.5502	0.060545	5	17.8629	10.5425
m00357c	13-hydroxy-alpha-tocotrienol	1.5502	0.060545	5	17.8629	10.5425
m00357r	13-hydroxy-alpha-tocotrienol	1.5502	0.060545	5	17.8629	10.5425
m00360c	13-hydroxy-gamma-tocopherol	1.5502	0.060545	5	17.8629	10.5425
m00360r	13-hydroxy-gamma-tocopherol	1.5502	0.060545	5	17.8629	10.5425
m00361c	13-hydroxy-gamma-tocotrienol	1.5502	0.060545	5	17.8629	10.5425
m00361r	13-hydroxy-gamma-tocotrienol	1.5502	0.060545	5	17.8629	10.5425
m00588c	20-dihydroxy-LTB4	1.5502	0.060545	5	17.8629	10.5425
m00588r	20-dihydroxy-LTB4	1.5502	0.060545	5	17.8629	10.5425
m00590c	20-hydroxy-5S-HETE	1.5502	0.060545	5	17.8629	10.5425
m00595c	20-hydroxy-LTB5	1.5502	0.060545	5	17.8629	10.5425
m00595r	20-hydroxy-LTB5	1.5502	0.060545	5	17.8629	10.5425
m00597c	20-OH-10,11-dihydro-LTB4	1.5502	0.060545	5	17.8629	10.5425
m00597r	20-OH-10,11-dihydro-LTB4	1.5502	0.060545	5	17.8629	10.5425
m00598c	20-OH-hepoxilin A3	1.5502	0.060545	5	17.8629	10.5425
m00598r	20-OH-hepoxilin A3	1.5502	0.060545	5	17.8629	10.5425
m00602c	20-trihydroxy-LTB4	1.5502	0.060545	5	17.8629	10.5425
m00602r	20-trihydroxy-LTB4	1.5502	0.060545	5	17.8629	10.5425
m01047c	5,12,20-TriHETE	1.5502	0.060545	5	17.8629	10.5425
m01327c	alpha-tocopherol	1.5502	0.060545	5	17.8629	10.5425
m01327r	alpha-tocopherol	1.5502	0.060545	5	17.8629	10.5425
m01330c	alpha-tocotrienol	1.5502	0.060545	5	17.8629	10.5425
m01330r	alpha-tocotrienol	1.5502	0.060545	5	17.8629	10.5425
m01935c	gamma-tocopherol	1.5502	0.060545	5	17.8629	10.5425
m01935r	gamma-tocopherol	1.5502	0.060545	5	17.8629	10.5425
m01938c	gamma-tocotrienol	1.5502	0.060545	5	17.8629	10.5425
m01938r	gamma-tocotrienol	1.5502	0.060545	5	17.8629	10.5425
m02365r	leukotriene B5	1.5502	0.060545	5	17.8629	10.5425
m02630n	O2	1.5491	0.060674	6	17.2756	7.4799
m00770m	3-demethylubiquinol-10	1.533	0.062632	2	21.5396	16.5974
m00736r	3,5-diiodo-L-thyronine	1.528	0.063258	22	14.3832	7.9446
m02839r	reverse triiodthyronine	1.528	0.063258	22	14.3832	7.9446
m02998r	thyroxine	1.528	0.063258	22	14.3832	7.9446
m00720r	3,3-diiodo-L-thyronine	1.5269	0.06339	23	14.3153	7.7687
m03052r	triiodothyronine	1.5269	0.06339	23	14.3153	7.7687
m01596p	CO2	1.5198	0.064278	3	19.5576	14.4387
m01450s	cholesterol	1.509	0.065652	6	17.1213	8.5047
m01657c	dehydrodolichol-diphosphate	1.5074	0.065854	1	25.4978	0
m01250c	acetamidopropanal	1.507	0.065906	2	21.366	5.0662
m01250p	acetamidopropanal	1.507	0.065906	2	21.366	5.0662
m02501c	N1,N12-diacetylspermine	1.507	0.065906	2	21.366	5.0662
m02501p	N1,N12-diacetylspermine	1.507	0.065906	2	21.366	5.0662
m02503c	N1-acetylspermidine	1.507	0.065906	2	21.366	5.0662
m02503p	N1-acetylspermidine	1.507	0.065906	2	21.366	5.0662
m02504c	N1-acetylspermine	1.507	0.065906	2	21.366	5.0662
m02504p	N1-acetylspermine	1.507	0.065906	2	21.366	5.0662
m02812p	putrescine	1.507	0.065906	2	21.366	5.0662
m00206c	[protein]-L-tyrosine	1.5058	0.066053	190	12.3606	9.9239
m02770m	proline	1.4998	0.066835	8	16.3583	10.9056
m01871g	G00031	1.4953	0.067412	4	18.3618	7.8512
m00673c	2-phenylacetamide	1.4823	0.069131	4	18.3003	17.5303
m02156c	hypochlorite	1.4823	0.069131	4	18.3003	17.5303
m02588c	nitrite	1.4823	0.069131	4	18.3003	17.5303
m02591c	nitryl-chloride	1.4823	0.069131	4	18.3003	17.5303
m01810c	fatty acid-LD-PI pool	1.4775	0.069773	17	14.721	10.5004
m01811c	fatty acid-LD-PS pool	1.4775	0.069773	17	14.721	10.5004
m00737c	3,5-diiodo-L-thyronine-4-O-sulfate	1.4756	0.070026	3	19.3175	13.8061
m00829c	3-monoiodo-L-thyronine-4-O-sulfate	1.4756	0.070026	3	19.3175	13.8061
m02644c	octanoyl-CoA	1.4728	0.070401	9	15.9384	10.0555
m01997c	glycolaldehyde	1.4693	0.07087	9	15.9276	11.3275
m02016g	GMP	1.4663	0.071281	25	14.1005	10.1147
m00671c	2-oxobutyrate	1.4604	0.072091	14	14.9968	6.6587
m02365c	leukotriene B5	1.452	0.073256	6	16.9021	9.7188
m02133c	homocysteine	1.4513	0.073353	11	15.4419	11.1402
m01306c	AKG	1.451	0.073392	36	13.6034	9.509
m01336r	androstenediol	1.4488	0.07369	1	24.9469	0
m01410s	butyrate	1.4461	0.074081	21	14.2985	7.9091
m01559l	chondroitin sulfate E (GalNAc4,6diS-GlcA), degradation product 5	1.4451	0.074221	9	15.8514	10.9169
m03130c	UTP	1.4402	0.074909	71	12.9465	10.5616
m01279c	adenine	1.4394	0.075012	7	16.4538	8.3842
m01010c	4-maleylacetoacetate	1.4361	0.075492	2	20.8936	18.5179
m03052c	triiodothyronine	1.4281	0.076629	33	13.685	7.5389
m00380p	15(S)-HPETE	1.4258	0.07697	3	19.0469	5.9861
m00380r	15(S)-HPETE	1.4258	0.07697	3	19.0469	5.9861
m01419c	cAMP	1.4245	0.077156	46	13.3068	9.4022
m02897s	serotonin	1.4237	0.077265	3	19.0359	10.3983
m01417c	calcitriol	1.4139	0.078692	1	24.6184	0
m00648c	2-hydroxybutyrate	1.4122	0.078941	10	15.549	6.9931
m00512c	1-alkenyl-2-acylglycerol	1.4113	0.079073	2	20.7288	1.3141
m00515c	1-alkyl-2-acylglycerophosphoethanolamine	1.4113	0.079073	2	20.7288	1.3141
m01939c	GAP	1.4063	0.079819	8	16.0454	12.9106
m02034c	GTP	1.3993	0.080869	73	12.8711	10.3552
m01786r	estradiol-17beta 3-glucuronide	1.3992	0.080872	25	13.9736	7.4784
m00525c	1D-myo-inositol-1,4,5,6-tetrakisphosphate	1.397	0.081202	1	24.4594	0
m02772c	propanoate	1.3941	0.081639	15	14.7285	8.2403
m02969r	testosterone	1.3895	0.082348	9	15.677	7.7911
m01659s	dehydroepiandrosterone sulfate	1.3851	0.083015	6	16.6451	11.6971
m01587s	citrate	1.3786	0.084013	4	17.8116	9.8653
m02409p	L-octanoylcarnitine	1.3766	0.084325	3	18.7799	12.0374
m01780r	em2emgacpail_prot heparan sulfate	1.3761	0.084391	6	16.6107	9.2878
m02938r	stearate	1.3725	0.084946	10	15.4308	10.8537
m02890c	selenohomocysteine	1.3688	0.085526	3	18.738	17.9481
m01044c	5,10-methenyl-THF	1.367	0.085805	2	20.4338	3.9677
m02138c	hordenine	1.3664	0.085911	1	24.1709	0
m02499c	N,N-dimethyldopaminequinone	1.3664	0.085911	1	24.1709	0
m02470c	methanol	1.3659	0.085985	12	15.0483	12.1049
m01268c	activation-ppara	1.3651	0.086116	56	13.045	10.0079
m01696r	dihomo-gamma-linolenate	1.3646	0.086194	10	15.407	10.4464
m01784r	EPA	1.3646	0.086194	10	15.407	10.4464
m02346c	lc3Cer	1.3596	0.086976	8	15.8892	13.7387
m01293c	adrenochrome-O-semiquinone	1.3552	0.087682	1	24.0656	0
m01333c	aminochrome-O-semiquinone	1.3552	0.087682	1	24.0656	0
m01735c	dopachrome-O-semiquinone	1.3552	0.087682	1	24.0656	0
m02361c	leukoaminochrome	1.3552	0.087682	1	24.0656	0
m02619c	noradrenochrome-O-semiquinone	1.3552	0.087682	1	24.0656	0
m02923p	spermidine	1.3545	0.087782	3	18.6604	5.8987
m00167p	(R)-mevalonate	1.3491	0.088658	1	24.0081	0
m00431c	19-hydroxyandrostenedione	1.3491	0.088658	1	24.0081	0
m00432c	19-hydroxytestosterone	1.3491	0.088658	1	24.0081	0
m00433c	19-oxoandrostenedione	1.3491	0.088658	1	24.0081	0
m00434c	19-oxo-testosterone	1.3491	0.088658	1	24.0081	0
m01371r	ATP	1.3436	0.089531	15	14.6059	12.208
m01705c	dihydrothymine	1.3376	0.090507	5	16.9673	9.9332
m01546l	chondroitin sulfate D (GlcNAc6S-GlcA2S), degradation product 3	1.336	0.090783	2	20.2267	9.6352
m01973l	glucuronate	1.336	0.090783	2	20.2267	9.6352
m02056l	heparan sulfate, degradation product 10	1.336	0.090783	2	20.2267	9.6352
m02141l	hyaluronate	1.336	0.090783	2	20.2267	9.6352
m02552r	NAD+	1.3217	0.093128	37	13.3588	9.3336
m02553r	NADH	1.3217	0.093128	37	13.3588	9.3336
m01627c	cysteamine	1.3207	0.093307	3	18.4765	0.69006
m00504c	1-acylglycerol-LD-PC pool	1.32	0.093423	18	14.2622	10.3712
m00505c	1-acylglycerol-LD-PE pool	1.32	0.093423	18	14.2622	10.3712
m00506c	1-acylglycerol-LD-PI pool	1.32	0.093423	18	14.2622	10.3712
m00507c	1-acylglycerol-LD-PS pool	1.32	0.093423	18	14.2622	10.3712
m00508c	1-acylglycerol-LD-SM pool	1.32	0.093423	18	14.2622	10.3712
m00509c	1-acylglycerol-LD-TG1 pool	1.32	0.093423	18	14.2622	10.3712
m01912c	galactosylgloboside	1.317	0.093916	5	16.8804	12.2265
m02403c	L-lactate	1.3091	0.095242	17	14.3357	8.1905
m01629c	cystine	1.3064	0.095702	5	16.8358	15.9698
m01629s	cystine	1.3064	0.095702	5	16.8358	15.9698
m01686m	dGMP	1.3042	0.096086	1	23.5858	0
m00003r	(10Z)-heptadecenoic acid	1.3001	0.096778	8	15.6902	10.6822
m00008r	(11Z,14Z)-eicosadienoic acid	1.3001	0.096778	8	15.6902	10.6822
m00010r	(11Z,14Z,17Z)-eicosatrienoic acid	1.3001	0.096778	8	15.6902	10.6822
m00017r	(13Z)-eicosenoic acid	1.3001	0.096778	8	15.6902	10.6822
m00019r	(13Z)-octadecenoic acid	1.3001	0.096778	8	15.6902	10.6822
m00021r	(13Z,16Z)-docosadienoic acid	1.3001	0.096778	8	15.6902	10.6822
m00094r	(4Z,7Z,10Z,13Z,16Z)-DPA	1.3001	0.096778	8	15.6902	10.6822
m00104r	(6Z,9Z)-octadecadienoic acid	1.3001	0.096778	8	15.6902	10.6822
m00111r	(6Z,9Z,12Z,15Z,18Z)-TPA	1.3001	0.096778	8	15.6902	10.6822
m00114r	(6Z,9Z,12Z,15Z,18Z,21Z)-THA	1.3001	0.096778	8	15.6902	10.6822
m00115r	(7Z)-octadecenoic acid	1.3001	0.096778	8	15.6902	10.6822
m00117r	(7Z)-tetradecenoic acid	1.3001	0.096778	8	15.6902	10.6822
m00128r	(9E)-tetradecenoic acid	1.3001	0.096778	8	15.6902	10.6822
m00132r	(9Z,12Z,15Z,18Z)-TTA	1.3001	0.096778	8	15.6902	10.6822
m00135r	(9Z,12Z,15Z,18Z,21Z)-TPA	1.3001	0.096778	8	15.6902	10.6822
m00260r	10,13,16,19-docosatetraenoic acid	1.3001	0.096778	8	15.6902	10.6822
m00265r	10,13,16-docosatriynoic acid	1.3001	0.096778	8	15.6902	10.6822
m00315r	12,15,18,21-tetracosatetraenoic acid	1.3001	0.096778	8	15.6902	10.6822
m00341r	13,16,19-docosatrienoic acid	1.3001	0.096778	8	15.6902	10.6822
m01197r	7-palmitoleic acid	1.3001	0.096778	8	15.6902	10.6822
m01207r	8,11-eicosadienoic acid	1.3001	0.096778	8	15.6902	10.6822
m01235r	9-eicosenoic acid	1.3001	0.096778	8	15.6902	10.6822
m01238r	9-heptadecylenic acid	1.3001	0.096778	8	15.6902	10.6822
m01291r	adrenic acid	1.3001	0.096778	8	15.6902	10.6822
m01373r	behenic acid	1.3001	0.096778	8	15.6902	10.6822
m01432r	cerotic acid	1.3001	0.096778	8	15.6902	10.6822
m01582r	cis-cetoleic acid	1.3001	0.096778	8	15.6902	10.6822
m01583r	cis-erucic acid	1.3001	0.096778	8	15.6902	10.6822
m01584r	cis-gondoic acid	1.3001	0.096778	8	15.6902	10.6822
m01585r	cis-vaccenic acid	1.3001	0.096778	8	15.6902	10.6822
m01689r	DHA	1.3001	0.096778	8	15.6902	10.6822
m01741r	DPA	1.3001	0.096778	8	15.6902	10.6822
m01771r	eicosanoate	1.3001	0.096778	8	15.6902	10.6822
m01778r	elaidate	1.3001	0.096778	8	15.6902	10.6822
m01932r	gamma-linolenate	1.3001	0.096778	8	15.6902	10.6822
m02053r	henicosanoic acid	1.3001	0.096778	8	15.6902	10.6822
m02344r	lauric acid	1.3001	0.096778	8	15.6902	10.6822
m02385r	lignocerate	1.3001	0.096778	8	15.6902	10.6822
m02389r	linolenate	1.3001	0.096778	8	15.6902	10.6822
m02456r	margaric acid	1.3001	0.096778	8	15.6902	10.6822
m02457r	mead acid	1.3001	0.096778	8	15.6902	10.6822
m02494r	myristic acid	1.3001	0.096778	8	15.6902	10.6822
m02564r	nervonic acid	1.3001	0.096778	8	15.6902	10.6822
m02613r	nonadecylic acid	1.3001	0.096778	8	15.6902	10.6822
m02646r	oleate	1.3001	0.096778	8	15.6902	10.6822
m02648r	omega-3-arachidonic acid	1.3001	0.096778	8	15.6902	10.6822
m02675r	palmitolate	1.3001	0.096778	8	15.6902	10.6822
m02690r	pentadecylic acid	1.3001	0.096778	8	15.6902	10.6822
m02745r	physeteric acid	1.3001	0.096778	8	15.6902	10.6822
m02939r	stearidonic acid	1.3001	0.096778	8	15.6902	10.6822
m03045r	tricosanoic acid	1.3001	0.096778	8	15.6902	10.6822
m03051r	tridecylic acid	1.3001	0.096778	8	15.6902	10.6822
m03153r	ximenic acid	1.3001	0.096778	8	15.6902	10.6822
m01316c	all-trans-decaprenyl-diphosphate	1.2947	0.097714	2	19.9518	3.1409
m01392c	beta-hydroxy-beta-methylbutyrate	1.2879	0.098892	3	18.2986	14.3408
m02366r	leukotriene C4	1.2833	0.099697	8	15.6338	7.768
m02367c	leukotriene C5	1.2833	0.099697	8	15.6338	7.768
m02038c	guanosine	1.2697	0.1021	9	15.3014	7.0366
m00257c	10,11-dihydro-LTB4	1.2691	0.10219	13	14.6532	10.3124
m02814c	pyridoxal-phosphate	1.2676	0.10247	7	15.8432	14.0425
m01965c	glucose	1.2661	0.10274	34	13.3763	10.1561
m01280c	adenosine	1.2657	0.10282	30	13.5014	11.7019
m00274c	10-hydroxy-octadec-(12Z)-enoate-9-beta-D-glucuronide	1.2642	0.10308	20	13.9828	8.2381
m00274r	10-hydroxy-octadec-(12Z)-enoate-9-beta-D-glucuronide	1.2642	0.10308	20	13.9828	8.2381
m00323c	12-hydroxy-13-O-D-glucuronoside-octadec-(9Z)-enoate	1.2642	0.10308	20	13.9828	8.2381
m00323r	12-hydroxy-13-O-D-glucuronoside-octadec-(9Z)-enoate	1.2642	0.10308	20	13.9828	8.2381
m00327c	12-O-D-glucuronoside-13-hydroxyoctadec-(9Z)-enoate	1.2642	0.10308	20	13.9828	8.2381
m00327r	12-O-D-glucuronoside-13-hydroxyoctadec-(9Z)-enoate	1.2642	0.10308	20	13.9828	8.2381
m00352r	13-cis-retinoyl-beta-D-glucuronide	1.2642	0.10308	20	13.9828	8.2381
m00353c	13-cis-retinoyl-glucuronide	1.2642	0.10308	20	13.9828	8.2381
m00719c	3,3,5-triiodo-L-thyronine-beta-D-glucuronoside	1.2642	0.10308	20	13.9828	8.2381
m00719r	3,3,5-triiodo-L-thyronine-beta-D-glucuronoside	1.2642	0.10308	20	13.9828	8.2381
m00722c	3,3-diiodo-L-thyronine-beta-D-glucuronoside	1.2642	0.10308	20	13.9828	8.2381
m00722r	3,3-diiodo-L-thyronine-beta-D-glucuronoside	1.2642	0.10308	20	13.9828	8.2381
m00732c	3,5,3,5-tetraiodo-L-thyronine-beta-D-glucuronoside	1.2642	0.10308	20	13.9828	8.2381
m00732r	3,5,3,5-tetraiodo-L-thyronine-beta-D-glucuronoside	1.2642	0.10308	20	13.9828	8.2381
m00733c	3,5,3-triiodo-L-thyronine-beta-D-glucuronoside	1.2642	0.10308	20	13.9828	8.2381
m00733r	3,5,3-triiodo-L-thyronine-beta-D-glucuronoside	1.2642	0.10308	20	13.9828	8.2381
m00738c	3,5-diiodo-L-thyronine-beta-D-glucuronoside	1.2642	0.10308	20	13.9828	8.2381
m00738r	3,5-diiodo-L-thyronine-beta-D-glucuronoside	1.2642	0.10308	20	13.9828	8.2381
m01030c	4-oxo-9-cis-retinoyl-beta-glucuronide	1.2642	0.10308	20	13.9828	8.2381
m01030r	4-oxo-9-cis-retinoyl-beta-glucuronide	1.2642	0.10308	20	13.9828	8.2381
m01233c	9-cis-retinoyl-beta-D-glucuronide	1.2642	0.10308	20	13.9828	8.2381
m01233r	9-cis-retinoyl-beta-D-glucuronide	1.2642	0.10308	20	13.9828	8.2381
m01240c	9-hydroxy-10-O-D-glucuronoside-(12Z)-octadecenoate	1.2642	0.10308	20	13.9828	8.2381
m01240r	9-hydroxy-10-O-D-glucuronoside-(12Z)-octadecenoate	1.2642	0.10308	20	13.9828	8.2381
m01396r	bilirubin	1.2642	0.10308	20	13.9828	8.2381
m02824c	rac-4-hydroxy-4-O-(beta-D-glucuronide)-all-trans-retinoate	1.2642	0.10308	20	13.9828	8.2381
m02824r	rac-4-hydroxy-4-O-(beta-D-glucuronide)-all-trans-retinoate	1.2642	0.10308	20	13.9828	8.2381
m02826c	rac-5,6-epoxy-retinoyl-beta-D-glucuronide	1.2642	0.10308	20	13.9828	8.2381
m02826r	rac-5,6-epoxy-retinoyl-beta-D-glucuronide	1.2642	0.10308	20	13.9828	8.2381
m02131p	HMG-CoA	1.2617	0.10352	3	18.1566	13.1886
m01560l	chondroitin sulfate E (GalNAc4,6diS-GlcA), degradation product 6	1.253	0.10509	11	14.88	10.2857
m01142r	6-(alpha-D-glucosaminyl)-1D-myo-inositol	1.2519	0.1053	1	23.094	0
m02733r	phosphatidate-LD-TAG pool	1.2519	0.1053	1	23.094	0
m00089p	(3Z,7Z,10Z)-hexadecatrienoyl-CoA	1.2424	0.10704	5	16.5661	10.7753
m00422p	18-COOH-(15E)-dinor-LTE4-CoA	1.2424	0.10704	5	16.5661	10.7753
m03034p	trans-3-cis-8,11,14-eicosatetraenoyl-CoA	1.2424	0.10704	5	16.5661	10.7753
m03035p	trans-3-decenoyl-CoA	1.2424	0.10704	5	16.5661	10.7753
m02746c	phytanic acid	1.2367	0.1081	1	22.9508	0
m02747c	phytanoyl-CoA	1.2367	0.1081	1	22.9508	0
m02766p	pristanic acid	1.2367	0.1081	1	22.9508	0
m02183p	isocitrate	1.235	0.10842	1	22.9346	0
m02662c	oxalosuccinate	1.235	0.10842	1	22.9346	0
m02662p	oxalosuccinate	1.235	0.10842	1	22.9346	0
m02371c	L-formylkynurenine	1.2305	0.10925	5	16.5159	10.8402
m01029r	4-oxo-9-cis-retinoate	1.2219	0.11087	21	13.8375	8.0571
m01057c	5,6-epoxy-13-cis-retinoate	1.2219	0.11087	21	13.8375	8.0571
m01057r	5,6-epoxy-13-cis-retinoate	1.2219	0.11087	21	13.8375	8.0571
m01231c	9-cis-retinoate	1.2219	0.11087	21	13.8375	8.0571
m02041s	H2O2	1.2194	0.11135	9	15.1438	12.2195
m02658s	ornithine	1.2089	0.11336	9	15.1108	11.9965
m02161c	IDP	1.2085	0.11343	15	14.2776	10.2924
m02574c	N-formimino-L-glutamate	1.2046	0.11418	2	19.3517	2.4374
m02041p	H2O2	1.202	0.11468	17	14.0905	8.5694
m00654c	2-hydroxyphenylacetate	1.1909	0.11685	1	22.5198	0
m01069c	5-alpha-dihydrotestosterone	1.1901	0.117	5	16.3458	10.8961
m01415c	calcidiol	1.1899	0.11704	6	15.8951	6.6384
m03037c	trans-4-hydroxy-L-proline	1.1887	0.11728	6	15.8903	12.8173
m03037m	trans-4-hydroxy-L-proline	1.1887	0.11728	6	15.8903	12.8173
m01252s	acetate	1.1884	0.11733	9	15.0467	6.897
m02486m	mitooxidized thioredoxin	1.185	0.11801	6	15.8762	6.6023
m02487m	mitothioredoxin	1.185	0.11801	6	15.8762	6.6023
m02981c	THF-hexaglutamate	1.1677	0.12147	2	19.1056	11.9467
m02060l	heparan sulfate, degradation product 14	1.1635	0.12231	2	19.0779	2.3477
m02067l	heparan sulfate, degradation product 20	1.1635	0.12231	2	19.0779	2.3477
m02073l	heparan sulfate, degradation product 3	1.1635	0.12231	2	19.0779	2.3477
m02078l	heparan sulfate, degradation product 8	1.1635	0.12231	2	19.0779	2.3477
m02041c	H2O2	1.1631	0.12239	57	12.7889	10.2196
m00350c	13-cis-retinoate	1.1618	0.12265	23	13.6007	7.7803
m00350r	13-cis-retinoate	1.1618	0.12265	23	13.6007	7.7803
m01231r	9-cis-retinoate	1.1618	0.12265	23	13.6007	7.7803
m02969c	testosterone	1.1585	0.12334	5	16.2123	8.5031
m01946c	GD2	1.1563	0.12378	4	16.7642	10.961
m01597r	CoA	1.1521	0.12464	11	14.5938	10.51
m02941r	stearoyl-CoA	1.1521	0.12464	11	14.5938	10.51
m01424s	CDP	1.1509	0.12489	8	15.1908	11.2829
m01786c	estradiol-17beta 3-glucuronide	1.1487	0.12534	6	15.7366	5.4765
m01786s	estradiol-17beta 3-glucuronide	1.1487	0.12534	6	15.7366	5.4765
m01112c	5-methoxyindoleacetate	1.1383	0.1275	1	22.0249	0
m01943c	GD1b	1.1376	0.12765	12	14.4263	9.5293
m01596m	CO2	1.1312	0.129	36	13.1027	11.0909
m00131p	(9Z,12Z,15Z,18Z)-tetracosatetraenoyl-CoA	1.1164	0.13212	2	18.7644	7.1105
m00134p	(9Z,12Z,15Z,18Z,21Z)-tetracosapentaenoyl-CoA	1.1164	0.13212	2	18.7644	7.1105
m00317p	12,15,18,21-tetracosatetraenoyl-CoA	1.1164	0.13212	2	18.7644	7.1105
m03047p	tricosanoyl-CoA	1.1164	0.13212	2	18.7644	7.1105
m02578c	NH3	1.1096	0.13359	91	12.4275	9.9521
m00411c	17beta-estradiol-2,3-semiquinone	1.108	0.13394	4	16.5365	12.2513
m00411l	17beta-estradiol-2,3-semiquinone	1.108	0.13394	4	16.5365	12.2513
m00413c	17beta-estradiol-3,4-semiquinone	1.108	0.13394	4	16.5365	12.2513
m00413l	17beta-estradiol-3,4-semiquinone	1.108	0.13394	4	16.5365	12.2513
m00649l	2-hydroxyestradiol-17beta	1.108	0.13394	4	16.5365	12.2513
m00986l	4-hydroxy-17beta-estradiol	1.108	0.13394	4	16.5365	12.2513
m01792c	estrone-2,3-semiquinone	1.108	0.13394	4	16.5365	12.2513
m01792r	estrone-2,3-semiquinone	1.108	0.13394	4	16.5365	12.2513
m01794c	estrone-3,4-semiquinone	1.108	0.13394	4	16.5365	12.2513
m01794r	estrone-3,4-semiquinone	1.108	0.13394	4	16.5365	12.2513
m02041l	H2O2	1.108	0.13394	4	16.5365	12.2513
m00097s	(5-L-glutamyl)-L-amino acid	1.1079	0.13396	7	15.2757	8.3188
m01111s	5-L-gamma-glutamyl	1.1079	0.13396	7	15.2757	8.3188
m01974r	glutamate	1.1079	0.13396	7	15.2757	8.3188
m02368c	leukotriene D5	1.1079	0.13396	7	15.2757	8.3188
m02418r	LTD4	1.1079	0.13396	7	15.2757	8.3188
m01155n	6-[(1S,2R)-1,2-dihydroxy-3-triphosphooxypropyl]-7,8-dihydropterin	1.1068	0.13419	2	18.7002	13.5028
m01614c	corticosterone	1.0998	0.13572	5	15.965	9.6463
m01428c	CDP-ethanolamine	1.0992	0.13584	3	17.2744	6.0549
m02134c	homocysteine-thiolactone	1.0983	0.13605	3	17.2692	12.6217
m01558l	chondroitin sulfate E (GalNAc4,6diS-GlcA), degradation product 4	1.0973	0.13625	6	15.5392	7.0064
m01905c	GA2	1.0962	0.1365	15	14.0048	9.5053
m02893c	selenomethionyl-tRNA(met)	1.0948	0.13679	2	18.6205	25.9076
m02630s	O2	1.0945	0.13687	8	15.002	11.0535
m00236c	1,2-diacylglycerol-LD-PE pool	1.0911	0.13761	27	13.3021	9.731
m00238c	1,2-diacylglycerol-LD-PS pool	1.0911	0.13761	27	13.3021	9.731
m01806c	farnesyl-PP	1.0892	0.13804	6	15.5078	8.9674
m01808c	fatty acid-LD-PC pool	1.087	0.13852	43	12.892	10.4672
m01809c	fatty acid-LD-PE pool	1.087	0.13852	43	12.892	10.4672
m01673n	deoxyuridine	1.0838	0.13922	1	21.5126	0
m02034m	GTP	1.0817	0.13968	13	14.1626	12.032
m01334g	AMP	1.0792	0.14026	24	13.3977	9.6886
m01419g	cAMP	1.0792	0.14026	24	13.3977	9.6886
m01433g	cGMP	1.0792	0.14026	24	13.3977	9.6886
m02881c	se-adenosyl-L-selenohomocysteine	1.0769	0.14077	2	18.5009	25.3758
m02394c	lipoic acid	1.0767	0.14081	5	15.8677	7.1943
m02040l	H2O	1.072	0.14187	76	12.4871	9.0429
m01731r	dolichyl-D-glucosyl-phosphate	1.0712	0.14203	5	15.8449	2.9109
m00212c	[protein]-N6,N6-dimethyl-L-lysine	1.0704	0.14222	21	13.5258	10.6643
m00213c	[protein]-N6-methyl-L-lysine	1.0704	0.14222	21	13.5258	10.6643
m02661m	oxalate	1.0678	0.1428	2	18.4407	3.298
m01949c	GDP-4-dehydro-6-deoxy-D-mannose	1.0619	0.14413	2	18.4013	10.0512
m00828r	3-monoiodo-L-thyronine	1.0598	0.14462	2	18.387	0.84658
m00004r	(10Z)-heptadecenoyl-CoA	1.0582	0.14498	9	14.6383	10.2819
m00006r	(11Z)-docosenoyl-CoA	1.0582	0.14498	9	14.6383	10.2819
m00007r	(11Z)-eicosenoyl-CoA	1.0582	0.14498	9	14.6383	10.2819
m00009r	(11Z,14Z)-eicosadienoyl-CoA	1.0582	0.14498	9	14.6383	10.2819
m00012r	(11Z,14Z,17Z)-eicosatrienoyl-CoA	1.0582	0.14498	9	14.6383	10.2819
m00016r	(13Z)-docosenoyl-CoA	1.0582	0.14498	9	14.6383	10.2819
m00018r	(13Z)-eicosenoyl-CoA	1.0582	0.14498	9	14.6383	10.2819
m00020r	(13Z)-octadecenoyl-CoA	1.0582	0.14498	9	14.6383	10.2819
m00023r	(13Z,16Z)-docosadienoyl-CoA	1.0582	0.14498	9	14.6383	10.2819
m00025r	(15Z)-tetracosenoyl-CoA	1.0582	0.14498	9	14.6383	10.2819
m00093r	(4Z,7Z,10Z,13Z,16Z)-docosapentaenoyl-CoA	1.0582	0.14498	9	14.6383	10.2819
m00095r	(4Z,7Z,10Z,13Z,16Z,19Z)-docosahexaenoyl-CoA	1.0582	0.14498	9	14.6383	10.2819
m00101r	(5Z,8Z,11Z)-eicosatrienoyl-CoA	1.0582	0.14498	9	14.6383	10.2819
m00103r	(5Z,8Z,11Z,14Z,17Z)-eicosapentaenoyl-CoA	1.0582	0.14498	9	14.6383	10.2819
m00106r	(6Z,9Z)-octadecadienoyl-CoA	1.0582	0.14498	9	14.6383	10.2819
m00108r	(6Z,9Z,12Z,15Z)-octadecatetraenoyl-CoA	1.0582	0.14498	9	14.6383	10.2819
m00110r	(6Z,9Z,12Z,15Z,18Z)-tetracosapentaenoyl-CoA	1.0582	0.14498	9	14.6383	10.2819
m00113r	(6Z,9Z,12Z,15Z,18Z,21Z)-tetracosahexaenoyl-CoA	1.0582	0.14498	9	14.6383	10.2819
m00116r	(7Z)-octadecenoyl-CoA	1.0582	0.14498	9	14.6383	10.2819
m00118r	(7Z)-tetradecenoyl-CoA	1.0582	0.14498	9	14.6383	10.2819
m00119r	(7Z,10Z,13Z,16Z)-docosatetraenoyl-CoA	1.0582	0.14498	9	14.6383	10.2819
m00121r	(7Z,10Z,13Z,16Z,19Z)-docosapentaenoyl-CoA	1.0582	0.14498	9	14.6383	10.2819
m00123r	(8Z,11Z)-eicosadienoyl-CoA	1.0582	0.14498	9	14.6383	10.2819
m00125r	(8Z,11Z,14Z,17Z)-eicosatetraenoyl-CoA	1.0582	0.14498	9	14.6383	10.2819
m00127r	(9E)-octadecenoyl-CoA	1.0582	0.14498	9	14.6383	10.2819
m00129r	(9E)-tetradecenoyl-CoA	1.0582	0.14498	9	14.6383	10.2819
m00131r	(9Z,12Z,15Z,18Z)-tetracosatetraenoyl-CoA	1.0582	0.14498	9	14.6383	10.2819
m00134r	(9Z,12Z,15Z,18Z,21Z)-tetracosapentaenoyl-CoA	1.0582	0.14498	9	14.6383	10.2819
m00262r	10,13,16,19-docosatetraenoyl-CoA	1.0582	0.14498	9	14.6383	10.2819
m00264r	10,13,16-docosatrienoyl-CoA	1.0582	0.14498	9	14.6383	10.2819
m00317r	12,15,18,21-tetracosatetraenoyl-CoA	1.0582	0.14498	9	14.6383	10.2819
m00343r	13,16,19-docosatrienoyl-CoA	1.0582	0.14498	9	14.6383	10.2819
m01141r	5-tetradecenoyl-CoA	1.0582	0.14498	9	14.6383	10.2819
m01191r	7-hexadecenoyl-CoA	1.0582	0.14498	9	14.6383	10.2819
m01236r	9-eicosenoyl-CoA	1.0582	0.14498	9	14.6383	10.2819
m01237r	9-heptadecenoyl-CoA	1.0582	0.14498	9	14.6383	10.2819
m01364r	arachidonyl-CoA	1.0582	0.14498	9	14.6383	10.2819
m01586r	cis-vaccenoyl-CoA	1.0582	0.14498	9	14.6383	10.2819
m01697r	dihomo-gamma-linolenoyl-CoA	1.0582	0.14498	9	14.6383	10.2819
m01725r	docosanoyl-CoA	1.0582	0.14498	9	14.6383	10.2819
m01773r	eicosanoyl-CoA	1.0582	0.14498	9	14.6383	10.2819
m01934r	gamma-linolenoyl-CoA	1.0582	0.14498	9	14.6383	10.2819
m02052r	heneicosanoyl-CoA	1.0582	0.14498	9	14.6383	10.2819
m02101r	heptadecanoyl-CoA	1.0582	0.14498	9	14.6383	10.2819
m02110r	hexacosanoyl-CoA	1.0582	0.14498	9	14.6383	10.2819
m02112r	hexacosenoyl-CoA	1.0582	0.14498	9	14.6383	10.2819
m02345r	lauroyl-CoA	1.0582	0.14498	9	14.6383	10.2819
m02390r	linolenoyl-CoA	1.0582	0.14498	9	14.6383	10.2819
m02391r	linoleoyl-CoA	1.0582	0.14498	9	14.6383	10.2819
m02495r	myristoyl-CoA	1.0582	0.14498	9	14.6383	10.2819
m02612r	nonadecanoyl-CoA	1.0582	0.14498	9	14.6383	10.2819
m02647r	oleoyl-CoA	1.0582	0.14498	9	14.6383	10.2819
m02677r	palmitoleoyl-CoA	1.0582	0.14498	9	14.6383	10.2819
m02678r	palmitoyl-CoA	1.0582	0.14498	9	14.6383	10.2819
m02689r	pentadecanoyl-CoA	1.0582	0.14498	9	14.6383	10.2819
m02971r	tetracosanoyl-CoA	1.0582	0.14498	9	14.6383	10.2819
m03047r	tricosanoyl-CoA	1.0582	0.14498	9	14.6383	10.2819
m03050r	tridecanoyl-CoA	1.0582	0.14498	9	14.6383	10.2819
m01690p	DHAP	1.0581	0.145	3	17.0514	12.3189
m02887c	selenite	1.0569	0.14529	3	17.0445	15.5143
m00240g	1,2-diacylglycerol-LD-TAG pool	1.0519	0.14642	2	18.3344	3.1636
m02684g	PC-LD pool	1.0519	0.14642	2	18.3344	3.1636
m02908g	SM pool	1.0519	0.14642	2	18.3344	3.1636
m00775c	3-hydroxyanthranilate	1.0512	0.14659	3	17.0135	9.6702
m01665r	dem2emgacpail_prot heparan sulfate	1.051	0.14663	1	21.2037	0
m02364m	leukotriene B4	1.0509	0.14665	8	14.8562	9.7514
m01268n	activation-ppara	1.0507	0.14669	72	12.4981	9.5551
m00536c	1-methylnicotinamide	1.0444	0.14814	4	16.2372	12.0964
m00579c	20alpha,22beta dihydroxycholesterol	1.0423	0.14865	1	21.1216	0
m00579m	20alpha,22beta dihydroxycholesterol	1.0423	0.14865	1	21.1216	0
m02182m	isocaproic-aldehyde	1.0423	0.14865	1	21.1216	0
m02663c	oxidized adrenal ferredoxin	1.0423	0.14865	1	21.1216	0
m02763m	pregnenolone	1.0423	0.14865	1	21.1216	0
m02827c	reduced adrenal ferredoxin	1.0423	0.14865	1	21.1216	0
m00314c	12,13-hydroxyoctadec-9(z)-enoate	1.0411	0.14892	22	13.4093	8.4606
m00314r	12,13-hydroxyoctadec-9(z)-enoate	1.0411	0.14892	22	13.4093	8.4606
m01220c	9,10-hydroxyoctadec-12(Z)-enoate	1.0411	0.14892	22	13.4093	8.4606
m01220r	9,10-hydroxyoctadec-12(Z)-enoate	1.0411	0.14892	22	13.4093	8.4606
m02001r	glycophosphatidylinositol-(GPI)-anchored-protein-precursor	1.035	0.15034	5	15.6921	10.0748
m02022r	gpi_sig	1.035	0.15034	5	15.6921	10.0748
m01590s	CMP	1.0348	0.15038	14	13.9262	11.5166
m02364r	leukotriene B4	1.0348	0.15039	9	14.5648	9.1634
m01334r	AMP	1.0338	0.15061	8	14.799	11.2115
m02666c	oxidized thioredoxin	1.0314	0.15118	12	14.137	7.5992
m02990c	thioredoxin	1.0314	0.15118	12	14.137	7.5992
m02041r	H2O2	1.0312	0.15123	5	15.676	10.783
m00211c	[protein]-N6,N6,N6-trimethyl-L-lysine	1.0254	0.15259	24	13.2942	10.2211
m02896c	serine	1.0232	0.1531	47	12.7406	9.7135
m02016c	GMP	1.0217	0.15347	42	12.8239	10.1339
m02946l	sulfate	1.0205	0.15375	18	13.5961	9.1436
m02770c	proline	1.0197	0.15394	32	13.0438	10.9462
m01669m	deoxyguanosine	1.0157	0.15488	3	16.8212	6.8201
m02008g	GM1	1.0145	0.15516	5	15.606	9.9485
m00606m	22beta-hydroxycholesterol	1.0141	0.15527	4	16.0943	5.091
m02193c	ITP	1.0067	0.15704	16	13.7146	10.1953
m02440c	malonate	1.0052	0.1574	1	20.7727	0
m02440m	malonate	1.0052	0.1574	1	20.7727	0
m02061l	heparan sulfate, degradation product 15	1.0015	0.15829	1	20.738	0
m02068l	heparan sulfate, degradation product 21	1.0015	0.15829	1	20.738	0
m02071l	heparan sulfate, degradation product 24	1.0015	0.15829	1	20.738	0
m02072l	heparan sulfate, degradation product 25	1.0015	0.15829	1	20.738	0
m00599c	20-OH-LTB4	0.99699	0.15939	12	14.0433	9.2803
m00599m	20-OH-LTB4	0.99699	0.15939	12	14.0433	9.2803
m00599r	20-OH-LTB4	0.99699	0.15939	12	14.0433	9.2803
m00003l	(10Z)-heptadecenoic acid	0.99537	0.15978	2	17.9579	12.8206
m00008l	(11Z,14Z)-eicosadienoic acid	0.99537	0.15978	2	17.9579	12.8206
m00010l	(11Z,14Z,17Z)-eicosatrienoic acid	0.99537	0.15978	2	17.9579	12.8206
m00017l	(13Z)-eicosenoic acid	0.99537	0.15978	2	17.9579	12.8206
m00019l	(13Z)-octadecenoic acid	0.99537	0.15978	2	17.9579	12.8206
m00021l	(13Z,16Z)-docosadienoic acid	0.99537	0.15978	2	17.9579	12.8206
m00094l	(4Z,7Z,10Z,13Z,16Z)-DPA	0.99537	0.15978	2	17.9579	12.8206
m00104l	(6Z,9Z)-octadecadienoic acid	0.99537	0.15978	2	17.9579	12.8206
m00111l	(6Z,9Z,12Z,15Z,18Z)-TPA	0.99537	0.15978	2	17.9579	12.8206
m00114l	(6Z,9Z,12Z,15Z,18Z,21Z)-THA	0.99537	0.15978	2	17.9579	12.8206
m00115l	(7Z)-octadecenoic acid	0.99537	0.15978	2	17.9579	12.8206
m00117l	(7Z)-tetradecenoic acid	0.99537	0.15978	2	17.9579	12.8206
m00128l	(9E)-tetradecenoic acid	0.99537	0.15978	2	17.9579	12.8206
m00132l	(9Z,12Z,15Z,18Z)-TTA	0.99537	0.15978	2	17.9579	12.8206
m00135l	(9Z,12Z,15Z,18Z,21Z)-TPA	0.99537	0.15978	2	17.9579	12.8206
m00260l	10,13,16,19-docosatetraenoic acid	0.99537	0.15978	2	17.9579	12.8206
m00265l	10,13,16-docosatriynoic acid	0.99537	0.15978	2	17.9579	12.8206
m00315l	12,15,18,21-tetracosatetraenoic acid	0.99537	0.15978	2	17.9579	12.8206
m00341l	13,16,19-docosatrienoic acid	0.99537	0.15978	2	17.9579	12.8206
m01197l	7-palmitoleic acid	0.99537	0.15978	2	17.9579	12.8206
m01207l	8,11-eicosadienoic acid	0.99537	0.15978	2	17.9579	12.8206
m01235l	9-eicosenoic acid	0.99537	0.15978	2	17.9579	12.8206
m01238l	9-heptadecylenic acid	0.99537	0.15978	2	17.9579	12.8206
m01291l	adrenic acid	0.99537	0.15978	2	17.9579	12.8206
m01362l	arachidonate	0.99537	0.15978	2	17.9579	12.8206
m01373l	behenic acid	0.99537	0.15978	2	17.9579	12.8206
m01432l	cerotic acid	0.99537	0.15978	2	17.9579	12.8206
m01452l	cholesterol-ester-10,13,16,19-docosa	0.99537	0.15978	2	17.9579	12.8206
m01453l	cholesterol-ester-10,13,16-docosa	0.99537	0.15978	2	17.9579	12.8206
m01454l	cholesterol-ester-10-hepta	0.99537	0.15978	2	17.9579	12.8206
m01455l	cholesterol-ester-11,14,17-eico	0.99537	0.15978	2	17.9579	12.8206
m01456l	cholesterol-ester-11,14-eicosa	0.99537	0.15978	2	17.9579	12.8206
m01457l	cholesterol-ester-11-docose	0.99537	0.15978	2	17.9579	12.8206
m01458l	cholesterol-ester-11-eico	0.99537	0.15978	2	17.9579	12.8206
m01459l	cholesterol-ester-12,15,18,21-tetracosa	0.99537	0.15978	2	17.9579	12.8206
m01460l	cholesterol-ester-13,16,19-doco	0.99537	0.15978	2	17.9579	12.8206
m01461l	cholesterol-ester-13,16-docosa	0.99537	0.15978	2	17.9579	12.8206
m01462l	cholesterol-ester-13-docose	0.99537	0.15978	2	17.9579	12.8206
m01463l	cholesterol-ester-13-eicose	0.99537	0.15978	2	17.9579	12.8206
m01464l	cholesterol-ester-13-octade	0.99537	0.15978	2	17.9579	12.8206
m01465l	cholesterol-ester-15-tetra	0.99537	0.15978	2	17.9579	12.8206
m01466l	cholesterol-ester-4,7,10,13,16,19-doco	0.99537	0.15978	2	17.9579	12.8206
m01467l	cholesterol-ester-4,7,10,13,16-docosa	0.99537	0.15978	2	17.9579	12.8206
m01468l	cholesterol-ester-5,8,11,14,17-eico	0.99537	0.15978	2	17.9579	12.8206
m01469l	cholesterol-ester-5,8,11-eico	0.99537	0.15978	2	17.9579	12.8206
m01470l	cholesterol-ester-5-tetra	0.99537	0.15978	2	17.9579	12.8206
m01471l	cholesterol-ester-6,9,12,15,18,21-tetra	0.99537	0.15978	2	17.9579	12.8206
m01472l	cholesterol-ester-6,9,12,15,18-tetraco	0.99537	0.15978	2	17.9579	12.8206
m01473l	cholesterol-ester-6,9,12,15-octa	0.99537	0.15978	2	17.9579	12.8206
m01474l	cholesterol-ester-6,9-octa	0.99537	0.15978	2	17.9579	12.8206
m01475l	cholesterol-ester-7,10,13,16,19-docosa	0.99537	0.15978	2	17.9579	12.8206
m01476l	cholesterol-ester-7,10,13,16-docosa	0.99537	0.15978	2	17.9579	12.8206
m01477l	cholesterol-ester-7-hexa	0.99537	0.15978	2	17.9579	12.8206
m01478l	cholesterol-ester-7-octade	0.99537	0.15978	2	17.9579	12.8206
m01479l	cholesterol-ester-7-tetrade	0.99537	0.15978	2	17.9579	12.8206
m01480l	cholesterol-ester-8,11,14,17-eico	0.99537	0.15978	2	17.9579	12.8206
m01481l	cholesterol-ester-8,11-eico	0.99537	0.15978	2	17.9579	12.8206
m01482l	cholesterol-ester-9,12,15,18,21-tetra	0.99537	0.15978	2	17.9579	12.8206
m01483l	cholesterol-ester-9,12,15,18-tetraco	0.99537	0.15978	2	17.9579	12.8206
m01484l	cholesterol-ester-9-eicose	0.99537	0.15978	2	17.9579	12.8206
m01485l	cholesterol-ester-9-heptade	0.99537	0.15978	2	17.9579	12.8206
m01486l	cholesterol-ester-9-octa	0.99537	0.15978	2	17.9579	12.8206
m01487l	cholesterol-ester-9-tetrade	0.99537	0.15978	2	17.9579	12.8206
m01488l	cholesterol-ester-arach	0.99537	0.15978	2	17.9579	12.8206
m01489l	cholesterol-ester-cis-vac	0.99537	0.15978	2	17.9579	12.8206
m01490l	cholesterol-ester-dihomo-gamma	0.99537	0.15978	2	17.9579	12.8206
m01491l	cholesterol-ester-docosa	0.99537	0.15978	2	17.9579	12.8206
m01492l	cholesterol-ester-eico	0.99537	0.15978	2	17.9579	12.8206
m01493l	cholesterol-ester-gamma-lin	0.99537	0.15978	2	17.9579	12.8206
m01494l	cholesterol-ester-heneico	0.99537	0.15978	2	17.9579	12.8206
m01495l	cholesterol-ester-hepta	0.99537	0.15978	2	17.9579	12.8206
m01496l	cholesterol-ester-hexacosa	0.99537	0.15978	2	17.9579	12.8206
m01497l	cholesterol-ester-hexecose	0.99537	0.15978	2	17.9579	12.8206
m01498l	cholesterol-ester-laur	0.99537	0.15978	2	17.9579	12.8206
m01499l	cholesterol-ester-lin	0.99537	0.15978	2	17.9579	12.8206
m01500l	cholesterol-ester-linolen	0.99537	0.15978	2	17.9579	12.8206
m01501l	cholesterol-ester-myrist	0.99537	0.15978	2	17.9579	12.8206
m01502l	cholesterol-ester-nanode	0.99537	0.15978	2	17.9579	12.8206
m01503l	cholesterol-ester-ol	0.99537	0.15978	2	17.9579	12.8206
m01504l	cholesterol-ester-palm	0.99537	0.15978	2	17.9579	12.8206
m01505l	cholesterol-ester-palmn	0.99537	0.15978	2	17.9579	12.8206
m01506l	cholesterol-ester-penta	0.99537	0.15978	2	17.9579	12.8206
m01507l	cholesterol-ester-stea	0.99537	0.15978	2	17.9579	12.8206
m01508l	cholesterol-ester-tetraco	0.99537	0.15978	2	17.9579	12.8206
m01509l	cholesterol-ester-trico	0.99537	0.15978	2	17.9579	12.8206
m01510l	cholesterol-ester-tridec	0.99537	0.15978	2	17.9579	12.8206
m01582l	cis-cetoleic acid	0.99537	0.15978	2	17.9579	12.8206
m01583l	cis-erucic acid	0.99537	0.15978	2	17.9579	12.8206
m01584l	cis-gondoic acid	0.99537	0.15978	2	17.9579	12.8206
m01585l	cis-vaccenic acid	0.99537	0.15978	2	17.9579	12.8206
m01689l	DHA	0.99537	0.15978	2	17.9579	12.8206
m01696l	dihomo-gamma-linolenate	0.99537	0.15978	2	17.9579	12.8206
m01741l	DPA	0.99537	0.15978	2	17.9579	12.8206
m01771l	eicosanoate	0.99537	0.15978	2	17.9579	12.8206
m01778l	elaidate	0.99537	0.15978	2	17.9579	12.8206
m01784l	EPA	0.99537	0.15978	2	17.9579	12.8206
m01932l	gamma-linolenate	0.99537	0.15978	2	17.9579	12.8206
m02053l	henicosanoic acid	0.99537	0.15978	2	17.9579	12.8206
m02344l	lauric acid	0.99537	0.15978	2	17.9579	12.8206
m02385l	lignocerate	0.99537	0.15978	2	17.9579	12.8206
m02387l	linoleate	0.99537	0.15978	2	17.9579	12.8206
m02389l	linolenate	0.99537	0.15978	2	17.9579	12.8206
m02399c	lipoyllysine	0.99537	0.15978	2	17.9579	12.8206
m02456l	margaric acid	0.99537	0.15978	2	17.9579	12.8206
m02457l	mead acid	0.99537	0.15978	2	17.9579	12.8206
m02494l	myristic acid	0.99537	0.15978	2	17.9579	12.8206
m02564l	nervonic acid	0.99537	0.15978	2	17.9579	12.8206
m02613l	nonadecylic acid	0.99537	0.15978	2	17.9579	12.8206
m02646l	oleate	0.99537	0.15978	2	17.9579	12.8206
m02648l	omega-3-arachidonic acid	0.99537	0.15978	2	17.9579	12.8206
m02674l	palmitate	0.99537	0.15978	2	17.9579	12.8206
m02675l	palmitolate	0.99537	0.15978	2	17.9579	12.8206
m02690l	pentadecylic acid	0.99537	0.15978	2	17.9579	12.8206
m02745l	physeteric acid	0.99537	0.15978	2	17.9579	12.8206
m02938l	stearate	0.99537	0.15978	2	17.9579	12.8206
m02939l	stearidonic acid	0.99537	0.15978	2	17.9579	12.8206
m03045l	tricosanoic acid	0.99537	0.15978	2	17.9579	12.8206
m03051l	tridecylic acid	0.99537	0.15978	2	17.9579	12.8206
m03153l	ximenic acid	0.99537	0.15978	2	17.9579	12.8206
m01268s	activation-ppara	0.9945	0.15999	9	14.4386	10.2333
m01521l	chondroitin sulfate A (GalNAc4S-GlcA), degradation product 3	0.9876	0.16168	4	15.9694	8.1673
m02885s	selenate	0.98685	0.16186	1	20.6002	0
m02759p	PPi	0.98388	0.16259	11	14.117	10.3066
m02759r	PPi	0.98388	0.16259	11	14.117	10.3066
m01535l	chondroitin sulfate C (GalNAc6S-GlcA), degradation product 2	0.98241	0.16295	5	15.4706	7.8312
m02140l	hyaluronan degradation product 1	0.98241	0.16295	5	15.4706	7.8312
m02958c	TAG-LD pool	0.97732	0.16421	31	12.9986	10.9869
m02038s	guanosine	0.9726	0.16538	13	13.8768	11.0345
m00081p	(3S)-3-hydroxy-cis,cis-palmito-7,10-dienoyl-CoA	0.97212	0.1655	2	17.803	21.8485
m00082p	(3S)-3-hydroxydodec-cis-6-enoyl-CoA	0.97212	0.1655	2	17.803	21.8485
m00083p	(3S)-3-hydroxylinoleoyl-CoA	0.97212	0.1655	2	17.803	21.8485
m00170p	(S)-3-hydroxy-11-cis-octadecenoyl-CoA	0.97212	0.1655	2	17.803	21.8485
m00172p	(S)-3-hydroxy-7-hexadecenoyl-CoA	0.97212	0.1655	2	17.803	21.8485
m00173p	(S)-3-hydroxybutyryl-CoA	0.97212	0.1655	2	17.803	21.8485
m00174p	(S)-3-hydroxydodecanoyl-CoA	0.97212	0.1655	2	17.803	21.8485
m00175p	(S)-3-hydroxyhexadecanoyl-CoA	0.97212	0.1655	2	17.803	21.8485
m00176p	(S)-3-hydroxyoleyleoyl-CoA	0.97212	0.1655	2	17.803	21.8485
m00177p	(S)-3-hydroxypalmitoleoyl-CoA	0.97212	0.1655	2	17.803	21.8485
m00178p	(S)-3-hydroxytetradecanoyl-CoA	0.97212	0.1655	2	17.803	21.8485
m00181p	(S)-hydroxydecanoyl-CoA	0.97212	0.1655	2	17.803	21.8485
m00182p	(S)-hydroxyhexanoyl-CoA	0.97212	0.1655	2	17.803	21.8485
m00183p	(S)-hydroxyoctanoyl-CoA	0.97212	0.1655	2	17.803	21.8485
m00397p	16(S)-hydroxy-18-oxo-18-CoA-LTE4	0.97212	0.1655	2	17.803	21.8485
m00398p	16,18-oxo-18-CoA-dinor-LTE4	0.97212	0.1655	2	17.803	21.8485
m00419p	18(R)-hydroxy-20-oxo-20-CoA-LTE4	0.97212	0.1655	2	17.803	21.8485
m00420p	18,20-dioxo-20-CoA-LTB4	0.97212	0.1655	2	17.803	21.8485
m00581p	20-CoA-20-oxo-18r-hydroxy-LTB4	0.97212	0.1655	2	17.803	21.8485
m00584p	20-COOH-18-oxo-LTE4-CoA	0.97212	0.1655	2	17.803	21.8485
m00685p	3(R)-hydroxy-(2S,6R,10)-trimethyl-hendecanoyl-CoA	0.97212	0.1655	2	17.803	21.8485
m00686p	3(R)-hydroxy-(4R,8R,12R)-trimethyl-tridecanoyl-CoA	0.97212	0.1655	2	17.803	21.8485
m00689p	3(S),12(R)-dihydroxy-5-oxo-eicosa-(8E,10E,14Z)-trienoyl-CoA	0.97212	0.1655	2	17.803	21.8485
m00690p	3(S),12(S)-dihydroxy-5-oxo-eicosa-(8E,10E,14Z)-trienoyl-CoA	0.97212	0.1655	2	17.803	21.8485
m00691p	3(S),5(S),12(R)-trihydroxy-eicosa-8-trans-6,14-cis-trienoyl-CoA	0.97212	0.1655	2	17.803	21.8485
m00696p	3(S)-hydroxy-(5Z,8Z)-tetradecadienoyl-CoA	0.97212	0.1655	2	17.803	21.8485
m00697p	3(S)-hydroxy-(6Z,9Z,12Z)-octadecatrienoyl-CoA	0.97212	0.1655	2	17.803	21.8485
m00700p	3(S)-hydroxy-11-cis-eicosenoyl-CoA	0.97212	0.1655	2	17.803	21.8485
m00701p	3(S)-hydroxy-13-cis-docosenoyl-CoA	0.97212	0.1655	2	17.803	21.8485
m00702p	3(S)-hydroxy-13-cis-eicosenoyl-CoA	0.97212	0.1655	2	17.803	21.8485
m00709p	3(S)-hydroxy-cis-15-tetracosaenoyl-CoA	0.97212	0.1655	2	17.803	21.8485
m00710p	3(S)-hydroxy-dihomo-gamma-linolenoyl-CoA	0.97212	0.1655	2	17.803	21.8485
m00715p	3(S)-hydroxy-hexacosenoyl-CoA	0.97212	0.1655	2	17.803	21.8485
m00717p	3(S)-hydroxy-tetracosa-6,9,12,15,18-all-cis-pentaenoyl-CoA	0.97212	0.1655	2	17.803	21.8485
m00740p	3,5-dioxo-12(R)-hydroxy-eicosa-(8E,10E,14Z)-trienoyl-CoA	0.97212	0.1655	2	17.803	21.8485
m00741p	3,5-dioxo-12(S)-hydroxy-eicosa-(8E,10E,14Z)-trienoyl-CoA	0.97212	0.1655	2	17.803	21.8485
m00776p	3-hydroxydocosanoyl-CoA	0.97212	0.1655	2	17.803	21.8485
m00777p	3-hydroxyeicosanoyl-CoA	0.97212	0.1655	2	17.803	21.8485
m00783p	3-hydroxyhexacosanoyl-CoA	0.97212	0.1655	2	17.803	21.8485
m00793p	3-hydroxyoctadecanoyl-CoA	0.97212	0.1655	2	17.803	21.8485
m00798p	3-hydroxypristanoyl-CoA	0.97212	0.1655	2	17.803	21.8485
m00800p	3-hydroxytetracosanoyl-CoA	0.97212	0.1655	2	17.803	21.8485
m00801p	3-hydroxy-THA-CoA	0.97212	0.1655	2	17.803	21.8485
m00813p	3-ketopristanoyl-CoA	0.97212	0.1655	2	17.803	21.8485
m00814p	3-keto-THA-CoA	0.97212	0.1655	2	17.803	21.8485
m00832p	3-oxo-(2S,6R,10R)-trimethyl-hendecanoyl-CoA	0.97212	0.1655	2	17.803	21.8485
m00833p	3-oxo-(4R,8R,12R)-trimethyl-tridecanoyl-CoA	0.97212	0.1655	2	17.803	21.8485
m00834p	3-oxo-(6Z,9Z,12Z)-octadecatrienoyl-CoA	0.97212	0.1655	2	17.803	21.8485
m00840p	3-oxo-11-cis-eicosenoyl-CoA	0.97212	0.1655	2	17.803	21.8485
m00841p	3-oxo-11-cis-octadecenoyl-CoA	0.97212	0.1655	2	17.803	21.8485
m00842p	3-oxo-13cis-docosenoyl-CoA	0.97212	0.1655	2	17.803	21.8485
m00843p	3-oxo-13-cis-eicosenoyl-CoA	0.97212	0.1655	2	17.803	21.8485
m00846p	3-oxo-5(S),12(R)-dihydroxy-eicosa-8-trans-6,14-cis-trienoyl-CoA	0.97212	0.1655	2	17.803	21.8485
m00849p	3-oxo-7-hexadecenoyl-CoA	0.97212	0.1655	2	17.803	21.8485
m00853p	3-oxo-all-cis-6,9,12,15,18-tetracosapentaenoyl-CoA	0.97212	0.1655	2	17.803	21.8485
m00854p	3-oxo-cis,cis-5,8-tetradecadienoyl-CoA	0.97212	0.1655	2	17.803	21.8485
m00855p	3-oxo-cis,cis-7,10-hexadecadienoyl-CoA	0.97212	0.1655	2	17.803	21.8485
m00856p	3-oxo-cis-15-tetracosaenoyl-CoA	0.97212	0.1655	2	17.803	21.8485
m00858p	3-oxodecanoyl-CoA	0.97212	0.1655	2	17.803	21.8485
m00859p	3-oxo-dihomo-gamma-linolenoyl-CoA	0.97212	0.1655	2	17.803	21.8485
m00866p	3-oxodocosanoyl-CoA	0.97212	0.1655	2	17.803	21.8485
m00868p	3-oxododecanoyl-CoA	0.97212	0.1655	2	17.803	21.8485
m00872p	3-oxoeicosanoyl-CoA	0.97212	0.1655	2	17.803	21.8485
m00878p	3-oxohexacosanoyl-CoA	0.97212	0.1655	2	17.803	21.8485
m00879p	3-oxo-hexacosenoyl-CoA	0.97212	0.1655	2	17.803	21.8485
m00882p	3-oxohexanoyl-CoA	0.97212	0.1655	2	17.803	21.8485
m00883p	3-oxolaur-6-cis-enoyl-CoA	0.97212	0.1655	2	17.803	21.8485
m00884p	3-oxolinoleoyl-CoA	0.97212	0.1655	2	17.803	21.8485
m00885p	3-oxomyrist-5-enoyl-CoA	0.97212	0.1655	2	17.803	21.8485
m00886p	3-oxomyrist-7-enoyl-CoA	0.97212	0.1655	2	17.803	21.8485
m00890p	3-oxooctadecanoyl-CoA	0.97212	0.1655	2	17.803	21.8485
m00892p	3-oxooctanoyl-CoA	0.97212	0.1655	2	17.803	21.8485
m00893p	3-oxooleoyl-CoA	0.97212	0.1655	2	17.803	21.8485
m00894p	3-oxopalmitoleoyl-CoA	0.97212	0.1655	2	17.803	21.8485
m00895p	3-oxopalmitoyl-CoA	0.97212	0.1655	2	17.803	21.8485
m00904p	3-oxotetracosanoyl-CoA	0.97212	0.1655	2	17.803	21.8485
m00906p	3-oxotetradecanoyl-CoA	0.97212	0.1655	2	17.803	21.8485
m01573p	cis-(3S)-hydroxytetradec-5-enoyl-CoA	0.97212	0.1655	2	17.803	21.8485
m01574p	cis-(3S)-hydroxytetradec-7-enoyl-CoA	0.97212	0.1655	2	17.803	21.8485
m00739c	3,5-diiodo-L-tyrosine	0.9697	0.1661	1	20.4388	0
m00807c	3-iodo-L-tyrosine	0.9697	0.1661	1	20.4388	0
m02146c	hydroiodic acid	0.9697	0.1661	1	20.4388	0
m02175c	iodine	0.9697	0.1661	1	20.4388	0
m01637m	dADP	0.96915	0.16623	13	13.8678	9.764
m01334p	AMP	0.96909	0.16625	9	14.3589	10.5702
m01371p	ATP	0.96909	0.16625	9	14.3589	10.5702
m01075r	5-androstene-3,17-dione	0.96872	0.16634	3	16.5661	10.5629
m01416c	calcitetrol	0.96763	0.16661	4	15.8753	4.814
m01416m	calcitetrol	0.96763	0.16661	4	15.8753	4.814
m02174r	iodide	0.96247	0.16791	3	16.5321	3.268
m02584c	nicotinate D-ribonucleoside	0.95999	0.16853	11	14.0492	12.3213
m00035c	(24R)-24,25-dihydroxycalciol	0.94919	0.17126	1	20.2458	0
m00035m	(24R)-24,25-dihydroxycalciol	0.94919	0.17126	1	20.2458	0
m01417m	calcitriol	0.94919	0.17126	1	20.2458	0
m01418m	calcitroic acid	0.94919	0.17126	1	20.2458	0
m01249c	acetaldehyde	0.94674	0.17189	16	13.573	10.046
m00088p	(3Z)-dodecenoyl-CoA	0.94666	0.17191	3	16.4463	14.5624
m00099p	(5Z)-dodecenoyl-CoA	0.94666	0.17191	3	16.4463	14.5624
m00401p	16e-18-oxo-18-CoA-dinor-LTE4	0.94666	0.17191	3	16.4463	14.5624
m01575p	cis,cis-3,6-dodecadienoyl-CoA	0.94666	0.17191	3	16.4463	14.5624
m03021p	trans,cis-lauro-2,6-dienoyl-CoA	0.94666	0.17191	3	16.4463	14.5624
m03029p	trans-2-cis,cis,cis-8,11,14-eicosatetraenoyl-CoA	0.94666	0.17191	3	16.4463	14.5624
m03033p	trans-3-cis-5,8,11,14-eicosapentaenoyl-CoA	0.94666	0.17191	3	16.4463	14.5624
m02011c	GM2	0.94512	0.1723	16	13.5691	9.3468
m02751r	Pi	0.94405	0.17257	22	13.2153	11.6039
m00258c	10,11-dihydro-LTB4-CoA	0.93991	0.17363	6	14.9342	11.1416
m00258r	10,11-dihydro-LTB4-CoA	0.93991	0.17363	6	14.9342	11.1416
m00582c	20-CoA-20-oxo-LTB4	0.93991	0.17363	6	14.9342	11.1416
m00582r	20-CoA-20-oxo-LTB4	0.93991	0.17363	6	14.9342	11.1416
m01120c	5-oxo-12(R)-hydroxy-eicosa-(8E,10E,14Z)-trienoyl-CoA	0.93991	0.17363	6	14.9342	11.1416
m01120r	5-oxo-12(R)-hydroxy-eicosa-(8E,10E,14Z)-trienoyl-CoA	0.93991	0.17363	6	14.9342	11.1416
m01122c	5-oxo-12(S)-hydroxy-eicosa-(8E,10E,14Z)-trienoyl-CoA	0.93991	0.17363	6	14.9342	11.1416
m01122r	5-oxo-12(S)-hydroxy-eicosa-(8E,10E,14Z)-trienoyl-CoA	0.93991	0.17363	6	14.9342	11.1416
m02124c	histamine	0.93888	0.1739	9	14.2642	10.5673
m02943s	succinate	0.9367	0.17446	1	20.1284	0
m01412c	butyryl-CoA	0.93656	0.17449	25	13.098	10.9911
m02054l	heparan sulfate proteoglycan	0.93556	0.17475	2	17.5595	7.3986
m01679l	D-galactosyl-N-acylsphingosine	0.92902	0.17644	5	15.2456	6.9527
m01630s	cytidine	0.92895	0.17646	13	13.7625	10.8995
m01983c	glycerol	0.915	0.18009	20	13.2489	8.5336
m01706c	dimethylallyl-PP	0.91407	0.18034	1	19.9155	0
m02844c	ribose-1-phosphate	0.91182	0.18093	5	15.1732	11.238
m01872g	G00032	0.91131	0.18107	1	19.8895	0
m01253c	acetoacetate	0.91051	0.18128	9	14.1752	7.4088
m00204n	[protein]-L-lysine	0.90417	0.18295	24	13.0607	10.2484
m00211n	[protein]-N6,N6,N6-trimethyl-L-lysine	0.90417	0.18295	24	13.0607	10.2484
m00212n	[protein]-N6,N6-dimethyl-L-lysine	0.90417	0.18295	24	13.0607	10.2484
m00340c	13,14-dihydro-lipoxin A4	0.90105	0.18378	1	19.7929	0
m00395c	15-oxo-prostaglandin E2-glyceryl ester	0.90105	0.18378	1	19.7929	0
m02800c	prostaglandin-PGE2-glyceryl ester	0.90105	0.18378	1	19.7929	0
m01669c	deoxyguanosine	0.8941	0.18563	15	13.514	10.695
m00266m	10-formyl-THF	0.88971	0.18681	3	16.1372	12.5627
m01450c	cholesterol	0.88848	0.18714	33	12.7973	10.4454
m01668n	deoxycytidine	0.88841	0.18716	3	16.1301	5.8242
m02786s	prostaglandin E2	0.88697	0.18755	12	13.7436	8.6125
m02454c	mannose-1-phosphate	0.88625	0.18774	13	13.6507	10.4196
m01143r	6-(alpha-D-glucosaminyl)-1-phosphatidyl-1D-myo-inositol	0.88179	0.18894	2	17.2013	8.3334
m03106r	UDP	0.86965	0.19225	55	12.4312	9.5024
m00026p	(18E)-20-oxo-20-CoA-LTB4	0.86941	0.19231	3	16.027	15.5453
m00027p	(18E)-20-oxo-20-CoA-LTE4	0.86941	0.19231	3	16.027	15.5453
m00040p	(2E)-docosenoyl-CoA	0.86941	0.19231	3	16.027	15.5453
m00043p	(2E)-eicosenoyl-CoA	0.86941	0.19231	3	16.027	15.5453
m00049p	(2E)-hexacosenoyl-CoA	0.86941	0.19231	3	16.027	15.5453
m00051p	(2E)-hexadecenoyl-CoA	0.86941	0.19231	3	16.027	15.5453
m00053p	(2E)-hexenoyl-CoA	0.86941	0.19231	3	16.027	15.5453
m00057p	(2E)-octadecenoyl-CoA	0.86941	0.19231	3	16.027	15.5453
m00059p	(2E)-octenoyl-CoA	0.86941	0.19231	3	16.027	15.5453
m00064p	(2E)-tetracosenoyl-CoA	0.86941	0.19231	3	16.027	15.5453
m00066p	(2E)-tetradecenoyl-CoA	0.86941	0.19231	3	16.027	15.5453
m00073p	(2E,6Z,9Z,12Z)-octadecatetraenoyl-CoA	0.86941	0.19231	3	16.027	15.5453
m00079p	(2S,6R,10R)-trimethyl-(2E)-hendecenoyl-CoA	0.86941	0.19231	3	16.027	15.5453
m00090p	(4R,8R,12R)-trimethyl-(2E)-tridecenoyl-CoA	0.86941	0.19231	3	16.027	15.5453
m01037p	5(S),12(R)-dihydroxy-eicosa-2,8-trans-6,14-cis-tetraenoyl-CoA	0.86941	0.19231	3	16.027	15.5453
m01119p	5-oxo-12(R)-hydroxy-eicosa-(2E,8E,10E,14Z)-tetraenoyl-CoA	0.86941	0.19231	3	16.027	15.5453
m01121p	5-oxo-12(S)-hydroxy-eicosa-(2E,8E,10E,14Z)-tetraenoyl-CoA	0.86941	0.19231	3	16.027	15.5453
m01622p	crotonyl-CoA	0.86941	0.19231	3	16.027	15.5453
m01664p	delta2-THA-CoA	0.86941	0.19231	3	16.027	15.5453
m03010p	trans,cis,cis-2,9,12-octadecatrienoyl-CoA	0.86941	0.19231	3	16.027	15.5453
m03012p	trans,cis-2,11-eicosadienoyl-CoA	0.86941	0.19231	3	16.027	15.5453
m03013p	trans,cis-2,13-docosadienoyl-CoA	0.86941	0.19231	3	16.027	15.5453
m03014p	trans,cis-2,13-eicosadienoyl-CoA	0.86941	0.19231	3	16.027	15.5453
m03015p	trans,cis-2,15-tetracosadienoyl-CoA	0.86941	0.19231	3	16.027	15.5453
m03016p	trans,cis-2,17-hexacosadienoyl-CoA	0.86941	0.19231	3	16.027	15.5453
m03019p	trans,cis-hexadeca-2,7-dienoyl-CoA	0.86941	0.19231	3	16.027	15.5453
m03020p	trans,cis-hexadeca-2,9-dienoyl-CoA	0.86941	0.19231	3	16.027	15.5453
m03022p	trans,cis-myristo-2,5-dienoyl-CoA	0.86941	0.19231	3	16.027	15.5453
m03023p	trans,cis-myristo-2,7-dienoyl-CoA	0.86941	0.19231	3	16.027	15.5453
m03024p	trans,cis-octadeca-2,11-dienoyl-CoA	0.86941	0.19231	3	16.027	15.5453
m03025p	trans,cis-octadeca-2,9-dienoyl-CoA	0.86941	0.19231	3	16.027	15.5453
m03027p	trans-2,3-dehydropristanoyl-CoA	0.86941	0.19231	3	16.027	15.5453
m03028p	trans-2-all-cis-6,9,12,15,18-tetracosahexaenoyl-CoA	0.86941	0.19231	3	16.027	15.5453
m03030p	trans-2-cis,cis-5,8-tetradecatrienoyl-CoA	0.86941	0.19231	3	16.027	15.5453
m02838c	retinyl-ester	0.86826	0.19263	27	12.8991	10.6458
m01048c	5,12-DiHETE	0.86483	0.19357	7	14.4122	10.4451
m01799r	etiocholan-3alpha-ol-17-one 3-glucuronide	0.8623	0.19426	4	15.379	1.418
m01800r	etiocholanolone	0.8623	0.19426	4	15.379	1.418
m02517c	N6,N6,N6-trimethyl-L-lysine	0.86	0.19489	4	15.3682	9.7157
m02039g	H+	0.85821	0.19539	5	14.9473	10.7841
m02059l	heparan sulfate, degradation product 13	0.85798	0.19545	2	17.0427	0.53042
m02065l	heparan sulfate, degradation product 19	0.85798	0.19545	2	17.0427	0.53042
m02066l	heparan sulfate, degradation product 2	0.85798	0.19545	2	17.0427	0.53042
m02077l	heparan sulfate, degradation product 7	0.85798	0.19545	2	17.0427	0.53042
m01285r	ADP	0.85721	0.19567	7	14.3852	14.1772
m01965s	glucose	0.85209	0.19708	26	12.8818	10.3104
m01107s	5-hydroxy-L-tryptophan	0.85053	0.19751	2	16.9931	21.392
m01290s	adrenaline	0.85053	0.19751	2	16.9931	21.392
m02871m	SAH	0.84777	0.19828	3	15.9095	16.4009
m02877m	SAM	0.84777	0.19828	3	15.9095	16.4009
m02681l	PAP	0.84677	0.19856	1	19.2823	0
m02682l	PAPS	0.84677	0.19856	1	19.2823	0
m02809c	psychosine sulfate	0.84677	0.19856	1	19.2823	0
m02810c	psychosine	0.84677	0.19856	1	19.2823	0
m02946m	sulfate	0.84015	0.20041	2	16.924	5.4429
m01362p	arachidonate	0.83273	0.2025	13	13.5106	9.8135
m01115c	5-methyl-THF	0.83187	0.20274	5	14.8363	8.0874
m03120p	urate	0.83135	0.20289	1	19.1372	0
m02982s	thiamin	0.83088	0.20302	4	15.231	2.5343
m02139s	hyaluronan biosynthesis, precursor 1	0.82951	0.20341	3	15.8104	13.8906
m02141s	hyaluronate	0.82951	0.20341	3	15.8104	13.8906
m02886c	selenide	0.8294	0.20344	6	14.5095	11.2549
m02015l	GM3	0.81746	0.20683	9	13.8834	8.8697
m03099c	tyramine	0.81697	0.20697	12	13.5529	11.68
m01278c	acylglycerone-phosphate	0.80876	0.20933	2	16.7149	16.8116
m01257c	acetyl adenylate	0.80746	0.2097	1	18.9124	0
m02775c	propinol adenylate	0.80746	0.2097	1	18.9124	0
m02040p	H2O	0.80345	0.21086	37	12.5574	9.1402
m02943m	succinate	0.80201	0.21127	15	13.2903	13.5285
m01722c	DNA-5-methylcytosine	0.80175	0.21135	5	14.7094	12.4542
m00536s	1-methylnicotinamide	0.79882	0.2122	2	16.6486	13.4929
m03110g	UDP-N-acetyl-D-galactosamine	0.79709	0.2127	25	12.834	8.4721
m00205l	[protein]-L-serine	0.79574	0.21309	3	15.6271	6.2107
m00204c	[protein]-L-lysine	0.79567	0.21311	25	12.8313	9.9959
m00075p	(2R)-pristanoyl-CoA	0.79472	0.21339	9	13.8121	10.8973
m01626c	cys-gly	0.78984	0.21481	9	13.7968	7.8224
m01626s	cys-gly	0.78984	0.21481	9	13.7968	7.8224
m01784c	EPA	0.78651	0.21578	30	12.6782	9.2509
m02023c	GQ1b	0.78573	0.21601	8	13.9688	9.2533
m00674c	2-phospho-D-glycerate	0.78457	0.21635	4	15.0128	7.9004
m02897c	serotonin	0.77943	0.21786	10	13.6632	10.1095
m01983m	glycerol	0.77516	0.21912	14	13.273	8.9614
m01696c	dihomo-gamma-linolenate	0.77466	0.21927	29	12.6935	9.4143
m01682c	D-glucitol	0.77387	0.2195	13	13.3565	10.7744
m02444m	malonyl-CoA	0.77081	0.22041	3	15.4918	15.1191
m00530c	1D-myo-inositol-4-phosphate	0.76778	0.22131	4	14.9337	5.3495
m01680c	dGDP	0.76384	0.22248	15	13.1976	9.2473
m01789s	estrone 3-sulfate	0.7616	0.22315	5	14.5402	14.6366
m01900r	G10599	0.75678	0.22459	3	15.4156	3.7469
m01044m	5,10-methenyl-THF	0.7518	0.22608	6	14.2113	12.3375
m00205g	[protein]-L-serine	0.75055	0.22646	21	12.8678	8.3044
m00954c	4alpha-carboxy-4beta-methyl-5alpha-cholesta-8-en-3beta-ol	0.74556	0.22797	2	16.2939	13.2465
m00955c	4alpha-carboxy-5alpha-cholesta-8,24-dien-3beta-ol	0.74556	0.22797	2	16.2939	13.2465
m00956c	4alpha-carboxy-5alpha-cholesta-8-en-3beta-ol	0.74556	0.22797	2	16.2939	13.2465
m00670c	2-oxoadipate	0.74454	0.22827	1	18.3205	0
m02131c	HMG-CoA	0.73887	0.22999	2	16.2492	14.9495
m02631s	O2-	0.73721	0.2305	1	18.2515	0
m00682p	2-trans-cis,cis,cis,cis-4,8,11,14-eicosapentaenoyl-CoA	0.7351	0.23114	7	13.9513	10.1844
m00353r	13-cis-retinoyl-glucuronide	0.73335	0.23167	2	16.2125	0.71508
m00580c	20alpha-hydroxy-4-pregnen-3-one	0.73335	0.23167	2	16.2125	0.71508
m02836r	retinoyl-glucuronide	0.73335	0.23167	2	16.2125	0.71508
m00239c	1,2-diacylglycerol-LD-SM pool	0.7305	0.23254	25	12.708	9.8766
m02362r	leukotriene A4	0.72538	0.23411	1	18.1401	0
m03000g	Tn-antigen	0.72461	0.23435	28	12.6124	8.7723
m01960c	globotriaosylceramide	0.7243	0.23444	5	14.383	5.983
m02998s	thyroxine	0.7237	0.23462	7	13.9108	3.1654
m02578n	NH3	0.72244	0.23501	2	16.1398	7.5983
m03149c	xanthosine	0.7214	0.23533	3	15.2236	9.7594
m01651l	de-Fuc form of PA6 (wo peptide linkage)	0.71957	0.23589	2	16.1207	5.8268
m02248l	keratan sulfate I, degradation product 2	0.71957	0.23589	2	16.1207	5.8268
m02509l	n2m2nm	0.71957	0.23589	2	16.1207	5.8268
m01759c	D-xylulose	0.71879	0.23614	2	16.1155	11.4141
m00077p	(2R,6S,10S)-pristanate	0.7172	0.23663	9	13.5691	11.1176
m01339r	androsterone-glucuronide	0.71395	0.23763	12	13.2723	8.2012
m02129n	histone-N6-methyl-L-lysine	0.71175	0.23831	25	12.6725	10.2187
m02871n	SAH	0.71175	0.23831	25	12.6725	10.2187
m02877n	SAM	0.71175	0.23831	25	12.6725	10.2187
m01975s	glutamine	0.70984	0.2389	22	12.7469	10.0522
m03108r	UDP-glucose	0.7081	0.23944	1	17.9776	0
m02948l	sulfatide	0.70777	0.23954	4	14.6509	7.8801
m00005c	(11R)-HPETE	0.70668	0.23988	1	17.9643	0
m00278c	11,12-dihydroxy-(5E,7E,9E,14Z)-eicosatetraenoate	0.70668	0.23988	1	17.9643	0
m01040r	5(S)-HETE	0.70668	0.23988	1	17.9643	0
m01202c	8(S)-HETE	0.70668	0.23988	1	17.9643	0
m01203c	8(S)-HPETE	0.70668	0.23988	1	17.9643	0
m02027r	GSSG	0.70668	0.23988	1	17.9643	0
m02394s	lipoic acid	0.70329	0.24094	1	17.9323	0
m02680s	pantothenate	0.70329	0.24094	1	17.9323	0
m02540c	N-acetylmethionine	0.70072	0.24174	2	15.9951	1.9591
m02546c	N-acetylornithine	0.70072	0.24174	2	15.9951	1.9591
m00734c	3,5,3-triiodothyronine-4-sulfate	0.69619	0.24315	7	13.8131	10.8851
m02812c	putrescine	0.6958	0.24328	5	14.263	7.6686
m00003c	(10Z)-heptadecenoic acid	0.68989	0.24513	27	12.5764	9.3973
m00008c	(11Z,14Z)-eicosadienoic acid	0.68989	0.24513	27	12.5764	9.3973
m00010c	(11Z,14Z,17Z)-eicosatrienoic acid	0.68989	0.24513	27	12.5764	9.3973
m00017c	(13Z)-eicosenoic acid	0.68989	0.24513	27	12.5764	9.3973
m00019c	(13Z)-octadecenoic acid	0.68989	0.24513	27	12.5764	9.3973
m00021c	(13Z,16Z)-docosadienoic acid	0.68989	0.24513	27	12.5764	9.3973
m00094c	(4Z,7Z,10Z,13Z,16Z)-DPA	0.68989	0.24513	27	12.5764	9.3973
m00104c	(6Z,9Z)-octadecadienoic acid	0.68989	0.24513	27	12.5764	9.3973
m00111c	(6Z,9Z,12Z,15Z,18Z)-TPA	0.68989	0.24513	27	12.5764	9.3973
m00114c	(6Z,9Z,12Z,15Z,18Z,21Z)-THA	0.68989	0.24513	27	12.5764	9.3973
m00115c	(7Z)-octadecenoic acid	0.68989	0.24513	27	12.5764	9.3973
m00117c	(7Z)-tetradecenoic acid	0.68989	0.24513	27	12.5764	9.3973
m00128c	(9E)-tetradecenoic acid	0.68989	0.24513	27	12.5764	9.3973
m00132c	(9Z,12Z,15Z,18Z)-TTA	0.68989	0.24513	27	12.5764	9.3973
m00135c	(9Z,12Z,15Z,18Z,21Z)-TPA	0.68989	0.24513	27	12.5764	9.3973
m00260c	10,13,16,19-docosatetraenoic acid	0.68989	0.24513	27	12.5764	9.3973
m00265c	10,13,16-docosatriynoic acid	0.68989	0.24513	27	12.5764	9.3973
m00315c	12,15,18,21-tetracosatetraenoic acid	0.68989	0.24513	27	12.5764	9.3973
m00341c	13,16,19-docosatrienoic acid	0.68989	0.24513	27	12.5764	9.3973
m01197c	7-palmitoleic acid	0.68989	0.24513	27	12.5764	9.3973
m01207c	8,11-eicosadienoic acid	0.68989	0.24513	27	12.5764	9.3973
m01235c	9-eicosenoic acid	0.68989	0.24513	27	12.5764	9.3973
m01238c	9-heptadecylenic acid	0.68989	0.24513	27	12.5764	9.3973
m01291c	adrenic acid	0.68989	0.24513	27	12.5764	9.3973
m01373c	behenic acid	0.68989	0.24513	27	12.5764	9.3973
m01432c	cerotic acid	0.68989	0.24513	27	12.5764	9.3973
m01582c	cis-cetoleic acid	0.68989	0.24513	27	12.5764	9.3973
m01583c	cis-erucic acid	0.68989	0.24513	27	12.5764	9.3973
m01584c	cis-gondoic acid	0.68989	0.24513	27	12.5764	9.3973
m01585c	cis-vaccenic acid	0.68989	0.24513	27	12.5764	9.3973
m01741c	DPA	0.68989	0.24513	27	12.5764	9.3973
m01771c	eicosanoate	0.68989	0.24513	27	12.5764	9.3973
m01778c	elaidate	0.68989	0.24513	27	12.5764	9.3973
m01932c	gamma-linolenate	0.68989	0.24513	27	12.5764	9.3973
m02053c	henicosanoic acid	0.68989	0.24513	27	12.5764	9.3973
m02385c	lignocerate	0.68989	0.24513	27	12.5764	9.3973
m02389c	linolenate	0.68989	0.24513	27	12.5764	9.3973
m02457c	mead acid	0.68989	0.24513	27	12.5764	9.3973
m02564c	nervonic acid	0.68989	0.24513	27	12.5764	9.3973
m02613c	nonadecylic acid	0.68989	0.24513	27	12.5764	9.3973
m02646c	oleate	0.68989	0.24513	27	12.5764	9.3973
m02648c	omega-3-arachidonic acid	0.68989	0.24513	27	12.5764	9.3973
m02675c	palmitolate	0.68989	0.24513	27	12.5764	9.3973
m02745c	physeteric acid	0.68989	0.24513	27	12.5764	9.3973
m02938c	stearate	0.68989	0.24513	27	12.5764	9.3973
m02939c	stearidonic acid	0.68989	0.24513	27	12.5764	9.3973
m03045c	tricosanoic acid	0.68989	0.24513	27	12.5764	9.3973
m03153c	ximenic acid	0.68989	0.24513	27	12.5764	9.3973
m01756c	dUTP	0.68686	0.24609	14	13.0508	7.6665
m02191m	itaconate	0.67685	0.24925	3	14.9817	17.1083
m02192m	itaconyl-CoA	0.67685	0.24925	3	14.9817	17.1083
m02465m	mesaconate	0.67685	0.24925	3	14.9817	17.1083
m02466m	mesaconyl-CoA	0.67685	0.24925	3	14.9817	17.1083
m01099c	5-formiminotetrahydrofolate	0.67096	0.25112	1	17.6282	0
m01962s	glucosamine	0.67073	0.2512	3	14.9485	8.3177
m02810l	psychosine	0.67055	0.25125	1	17.6243	0
m01045c	5,10-methylene-THF	0.67031	0.25133	4	14.4745	8.1097
m00235c	1,2-diacylglycerol-LD-PC pool	0.66575	0.25279	27	12.5327	10.0146
m01730r	dolichol	0.66389	0.25338	1	17.5616	0
m00727c	3,4-dihydroxymandelate	0.65982	0.25469	6	13.8578	13.6985
m00729c	3,4-dihydroxyphenylacetate	0.65982	0.25469	6	13.8578	13.6985
m02137c	homovanillate	0.65982	0.25469	6	13.8578	13.6985
m03136c	vanillylmandelate	0.65982	0.25469	6	13.8578	13.6985
m02644p	octanoyl-CoA	0.64994	0.25787	3	14.8356	13.5775
m02666m	oxidized thioredoxin	0.64428	0.2597	4	14.3518	13.7646
m02990m	thioredoxin	0.64428	0.2597	4	14.3518	13.7646
m02680c	pantothenate	0.64379	0.25986	7	13.6269	7.8237
m01648s	decanoic acid	0.63859	0.26155	14	12.9294	8.874
m02108s	heptylic acid	0.63859	0.26155	14	12.9294	8.874
m02120s	hexanoic acid	0.63859	0.26155	14	12.9294	8.874
m02614s	nonanoic acid	0.63859	0.26155	14	12.9294	8.874
m02642s	octanoic acid	0.63859	0.26155	14	12.9294	8.874
m03117s	undecylic acid	0.63859	0.26155	14	12.9294	8.874
m03134s	valeric acid	0.63859	0.26155	14	12.9294	8.874
m01716c	D-lactate	0.63691	0.26209	13	12.998	6.7991
m00270r	10-HETE	0.63624	0.26231	1	17.3015	0
m02418c	LTD4	0.63537	0.2626	8	13.4656	9.2482
m01833m	formate	0.63496	0.26273	4	14.3079	10.8904
m02697c	PE-PS-LD pool	0.63482	0.26277	3	14.7536	10.391
m00308c	12(S)-HHT	0.63391	0.26307	1	17.2796	0
m02441c	malonic-dialdehyde	0.63391	0.26307	1	17.2796	0
m02994r	thromboxane A2	0.63391	0.26307	1	17.2796	0
m02519c	Na+	0.63376	0.26312	114	11.8863	10.0145
m02344c	lauric acid	0.63247	0.26354	29	12.4447	9.4284
m02456c	margaric acid	0.63247	0.26354	29	12.4447	9.4284
m02494c	myristic acid	0.63247	0.26354	29	12.4447	9.4284
m02674c	palmitate	0.63247	0.26354	29	12.4447	9.4284
m02690c	pentadecylic acid	0.63247	0.26354	29	12.4447	9.4284
m03051c	tridecylic acid	0.63247	0.26354	29	12.4447	9.4284
m00644c	2-hydroxy-3-methoxy-17beta-estradiol	0.63127	0.26393	2	15.5325	19.2978
m00645c	2-hydroxy-3-methoxyestrone	0.63127	0.26393	2	15.5325	19.2978
m00659c	2-methoxyestradiol-17beta	0.63127	0.26393	2	15.5325	19.2978
m00660c	2-methoxyestrone	0.63127	0.26393	2	15.5325	19.2978
m00660r	2-methoxyestrone	0.63127	0.26393	2	15.5325	19.2978
m00819c	3-methoxy-4-hydroxyphenylethyleneglycol	0.63127	0.26393	2	15.5325	19.2978
m00830c	3-O-methyldopa	0.63127	0.26393	2	15.5325	19.2978
m01011c	4-methoxy-17beta-estradiol	0.63127	0.26393	2	15.5325	19.2978
m01012c	4-methoxyestrone	0.63127	0.26393	2	15.5325	19.2978
m01113c	5-methoxytryptophol	0.63127	0.26393	2	15.5325	19.2978
m02478c	methyl-indole-3-acetate	0.63127	0.26393	2	15.5325	19.2978
m02603c	N-methylsalsolinol	0.63127	0.26393	2	15.5325	19.2978
m02871r	SAH	0.63127	0.26393	2	15.5325	19.2978
m02873c	salsoline	0.63127	0.26393	2	15.5325	19.2978
m02874c	salsoline-1-carboxylate	0.63127	0.26393	2	15.5325	19.2978
m02877r	SAM	0.63127	0.26393	2	15.5325	19.2978
m02511l	n2m2nmn	0.63013	0.2643	4	14.2851	6.4386
m00197c	[protein]-L-arginine	0.62761	0.26513	10	13.2107	7.5916
m01736s	dopamine	0.6255	0.26582	8	13.4326	11.9607
m02617s	noradrenaline	0.6255	0.26582	8	13.4326	11.9607
m02127n	histone-L-lysine	0.62307	0.26662	24	12.5194	10.4091
m01588c	citrulline	0.62172	0.26706	12	13.021	11.0364
m01689c	DHA	0.6214	0.26717	28	12.4293	9.2544
m00720c	3,3-diiodo-L-thyronine	0.61172	0.27036	47	12.1745	9.1817
m00307c	12(S)-HETE	0.60539	0.27246	12	12.9765	10.2388
m01108c	5-hydroxy-N-formylkynurenine	0.60491	0.27262	3	14.5912	12.3476
m02949m	sulfite	0.60359	0.27306	4	14.16	4.4843
m02187c	isopentenyl-pPP	0.60258	0.2734	7	13.4805	10.3241
m02054g	heparan sulfate proteoglycan	0.60113	0.27388	6	13.6323	12.079
m02658c	ornithine	0.59833	0.27481	14	12.8281	10.6711
m01255c	acetoacetyl-CoA	0.59758	0.27506	3	14.5514	13.4783
m01517s	chondroitin sulfate A (GalNAc4S-GlcA) proteoglycan	0.59684	0.27531	1	16.9308	0
m02037s	guanine	0.59684	0.27531	1	16.9308	0
m02159s	hypoxanthine	0.59684	0.27531	1	16.9308	0
m02997s	thymine	0.59684	0.27531	1	16.9308	0
m03118s	uracil	0.59684	0.27531	1	16.9308	0
m01756n	dUTP	0.59427	0.27617	4	14.1161	6.7172
m02991c	thiosulfate	0.59209	0.27689	3	14.5216	5.4202
m02991m	thiosulfate	0.59209	0.27689	3	14.5216	5.4202
m01100m	5-formyl-THF	0.58866	0.27804	2	15.2487	19.248
m02993c	threonine	0.58602	0.27893	29	12.3635	9.9907
m02401c	L-isoleucyl-tRNA(ile)	0.57973	0.28105	3	14.4545	5.2572
m03072c	tRNA(ile)	0.57973	0.28105	3	14.4545	5.2572
m00294m	11-deoxycorticosterone	0.57752	0.28179	2	15.1745	3.245
m00295m	11-deoxycortisol	0.57752	0.28179	2	15.1745	3.245
m01614m	corticosterone	0.57752	0.28179	2	15.1745	3.245
m01615m	cortisol	0.57752	0.28179	2	15.1745	3.245
m00684c	3-(methylthio)propionic acid	0.5742	0.28292	1	16.7178	0
m00607c	23S,25,26-trihydroxyvitamin D3	0.57309	0.28329	3	14.4185	4.6934
m00607m	23S,25,26-trihydroxyvitamin D3	0.57309	0.28329	3	14.4185	4.6934
m00608c	23s,25-dihydroxyvitamin D3	0.57309	0.28329	3	14.4185	4.6934
m00608m	23s,25-dihydroxyvitamin D3	0.57309	0.28329	3	14.4185	4.6934
m00611c	24-oxo-1alpha,23,25-trihydroxyvitamin D3	0.57309	0.28329	3	14.4185	4.6934
m00611m	24-oxo-1alpha,23,25-trihydroxyvitamin D3	0.57309	0.28329	3	14.4185	4.6934
m00612c	24-oxo-1alpha,25-dihydroxyvitamin D3	0.57309	0.28329	3	14.4185	4.6934
m00612m	24-oxo-1alpha,25-dihydroxyvitamin D3	0.57309	0.28329	3	14.4185	4.6934
m00621c	25-hydroxyvitamin D3-26,23-lactol	0.57309	0.28329	3	14.4185	4.6934
m00621m	25-hydroxyvitamin D3-26,23-lactol	0.57309	0.28329	3	14.4185	4.6934
m00622c	25-hydroxyvitamin D3-26,23-lactone	0.57309	0.28329	3	14.4185	4.6934
m00622m	25-hydroxyvitamin D3-26,23-lactone	0.57309	0.28329	3	14.4185	4.6934
m02008c	GM1	0.5702	0.28427	14	12.7574	9.77
m02363c	leukotriene A5	0.56921	0.28461	2	15.1191	4.2724
m02064l	heparan sulfate, degradation product 18	0.56887	0.28472	1	16.6676	0
m01945c	GD1c	0.56857	0.28483	1	16.6648	0
m02028g	GT1a	0.56857	0.28483	1	16.6648	0
m00365c	14,15-DiHETE	0.5662	0.28563	2	15.099	4.052
m00365n	14,15-DiHETE	0.5662	0.28563	2	15.099	4.052
m02362n	leukotriene A4	0.5662	0.28563	2	15.099	4.052
m01131c	5-phosphoribosylamine	0.55857	0.28823	5	13.6848	11.3871
m01994c	glycogenin G7G1	0.55767	0.28854	1	16.5622	0
m01307s	alanine	0.55654	0.28892	33	12.2512	9.4854
m03148c	xanthine	0.55555	0.28926	15	12.6917	11.3233
m02332s	lactose	0.55391	0.28982	3	14.3144	10.3789
m01840c	fructose	0.55332	0.29002	15	12.6862	10.9665
m00784m	3-hydroxyisobutyrate	0.547	0.29219	4	13.8934	9.7478
m02328l	LacCer pool	0.54682	0.29225	10	12.9699	8.8474
m02125s	histidine	0.54475	0.29296	18	12.5381	10.259
m01747c	dTDP	0.54284	0.29362	9	13.0223	9.5066
m01261p	acetyl-CoA	0.54003	0.29459	6	13.3975	13.4985
m01369s	asparagine	0.53736	0.29551	21	12.4293	9.8826
m02960g	T-antigen	0.53672	0.29573	8	13.1355	8.5316
m02182c	isocaproic-aldehyde	0.53133	0.29759	3	14.1918	11.6776
m00640c	2-deoxy-D-ribose-5-phosphate	0.53113	0.29766	3	14.1907	9.199
m03124c	urocanate	0.53018	0.29799	7	13.2233	11.9731
m00003s	(10Z)-heptadecenoic acid	0.52925	0.29832	15	12.6278	8.6306
m00008s	(11Z,14Z)-eicosadienoic acid	0.52925	0.29832	15	12.6278	8.6306
m00010s	(11Z,14Z,17Z)-eicosatrienoic acid	0.52925	0.29832	15	12.6278	8.6306
m00017s	(13Z)-eicosenoic acid	0.52925	0.29832	15	12.6278	8.6306
m00019s	(13Z)-octadecenoic acid	0.52925	0.29832	15	12.6278	8.6306
m00021s	(13Z,16Z)-docosadienoic acid	0.52925	0.29832	15	12.6278	8.6306
m00094s	(4Z,7Z,10Z,13Z,16Z)-DPA	0.52925	0.29832	15	12.6278	8.6306
m00104s	(6Z,9Z)-octadecadienoic acid	0.52925	0.29832	15	12.6278	8.6306
m00111s	(6Z,9Z,12Z,15Z,18Z)-TPA	0.52925	0.29832	15	12.6278	8.6306
m00114s	(6Z,9Z,12Z,15Z,18Z,21Z)-THA	0.52925	0.29832	15	12.6278	8.6306
m00115s	(7Z)-octadecenoic acid	0.52925	0.29832	15	12.6278	8.6306
m00117s	(7Z)-tetradecenoic acid	0.52925	0.29832	15	12.6278	8.6306
m00128s	(9E)-tetradecenoic acid	0.52925	0.29832	15	12.6278	8.6306
m00132s	(9Z,12Z,15Z,18Z)-TTA	0.52925	0.29832	15	12.6278	8.6306
m00135s	(9Z,12Z,15Z,18Z,21Z)-TPA	0.52925	0.29832	15	12.6278	8.6306
m00260s	10,13,16,19-docosatetraenoic acid	0.52925	0.29832	15	12.6278	8.6306
m00265s	10,13,16-docosatriynoic acid	0.52925	0.29832	15	12.6278	8.6306
m00315s	12,15,18,21-tetracosatetraenoic acid	0.52925	0.29832	15	12.6278	8.6306
m00341s	13,16,19-docosatrienoic acid	0.52925	0.29832	15	12.6278	8.6306
m01197s	7-palmitoleic acid	0.52925	0.29832	15	12.6278	8.6306
m01207s	8,11-eicosadienoic acid	0.52925	0.29832	15	12.6278	8.6306
m01235s	9-eicosenoic acid	0.52925	0.29832	15	12.6278	8.6306
m01238s	9-heptadecylenic acid	0.52925	0.29832	15	12.6278	8.6306
m01291s	adrenic acid	0.52925	0.29832	15	12.6278	8.6306
m01373s	behenic acid	0.52925	0.29832	15	12.6278	8.6306
m01432s	cerotic acid	0.52925	0.29832	15	12.6278	8.6306
m01582s	cis-cetoleic acid	0.52925	0.29832	15	12.6278	8.6306
m01583s	cis-erucic acid	0.52925	0.29832	15	12.6278	8.6306
m01584s	cis-gondoic acid	0.52925	0.29832	15	12.6278	8.6306
m01585s	cis-vaccenic acid	0.52925	0.29832	15	12.6278	8.6306
m01696s	dihomo-gamma-linolenate	0.52925	0.29832	15	12.6278	8.6306
m01741s	DPA	0.52925	0.29832	15	12.6278	8.6306
m01771s	eicosanoate	0.52925	0.29832	15	12.6278	8.6306
m01778s	elaidate	0.52925	0.29832	15	12.6278	8.6306
m01784s	EPA	0.52925	0.29832	15	12.6278	8.6306
m01932s	gamma-linolenate	0.52925	0.29832	15	12.6278	8.6306
m02053s	henicosanoic acid	0.52925	0.29832	15	12.6278	8.6306
m02344s	lauric acid	0.52925	0.29832	15	12.6278	8.6306
m02385s	lignocerate	0.52925	0.29832	15	12.6278	8.6306
m02387s	linoleate	0.52925	0.29832	15	12.6278	8.6306
m02389s	linolenate	0.52925	0.29832	15	12.6278	8.6306
m02456s	margaric acid	0.52925	0.29832	15	12.6278	8.6306
m02457s	mead acid	0.52925	0.29832	15	12.6278	8.6306
m02494s	myristic acid	0.52925	0.29832	15	12.6278	8.6306
m02564s	nervonic acid	0.52925	0.29832	15	12.6278	8.6306
m02613s	nonadecylic acid	0.52925	0.29832	15	12.6278	8.6306
m02646s	oleate	0.52925	0.29832	15	12.6278	8.6306
m02648s	omega-3-arachidonic acid	0.52925	0.29832	15	12.6278	8.6306
m02674s	palmitate	0.52925	0.29832	15	12.6278	8.6306
m02675s	palmitolate	0.52925	0.29832	15	12.6278	8.6306
m02690s	pentadecylic acid	0.52925	0.29832	15	12.6278	8.6306
m02745s	physeteric acid	0.52925	0.29832	15	12.6278	8.6306
m02938s	stearate	0.52925	0.29832	15	12.6278	8.6306
m02939s	stearidonic acid	0.52925	0.29832	15	12.6278	8.6306
m03045s	tricosanoic acid	0.52925	0.29832	15	12.6278	8.6306
m03051s	tridecylic acid	0.52925	0.29832	15	12.6278	8.6306
m03153s	ximenic acid	0.52925	0.29832	15	12.6278	8.6306
m02876c	salsolinol-1-carboxylate	0.52746	0.29894	3	14.1708	13.8479
m02741m	phosphopantetheine	0.52688	0.29914	6	13.3469	9.8683
m01255p	acetoacetyl-CoA	0.52353	0.3003	5	13.5371	15.4764
m00199c	[protein]-L-citrulline	0.51968	0.30164	4	13.7647	5.0615
m02594c	nLc6Cer	0.51676	0.30266	14	12.6229	12.2005
m01638c	D-alanine	0.51477	0.30336	4	13.7415	11.1599
m00656r	2-lysolecithin pool	0.51301	0.30397	20	12.4041	11.3402
m01808r	fatty acid-LD-PC pool	0.51301	0.30397	20	12.4041	11.3402
m00258m	10,11-dihydro-LTB4-CoA	0.51245	0.30417	8	13.0543	10.3078
m00258p	10,11-dihydro-LTB4-CoA	0.51245	0.30417	8	13.0543	10.3078
m00582m	20-CoA-20-oxo-LTB4	0.51245	0.30417	8	13.0543	10.3078
m00582p	20-CoA-20-oxo-LTB4	0.51245	0.30417	8	13.0543	10.3078
m00587p	20-COOH-LTE4-CoA	0.51245	0.30417	8	13.0543	10.3078
m01120m	5-oxo-12(R)-hydroxy-eicosa-(8E,10E,14Z)-trienoyl-CoA	0.51245	0.30417	8	13.0543	10.3078
m01120p	5-oxo-12(R)-hydroxy-eicosa-(8E,10E,14Z)-trienoyl-CoA	0.51245	0.30417	8	13.0543	10.3078
m01122m	5-oxo-12(S)-hydroxy-eicosa-(8E,10E,14Z)-trienoyl-CoA	0.51245	0.30417	8	13.0543	10.3078
m01122p	5-oxo-12(S)-hydroxy-eicosa-(8E,10E,14Z)-trienoyl-CoA	0.51245	0.30417	8	13.0543	10.3078
m00639c	2-deoxy-D-ribose-1-phosphate	0.51228	0.30423	14	12.6117	10.6789
m01779r	em2emgacpail heparan sulfate	0.51213	0.30428	8	13.0532	9.43
m02894c	selenophosphate	0.51041	0.30488	2	14.7274	8.2435
m01580c	cis-aconitate	0.50945	0.30522	1	16.1086	0
m02158c	hypothiocyanite	0.50871	0.30548	8	13.0418	12.8342
m00163m	(R)-4-phosphopantothenoyl-cysteine	0.50826	0.30564	5	13.4728	11.0277
m01103c	5-hydroxyindoleacetate	0.50782	0.30579	7	13.1438	9.4513
m02328c	LacCer pool	0.50599	0.30643	14	12.5958	9.1924
m02666n	oxidized thioredoxin	0.50119	0.30812	3	14.0282	8.224
m02990n	thioredoxin	0.50119	0.30812	3	14.0282	8.224
m02463r	memgacpail heparan sulfate	0.50092	0.30821	2	14.6642	14.7696
m01755m	dUMP	0.49965	0.30866	5	13.4365	7.7018
m01785c	erythrose-4-phosphate	0.49623	0.30987	6	13.2291	13.9117
m02997c	thymine	0.49602	0.30994	12	12.6786	11.7268
m02896m	serine	0.49562	0.31008	3	13.9979	14.2097
m01607g	core 2	0.49376	0.31074	6	13.2196	8.0996
m02184m	isoleucine	0.49265	0.31113	1	15.9505	0
m02360m	leucine	0.49265	0.31113	1	15.9505	0
m03135m	valine	0.49265	0.31113	1	15.9505	0
m02080l	heparan sulfate, free chain	0.49178	0.31144	3	13.9771	8.116
m03120c	urate	0.48428	0.31409	12	12.6466	11.2945
m03120s	urate	0.48179	0.31498	2	14.5368	14.4241
m02037c	guanine	0.48133	0.31514	11	12.6924	10.9834
m00159m	(R)-3-hydroxybutanoyl-CoA	0.48058	0.31541	1	15.837	0
m01882c	G00081	0.48036	0.31549	5	13.3553	13.1242
m01883c	G00082	0.48036	0.31549	5	13.3553	13.1242
m01885c	G00084	0.48036	0.31549	5	13.3553	13.1242
m01886c	G00085	0.48036	0.31549	5	13.3553	13.1242
m01887c	G00086	0.48036	0.31549	5	13.3553	13.1242
m02164c	III3Fuc-nLc6Cer	0.48036	0.31549	5	13.3553	13.1242
m03132c	V3Fuc,III3Fuc-nLc6Cer	0.48036	0.31549	5	13.3553	13.1242
m03133c	V3Fuc-nLc6Cer	0.48036	0.31549	5	13.3553	13.1242
m02651p	omega-COOH-tetranor-LTE3	0.47334	0.31798	2	14.4805	0.73469
m01067c	5alpha-cholesta-8,24-dien-3-one	0.46761	0.32003	2	14.4423	15.8649
m01068c	5alpha-cholesta-8-en-3-one	0.46761	0.32003	2	14.4423	15.8649
m00966c	4alpha-methyl-5alpha-cholesta-8-en-3-one	0.46617	0.32055	3	13.8381	11.2383
m00559m	1-pyrroline-5-carboxylate	0.46511	0.32093	6	13.1095	5.1158
m02806c	PRPP	0.46471	0.32107	24	12.2145	10.4623
m01597p	CoA	0.46446	0.32116	27	12.1686	10.838
m02579s	NH4+	0.46173	0.32214	5	13.2768	11.4179
m01275c	acyl-CoA-LD-SM pool	0.46099	0.3224	21	12.2722	8.3245
m01268r	activation-ppara	0.46069	0.32251	6	13.0925	12.2743
m02986c	thiocyanate	0.46049	0.32258	10	12.7126	11.3407
m01642m	dATP	0.45988	0.3228	10	12.7108	10.6658
m01747m	dTDP	0.45988	0.3228	10	12.7108	10.6658
m02444p	malonyl-CoA	0.45584	0.32425	4	13.4639	13.4192
m00789c	3-hydroxy-N6,N6,N6-trimethyl-L-lysine	0.45307	0.32525	2	14.3455	17.1252
m02585n	nicotinate ribonucleotide	0.44972	0.32646	7	12.9374	14.1203
m02034n	GTP	0.44896	0.32673	3	13.7447	14.8313
m03118c	uracil	0.44868	0.32683	5	13.2218	7.7085
m01753c	dTTP	0.44605	0.32778	10	12.6696	9.3204
m00970s	4-aminobutyrate	0.44307	0.32886	6	13.0248	7.6226
m02426s	lysine	0.44285	0.32894	12	12.5337	11.5248
m00322c	12-hydroperoxyeicosatetraenoate-glyceryl-ester	0.44238	0.32911	2	14.2743	13.4228
m00375c	15(R)-HpEPE	0.44238	0.32911	2	14.2743	13.4228
m00375n	15(R)-HpEPE	0.44238	0.32911	2	14.2743	13.4228
m00375p	15(R)-HpEPE	0.44238	0.32911	2	14.2743	13.4228
m00375r	15(R)-HpEPE	0.44238	0.32911	2	14.2743	13.4228
m01217c	9(S)-HPODE	0.44238	0.32911	2	14.2743	13.4228
m01243c	9-hydroxyoctadecadienoate	0.44238	0.32911	2	14.2743	13.4228
m01784p	EPA	0.44238	0.32911	2	14.2743	13.4228
m02791c	prostaglandin G1	0.44238	0.32911	2	14.2743	13.4228
m02791r	prostaglandin G1	0.44238	0.32911	2	14.2743	13.4228
m02792r	prostaglandin G2	0.44238	0.32911	2	14.2743	13.4228
m02793r	prostaglandin H1	0.44238	0.32911	2	14.2743	13.4228
m01430g	ceramide pool	0.44024	0.32988	3	13.6973	8.3374
m01689s	DHA	0.43637	0.33128	16	12.3672	8.4029
m01252g	acetate	0.43607	0.33139	4	13.3708	8.9034
m02082g	heparan sulfate, precursor 10	0.43607	0.33139	4	13.3708	8.9034
m02629c	O-1-alk-1-enyl-2-acyl-sn-glycero-3-phosphoethanolamine	0.43449	0.33196	41	11.973	11.0087
m02087g	heparan sulfate, precursor 15	0.43061	0.33338	7	12.8695	11.2097
m02171s	inositol	0.42658	0.33484	2	14.169	18.4683
m02896s	serine	0.42554	0.33522	22	12.1783	10.2397
m02527l	N-acetylglucosamine	0.4242	0.33571	7	12.8468	8.1364
m02898c	S-farnesyl-protein	0.4237	0.33589	3	13.6076	11.337
m02074l	heparan sulfate, degradation product 4	0.42221	0.33643	2	14.1399	9.3311
m02843c	ribose	0.42215	0.33646	6	12.9444	11.657
m00028c	(18R)-HEPE	0.42122	0.3368	3	13.5941	9.5642
m00374c	15(R)-HETE	0.42122	0.3368	3	13.5941	9.5642
m00374p	15(R)-HETE	0.42122	0.3368	3	13.5941	9.5642
m00374r	15(R)-HETE	0.42122	0.3368	3	13.5941	9.5642
m01784n	EPA	0.42122	0.3368	3	13.5941	9.5642
m01834c	formyl-5-hydroxykynurenamine	0.42092	0.33691	2	14.1313	17.4257
m01839c	formyl-N-acetyl-5-methoxykynurenamine	0.42092	0.33691	2	14.1313	17.4257
m00769c	3-dehydrosphinganine	0.42001	0.33724	4	13.2951	4.3698
m02167c	IMP	0.41681	0.33841	41	11.9469	10.0341
m02519s	Na+	0.41676	0.33843	112	11.6982	9.9275
m00018p	(13Z)-eicosenoyl-CoA	0.41544	0.33891	9	12.6228	11.6466
m02391p	linoleoyl-CoA	0.41544	0.33891	9	12.6228	11.6466
m01155c	6-[(1S,2R)-1,2-dihydroxy-3-triphosphooxypropyl]-7,8-dihydropterin	0.41502	0.33906	6	12.917	8.0568
m02030c	GT1b	0.41381	0.33951	11	12.501	8.2462
m01965l	glucose	0.41109	0.3405	2	14.0658	5.0324
m01040c	5(S)-HETE	0.40722	0.34192	16	12.2983	9.2825
m02996c	thymidine	0.40546	0.34257	16	12.2941	10.298
m00523c	1D-myo-inositol-1,3,4,6-tetrakisphosphate	0.40534	0.34261	2	14.0275	14.7529
m00528c	1D-myo-inositol-3,4-bisphosphate	0.40277	0.34356	1	15.1049	0
m01519l	chondroitin sulfate A (GalNAc4S-GlcA), degradation product 1	0.39887	0.34499	4	13.1955	5.3758
m01526l	chondroitin sulfate B - dermatan sulfate (IdoA2S-GalNAc4S), degradation product 1	0.39887	0.34499	4	13.1955	5.3758
m02725c	phenylpyruvate	0.39685	0.34574	3	13.4618	10.605
m01646n	deamido-NAD	0.39645	0.34589	8	12.6661	13.0954
m01256m	acetone	0.39555	0.34622	1	15.037	0
m01716m	D-lactate	0.39555	0.34622	1	15.037	0
m00215c	[protein]-omega-N-(ADP-D-ribosyl)-L-arginine	0.39535	0.34629	6	12.8414	9.3785
m02496c	N(omega)-(ADP-D-ribosyl)-L-arginine	0.39535	0.34629	6	12.8414	9.3785
m01802s	FAD	0.39511	0.34638	7	12.7434	9.2156
m01365s	arginine	0.39329	0.34705	11	12.4428	12.0828
m02398c	lipoyl-AMP	0.39162	0.34767	1	15	0
m00257m	10,11-dihydro-LTB4	0.39075	0.34799	8	12.647	10.3363
m00257p	10,11-dihydro-LTB4	0.39075	0.34799	8	12.647	10.3363
m00585p	20-COOH-LTB4	0.39075	0.34799	8	12.647	10.3363
m00953c	4alpha-carboxy-4beta-methyl-5alpha-cholesta-8,24-dien-3beta-ol	0.3843	0.35038	3	13.3937	10.6286
m01754m	dUDP	0.37722	0.35301	8	12.6018	9.5102
m00025p	(15Z)-tetracosenoyl-CoA	0.37635	0.35333	4	13.0894	8.5172
m00110p	(6Z,9Z,12Z,15Z,18Z)-tetracosapentaenoyl-CoA	0.37635	0.35333	4	13.0894	8.5172
m00113p	(6Z,9Z,12Z,15Z,18Z,21Z)-tetracosahexaenoyl-CoA	0.37635	0.35333	4	13.0894	8.5172
m02110p	hexacosanoyl-CoA	0.37635	0.35333	4	13.0894	8.5172
m02112p	hexacosenoyl-CoA	0.37635	0.35333	4	13.0894	8.5172
m02971p	tetracosanoyl-CoA	0.37635	0.35333	4	13.0894	8.5172
m02891c	selenomethionine	0.37018	0.35563	11	12.3773	10.234
m01642c	dATP	0.36657	0.35697	18	12.1418	9.6473
m01930c	gamma-L-glutamyl-L-alanine	0.36295	0.35832	9	12.4582	9.4188
m01003c	4-hydroxyphenylacetate	0.36172	0.35878	4	13.0204	13.6311
m01266c	activated methyl group	0.36172	0.35878	4	13.0204	13.6311
m02477c	methylimidazoleacetic acid	0.36172	0.35878	4	13.0204	13.6311
m02719m	phenylacetaldehyde	0.36172	0.35878	4	13.0204	13.6311
m02720c	phenylacetate	0.36172	0.35878	4	13.0204	13.6311
m02720m	phenylacetate	0.36172	0.35878	4	13.0204	13.6311
m02841c	ribitol	0.36172	0.35878	4	13.0204	13.6311
m00163c	(R)-4-phosphopantothenoyl-cysteine	0.35666	0.36067	6	12.6927	10.0468
m00039p	(2E)-decenoyl-CoA	0.35653	0.36072	5	12.8335	11.835
m00042p	(2E)-dodecenoyl-CoA	0.35653	0.36072	5	12.8335	11.835
m03009p	trans,cis,cis-2,7,10-hexadecatrienoyl-CoA	0.35653	0.36072	5	12.8335	11.835
m01450l	cholesterol	0.35487	0.36134	4	12.9882	10.9528
m00627c	2-acyl-1-(1-alkenyl)-sn-glycero-3-phosphate	0.35318	0.36198	3	13.2248	15.9107
m01812c	fatty acid-LD-SM pool	0.35215	0.36236	21	12.0483	11.0146
m02684s	PC-LD pool	0.35206	0.3624	3	13.2187	12.6657
m02685c	PE-LD pool	0.35128	0.36269	44	11.8349	10.7416
m02184c	isoleucine	0.35077	0.36288	22	12.0287	10.1554
m01619m	creatine	0.35023	0.36308	4	12.9663	7.7701
m01620m	creatine-phosphate	0.35023	0.36308	4	12.9663	7.7701
m01708c	dimethylglycine	0.35023	0.36308	4	12.9663	7.7701
m01953c	geranyl-PP	0.35022	0.36309	2	13.6603	8.8461
m02364c	leukotriene B4	0.34949	0.36336	12	12.2794	9.1946
m02617c	noradrenaline	0.34918	0.36348	13	12.2447	11.351
m03101l	tyrosine	0.34591	0.3647	20	12.0529	10.6486
m02684r	PC-LD pool	0.34356	0.36559	21	12.0306	11.1847
m01686c	dGMP	0.34215	0.36612	6	12.6369	9.1968
m02770s	proline	0.33588	0.36848	21	12.0148	10.8338
m01368c	ascorbate	0.33443	0.36903	2	13.5551	6.2841
m01598m	cob(I)alamin	0.32984	0.37076	2	13.5245	0.088768
m01599m	cob(II)alamin	0.32984	0.37076	2	13.5245	0.088768
m01600m	cobamide-coenzyme	0.32984	0.37076	2	13.5245	0.088768
m03057m	triphosphate	0.32984	0.37076	2	13.5245	0.088768
m01753n	dTTP	0.32665	0.37197	6	12.5774	8.2118
m01693m	dIDP	0.32571	0.37232	1	14.3799	0
m01714m	dITP	0.32571	0.37232	1	14.3799	0
m01754n	dUDP	0.32571	0.37232	1	14.3799	0
m02161n	IDP	0.32571	0.37232	1	14.3799	0
m02193n	ITP	0.32571	0.37232	1	14.3799	0
m02933c	squalene	0.32443	0.37281	2	13.4886	6.7525
m01867r	G00007	0.32418	0.3729	2	13.4869	2.1399
m01106c	5-hydroxykynurenine	0.32303	0.37333	2	13.4792	2.8734
m01307m	alanine	0.32083	0.37417	4	12.8278	12.9477
m01941c	GD1a	0.31973	0.37459	15	12.1189	9.2668
m01655c	dehydroascorbic acid	0.31243	0.37736	5	12.6477	6.0669
m00669c	2-oxo-3-methylvalerate	0.31084	0.37796	1	14.2399	0
m00824c	3-methyl-2-oxobutyrate	0.31084	0.37796	1	14.2399	0
m02529c	N-acetylglucosamine-6-phosphate	0.30977	0.37837	3	12.9891	12.5978
m03052s	triiodothyronine	0.30939	0.37851	5	12.6349	7.0007
m02929s	sphingosine	0.30922	0.37858	1	14.2248	0
m02930s	sphingosine-1-phosphate	0.30922	0.37858	1	14.2248	0
m00337c	13(S)-HPODE	0.3088	0.37874	9	12.2884	9.8919
m02039l	H+	0.30874	0.37876	9	12.2883	11.0331
m02684c	PC-LD pool	0.30629	0.37969	58	11.7103	10.6899
m02159c	hypoxanthine	0.30267	0.38107	15	12.0774	10.7782
m01419s	cAMP	0.30213	0.38128	2	13.34	16.1167
m01433s	cGMP	0.30213	0.38128	2	13.34	16.1167
m01306p	AKG	0.30095	0.38173	2	13.3321	13.5799
m01342c	anthranilate	0.29819	0.38278	2	13.3138	3.1075
m01835c	formylanthranilate	0.29819	0.38278	2	13.3138	3.1075
m00730c	3,4-dihydroxyphenylethyleneglycol	0.29725	0.38314	9	12.2522	9.8603
m01110c	5-hydroxytryptophol	0.29725	0.38314	9	12.2522	9.8603
m02674p	palmitate	0.2962	0.38354	10	12.223	10.6484
m01754c	dUDP	0.2825	0.38878	15	12.0284	8.2836
m00559c	1-pyrroline-5-carboxylate	0.28242	0.38881	5	12.5213	5.488
m02426c	lysine	0.28203	0.38896	21	11.9041	10.5908
m03148p	xanthine	0.2819	0.38901	5	12.5191	6.7249
m01252p	acetate	0.28119	0.38928	1	13.961	0
m02578m	NH3	0.27958	0.3899	8	12.275	10.1737
m02751c	Pi	0.27548	0.39148	341	11.4703	9.8617
m01981c	glyceraldehyde	0.27472	0.39177	17	11.9679	9.4107
m02786c	prostaglandin E2	0.27423	0.39195	18	11.9364	8.4833
m02993s	threonine	0.27282	0.39249	21	11.8851	10.2818
m00821c	3-methoxytyramine	0.26951	0.39377	4	12.586	11.7594
m02407c	L-metanephrine	0.26951	0.39377	4	12.586	11.7594
m02622c	normetanephrine	0.26951	0.39377	4	12.586	11.7594
m02139l	hyaluronan biosynthesis, precursor 1	0.26788	0.3944	4	12.5783	5.0991
m01959l	globoside	0.26776	0.39444	4	12.5777	5.099
m01960l	globotriaosylceramide	0.26776	0.39444	4	12.5777	5.099
m01260s	acetylcholine	0.26612	0.39507	7	12.2851	10.2278
m02026c	GSH	0.26383	0.39595	65	11.6378	9.9474
m02845r	ribose-5-phosphate	0.26004	0.39742	1	13.762	0
m01899r	G10598	0.25778	0.39829	2	13.0445	2.7654
m01587c	citrate	0.25694	0.39861	8	12.1993	10.0123
m01596g	CO2	0.25611	0.39893	1	13.725	0
m01290c	adrenaline	0.25449	0.39956	7	12.2438	13.1412
m02559c	N-carbamoyl-L-aspartate	0.25283	0.4002	4	12.5074	12.0019
m01688c	dGTP	0.25173	0.40062	14	11.9562	9.2541
m00585r	20-COOH-LTB4	0.25129	0.4008	11	12.0402	9.4212
m00586p	20-COOH-LTE4	0.25129	0.4008	11	12.0402	9.4212
m02131m	HMG-CoA	0.25037	0.40115	2	12.9952	5.2537
m01671s	deoxyinosine	0.24851	0.40187	8	12.1711	8.5676
m01230c	9-cis-retinal	0.24434	0.40348	6	12.2611	6.2251
m03135c	valine	0.24097	0.40479	22	11.8091	10.0619
m00200c	[protein]-L-cysteine	0.23779	0.40602	2	12.9114	15.942
m01362s	arachidonate	0.23364	0.40763	16	11.8882	8.8472
m02794r	prostaglandin H2	0.2333	0.40777	6	12.2186	7.7898
m01260c	acetylcholine	0.23322	0.4078	8	12.1199	9.4807
m00089m	(3Z,7Z,10Z)-hexadecatrienoyl-CoA	0.22889	0.40948	4	12.3946	6.2289
m03035m	trans-3-decenoyl-CoA	0.22889	0.40948	4	12.3946	6.2289
m02007m	glyoxalate	0.22845	0.40965	2	12.8492	15.5792
m02683c	paragloboside	0.22596	0.41062	9	12.0287	12.5439
m00989m	4-hydroxy-2-oxoglutarate	0.22569	0.41072	2	12.8308	15.6052
m02354c	L-dopa	0.22431	0.41126	6	12.1841	12.1193
m02142m	hydracrylate	0.22317	0.4117	1	13.4151	0
m02842c	riboflavin	0.22294	0.41179	8	12.0855	13.2931
m01029c	4-oxo-9-cis-retinoate	0.21708	0.41407	51	11.6155	8.7948
m02892c	selenomethionine-se-oxide	0.21704	0.41409	6	12.1562	6.2082
m01972c	glucosylceramide pool	0.21696	0.41412	6	12.1558	8.0582
m02785s	prostaglandin E1	0.21588	0.41454	2	12.7655	16.9292
m01721c	DNA	0.21535	0.41475	8	12.0601	11.0079
m00223c	1-(1-alkenyl)-sn-glycero-3-phosphoethanolamine	0.21018	0.41676	25	11.7233	11.1756
m01597l	CoA	0.20858	0.41739	1	13.2778	0
m01639l	dAMP	0.20858	0.41739	1	13.2778	0
m01644l	dCMP	0.20858	0.41739	1	13.2778	0
m01666l	deoxyadenosine	0.20858	0.41739	1	13.2778	0
m01668l	deoxycytidine	0.20858	0.41739	1	13.2778	0
m01669l	deoxyguanosine	0.20858	0.41739	1	13.2778	0
m01674l	dephospho-CoA	0.20858	0.41739	1	13.2778	0
m01686l	dGMP	0.20858	0.41739	1	13.2778	0
m02819c	pyruvate	0.20784	0.41768	34	11.6702	8.9995
m00949c	4,8-dihydroxyquinoline	0.20552	0.41858	1	13.2491	0
m02547c	N-acetylputrescine	0.20552	0.41858	1	13.2491	0
m02920c	spermidine dialdehyde	0.20552	0.41858	1	13.2491	0
m02920p	spermidine dialdehyde	0.20552	0.41858	1	13.2491	0
m02920s	spermidine dialdehyde	0.20552	0.41858	1	13.2491	0
m02921p	spermidine monoaldehyde 1	0.20552	0.41858	1	13.2491	0
m02921s	spermidine monoaldehyde 1	0.20552	0.41858	1	13.2491	0
m02922p	spermidine monoaldehyde 2	0.20552	0.41858	1	13.2491	0
m02922s	spermidine monoaldehyde 2	0.20552	0.41858	1	13.2491	0
m02924c	spermine dialdehyde	0.20552	0.41858	1	13.2491	0
m02924p	spermine dialdehyde	0.20552	0.41858	1	13.2491	0
m02924s	spermine dialdehyde	0.20552	0.41858	1	13.2491	0
m02925p	spermine monoaldehyde	0.20552	0.41858	1	13.2491	0
m02925s	spermine monoaldehyde	0.20552	0.41858	1	13.2491	0
m02926p	spermine	0.20552	0.41858	1	13.2491	0
m00432r	19-hydroxytestosterone	0.20533	0.41866	5	12.1965	6.0324
m00349c	13-cis-retinal	0.2031	0.41953	3	12.4101	3.8674
m00969c	4-aminobutanal	0.20302	0.41956	2	12.6798	0.8052
m02774c	propanoyl-CoA	0.20284	0.41963	19	11.7533	10.5734
m02039c	H+	0.20239	0.41981	638	11.4043	9.5597
m02329c	lactaldehyde	0.1983	0.4214	16	11.8047	8.8857
m00529c	1D-myo-inositol-3-phosphate	0.19567	0.42243	4	12.2381	7.5134
m02046m	HCO3-	0.19378	0.42317	8	11.9879	12.0265
m02982c	thiamin	0.19142	0.4241	5	12.1378	7.2563
m03106l	UDP	0.18905	0.42502	2	12.5868	1.1661
m03110l	UDP-N-acetyl-D-galactosamine	0.18905	0.42502	2	12.5868	1.1661
m01841c	fructose-1,6-bisphosphate	0.1886	0.4252	8	11.9705	12.8874
m00859c	3-oxo-dihomo-gamma-linolenoyl-CoA	0.18696	0.42585	7	12.0039	10.5379
m01439l	chitobiose	0.18279	0.42748	3	12.2999	6.2078
m01538l	chondroitin sulfate C (GalNAc6S-GlcA), degradation product 5	0.18279	0.42748	3	12.2999	6.2078
m01545l	chondroitin sulfate D (GlcNAc6S-GlcA2S), degradation product 2	0.18279	0.42748	3	12.2999	6.2078
m01549l	chondroitin sulfate D (GlcNAc6S-GlcA2S), degradation product 6	0.18279	0.42748	3	12.2999	6.2078
m01561l	chondroitin sulfate E (GalNAc4,6diS-GlcA), degradation product 7	0.18279	0.42748	3	12.2999	6.2078
m02751p	Pi	0.1825	0.4276	3	12.2983	9.1852
m01276c	acyl-CoA-LD-TG2 pool	0.18075	0.42828	20	11.7058	9.6114
m02525c	N-acetylgalactosamine	0.18026	0.42848	4	12.1654	5.0758
m02183c	isocitrate	0.17984	0.42864	4	12.1635	9.4007
m02555n	NADPH	0.17954	0.42876	5	12.0878	9.1153
m01107c	5-hydroxy-L-tryptophan	0.17503	0.43053	7	11.9615	12.7536
m01052c	5,6-Dihydrouracil	0.17463	0.43068	2	12.4907	10.213
m02807c	pseudouridine-5-phosphate	0.1709	0.43215	1	12.9234	0
m02944m	succinyl-CoA	0.16859	0.43306	15	11.7518	10.9927
m00809c	3-keto-4-methylzymosterol	0.16857	0.43307	4	12.1104	9.8051
m01904c	GA1	0.16647	0.4339	7	11.931	10.3301
m00429m	18-hydroxycorticosterone	0.16628	0.43397	1	12.8799	0
m01309m	aldosterone	0.16628	0.43397	1	12.8799	0
m02658m	ornithine	0.1653	0.43435	3	12.2049	13.1015
m00072p	(2E,4Z,7Z,10Z)-hexadecatetraenoyl-CoA	0.16214	0.4356	4	12.0801	7.4278
m00423p	18-COOH-(16E)-dinor-LTE5-CoA	0.16214	0.4356	4	12.0801	7.4278
m00678p	2-trans-4-cis-decadienoyl-CoA	0.16214	0.4356	4	12.0801	7.4278
m01144m	6(R)-hydroxy-tetradeca-(2E,4E,8Z)-trienoate	0.16214	0.4356	4	12.0801	7.4278
m01147m	6(S)-hydroxy-tetradeca-(2E,4E,8Z)-trienoate	0.16214	0.4356	4	12.0801	7.4278
m01199m	8(R)-hydroxy-hexadeca-(2E,4E,6E,10Z)-tetraenoate	0.16214	0.4356	4	12.0801	7.4278
m01204m	8(S)-hydroxy-hexadeca-(2E,4E,6E,10Z)-tetraenoate	0.16214	0.4356	4	12.0801	7.4278
m00656c	2-lysolecithin pool	0.16107	0.43602	43	11.5612	10.7438
m02527c	N-acetylglucosamine	0.15781	0.4373	2	12.3786	0.36232
m00786c	3-hydroxykynurenamine	0.15325	0.4391	2	12.3483	1.274
m00900m	3-oxopropanoate	0.15222	0.43951	2	12.3414	5.104
m01541g	chondroitin sulfate C (GalNAc6S-GlcA), precursor 3	0.15155	0.43977	8	11.8466	10.1062
m01552g	chondroitin sulfate D (GlcNAc6S-GlcA2S), precursor 4	0.15155	0.43977	8	11.8466	10.1062
m01674m	dephospho-CoA	0.14903	0.44077	1	12.7175	0
m00818c	3-methoxy-4-hydroxyphenylacetaldehyde	0.14868	0.4409	6	11.8934	10.7738
m00820c	3-methoxy-4-hydroxyphenylglycolaldehyde	0.14868	0.4409	6	11.8934	10.7738
m02476c	methylimidazole-acetaldehyde	0.14868	0.4409	6	11.8934	10.7738
m02914m	sn-glycerol-3-phosphate	0.14464	0.4425	11	11.7379	8.1469
m02039n	H+	0.14198	0.44355	6	11.8677	8.1708
m00815c	3-mercaptolactate	0.14187	0.44359	3	12.0777	10.9515
m01420r	carbamoyl-phosphate	0.14101	0.44393	3	12.0731	12.55
m02578r	NH3	0.14101	0.44393	3	12.0731	12.55
m02015c	GM3	0.13918	0.44466	12	11.7064	8.6853
m02453s	mannose	0.13759	0.44528	3	12.0545	7.2643
m02040g	H2O	0.13624	0.44582	39	11.5378	8.9184
m03089c	tryptophan	0.13242	0.44733	26	11.5602	10.5854
m01364p	arachidonyl-CoA	0.12999	0.44829	17	11.6367	10.6801
m01986s	glycine	0.12972	0.4484	29	11.5652	10.1354
m01653l	de-Fuc, GlcNAc removed PA6 (wo peptide linkage)	0.12896	0.44869	8	11.771	9.6586
m01588m	citrulline	0.12739	0.44932	4	11.9163	10.7129
m02630m	O2	0.12714	0.44941	57	11.4958	9.0057
m02348p	L-carnitine	0.1248	0.45034	8	11.7571	9.7938
m00166m	(R)-methylmalonyl-CoA	0.12314	0.451	3	11.976	9.4295
m01948m	GDP	0.12288	0.4511	24	11.5562	10.6915
m01451c	cholesterol-ester pool	0.1226	0.45121	13	11.6515	11.6525
m02716c	PGH3	0.12155	0.45163	4	11.8888	9.3694
m02716n	PGH3	0.12155	0.45163	4	11.8888	9.3694
m02793c	prostaglandin H1	0.12155	0.45163	4	11.8888	9.3694
m02834c	retinol	0.11674	0.45353	45	11.4983	9.9916
m01744c	D-serine	0.10955	0.45638	2	12.0572	16.1368
m01744s	D-serine	0.10955	0.45638	2	12.0572	16.1368
m02980c	THF	0.10361	0.45874	15	11.5939	9.2059
m00029c	(18R)-hydroxy-(5Z,8Z,11Z,14Z,16E)-eicosapentaenoic acid	0.097613	0.46112	1	12.2338	0
m00373c	15(R)-HEPE	0.097613	0.46112	1	12.2338	0
m00373n	15(R)-HEPE	0.097613	0.46112	1	12.2338	0
m00373p	15(R)-HEPE	0.097613	0.46112	1	12.2338	0
m00373r	15(R)-HEPE	0.097613	0.46112	1	12.2338	0
m01038n	5(S),6(S)-epoxy-15(R)-HEPE	0.097613	0.46112	1	12.2338	0
m01041c	5(S)-HpEPE	0.097613	0.46112	1	12.2338	0
m01041n	5(S)-HpEPE	0.097613	0.46112	1	12.2338	0
m01050c	5,15-DiHETE	0.097613	0.46112	1	12.2338	0
m01056c	5,6-epoxy,(18R)-HEPE	0.097613	0.46112	1	12.2338	0
m02041n	H2O2	0.097613	0.46112	1	12.2338	0
m00726c	3,4-dihydroxymandelaldehyde	0.096049	0.46174	13	11.582	8.9405
m01747n	dTDP	0.094916	0.46219	7	11.6768	7.8659
m02724c	phenylalanine	0.089562	0.46432	31	11.4901	10.827
m00236r	1,2-diacylglycerol-LD-PE pool	0.089358	0.4644	4	11.7371	8.8998
m02685r	PE-LD pool	0.089358	0.4644	4	11.7371	8.8998
m02774p	propanoyl-CoA	0.088943	0.46456	14	11.5467	11.3774
m00661c	2-methyl-3-oxopropanoate	0.088891	0.46458	6	11.6636	9.4228
m02479c	methylmalonate	0.088891	0.46458	6	11.6636	9.4228
m01279s	adenine	0.081824	0.46739	2	11.8724	7.1536
m01733r	dolichyl-phosphate	0.07918	0.46844	12	11.543	7.3939
m01036c	5-(D-galactosyloxy)-L-lysine-procollagen	0.078488	0.46872	3	11.7337	9.3145
m01948g	GDP	0.078393	0.46876	4	11.6855	7.0112
m02028c	GT1a	0.078384	0.46876	2	11.8495	6.8098
m02395c	lipoxin A4	0.074871	0.47016	3	11.714	10.9391
m00198l	[protein]-L-asparagine	0.072816	0.47098	1	12.0005	0
m02510l	n2m2nmasn	0.072816	0.47098	1	12.0005	0
m02597g	nm2masn	0.072029	0.47129	3	11.6986	4.2368
m03101c	tyrosine	0.07051	0.47189	29	11.4616	10.459
m02095g	heparan sulfate, precursor 9	0.068677	0.47262	8	11.5692	6.5486
m02471c	methionine	0.06853	0.47268	36	11.4392	10.1695
m00211r	[protein]-N6,N6,N6-trimethyl-L-lysine	0.06725	0.47319	3	11.6727	7.7234
m02517r	N6,N6,N6-trimethyl-L-lysine	0.06725	0.47319	3	11.6727	7.7234
m02698r	peptide sans lysine	0.06725	0.47319	3	11.6727	7.7234
m01652l	de-Fuc form of PA6	0.065715	0.4738	3	11.6643	2.2211
m02237l	keratan sulfate I, degradation product 1	0.065715	0.4738	3	11.6643	2.2211
m01369c	asparagine	0.063096	0.47485	27	11.4426	9.6797
m01910s	galactose	0.06231	0.47516	8	11.5479	7.8072
m02055l	heparan sulfate, degradation product 1	0.06194	0.47531	2	11.74	6.9687
m02058l	heparan sulfate, degradation product 12	0.06194	0.47531	2	11.74	6.9687
m02076l	heparan sulfate, degradation product 6	0.06194	0.47531	2	11.74	6.9687
m02586c	nicotinate	0.061548	0.47546	1	11.8945	0
m01959c	globoside	0.061311	0.47556	6	11.5576	4.4847
m02582c	nicotinamide ribonucleoside	0.059062	0.47645	9	11.5053	11.9068
m02042c	H2S	0.056665	0.47741	2	11.7049	10.6169
m02349c	L-cystathionine	0.056665	0.47741	2	11.7049	10.6169
m02888c	selenocystathionine	0.056665	0.47741	2	11.7049	10.6169
m03112g	UDP-xylose	0.055633	0.47782	2	11.698	2.8667
m01982m	glycerate	0.05516	0.47801	6	11.534	9.1692
m01709c	dIMP	0.054517	0.47826	7	11.5333	7.9891
m02929c	sphingosine	0.053375	0.47872	14	11.4572	7.4998
m02678p	palmitoyl-CoA	0.050562	0.47984	20	11.4322	11.0906
m03000l	Tn-antigen	0.047483	0.48106	1	11.7622	0
m01911c	galactose-1-phosphate	0.043786	0.48254	4	11.5224	11.4938
m02759c	PPi	0.039304	0.48432	196	11.3572	9.14
m02439m	malate	0.038134	0.48479	6	11.4686	9.2795
m01285l	ADP	0.037634	0.48499	18	11.4102	10.5657
m01350l	apoA1	0.037634	0.48499	18	11.4102	10.5657
m01358l	apocytochrome-C	0.037634	0.48499	18	11.4102	10.5657
m01371l	ATP	0.037634	0.48499	18	11.4102	10.5657
m02757l	PPARA	0.037634	0.48499	18	11.4102	10.5657
m02935l	STAR	0.037634	0.48499	18	11.4102	10.5657
m02741c	phosphopantetheine	0.034413	0.48627	8	11.4546	9.2542
m02914c	sn-glycerol-3-phosphate	0.028836	0.4885	13	11.406	8.2219
m02012l	GM2A	0.028067	0.4888	22	11.3833	9.7293
m01450m	cholesterol	0.027409	0.48907	4	11.4453	7.0743
m03114r	UMP	0.026301	0.48951	12	11.3989	11.7768
m01159l	6-deoxy-L-galactose	0.02535	0.48989	2	11.4963	3.1141
m01159s	6-deoxy-L-galactose	0.02535	0.48989	2	11.4963	3.1141
m01652s	de-Fuc form of PA6	0.02535	0.48989	2	11.4963	3.1141
m02237s	keratan sulfate I, degradation product 1	0.02535	0.48989	2	11.4963	3.1141
m02278l	keratan sulfate I	0.02535	0.48989	2	11.4963	3.1141
m02278s	keratan sulfate I	0.02535	0.48989	2	11.4963	3.1141
m02672l	PA6	0.02535	0.48989	2	11.4963	3.1141
m02672s	PA6	0.02535	0.48989	2	11.4963	3.1141
m00569c	2,3-bisphospho-D-glycerate	0.024936	0.49005	3	11.443	4.1429
m03075c	tRNA(met)	0.022432	0.49105	4	11.4218	17.5049
m01058c	5,6-epoxytetraene	0.015008	0.49401	4	11.3868	8.4255
m01058n	5,6-epoxytetraene	0.015008	0.49401	4	11.3868	8.4255
m00231c	1,2-dehydrosalsolinol	0.014026	0.4944	1	11.4474	0
m02883c	sedoheptulose-1,7-bisphosphate	0.013775	0.4945	5	11.3894	15.4365
m02320c	L-1-pyrroline-3-hydroxy-5-carboxylate	0.010381	0.49586	3	11.364	5.2916
m02043c	H2S2O3	0.010318	0.49588	2	11.3961	0.37836
m02145m	hydrogen-cyanide	0.010318	0.49588	2	11.3961	0.37836
m02986m	thiocyanate	0.010318	0.49588	2	11.3961	0.37836
m01366c	argininosuccinate	0.0095705	0.49618	3	11.3596	14.8063
m01680m	dGDP	0.0088907	0.49645	11	11.3531	8.006
m00237c	1,2-diacylglycerol-LD-PI pool	0.0018615	0.49926	40	11.3297	9.1662
m02351c	L-cysteinyl-tRNA(cys)	0.0015466	0.49938	3	11.316	2.8918
m03067c	tRNA(cys)	0.0015466	0.49938	3	11.316	2.8918
m00560c	1-radyl-2-acyl-sn-glycero-3-phosphocholine	-0.00018429	0.50007	38	11.3275	10.9386
m01143c	6-(alpha-D-glucosaminyl)-1-phosphatidyl-1D-myo-inositol	-0.0007136	0.50028	1	11.3087	0
m03107c	UDP-galactose	-0.0030594	0.50122	65	11.3257	10.0051
m01364c	arachidonyl-CoA	-0.0041501	0.50166	34	11.3285	10.0102
m02391c	linoleoyl-CoA	-0.0041501	0.50166	34	11.3285	10.0102
m01590l	CMP	-0.0044286	0.50177	2	11.2979	7.3569
m02040n	H2O	-0.0064811	0.50259	19	11.3	8.6303
m00596p	20-hydroxy-LTE4	-0.0069288	0.50276	7	11.315	7.9345
m02759n	PPi	-0.0076109	0.50304	9	11.2963	12.9206
m02914p	sn-glycerol-3-phosphate	-0.0077436	0.50309	2	11.2758	10.167
m01870g	G00022	-0.008496	0.50339	1	11.2355	0
m01370s	aspartate	-0.009845	0.50393	5	11.2899	13.5386
m01641c	D-aspartate	-0.009845	0.50393	5	11.2899	13.5386
m01641s	D-aspartate	-0.009845	0.50393	5	11.2899	13.5386
m02013l	GM2A-GM2	-0.011403	0.50455	4	11.2624	5.4769
m02583c	nicotinamide	-0.020427	0.50815	9	11.2561	8.3004
m01253m	acetoacetate	-0.021294	0.50849	8	11.2682	11.4392
m00110c	(6Z,9Z,12Z,15Z,18Z)-tetracosapentaenoyl-CoA	-0.024481	0.50977	21	11.2736	9.2198
m01998c	glycolate	-0.02488	0.50992	8	11.2562	9.9924
m01533g	chondroitin sulfate C (GalNAc6S-GlcA) proteoglycan	-0.025025	0.50998	3	11.1718	12.3355
m01567g	chondroitin sulfate E (GalNAc4,6diS-GlcA), precursor 5b	-0.025025	0.50998	3	11.1718	12.3355
m02510g	n2m2nmasn	-0.026881	0.51072	1	11.0625	0
m01758s	D-xylose	-0.028092	0.51121	1	11.0511	0
m02170c	inosine	-0.029141	0.51162	15	11.2715	10.5881
m01307l	alanine	-0.031443	0.51254	19	11.2459	10.2929
m01365l	arginine	-0.031443	0.51254	19	11.2459	10.2929
m01369l	asparagine	-0.031443	0.51254	19	11.2459	10.2929
m01370l	aspartate	-0.031443	0.51254	19	11.2459	10.2929
m01628l	cysteine	-0.031443	0.51254	19	11.2459	10.2929
m01974l	glutamate	-0.031443	0.51254	19	11.2459	10.2929
m01975l	glutamine	-0.031443	0.51254	19	11.2459	10.2929
m01986l	glycine	-0.031443	0.51254	19	11.2459	10.2929
m02125l	histidine	-0.031443	0.51254	19	11.2459	10.2929
m02184l	isoleucine	-0.031443	0.51254	19	11.2459	10.2929
m02360l	leucine	-0.031443	0.51254	19	11.2459	10.2929
m02426l	lysine	-0.031443	0.51254	19	11.2459	10.2929
m02471l	methionine	-0.031443	0.51254	19	11.2459	10.2929
m02724l	phenylalanine	-0.031443	0.51254	19	11.2459	10.2929
m02770l	proline	-0.031443	0.51254	19	11.2459	10.2929
m02896l	serine	-0.031443	0.51254	19	11.2459	10.2929
m02993l	threonine	-0.031443	0.51254	19	11.2459	10.2929
m03089l	tryptophan	-0.031443	0.51254	19	11.2459	10.2929
m03135l	valine	-0.031443	0.51254	19	11.2459	10.2929
m00349r	13-cis-retinal	-0.031857	0.51271	2	11.1152	4.4556
m01513s	choline	-0.033775	0.51347	11	11.2322	7.7527
m03107g	UDP-galactose	-0.034816	0.51389	61	11.2856	10.2002
m01739c	dopaminochrome	-0.034977	0.51395	22	11.2572	10.3332
m01016c	4-methylthio-2-oxobutanoic acid	-0.035275	0.51407	3	11.1161	9.1466
m01922c	gamma-butyrobetaine	-0.037553	0.51498	2	11.0772	1.4611
m01008c	4-hydroxyvitamin A1	-0.040879	0.5163	1	10.9308	0
m01008r	4-hydroxyvitamin A1	-0.040879	0.5163	1	10.9308	0
m01026c	4-oxo-13-cis-retinoate	-0.040879	0.5163	1	10.9308	0
m01026r	4-oxo-13-cis-retinoate	-0.040879	0.5163	1	10.9308	0
m01031c	4-oxo-all-trans-retinoate	-0.040879	0.5163	1	10.9308	0
m01031r	4-oxo-all-trans-retinoate	-0.040879	0.5163	1	10.9308	0
m01060c	5,8-epoxy-13-cis-retinoate	-0.040879	0.5163	1	10.9308	0
m01013c	4-methyl-2-oxopentanoate	-0.041239	0.51645	33	11.2678	9.4488
m01335c	anandamide	-0.041807	0.51667	1	10.9221	0
m02610c	noladin-ether	-0.041807	0.51667	1	10.9221	0
m02481c	methylthioribose-1p	-0.042198	0.51683	2	11.0463	8.9208
m01102c	5-hydroxyindoleacetaldehyde	-0.045798	0.51826	15	11.231	7.7258
m00995m	4-hydroxybenzoate	-0.046996	0.51874	1	10.8733	0
m01316m	all-trans-decaprenyl-diphosphate	-0.046996	0.51874	1	10.8733	0
m01637c	dADP	-0.048236	0.51924	18	11.2192	9.5782
m00072m	(2E,4Z,7Z,10Z)-hexadecatetraenoyl-CoA	-0.056628	0.52258	5	11.0927	6.4056
m00678m	2-trans-4-cis-decadienoyl-CoA	-0.056628	0.52258	5	11.0927	6.4056
m01334n	AMP	-0.058289	0.52324	1	10.767	0
m02581n	nicotinamide D-ribonucleotide	-0.058289	0.52324	1	10.767	0
m00672c	2-oxoglutaramate	-0.059614	0.52377	2	10.9303	5.369
m00672m	2-oxoglutaramate	-0.059614	0.52377	2	10.9303	5.369
m01973c	glucuronate	-0.059998	0.52392	4	11.0334	12.2303
m02408c	L-methionyl-tRNA(met)	-0.061928	0.52469	5	11.0704	15.18
m02882c	se-adenosylselenomethionine	-0.066071	0.52634	2	10.8873	5.8163
m02453c	mannose	-0.067083	0.52674	7	11.1013	9.2622
m00970c	4-aminobutyrate	-0.076532	0.5305	10	11.1122	6.4934
m02652p	omega-COOH-tetranor-LTE3-CoA	-0.07825	0.53119	4	10.9474	5.438
m02238l	keratan sulfate I, degradation product 10	-0.082377	0.53283	4	10.928	5.7636
m02241l	keratan sulfate I, degradation product 13	-0.082377	0.53283	4	10.928	5.7636
m02244l	keratan sulfate I, degradation product 16	-0.082377	0.53283	4	10.928	5.7636
m02247l	keratan sulfate I, degradation product 19	-0.082377	0.53283	4	10.928	5.7636
m02251l	keratan sulfate I, degradation product 22	-0.082377	0.53283	4	10.928	5.7636
m02254l	keratan sulfate I, degradation product 25	-0.082377	0.53283	4	10.928	5.7636
m02257l	keratan sulfate I, degradation product 28	-0.082377	0.53283	4	10.928	5.7636
m02261l	keratan sulfate I, degradation product 31	-0.082377	0.53283	4	10.928	5.7636
[truncated: 8,638 more rows]

## Sheet: c2_vs_c4
REPORTER METABOLITES USING TEST TYPE	all
ID	NAME	Z-SCORE	P-VALUE	NUMBER OF NEIGHBOURS	AVERAGE Z-SCORE	STD Z-SCORE
m00485c	1-acylglycerol-3P-LD-PC pool	4.3322	7.3802e-06	16	20.894	13.7454
m00486c	1-acylglycerol-3P-LD-PE pool	4.3322	7.3802e-06	16	20.894	13.7454
m00487c	1-acylglycerol-3P-LD-PI pool	4.3322	7.3802e-06	16	20.894	13.7454
m00488c	1-acylglycerol-3P-LD-PS pool	4.3322	7.3802e-06	16	20.894	13.7454
m00489c	1-acylglycerol-3P-LD-SM pool	4.3322	7.3802e-06	16	20.894	13.7454
m01273c	acyl-CoA-LD-PI pool	4.143	1.7141e-05	15	20.7271	14.2111
m01274c	acyl-CoA-LD-PS pool	4.143	1.7141e-05	15	20.7271	14.2111
m01271c	acyl-CoA-LD-PC pool	4.1001	2.0647e-05	19	19.5888	13.7882
m01272c	acyl-CoA-LD-PE pool	4.1001	2.0647e-05	19	19.5888	13.7882
m02727m	phosphatidate-CL pool	4.0973	2.0904e-05	17	20.0818	13.4984
m00490c	1-acylglycerol-3P-LD-TG1 pool	4.021	2.8982e-05	17	19.9095	13.9141
m01276c	acyl-CoA-LD-TG2 pool	4.0037	3.1175e-05	20	19.1812	13.5437
m02996l	thymidine	3.5852	0.00016843	2	34.3347	0.72145
m03123l	uridine	3.5852	0.00016843	2	34.3347	0.72145
m00475m	1-acylglycerol-3P-CL pool	3.333	0.00042964	19	17.951	13.9728
m01270m	acyl-CoA-CL pool	3.333	0.00042964	19	17.951	13.9728
m01275c	acyl-CoA-LD-SM pool	3.2528	0.00057145	21	17.4493	14.282
m02783c	prostaglandin D2	3.2144	0.00065348	5	24.1309	9.0659
m01897r	G10596	3.1354	0.0008581	2	31.3857	0.056569
m01898r	G10597	3.1354	0.0008581	2	31.3857	0.056569
m01718c	D-myo-inositol-1,4,5-trisphosphate	2.9988	0.0013552	22	16.7622	10.0175
m01733r	dolichyl-phosphate	2.9655	0.001511	12	18.7866	9.0966
m00767m	3-decaprenyl-4-hydroxybenzoate	2.9542	0.0015673	2	30.1978	0.85371
m02543l	N-acetylneuraminate	2.9284	0.0017037	10	19.4063	9.2331
m01734r	dolichyl-phosphate-D-mannose	2.8798	0.0019897	7	20.9372	10.872
m01517s	chondroitin sulfate A (GalNAc4S-GlcA) proteoglycan	2.8605	0.002115	1	37.4208	0
m02037s	guanine	2.8605	0.002115	1	37.4208	0
m02159s	hypoxanthine	2.8605	0.002115	1	37.4208	0
m02997s	thymine	2.8605	0.002115	1	37.4208	0
m03118s	uracil	2.8605	0.002115	1	37.4208	0
m02789c	prostaglandin F2alpha	2.7983	0.0025689	6	21.422	10.7492
m00206c	[protein]-L-tyrosine	2.7017	0.0034497	190	12.656	9.7581
m01866c	G00006	2.6537	0.003981	1	35.499	0
m01895c	G10526	2.6537	0.003981	1	35.499	0
m02733c	phosphatidate-LD-TAG pool	2.6301	0.0042677	34	15.0133	12.6658
m00218c	[protein]-tyrosine-phosphate	2.5989	0.0046756	188	12.5882	9.7545
m00721c	3,3-diiodo-L-thyronine-4-O-sulfate	2.5706	0.0050759	24	15.7083	11.9944
m00308c	12(S)-HHT	2.5672	0.0051263	1	34.6953	0
m02441c	malonic-dialdehyde	2.5672	0.0051263	1	34.6953	0
m02994r	thromboxane A2	2.5672	0.0051263	1	34.6953	0
m01336r	androstenediol	2.5602	0.0052309	1	34.6302	0
m00526c	1D-myo-inositol-1,4-bisphosphate	2.5445	0.0054715	19	16.2677	10.8
m01338r	androsterone	2.5376	0.0055804	17	16.5615	10.362
m02756c	porphobilinogen	2.5316	0.0056779	2	27.4265	10.4865
m02851c	S-(11-hydroxy-9-deoxy-delta12-PGD2)-glutathione	2.5085	0.0060625	1	34.1498	0
m02852c	S-(11-OH-9-deoxy-delta9,12-PGD2)-glutathione	2.5085	0.0060625	1	34.1498	0
m01064r	5alpha-androstane-3,17-dione	2.4937	0.0063202	5	21.1458	13.1392
m01752l	dTMP	2.4735	0.00669	1	33.8246	0
m03114l	UMP	2.4735	0.00669	1	33.8246	0
m01288c	ADP-ribose	2.4367	0.0074119	3	23.8696	16.7285
m00737c	3,5-diiodo-L-thyronine-4-O-sulfate	2.4333	0.007481	3	23.8516	15.314
m00829c	3-monoiodo-L-thyronine-4-O-sulfate	2.4333	0.007481	3	23.8516	15.314
m01972l	glucosylceramide pool	2.4314	0.007521	2	26.7696	8.5115
m01896r	G10595	2.3949	0.008312	2	26.5306	6.9227
m02202g	keratan sulfate I biosynthesis, precursor 10	2.3865	0.0085051	10	17.8186	10.9389
m02205g	keratan sulfate I biosynthesis, precursor 13	2.3865	0.0085051	10	17.8186	10.9389
m02208g	keratan sulfate I biosynthesis, precursor 16	2.3865	0.0085051	10	17.8186	10.9389
m02211g	keratan sulfate I biosynthesis, precursor 19	2.3865	0.0085051	10	17.8186	10.9389
m02215g	keratan sulfate I biosynthesis, precursor 22	2.3865	0.0085051	10	17.8186	10.9389
m02218g	keratan sulfate I biosynthesis, precursor 25	2.3865	0.0085051	10	17.8186	10.9389
m02221g	keratan sulfate I biosynthesis, precursor 28	2.3865	0.0085051	10	17.8186	10.9389
m02225g	keratan sulfate I biosynthesis, precursor 31	2.3865	0.0085051	10	17.8186	10.9389
m02228g	keratan sulfate I biosynthesis, precursor 34	2.3865	0.0085051	10	17.8186	10.9389
m02231g	keratan sulfate I biosynthesis, precursor 4	2.3865	0.0085051	10	17.8186	10.9389
m02234g	keratan sulfate I biosynthesis, precursor 7	2.3865	0.0085051	10	17.8186	10.9389
m02294g	keratan sulfate II (core 4-linked), biosynthesis, precursor 5	2.3865	0.0085051	10	17.8186	10.9389
m02297g	keratan sulfate II (core 4-linked), biosynthesis, precursor 8	2.3865	0.0085051	10	17.8186	10.9389
m02309g	keratan sulfate II biosynthesis, precursor 5	2.3865	0.0085051	10	17.8186	10.9389
m02312g	keratan sulfate II biosynthesis, precursor 8	2.3865	0.0085051	10	17.8186	10.9389
m01072c	5alpha-pregnane-3,20-dione	2.3707	0.0088761	6	19.8046	11.5066
m02008c	GM1	2.3638	0.0090433	14	16.6873	8.8701
m00810s	3-keto-beta-D-galactose	2.362	0.0090892	1	32.7881	0
m00812s	3-ketolactose	2.362	0.0090892	1	32.7881	0
m02008l	GM1	2.362	0.0090892	1	32.7881	0
m02328s	LacCer pool	2.362	0.0090892	1	32.7881	0
m02259l	keratan sulfate I, degradation product 3	2.3587	0.0091702	5	20.5863	11.1366
m01388c	beta-D-glucose	2.3484	0.0094278	7	19.0703	10.6788
m02064l	heparan sulfate, degradation product 18	2.3449	0.0095164	1	32.6295	0
m01279s	adenine	2.3428	0.0095696	2	26.189	15.8842
m02203g	keratan sulfate I biosynthesis, precursor 11	2.3159	0.010283	8	18.4291	8.5895
m02206g	keratan sulfate I biosynthesis, precursor 14	2.3159	0.010283	8	18.4291	8.5895
m02209g	keratan sulfate I biosynthesis, precursor 17	2.3159	0.010283	8	18.4291	8.5895
m02213g	keratan sulfate I biosynthesis, precursor 20	2.3159	0.010283	8	18.4291	8.5895
m02216g	keratan sulfate I biosynthesis, precursor 23	2.3159	0.010283	8	18.4291	8.5895
m02219g	keratan sulfate I biosynthesis, precursor 26	2.3159	0.010283	8	18.4291	8.5895
m02222g	keratan sulfate I biosynthesis, precursor 29	2.3159	0.010283	8	18.4291	8.5895
m02226g	keratan sulfate I biosynthesis, precursor 32	2.3159	0.010283	8	18.4291	8.5895
m02229g	keratan sulfate I biosynthesis, precursor 35	2.3159	0.010283	8	18.4291	8.5895
m02232g	keratan sulfate I biosynthesis, precursor 5	2.3159	0.010283	8	18.4291	8.5895
m02235g	keratan sulfate I biosynthesis, precursor 8	2.3159	0.010283	8	18.4291	8.5895
m02295g	keratan sulfate II (core 4-linked), biosynthesis, precursor 6	2.3159	0.010283	8	18.4291	8.5895
m02298g	keratan sulfate II (core 4-linked), biosynthesis, precursor 9	2.3159	0.010283	8	18.4291	8.5895
m02310g	keratan sulfate II biosynthesis, precursor 6	2.3159	0.010283	8	18.4291	8.5895
m02313g	keratan sulfate II biosynthesis, precursor 9	2.3159	0.010283	8	18.4291	8.5895
m01161c	6-hydroxymelatonin	2.302	0.010669	27	14.9251	11.4435
m00198l	[protein]-L-asparagine	2.282	0.011245	1	32.045	0
m02510l	n2m2nmasn	2.282	0.011245	1	32.045	0
m02949c	sulfite	2.2789	0.011337	26	14.9905	10.8416
m00666m	2-methylglutaconic acid	2.2785	0.011349	2	25.7672	2.2981
m00667m	2-methylglutaconyl-CoA	2.2785	0.011349	2	25.7672	2.2981
m01611l	core 6	2.263	0.011819	4	21.31	12.723
m02270l	keratan sulfate I, degradation product 4	2.263	0.011819	4	21.31	12.723
m02273l	keratan sulfate I, degradation product 5	2.263	0.011819	4	21.31	12.723
m02279l	keratan sulfate II (core 2-linked), degradation product 1	2.263	0.011819	4	21.31	12.723
m02280l	keratan sulfate II (core 2-linked), degradation product 2	2.263	0.011819	4	21.31	12.723
m02288l	keratan sulfate II (core 2-linked)	2.263	0.011819	4	21.31	12.723
m02299l	keratan sulfate II (core 4-linked), degradation product 1	2.263	0.011819	4	21.31	12.723
m02300l	keratan sulfate II (core 4-linked), degradation product 2	2.263	0.011819	4	21.31	12.723
m02303l	keratan sulfate II (core 4-linked)	2.263	0.011819	4	21.31	12.723
m02578p	NH3	2.2559	0.012038	2	25.6192	6.9291
m01863c	fumarylacetoacetate	2.2491	0.012253	2	25.5746	2.076
m02324l	l2n2m2mn	2.2422	0.012473	8	18.1878	10.056
m00240g	1,2-diacylglycerol-LD-TAG pool	2.2335	0.012757	2	25.4724	1.6549
m02684g	PC-LD pool	2.2335	0.012757	2	25.4724	1.6549
m02908g	SM pool	2.2335	0.012757	2	25.4724	1.6549
m03111c	UDP-N-acetylglucosamine	2.2266	0.012986	21	15.3663	11.9775
m02095g	heparan sulfate, precursor 9	2.1818	0.01456	8	17.9899	11.3289
m03111r	UDP-N-acetylglucosamine	2.1808	0.0146	9	17.5781	13.3546
m02747p	phytanoyl-CoA	2.1659	0.015159	1	30.9663	0
m02943p	succinate	2.1659	0.015159	1	30.9663	0
m01389c	beta-D-glucose-6-phosphate	2.1623	0.015296	6	19.0162	11.697
m01732c	dolichyl-diphosphate	2.1551	0.015575	1	30.8662	0
m00995m	4-hydroxybenzoate	2.1482	0.01585	1	30.8015	0
m01316m	all-trans-decaprenyl-diphosphate	2.1482	0.01585	1	30.8015	0
m01972s	glucosylceramide pool	2.1465	0.015916	2	24.9019	11.1528
m01651l	de-Fuc form of PA6 (wo peptide linkage)	2.1414	0.016121	2	24.8683	10.1494
m02248l	keratan sulfate I, degradation product 2	2.1414	0.016121	2	24.8683	10.1494
m02509l	n2m2nm	2.1414	0.016121	2	24.8683	10.1494
m03118c	uracil	2.1309	0.016548	5	19.6429	11.318
m00949c	4,8-dihydroxyquinoline	2.1178	0.017097	1	30.5189	0
m02547c	N-acetylputrescine	2.1178	0.017097	1	30.5189	0
m02920c	spermidine dialdehyde	2.1178	0.017097	1	30.5189	0
m02920p	spermidine dialdehyde	2.1178	0.017097	1	30.5189	0
m02920s	spermidine dialdehyde	2.1178	0.017097	1	30.5189	0
m02921p	spermidine monoaldehyde 1	2.1178	0.017097	1	30.5189	0
m02921s	spermidine monoaldehyde 1	2.1178	0.017097	1	30.5189	0
m02922p	spermidine monoaldehyde 2	2.1178	0.017097	1	30.5189	0
m02922s	spermidine monoaldehyde 2	2.1178	0.017097	1	30.5189	0
m02924c	spermine dialdehyde	2.1178	0.017097	1	30.5189	0
m02924p	spermine dialdehyde	2.1178	0.017097	1	30.5189	0
m02924s	spermine dialdehyde	2.1178	0.017097	1	30.5189	0
m02925p	spermine monoaldehyde	2.1178	0.017097	1	30.5189	0
m02925s	spermine monoaldehyde	2.1178	0.017097	1	30.5189	0
m02926p	spermine	2.1178	0.017097	1	30.5189	0
m02362c	leukotriene A4	2.1115	0.017365	6	18.8239	10.1233
m00646c	2-hydroxy-3-oxopropanoate	2.1087	0.017486	3	22.1134	6.3124
m01961c	glucono-1,5-lactone-6-phosphate	2.0999	0.017868	3	22.0664	6.2032
m01961r	glucono-1,5-lactone-6-phosphate	2.0999	0.017868	3	22.0664	6.2032
m02173c	inositol-1-phosphate	2.0895	0.01833	19	15.2963	11.3301
m01162c	6-hydroxymelatonin-sulfate	2.0873	0.018431	23	14.8856	11.5508
m02469c	methaneselenol	2.0733	0.019072	2	24.4219	3.644
m02889c	selenocysteine	2.0733	0.019072	2	24.4219	3.644
m00969c	4-aminobutanal	2.0654	0.019443	2	24.3701	8.6957
m01943c	GD1b	2.0547	0.019952	12	16.343	7.5008
m01430g	ceramide pool	2.0531	0.020032	3	21.8157	6.4408
m02147c	hydroxide	2.0488	0.020241	4	20.3194	9.5446
m01130c	5-phosphoribosyl-4-carboxy-5-aminoimidazole	2.043	0.020525	2	24.2233	3.8417
m00591s	20-hydroxy-arachidonate	2.0378	0.020784	1	29.776	0
m02362s	leukotriene A4	2.0378	0.020784	1	29.776	0
m02364s	leukotriene B4	2.0378	0.020784	1	29.776	0
m02776s	prostaglandin A1	2.0378	0.020784	1	29.776	0
m02777s	prostaglandin A2	2.0378	0.020784	1	29.776	0
m02778c	prostaglandin B1	2.0378	0.020784	1	29.776	0
m02778s	prostaglandin B1	2.0378	0.020784	1	29.776	0
m02779c	prostaglandin B2	2.0378	0.020784	1	29.776	0
m02779s	prostaglandin B2	2.0378	0.020784	1	29.776	0
m02780c	prostaglandin C1	2.0378	0.020784	1	29.776	0
m02780s	prostaglandin C1	2.0378	0.020784	1	29.776	0
m02781c	prostaglandin C2	2.0378	0.020784	1	29.776	0
m02781s	prostaglandin C2	2.0378	0.020784	1	29.776	0
m02782c	prostaglandin D1	2.0378	0.020784	1	29.776	0
m02782s	prostaglandin D1	2.0378	0.020784	1	29.776	0
m02783s	prostaglandin D2	2.0378	0.020784	1	29.776	0
m02787s	prostaglandin E3	2.0378	0.020784	1	29.776	0
m02790c	prostaglandin F2beta	2.0378	0.020784	1	29.776	0
m02790s	prostaglandin F2beta	2.0378	0.020784	1	29.776	0
m02792c	prostaglandin G2	2.0378	0.020784	1	29.776	0
m02792s	prostaglandin G2	2.0378	0.020784	1	29.776	0
m00913m	3-phospho-D-glycerate	2.0337	0.02099	1	29.7378	0
m02969c	testosterone	2.0202	0.021681	5	19.1844	13.5589
m00657m	2-methoxy-6-(all-trans-decaprenyl)phenol	2.0183	0.021782	1	29.5942	0
m02730c	phosphatidate-LD-PI pool	2.0174	0.021825	28	14.3585	12.9442
m01976m	glutamyl-5-phosphate	1.9979	0.022863	1	29.405	0
m02856m	S-(2-methylbutanoyl)-dihydrolipoamide	1.9912	0.02323	3	21.4842	4.2692
m02857m	S-(2-methylpropanoyl)-dihydrolipoamide	1.9912	0.02323	3	21.4842	4.2692
m02858m	S-(3-methylbutanoyl)-dihydrolipoamide	1.9912	0.02323	3	21.4842	4.2692
m01990c	glycogenin G11	1.988	0.023407	5	19.0509	10.5507
m01618c	cPMP	1.978	0.023964	1	29.22	0
m02659c	orotate	1.972	0.024307	3	21.3812	16.9818
m02660c	orotidine-5-phosphate	1.972	0.024307	3	21.3812	16.9818
m01316c	all-trans-decaprenyl-diphosphate	1.9659	0.024658	2	23.7174	15.7796
m02728c	phosphatidate-LD-PC pool	1.9556	0.025256	30	14.1513	13.15
m01555l	chondroitin sulfate E (GalNAc4,6diS-GlcA), degradation product 1	1.9457	0.025843	5	18.876	12.2893
m01904c	GA1	1.9409	0.026136	7	17.6387	10.1495
m02595c	nLc7Cer	1.9269	0.026998	1	28.7448	0
m00788c	3-hydroxy-L-kynurenine	1.9244	0.027155	6	18.1159	12.8348
m00971r	4-androstene-3,17-dione	1.9219	0.027311	8	17.138	10.9265
m01306p	AKG	1.9111	0.027999	2	23.3581	10.7597
m02552r	NAD+	1.9081	0.02819	37	13.7484	9.702
m02553r	NADH	1.9081	0.02819	37	13.7484	9.702
m00013c	(13E)-11alpha-hydroxy-9,15-dioxoprost-13-enoate	1.899	0.028779	2	23.2793	0.39644
m00252c	10,11-dihydro-12-epi-LTB4	1.899	0.028779	2	23.2793	0.39644
m00252m	10,11-dihydro-12-epi-LTB4	1.899	0.028779	2	23.2793	0.39644
m00252p	10,11-dihydro-12-epi-LTB4	1.899	0.028779	2	23.2793	0.39644
m00254c	10,11-dihydro-12R-hydroxy-LTC4	1.899	0.028779	2	23.2793	0.39644
m00254m	10,11-dihydro-12R-hydroxy-LTC4	1.899	0.028779	2	23.2793	0.39644
m00254p	10,11-dihydro-12R-hydroxy-LTC4	1.899	0.028779	2	23.2793	0.39644
m00328c	12-oxo-10,11-dihydro-20-COOH-LTB4	1.899	0.028779	2	23.2793	0.39644
m00328r	12-oxo-10,11-dihydro-20-COOH-LTB4	1.899	0.028779	2	23.2793	0.39644
m00329c	12-oxo-20-carboxy-LTB4	1.899	0.028779	2	23.2793	0.39644
m00329r	12-oxo-20-carboxy-LTB4	1.899	0.028779	2	23.2793	0.39644
m00334c	12-oxoETE	1.899	0.028779	2	23.2793	0.39644
m00381c	15-dehydro-prostaglandin D2	1.899	0.028779	2	23.2793	0.39644
m00393c	15-oxoETE	1.899	0.028779	2	23.2793	0.39644
m00583c	20-COOH-10,11-dihydro-LTB4	1.899	0.028779	2	23.2793	0.39644
m00583m	20-COOH-10,11-dihydro-LTB4	1.899	0.028779	2	23.2793	0.39644
m00583p	20-COOH-10,11-dihydro-LTB4	1.899	0.028779	2	23.2793	0.39644
m01039c	5(S)-HEPE	1.899	0.028779	2	23.2793	0.39644
m01125c	5-oxo-EPE	1.899	0.028779	2	23.2793	0.39644
m01171c	6-trans-12-epi-LTB4	1.899	0.028779	2	23.2793	0.39644
m01171m	6-trans-12-epi-LTB4	1.899	0.028779	2	23.2793	0.39644
m01171p	6-trans-12-epi-LTB4	1.899	0.028779	2	23.2793	0.39644
m01172c	6-trans-LTB4	1.899	0.028779	2	23.2793	0.39644
m01172m	6-trans-LTB4	1.899	0.028779	2	23.2793	0.39644
m01172p	6-trans-LTB4	1.899	0.028779	2	23.2793	0.39644
m02364p	leukotriene B4	1.899	0.028779	2	23.2793	0.39644
m02732c	phosphatidate-LD-SM pool	1.8942	0.029101	26	14.2906	13.3975
m01653l	de-Fuc, GlcNAc removed PA6 (wo peptide linkage)	1.8735	0.030498	8	16.9796	9.3531
m01968c	glucose-6-phosphate	1.8681	0.030874	14	15.4589	8.5986
m00277c	11,12-DHET	1.847	0.032372	2	22.9383	18.6098
m00364c	14,15-DHET	1.847	0.032372	2	22.9383	18.6098
m00386c	15-epi-lipoxin A4	1.847	0.032372	2	22.9383	18.6098
m00386p	15-epi-lipoxin A4	1.847	0.032372	2	22.9383	18.6098
m00386r	15-epi-lipoxin A4	1.847	0.032372	2	22.9383	18.6098
m00387c	15-epi-lipoxin A5	1.847	0.032372	2	22.9383	18.6098
m00387p	15-epi-lipoxin A5	1.847	0.032372	2	22.9383	18.6098
m00387r	15-epi-lipoxin A5	1.847	0.032372	2	22.9383	18.6098
m00388c	15-epi-lipoxin B4	1.847	0.032372	2	22.9383	18.6098
m00388p	15-epi-lipoxin B4	1.847	0.032372	2	22.9383	18.6098
m00388r	15-epi-lipoxin B4	1.847	0.032372	2	22.9383	18.6098
m00389c	15-epi-lipoxin B5	1.847	0.032372	2	22.9383	18.6098
m00389p	15-epi-lipoxin B5	1.847	0.032372	2	22.9383	18.6098
m00389r	15-epi-lipoxin B5	1.847	0.032372	2	22.9383	18.6098
m01051c	5,6-DHET	1.847	0.032372	2	22.9383	18.6098
m01208c	8,9-DHET	1.847	0.032372	2	22.9383	18.6098
m02395n	lipoxin A4	1.847	0.032372	2	22.9383	18.6098
m02395p	lipoxin A4	1.847	0.032372	2	22.9383	18.6098
m02395r	lipoxin A4	1.847	0.032372	2	22.9383	18.6098
m02396p	lipoxin B4	1.847	0.032372	2	22.9383	18.6098
m02396r	lipoxin B4	1.847	0.032372	2	22.9383	18.6098
m03055c	trioxilin A3	1.847	0.032372	2	22.9383	18.6098
m03055p	trioxilin A3	1.847	0.032372	2	22.9383	18.6098
m03055r	trioxilin A3	1.847	0.032372	2	22.9383	18.6098
m02055l	heparan sulfate, degradation product 1	1.8464	0.032417	2	22.9342	13.7112
m02058l	heparan sulfate, degradation product 12	1.8464	0.032417	2	22.9342	13.7112
m02076l	heparan sulfate, degradation product 6	1.8464	0.032417	2	22.9342	13.7112
m00004m	(10Z)-heptadecenoyl-CoA	1.8457	0.032466	2	22.9297	19.1289
m01237m	9-heptadecenoyl-CoA	1.8457	0.032466	2	22.9297	19.1289
m01789c	estrone 3-sulfate	1.8451	0.032511	12	15.7805	11.6339
m01911c	galactose-1-phosphate	1.822	0.034229	4	19.2703	9.0785
m01865c	G00005	1.8111	0.035063	2	22.7027	18.0967
m00322c	12-hydroperoxyeicosatetraenoate-glyceryl-ester	1.8068	0.035395	2	22.6747	10.8537
m00375c	15(R)-HpEPE	1.8068	0.035395	2	22.6747	10.8537
m00375n	15(R)-HpEPE	1.8068	0.035395	2	22.6747	10.8537
m00375p	15(R)-HpEPE	1.8068	0.035395	2	22.6747	10.8537
m00375r	15(R)-HpEPE	1.8068	0.035395	2	22.6747	10.8537
m01217c	9(S)-HPODE	1.8068	0.035395	2	22.6747	10.8537
m01243c	9-hydroxyoctadecadienoate	1.8068	0.035395	2	22.6747	10.8537
m01784p	EPA	1.8068	0.035395	2	22.6747	10.8537
m02791c	prostaglandin G1	1.8068	0.035395	2	22.6747	10.8537
m02791r	prostaglandin G1	1.8068	0.035395	2	22.6747	10.8537
m02792r	prostaglandin G2	1.8068	0.035395	2	22.6747	10.8537
m02793r	prostaglandin H1	1.8068	0.035395	2	22.6747	10.8537
m02736c	phosphatidylinositol-4,5-bisphosphate	1.8012	0.035834	38	13.5492	11.2071
m02686c	PE-NME-LD pool	1.7964	0.036215	1	27.5325	0
m02758c	PPE-NME2-LD pool	1.7964	0.036215	1	27.5325	0
m02042c	H2S	1.7961	0.036236	2	22.6047	6.2141
m02349c	L-cystathionine	1.7961	0.036236	2	22.6047	6.2141
m02888c	selenocystathionine	1.7961	0.036236	2	22.6047	6.2141
m00775c	3-hydroxyanthranilate	1.7913	0.036625	3	20.4137	13.627
m02463r	memgacpail heparan sulfate	1.7686	0.038476	2	22.4244	12.7358
m00098c	(5S,6S)-epoxy-(15R)-hydroxy-ETE	1.7686	0.038482	3	20.2922	13.9344
m00098p	(5S,6S)-epoxy-(15R)-hydroxy-ETE	1.7686	0.038482	3	20.2922	13.9344
m00098r	(5S,6S)-epoxy-(15R)-hydroxy-ETE	1.7686	0.038482	3	20.2922	13.9344
m01038c	5(S),6(S)-epoxy-15(R)-HEPE	1.7686	0.038482	3	20.2922	13.9344
m01038p	5(S),6(S)-epoxy-15(R)-HEPE	1.7686	0.038482	3	20.2922	13.9344
m01038r	5(S),6(S)-epoxy-15(R)-HEPE	1.7686	0.038482	3	20.2922	13.9344
m01058p	5,6-epoxytetraene	1.7686	0.038482	3	20.2922	13.9344
m01058r	5,6-epoxytetraene	1.7686	0.038482	3	20.2922	13.9344
m02396c	lipoxin B4	1.7686	0.038482	3	20.2922	13.9344
m02396n	lipoxin B4	1.7686	0.038482	3	20.2922	13.9344
m02291g	keratan sulfate II (core 4-linked), biosynthesis, precursor 2	1.763	0.038952	9	16.2867	9.809
m02049m	heme	1.744	0.040579	2	22.2628	15.3906
m00028c	(18R)-HEPE	1.7358	0.041303	3	20.1165	8.862
m00374c	15(R)-HETE	1.7358	0.041303	3	20.1165	8.862
m00374p	15(R)-HETE	1.7358	0.041303	3	20.1165	8.862
m00374r	15(R)-HETE	1.7358	0.041303	3	20.1165	8.862
m01784n	EPA	1.7358	0.041303	3	20.1165	8.862
m01525g	chondroitin sulfate B - dermatan sulfate (IdoA2S-GalNAc4S) proteoglycan	1.7271	0.042078	1	26.8881	0
m01543g	chondroitin sulfate D (GlcNAc6S-GlcA2S) proteoglycan	1.7271	0.042078	1	26.8881	0
m01922c	gamma-butyrobetaine	1.7247	0.042293	2	22.1361	5.5363
m02374m	L-glutamate 5-semialdehyde	1.7212	0.042608	2	22.1132	10.3121
m02872c	SAICAR	1.7209	0.042632	2	22.1115	6.8282
m02682c	PAPS	1.7196	0.042752	42	13.2957	11.4343
m01652l	de-Fuc form of PA6	1.717	0.042986	3	20.0162	15.239
m02237l	keratan sulfate I, degradation product 1	1.717	0.042986	3	20.0162	15.239
m01252g	acetate	1.7051	0.044087	4	18.7297	10.8304
m02082g	heparan sulfate, precursor 10	1.7051	0.044087	4	18.7297	10.8304
m00349r	13-cis-retinal	1.7005	0.044517	2	21.9777	10.4491
m02524r	N-acetyl-D-mannosamine	1.6996	0.044603	1	26.6329	0
m00180c	(S)-dihydroorotate	1.6953	0.045006	4	18.6846	14.8776
m02059l	heparan sulfate, degradation product 13	1.6937	0.045159	2	21.9332	15.1269
m02065l	heparan sulfate, degradation product 19	1.6937	0.045159	2	21.9332	15.1269
m02066l	heparan sulfate, degradation product 2	1.6937	0.045159	2	21.9332	15.1269
m02077l	heparan sulfate, degradation product 7	1.6937	0.045159	2	21.9332	15.1269
m00525c	1D-myo-inositol-1,4,5,6-tetrakisphosphate	1.6831	0.046182	1	26.4791	0
m02847c	RNA	1.6624	0.048211	61	12.8152	9.5996
m02040l	H2O	1.6623	0.048224	76	12.6184	9.2166
m01965l	glucose	1.653	0.049168	2	21.666	1.2938
m02497c	N-(omega)-hydroxyarginine	1.6521	0.049256	3	19.6686	13.5229
m02609c	NO	1.6521	0.049256	3	19.6686	13.5229
m02729c	phosphatidate-LD-PE pool	1.6511	0.049355	29	13.688	13.1312
m02731c	phosphatidate-LD-PS pool	1.6511	0.049355	29	13.688	13.1312
m02204g	keratan sulfate I biosynthesis, precursor 12	1.6426	0.050231	10	15.6392	9.6201
m02207g	keratan sulfate I biosynthesis, precursor 15	1.6426	0.050231	10	15.6392	9.6201
m02210g	keratan sulfate I biosynthesis, precursor 18	1.6426	0.050231	10	15.6392	9.6201
m02212g	keratan sulfate I biosynthesis, precursor 2	1.6426	0.050231	10	15.6392	9.6201
m02214g	keratan sulfate I biosynthesis, precursor 21	1.6426	0.050231	10	15.6392	9.6201
m02217g	keratan sulfate I biosynthesis, precursor 24	1.6426	0.050231	10	15.6392	9.6201
m02220g	keratan sulfate I biosynthesis, precursor 27	1.6426	0.050231	10	15.6392	9.6201
m02223g	keratan sulfate I biosynthesis, precursor 3	1.6426	0.050231	10	15.6392	9.6201
m02224g	keratan sulfate I biosynthesis, precursor 30	1.6426	0.050231	10	15.6392	9.6201
m02227g	keratan sulfate I biosynthesis, precursor 33	1.6426	0.050231	10	15.6392	9.6201
m02233g	keratan sulfate I biosynthesis, precursor 6	1.6426	0.050231	10	15.6392	9.6201
m02236g	keratan sulfate I biosynthesis, precursor 9	1.6426	0.050231	10	15.6392	9.6201
m02292g	keratan sulfate II (core 4-linked), biosynthesis, precursor 3	1.6426	0.050231	10	15.6392	9.6201
m02293g	keratan sulfate II (core 4-linked), biosynthesis, precursor 4	1.6426	0.050231	10	15.6392	9.6201
m02296g	keratan sulfate II (core 4-linked), biosynthesis, precursor 7	1.6426	0.050231	10	15.6392	9.6201
m02306g	keratan sulfate II biosynthesis, precursor 2	1.6426	0.050231	10	15.6392	9.6201
m02307g	keratan sulfate II biosynthesis, precursor 3	1.6426	0.050231	10	15.6392	9.6201
m02308g	keratan sulfate II biosynthesis, precursor 4	1.6426	0.050231	10	15.6392	9.6201
m02311g	keratan sulfate II biosynthesis, precursor 7	1.6426	0.050231	10	15.6392	9.6201
m01334p	AMP	1.6419	0.050308	9	15.9123	12.8778
m01371p	ATP	1.6419	0.050308	9	15.9123	12.8778
m00669m	2-oxo-3-methylvalerate	1.6378	0.050732	3	19.5919	6.567
m00824m	3-methyl-2-oxobutyrate	1.6378	0.050732	3	19.5919	6.567
m01013m	4-methyl-2-oxopentanoate	1.6378	0.050732	3	19.5919	6.567
m02289g	keratan sulfate II (core 4-linked), biosynthesis, precursor 1	1.63	0.051549	7	16.5466	6.083
m02304g	keratan sulfate II biosynthesis, precursor 1	1.63	0.051549	7	16.5466	6.083
m01654c	dehydroalanine	1.626	0.051978	4	18.3637	9.0998
m00827m	3-methylglutaconyl-CoA	1.6164	0.052999	3	19.4776	11.0145
m02789s	prostaglandin F2alpha	1.6098	0.053722	2	21.3828	11.8698
m01928c	gamma-glutamylglutathione	1.5992	0.054887	2	21.3134	18.3237
m01931c	gamma-L-glutamyl-L-alpha-aminobutyrate	1.5992	0.054887	2	21.3134	18.3237
m02762c	pregnenolone sulfate	1.5922	0.055675	2	21.2672	18.8981
m01280l	adenosine	1.5912	0.055783	5	17.4075	13.1676
m02332s	lactose	1.5877	0.056178	3	19.3236	12.7339
m02681c	PAP	1.5849	0.056496	39	13.1859	11.4638
m02539c	N-acetylmannosamine-6-phosphate	1.5734	0.057815	2	21.1441	7.7624
m02822c	quinolinate	1.571	0.05809	1	25.4379	0
m02594c	nLc6Cer	1.5629	0.059035	14	14.7028	9.684
m01304c	AICAR	1.5603	0.059342	2	21.0585	5.339
m00786c	3-hydroxykynurenamine	1.5597	0.059418	2	21.0542	13.385
m01542g	chondroitin sulfate D (GlcNAc6S-GlcA2S) precursor 2	1.5506	0.060496	5	17.2394	7.977
m02030c	GT1b	1.5497	0.060609	11	15.1974	7.8061
m02319c	kynurenine	1.5415	0.061593	6	16.6677	14.1422
m02008g	GM1	1.5394	0.06185	5	17.1931	7.4266
m01900r	G10599	1.5343	0.062474	3	19.0379	1.1647
m02328l	LacCer pool	1.5308	0.062911	10	15.3116	10.1355
m00169c	(S)-2-aminobutanoate	1.5275	0.063314	3	19.0015	13.5615
m02524c	N-acetyl-D-mannosamine	1.5234	0.063828	2	20.8164	8.2257
m00734c	3,5,3-triiodothyronine-4-sulfate	1.5229	0.063896	7	16.1702	14.2202
m02865c	S-[2-carboxy-1-(1H-imidazol-4-yl)ethyl]-3-thiolactate	1.5144	0.064966	13	14.728	12.589
m01596p	CO2	1.5107	0.065428	3	18.9115	10.826
m02772c	propanoate	1.4998	0.066829	15	14.4102	11.0694
m00759c	3alpha-hydroxy-5alpha-pregnan-20-one	1.4986	0.066986	4	17.7747	12.4267
m02845r	ribose-5-phosphate	1.4939	0.067596	1	24.7217	0
m03114g	UMP	1.4923	0.067814	7	16.0627	10.7683
m02323g	l2fn2m2masn	1.4837	0.068948	8	15.7022	6.5982
m03138c	VI3NeuAc-nLc6Cer	1.4771	0.069829	1	24.5649	0
m01008c	4-hydroxyvitamin A1	1.4705	0.07071	1	24.5041	0
m01008r	4-hydroxyvitamin A1	1.4705	0.07071	1	24.5041	0
m01026c	4-oxo-13-cis-retinoate	1.4705	0.07071	1	24.5041	0
m01026r	4-oxo-13-cis-retinoate	1.4705	0.07071	1	24.5041	0
m01031c	4-oxo-all-trans-retinoate	1.4705	0.07071	1	24.5041	0
m01031r	4-oxo-all-trans-retinoate	1.4705	0.07071	1	24.5041	0
m01060c	5,8-epoxy-13-cis-retinoate	1.4705	0.07071	1	24.5041	0
m00077p	(2R,6S,10S)-pristanate	1.4697	0.070823	9	15.3801	12.026
m02819c	pyruvate	1.4607	0.072044	34	13.1504	10.1664
m02444m	malonyl-CoA	1.4574	0.072503	3	18.6259	15.4443
m01701m	dihydrolipoamide	1.4512	0.073357	7	15.9186	11.0058
m02543c	N-acetylneuraminate	1.4508	0.073412	9	15.3218	8.8103
m01620c	creatine-phosphate	1.4445	0.074295	2	20.2993	7.7426
m01252c	acetate	1.4428	0.074532	42	12.8992	10.4059
m02201g	keratan sulfate I biosynthesis, precursor 1	1.4426	0.07456	8	15.5678	9.929
m02958r	TAG-LD pool	1.4404	0.074881	2	20.272	8.0602
m02921c	spermidine monoaldehyde 1	1.4397	0.074973	4	17.5023	15.1717
m02922c	spermidine monoaldehyde 2	1.4397	0.074973	4	17.5023	15.1717
m02925c	spermine monoaldehyde	1.4397	0.074973	4	17.5023	15.1717
m02450s	maltose	1.4367	0.075398	4	17.4884	13.5474
m02593c	nLc5Cer	1.4281	0.076638	5	16.7318	11.1405
m01339r	androsterone-glucuronide	1.4242	0.077189	12	14.6513	8.9368
m02363c	leukotriene A5	1.4195	0.07788	2	20.135	7.2619
m00240c	1,2-diacylglycerol-LD-TAG pool	1.4053	0.079972	67	12.4202	10.2016
m00016m	(13Z)-docosenoyl-CoA	1.4023	0.080418	5	16.6249	12.1145
m00018m	(13Z)-eicosenoyl-CoA	1.4023	0.080418	5	16.6249	12.1145
m01697m	dihomo-gamma-linolenoyl-CoA	1.4023	0.080418	5	16.6249	12.1145
m01725m	docosanoyl-CoA	1.4023	0.080418	5	16.6249	12.1145
m02052m	heneicosanoyl-CoA	1.4023	0.080418	5	16.6249	12.1145
m02391m	linoleoyl-CoA	1.4023	0.080418	5	16.6249	12.1145
m01804c	FAICAR	1.3985	0.080977	2	19.9977	6.8392
m02794r	prostaglandin H2	1.3956	0.08141	6	16.1158	13.5546
m02154c	hydroxypyruvate	1.3956	0.081414	4	17.2983	10.9227
m03114m	UMP	1.3935	0.081731	2	19.9648	19.6006
m02886c	selenide	1.3866	0.082783	6	16.0815	6.6514
m02088g	heparan sulfate, precursor 2	1.3852	0.082996	4	17.2501	13.4428
m02089g	heparan sulfate, precursor 3	1.3852	0.082996	4	17.2501	13.4428
m02090g	heparan sulfate, precursor 4	1.3852	0.082996	4	17.2501	13.4428
m02091g	heparan sulfate, precursor 5	1.3852	0.082996	4	17.2501	13.4428
m02092g	heparan sulfate, precursor 6	1.3852	0.082996	4	17.2501	13.4428
m02093g	heparan sulfate, precursor 7	1.3852	0.082996	4	17.2501	13.4428
m02094g	heparan sulfate, precursor 8	1.3852	0.082996	4	17.2501	13.4428
m01253c	acetoacetate	1.3529	0.088045	9	15.0191	11.6998
m03114c	UMP	1.351	0.088354	31	13.0894	7.8543
m01910l	galactose	1.3449	0.089333	8	15.2474	12.1685
m02147s	hydroxide	1.3441	0.089463	1	23.329	0
m02038l	guanosine	1.3421	0.089788	2	19.6274	21.5207
m02555n	NADPH	1.3405	0.09004	5	16.3692	10.0886
m01169c	6-phospho-D-gluconate	1.3333	0.091212	3	17.9616	13.3099
m01169r	6-phospho-D-gluconate	1.3333	0.091212	3	17.9616	13.3099
m02430r	m2emgacpail heparan sulfate	1.3293	0.091873	4	16.9916	13.6896
m02943c	succinate	1.3263	0.092377	12	14.3884	7.8888
m01342c	anthranilate	1.3249	0.09261	2	19.5146	23.4963
m01835c	formylanthranilate	1.3249	0.09261	2	19.5146	23.4963
m02354c	L-dopa	1.3167	0.093974	6	15.817	10.2752
m01257c	acetyl adenylate	1.316	0.094092	1	23.0678	0
m02775c	propinol adenylate	1.316	0.094092	1	23.0678	0
m01512c	cholesterol-sulfate	1.3155	0.094166	2	19.4534	21.4631
m00607c	23S,25,26-trihydroxyvitamin D3	1.3141	0.094411	3	17.8585	16.2968
m00607m	23S,25,26-trihydroxyvitamin D3	1.3141	0.094411	3	17.8585	16.2968
m00608c	23s,25-dihydroxyvitamin D3	1.3141	0.094411	3	17.8585	16.2968
m00608m	23s,25-dihydroxyvitamin D3	1.3141	0.094411	3	17.8585	16.2968
m00611c	24-oxo-1alpha,23,25-trihydroxyvitamin D3	1.3141	0.094411	3	17.8585	16.2968
m00611m	24-oxo-1alpha,23,25-trihydroxyvitamin D3	1.3141	0.094411	3	17.8585	16.2968
m00612c	24-oxo-1alpha,25-dihydroxyvitamin D3	1.3141	0.094411	3	17.8585	16.2968
m00612m	24-oxo-1alpha,25-dihydroxyvitamin D3	1.3141	0.094411	3	17.8585	16.2968
m00621c	25-hydroxyvitamin D3-26,23-lactol	1.3141	0.094411	3	17.8585	16.2968
m00621m	25-hydroxyvitamin D3-26,23-lactol	1.3141	0.094411	3	17.8585	16.2968
m00622c	25-hydroxyvitamin D3-26,23-lactone	1.3141	0.094411	3	17.8585	16.2968
m00622m	25-hydroxyvitamin D3-26,23-lactone	1.3141	0.094411	3	17.8585	16.2968
m02425c	L-xylulose	1.3083	0.095383	2	19.4061	24.3773
m01132c	5-phosphoribosylformylglycinamidine	1.3066	0.09567	2	19.395	2.9865
m02843c	ribose	1.3065	0.095684	6	15.7787	6.8827
m01289c	ADP-ribose-2-phosphate	1.3065	0.095699	2	19.3939	20.9641
m02812c	putrescine	1.2884	0.098798	5	16.1534	10.9883
m01532g	chondroitin sulfate C (GalNAc6S-GlcA) and D (GlcNAc6S-GlcA2S), precursor 1	1.2845	0.099485	8	15.0496	7.076
m00828c	3-monoiodo-L-thyronine	1.2752	0.10113	5	16.0985	15.4393
m00770m	3-demethylubiquinol-10	1.2742	0.1013	2	19.1822	18.1038
m02380c	L-histidyl-tRNA(his)	1.2686	0.10228	4	16.711	16.3683
m03071c	tRNA(his)	1.2686	0.10228	4	16.711	16.3683
m02767c	procollagen-5-hydroxy-L-lysine	1.2661	0.10274	6	15.6256	6.9395
m02810l	psychosine	1.2636	0.10319	1	22.5808	0
m02131c	HMG-CoA	1.2596	0.10391	2	19.0867	1.7082
m02046m	HCO3-	1.2585	0.10411	8	14.9643	7.8763
m00553c	1-phosphatidyl-1D-myo-inositol-4-phosphate	1.2574	0.1043	58	12.367	10.1826
m02578s	NH3	1.257	0.10437	12	14.2027	11.1311
m00217c	[protein]-tyrosine-O-sulfate	1.2511	0.10546	2	19.0307	11.0138
m02554n	NADP+	1.2495	0.10575	6	15.5627	9.2372
m01411c	butyryl-[ACP]	1.2468	0.10624	4	16.6098	16.009
m02846c	ribulose-5-phosphate	1.2458	0.10642	4	16.6054	13.3806
m01992c	glycogenin G4G7	1.2448	0.1066	4	16.6007	12.312
m01867r	G00007	1.2305	0.10925	2	18.896	17.7198
m02923p	spermidine	1.227	0.10991	3	17.3923	11.915
m02866c	S-[2-carboxy-1-(1H-imidazol-4-yl)ethyl]glutathione	1.221	0.11104	18	13.5152	12.2569
m03088c	tryptamine	1.2177	0.11167	5	15.8604	13.1191
m01722c	DNA-5-methylcytosine	1.2133	0.1125	5	15.8424	10.6717
m01962c	glucosamine	1.2079	0.11354	8	14.7987	11.0871
m03130s	UTP	1.1982	0.11542	1	21.9732	0
m01731r	dolichyl-D-glucosyl-phosphate	1.1972	0.11561	5	15.7757	5.5525
m02404c	L-leucyl-tRNA(leu)	1.1845	0.11812	4	16.3216	14.6483
m03073c	tRNA(leu)	1.1845	0.11812	4	16.3216	14.6483
m02895c	se-methyl-L-selenocysteine	1.1844	0.11813	1	21.8452	0
m02892c	selenomethionine-se-oxide	1.1829	0.11843	6	15.3109	12.2643
m02364c	leukotriene B4	1.1809	0.11883	12	13.9983	10.8264
m02523c	N-acetyl-D-glucosaminylphosphatidylinositol	1.1802	0.11897	8	14.7077	12.7502
m02523r	N-acetyl-D-glucosaminylphosphatidylinositol	1.1802	0.11897	8	14.7077	12.7502
m02803m	protoporphyrin	1.1779	0.11942	3	17.1292	14.0533
m01965s	glucose	1.1762	0.11977	26	12.9843	9.5721
m02395c	lipoxin A4	1.1746	0.12008	3	17.1116	16.5834
m01866r	G00006	1.1618	0.12265	1	21.6355	0
m00924c	4-(2-amino-3-hydroxyphenyl)-2,4-dioxobutanoate	1.1575	0.12353	3	17.0201	13.8884
m00926c	4-(2-aminophenyl)-2,4-dioxobutanoate	1.1575	0.12353	3	17.0201	13.8884
m00990c	4-hydroxy-2-quinolinecarboxylic acid	1.1575	0.12353	3	17.0201	13.8884
m03151c	xanthurenate	1.1575	0.12353	3	17.0201	13.8884
m01511c	cholesterol-STAR	1.1511	0.12485	8	14.6125	11.5357
m02935c	STAR	1.1511	0.12485	8	14.6125	11.5357
m01823c	ferricytochrome B5	1.1509	0.12488	5	15.5839	10.6784
m01825c	ferrocytochrome B5	1.1509	0.12488	5	15.5839	10.6784
m01965c	glucose	1.1495	0.12518	34	12.6545	8.9593
m02949m	sulfite	1.1482	0.12544	4	16.154	0.92733
m01305c	AIR	1.148	0.12549	1	21.5068	0
m02011l	GM2	1.1479	0.12551	2	18.3542	20.4127
m01829g	fn2m2masn	1.1461	0.12587	5	15.564	5.9995
m00157c	(R)-3-hydroxybutanoate	1.1405	0.12704	7	14.8269	12.5982
m00157s	(R)-3-hydroxybutanoate	1.1405	0.12704	7	14.8269	12.5982
m00648s	2-hydroxybutyrate	1.1405	0.12704	7	14.8269	12.5982
m00671m	2-oxobutyrate	1.1405	0.12704	7	14.8269	12.5982
m01253s	acetoacetate	1.1405	0.12704	7	14.8269	12.5982
m01256s	acetone	1.1405	0.12704	7	14.8269	12.5982
m01716s	D-lactate	1.1405	0.12704	7	14.8269	12.5982
m01833s	formate	1.1405	0.12704	7	14.8269	12.5982
m02403s	L-lactate	1.1405	0.12704	7	14.8269	12.5982
m02772s	propanoate	1.1405	0.12704	7	14.8269	12.5982
m02819p	pyruvate	1.1405	0.12704	7	14.8269	12.5982
m02819s	pyruvate	1.1405	0.12704	7	14.8269	12.5982
m02833s	retinoate	1.1405	0.12704	7	14.8269	12.5982
m02576c	N-formylmethionyl-tRNA	1.1375	0.12766	1	21.4095	0
m01910c	galactose	1.1286	0.12953	11	14.0151	11.4919
m02418s	LTD4	1.1237	0.13057	11	14.0014	10.8439
m01963c	glucosamine-6-phosphate	1.1182	0.13174	10	14.1027	12.4897
m00954c	4alpha-carboxy-4beta-methyl-5alpha-cholesta-8-en-3beta-ol	1.1174	0.13191	2	18.1543	14.8162
m00955c	4alpha-carboxy-5alpha-cholesta-8,24-dien-3beta-ol	1.1174	0.13191	2	18.1543	14.8162
m00956c	4alpha-carboxy-5alpha-cholesta-8-en-3beta-ol	1.1174	0.13191	2	18.1543	14.8162
m00163c	(R)-4-phosphopantothenoyl-cysteine	1.1138	0.13267	6	15.0497	12.1571
m00075p	(2R)-pristanoyl-CoA	1.1003	0.13561	9	14.2382	10.7849
m02666m	oxidized thioredoxin	1.1001	0.13564	4	15.9315	3.8832
m02990m	thioredoxin	1.1001	0.13564	4	15.9315	3.8832
m01905c	GA2	1.0946	0.13684	15	13.4418	9.7852
m00725m	3,4-dihydroxy-5-all-trans-decaprenylbenzoate	1.092	0.13743	2	17.9875	16.4143
m01252s	acetate	1.0858	0.13879	9	14.1934	11.7925
m00818c	3-methoxy-4-hydroxyphenylacetaldehyde	1.0849	0.13898	6	14.9402	9.7747
m00820c	3-methoxy-4-hydroxyphenylglycolaldehyde	1.0849	0.13898	6	14.9402	9.7747
m02476c	methylimidazole-acetaldehyde	1.0849	0.13898	6	14.9402	9.7747
m01383s	beta-alanine	1.0789	0.14032	3	16.599	15.0979
m02341c	L-asparaginyl-tRNA(asn)	1.0727	0.1417	3	16.566	13.7132
m03065c	tRNA(asn)	1.0727	0.1417	3	16.566	13.7132
m01058c	5,6-epoxytetraene	1.0672	0.14293	4	15.7795	14.5225
m01058n	5,6-epoxytetraene	1.0672	0.14293	4	15.7795	14.5225
m02039l	H+	1.0642	0.14362	9	14.1267	8.476
m01641p	D-aspartate	1.0633	0.14383	1	20.7196	0
m02633p	OAA	1.0633	0.14383	1	20.7196	0
m00076p	(2R,6R,10R)-trimethyl-hendecanoyl-CoA	1.06	0.14458	1	20.6889	0
m01596s	CO2	1.0566	0.14535	14	13.4482	10.7634
m02040s	H2O	1.054	0.14594	108	11.7756	9.1584
m02151c	hydroxymethylbilane	1.0519	0.14642	2	17.7251	24.2063
m01995c	glycogenin G8	1.0508	0.14668	4	15.7032	8.5852
m03109g	UDP-glucuronate	1.0487	0.14715	9	14.0789	11.0313
m02023c	GQ1b	1.0467	0.14762	8	14.2704	8.555
m02376c	L-glutaminyl-tRNA(gln)	1.0427	0.14855	3	16.4052	13.6988
m03068c	tRNA(gln)	1.0427	0.14855	3	16.4052	13.6988
m02634m	O-acetylcarnitine	1.0405	0.14905	4	15.6559	14.5802
m02635m	O-butanoylcarnitine	1.0405	0.14905	4	15.6559	14.5802
m02657m	O-propanoylcarnitine	1.0405	0.14905	4	15.6559	14.5802
m00671c	2-oxobutyrate	1.0389	0.14942	14	13.4044	10.4138
m01415m	calcidiol	1.0298	0.15155	5	15.0823	13.0946
m01569s	chylomicron remnant	1.0277	0.15204	6	14.7238	12.7802
m01570s	chylomicron	1.0277	0.15204	6	14.7238	12.7802
m02956s	TAG-chylomicron pool	1.0277	0.15204	6	14.7238	12.7802
m02959s	TAG-VLDL pool	1.0277	0.15204	6	14.7238	12.7802
m03146s	VLDL remnant	1.0277	0.15204	6	14.7238	12.7802
m03147s	VLDL	1.0277	0.15204	6	14.7238	12.7802
m02683c	paragloboside	1.0271	0.15218	9	14.0121	10.9911
m02408c	L-methionyl-tRNA(met)	1.0244	0.15282	5	15.06	11.0252
m01636c	D-4-phosphopantothenate	1.0244	0.15283	5	15.0597	13.5921
m01123c	5-oxo-12-HETE	1.0168	0.15462	3	16.2667	12.1495
m01126c	5-oxo-ETE	1.0168	0.15462	3	16.2667	12.1495
m02038c	guanosine	1.0156	0.15492	9	13.9764	14.4021
m02812s	putrescine	1.014	0.15529	4	15.5332	13.7915
m02548c	N-acetyl-S-[2-carboxy-1-(1H-imidazol-4-yl)ethyl]-L-cysteine	1.0103	0.15616	20	12.9457	11.7602
m02867c	S-[2-carboxy-1-(1H-imidazol-4-yl)ethyl]-L-cysteine	1.0103	0.15616	20	12.9457	11.7602
m01064c	5alpha-androstane-3,17-dione	1.0074	0.15686	5	14.9896	12.4339
m01630l	cytidine	1.0022	0.15813	3	16.1884	16.3417
m02159c	hypoxanthine	0.9905	0.16097	15	13.1929	12.6082
m02240l	keratan sulfate I, degradation product 12	0.9885	0.16146	8	14.0797	11.8071
m02243l	keratan sulfate I, degradation product 15	0.9885	0.16146	8	14.0797	11.8071
m02246l	keratan sulfate I, degradation product 18	0.9885	0.16146	8	14.0797	11.8071
m02250l	keratan sulfate I, degradation product 21	0.9885	0.16146	8	14.0797	11.8071
m02253l	keratan sulfate I, degradation product 24	0.9885	0.16146	8	14.0797	11.8071
m02256l	keratan sulfate I, degradation product 27	0.9885	0.16146	8	14.0797	11.8071
m02260l	keratan sulfate I, degradation product 30	0.9885	0.16146	8	14.0797	11.8071
m02263l	keratan sulfate I, degradation product 33	0.9885	0.16146	8	14.0797	11.8071
m02266l	keratan sulfate I, degradation product 36	0.9885	0.16146	8	14.0797	11.8071
m02274l	keratan sulfate I, degradation product 6	0.9885	0.16146	8	14.0797	11.8071
m02277l	keratan sulfate I, degradation product 9	0.9885	0.16146	8	14.0797	11.8071
m02281l	keratan sulfate II (core 2-linked), degradation product 3	0.9885	0.16146	8	14.0797	11.8071
m02284l	keratan sulfate II (core 2-linked), degradation product 6	0.9885	0.16146	8	14.0797	11.8071
m02301l	keratan sulfate II (core 4-linked), degradation product 3	0.9885	0.16146	8	14.0797	11.8071
m02039n	H+	0.98745	0.16171	6	14.5715	10.0405
m01074c	5-aminolevulinate	0.98708	0.1618	1	20.0115	0
m01365m	arginine	0.98701	0.16182	2	17.2994	22.4229
m02125m	histidine	0.98701	0.16182	2	17.2994	22.4229
m02923s	spermidine	0.98284	0.16284	3	16.0848	13.8033
m02926s	spermine	0.98284	0.16284	3	16.0848	13.8033
m00606m	22beta-hydroxycholesterol	0.98126	0.16323	4	15.3818	14.1984
m02161s	IDP	0.96744	0.16666	3	16.0023	13.638
m02983c	thiamin-P	0.9666	0.16687	1	19.8212	0
m01534l	chondroitin sulfate C (GalNAc6S-GlcA), degradation product 1	0.962	0.16803	7	14.1998	12.7478
m01537l	chondroitin sulfate C (GalNAc6S-GlcA), degradation product 4	0.962	0.16803	7	14.1998	12.7478
m01539l	chondroitin sulfate C (GalNAc6S-GlcA), free chain	0.962	0.16803	7	14.1998	12.7478
m01544l	chondroitin sulfate D (GlcNAc6S-GlcA2S), degradation product 1	0.962	0.16803	7	14.1998	12.7478
m01548l	chondroitin sulfate D (GlcNAc6S-GlcA2S), degradation product 5	0.962	0.16803	7	14.1998	12.7478
m01550l	chondroitin sulfate D (GlcNAc6S-GlcA2S), free chain	0.962	0.16803	7	14.1998	12.7478
m01556l	chondroitin sulfate E (GalNAc4,6diS-GlcA), degradation product 2	0.962	0.16803	7	14.1998	12.7478
m01801l	F1alpha	0.962	0.16803	7	14.1998	12.7478
m02239l	keratan sulfate I, degradation product 11	0.962	0.16803	7	14.1998	12.7478
m02242l	keratan sulfate I, degradation product 14	0.962	0.16803	7	14.1998	12.7478
m02245l	keratan sulfate I, degradation product 17	0.962	0.16803	7	14.1998	12.7478
m02249l	keratan sulfate I, degradation product 20	0.962	0.16803	7	14.1998	12.7478
m02252l	keratan sulfate I, degradation product 23	0.962	0.16803	7	14.1998	12.7478
m02255l	keratan sulfate I, degradation product 26	0.962	0.16803	7	14.1998	12.7478
m02258l	keratan sulfate I, degradation product 29	0.962	0.16803	7	14.1998	12.7478
m02262l	keratan sulfate I, degradation product 32	0.962	0.16803	7	14.1998	12.7478
m02265l	keratan sulfate I, degradation product 35	0.962	0.16803	7	14.1998	12.7478
m02268l	keratan sulfate I, degradation product 38	0.962	0.16803	7	14.1998	12.7478
m02269l	keratan sulfate I, degradation product 39	0.962	0.16803	7	14.1998	12.7478
m02271l	keratan sulfate I, degradation product 40	0.962	0.16803	7	14.1998	12.7478
m02272l	keratan sulfate I, degradation product 41	0.962	0.16803	7	14.1998	12.7478
m02276l	keratan sulfate I, degradation product 8	0.962	0.16803	7	14.1998	12.7478
m02283l	keratan sulfate II (core 2-linked), degradation product 5	0.962	0.16803	7	14.1998	12.7478
m02286l	keratan sulfate II (core 2-linked), degradation product 8	0.962	0.16803	7	14.1998	12.7478
m02287l	keratan sulfate II (core 2-linked), degradation product 9	0.962	0.16803	7	14.1998	12.7478
m02508l	n2m2mn	0.962	0.16803	7	14.1998	12.7478
m01553g	chondroitin sulfate D (GlcNAc6S-GlcA2S), precursor 5	0.95751	0.16916	4	15.2719	8.4051
m02887c	selenite	0.95698	0.16929	3	15.9463	4.7557
m01382l	beta-1,4-mannose-N-acetylglucosamine	0.95277	0.17035	4	15.25	12.927
m02453l	mannose	0.95277	0.17035	4	15.25	12.927
m00248c	1,3-diaminopropane	0.95069	0.17088	2	17.0613	19.0319
m02630p	O2	0.94818	0.17152	23	12.6786	9.2257
m01230r	9-cis-retinal	0.94334	0.17275	4	15.2064	9.9828
m00011m	(11Z,14Z,17Z)-eicosatrienoylcarnitine	0.93938	0.17377	7	14.1204	11.3307
m00022m	(13Z,16Z)-docosadienoylcarnitine	0.93938	0.17377	7	14.1204	11.3307
m00092m	(4Z,7Z,10Z,13Z,16Z)-docosapentaenoylcarnitine	0.93938	0.17377	7	14.1204	11.3307
m00100m	(5Z,8Z,11Z)-eicosatrienoylcarnitine	0.93938	0.17377	7	14.1204	11.3307
m00102m	(5Z,8Z,11Z,14Z,17Z)-eicosapentaenoylcarnitine	0.93938	0.17377	7	14.1204	11.3307
m00105m	(6Z,9Z)-octadecadienoylcarnitine	0.93938	0.17377	7	14.1204	11.3307
m00107m	(6Z,9Z,12Z,15Z)-octadecatetraenoylcarnitine	0.93938	0.17377	7	14.1204	11.3307
m00120m	(7Z,10Z,13Z,16Z,19Z)-docosapentaenoylcarnitine	0.93938	0.17377	7	14.1204	11.3307
m00122m	(8Z,11Z)-eicosadienoylcarnitine	0.93938	0.17377	7	14.1204	11.3307
m00124m	(8Z,11Z,14Z,17Z)-eicosatetraenoylcarnitine	0.93938	0.17377	7	14.1204	11.3307
m00126m	(9E)-octadecenoylcarnitine	0.93938	0.17377	7	14.1204	11.3307
m00261m	10,13,16,19-docosatetraenoylcarnitine	0.93938	0.17377	7	14.1204	11.3307
m00263m	10,13,16-docosatrienoylcarnitine	0.93938	0.17377	7	14.1204	11.3307
m00342m	13,16,19-docosatrienoylcarnitine	0.93938	0.17377	7	14.1204	11.3307
m01363m	arachidonyl-carnitine	0.93938	0.17377	7	14.1204	11.3307
m01723m	docosahexaenoylcarnitine	0.93938	0.17377	7	14.1204	11.3307
m01724m	docosanoylcarnitine	0.93938	0.17377	7	14.1204	11.3307
m01726m	docosenoylcarnitine(11)	0.93938	0.17377	7	14.1204	11.3307
m01727m	docosenoylcarnitine	0.93938	0.17377	7	14.1204	11.3307
m01729m	dodecanoylcarnitine	0.93938	0.17377	7	14.1204	11.3307
m01770m	eicosadienoylcarnitine	0.93938	0.17377	7	14.1204	11.3307
m01772m	eicosanoylcarnitine	0.93938	0.17377	7	14.1204	11.3307
m01774m	eicosatrienoylcarnitine	0.93938	0.17377	7	14.1204	11.3307
m01775m	eicosenoylcarnitine(11)	0.93938	0.17377	7	14.1204	11.3307
m01776m	eicosenoylcarnitine(7)	0.93938	0.17377	7	14.1204	11.3307
m01777m	eicosenoylcarnitine(9)	0.93938	0.17377	7	14.1204	11.3307
m01933m	gamma-linolenoylcarnitine	0.93938	0.17377	7	14.1204	11.3307
m02051m	heneicosanoylcarnitine	0.93938	0.17377	7	14.1204	11.3307
m02100m	heptadecanoylcarnitine	0.93938	0.17377	7	14.1204	11.3307
m02102m	heptadecenoylcarnitine(7)	0.93938	0.17377	7	14.1204	11.3307
m02103m	heptadecenoylcarnitine(8)	0.93938	0.17377	7	14.1204	11.3307
m02117m	hexadecenoylcarnitine(9)	0.93938	0.17377	7	14.1204	11.3307
m02388m	linoleic-carnitine	0.93938	0.17377	7	14.1204	11.3307
m02410m	L-oleoylcarnitine	0.93938	0.17377	7	14.1204	11.3307
m02411m	L-palmitoylcarnitine	0.93938	0.17377	7	14.1204	11.3307
m02443m	malonyl-carnitin	0.93938	0.17377	7	14.1204	11.3307
m02611m	nonadecanoylcarnitine	0.93938	0.17377	7	14.1204	11.3307
m02636m	ocosatetraenoylcarnitine	0.93938	0.17377	7	14.1204	11.3307
m02637m	octadecatrienoylcarnitine	0.93938	0.17377	7	14.1204	11.3307
m02638m	octadecenoylcarnitine(11)	0.93938	0.17377	7	14.1204	11.3307
m02639m	octadecenoylcarnitine(5)	0.93938	0.17377	7	14.1204	11.3307
m02640m	octadecenoylcarnitine(7)	0.93938	0.17377	7	14.1204	11.3307
m02676m	palmitoleoyl-carnitine	0.93938	0.17377	7	14.1204	11.3307
m02688m	pentadecanoylcarnitine	0.93938	0.17377	7	14.1204	11.3307
m02940m	stearoylcarnitine	0.93938	0.17377	7	14.1204	11.3307
m02973m	tetradecanoylcarnitine	0.93938	0.17377	7	14.1204	11.3307
m02974m	tetradecenoylcarnitine(5)	0.93938	0.17377	7	14.1204	11.3307
m02975m	tetradecenoylcarnitine(7)	0.93938	0.17377	7	14.1204	11.3307
m02976m	tetradecenoylcarnitine(9)	0.93938	0.17377	7	14.1204	11.3307
m03049m	tridecanoylcarnitine	0.93938	0.17377	7	14.1204	11.3307
m01165m	6-methoxy-3-methyl-2-all-trans-decaprenyl-1,4-benzoquinol	0.93146	0.17581	2	16.9352	21.2815
m03123m	uridine	0.9303	0.17611	2	16.9276	23.8959
m02991c	thiosulfate	0.92873	0.17652	3	15.795	0.71895
m02991m	thiosulfate	0.92873	0.17652	3	15.795	0.71895
m02559c	N-carbamoyl-L-aspartate	0.92704	0.17695	4	15.131	14.3596
m01730r	dolichol	0.91712	0.17954	1	19.3613	0
m03106s	UDP	0.91204	0.18087	9	13.6564	8.6563
m00947c	4,6-dihydroxyquinoline	0.90671	0.18228	2	16.7729	17.4504
m01164c	6-lactoyl-5,6,7,8-tetrahydropterin	0.90568	0.18255	1	19.2551	0
m02978n	tetrahydrobiopterin	0.90568	0.18255	1	19.2551	0
m02579c	NH4+	0.89921	0.18427	18	12.8098	11.7089
m01597m	CoA	0.89509	0.18537	93	11.6889	10.6506
m02750c	PI pool	0.89499	0.1854	73	11.7984	10.1809
m01075r	5-androstene-3,17-dione	0.89295	0.18594	3	15.6035	16.5623
m00257m	10,11-dihydro-LTB4	0.88722	0.18748	8	13.7479	11.0349
m00257p	10,11-dihydro-LTB4	0.88722	0.18748	8	13.7479	11.0349
m00585p	20-COOH-LTB4	0.88722	0.18748	8	13.7479	11.0349
m00821c	3-methoxytyramine	0.88004	0.18942	4	14.9136	13.7706
m02407c	L-metanephrine	0.88004	0.18942	4	14.9136	13.7706
m02622c	normetanephrine	0.88004	0.18942	4	14.9136	13.7706
m01536l	chondroitin sulfate C (GalNAc6S-GlcA), degradation product 3	0.878	0.18997	9	13.5511	11.8835
m01547l	chondroitin sulfate D (GlcNAc6S-GlcA2S), degradation product 4	0.878	0.18997	9	13.5511	11.8835
m02871c	SAH	0.87726	0.19017	124	11.5768	9.2534
m02785s	prostaglandin E1	0.87443	0.19094	2	16.5613	18.6885
m02416c	L-seryl-tRNA(ser)	0.87305	0.19132	3	15.4969	13.7232
m03078c	tRNA(ser)	0.87305	0.19132	3	15.4969	13.7232
m02011c	GM2	0.87125	0.19181	16	12.8505	9.7448
m02354s	L-dopa	0.87014	0.19211	1	18.9247	0
m01930c	gamma-L-glutamyl-L-alanine	0.86293	0.19409	9	13.5046	9.0663
m02031c	GT1c	0.86188	0.19438	2	16.479	12.1283
m01669m	deoxyguanosine	0.86175	0.19441	3	15.4364	19.5439
m00349c	13-cis-retinal	0.86166	0.19444	3	15.4359	13.5269
m01598m	cob(I)alamin	0.86143	0.1945	2	16.4761	3.3736
m01599m	cob(II)alamin	0.86143	0.1945	2	16.4761	3.3736
m01600m	cobamide-coenzyme	0.86143	0.1945	2	16.4761	3.3736
m03057m	triphosphate	0.86143	0.1945	2	16.4761	3.3736
m02193s	ITP	0.86075	0.19469	1	18.8375	0
m03154c	XTP	0.86075	0.19469	1	18.8375	0
m01927c	gamma-glutamyl-cysteine	0.85405	0.19654	5	14.3543	11.6843
m02473c	methylamine	0.85062	0.19749	5	14.3401	14.1401
m01322c	alpha-D-galactose-1-phosphate	0.84555	0.1989	3	15.3496	5.6035
m02960g	T-antigen	0.84097	0.20018	8	13.5963	6.4986
m01921g	Gal-Xyl-L-Ser-[protein]	0.84015	0.20041	2	16.3365	2.2123
m02418c	LTD4	0.83792	0.20104	8	13.5863	8.1467
m01285s	ADP	0.83621	0.20152	2	16.3107	0.59936
m02999m	tiglyl-CoA	0.83565	0.20168	6	13.9973	10.1027
m01293c	adrenochrome-O-semiquinone	0.83254	0.20255	1	18.5754	0
m01333c	aminochrome-O-semiquinone	0.83254	0.20255	1	18.5754	0
m01735c	dopachrome-O-semiquinone	0.83254	0.20255	1	18.5754	0
m02361c	leukoaminochrome	0.83254	0.20255	1	18.5754	0
m02619c	noradrenochrome-O-semiquinone	0.83254	0.20255	1	18.5754	0
m02986c	thiocyanate	0.83081	0.20304	10	13.2607	7.1205
m02340c	L-arginyl-tRNA(arg)	0.82832	0.20374	4	14.6744	11.3977
m03064c	tRNA(arg)	0.82832	0.20374	4	14.6744	11.3977
m02168c	indole-3-acetaldehyde	0.82041	0.20599	8	13.5289	12.0842
m02040p	H2O	0.81992	0.20613	37	12.0906	10.2697
m02015l	GM3	0.8193	0.20631	9	13.3697	8.5526
m00199c	[protein]-L-citrulline	0.81868	0.20648	4	14.6298	4.3689
m00204c	[protein]-L-lysine	0.81841	0.20656	25	12.362	9.9599
m02043c	H2S2O3	0.81819	0.20662	2	16.1925	0.29269
m02145m	hydrogen-cyanide	0.81819	0.20662	2	16.1925	0.29269
m02986m	thiocyanate	0.81819	0.20662	2	16.1925	0.29269
m02630n	O2	0.81729	0.20688	6	13.9278	9.3802
m01912c	galactosylgloboside	0.81578	0.20731	5	14.1958	7.6591
m00663m	2-methylbutyryl-CoA	0.8099	0.209	8	13.4945	7.6884
m00078p	(2S)-pristanoyl-CoA	0.8074	0.20972	3	15.1454	5.9395
m00080p	(2S,6R,10R)-trimethyl-hendecanoyl-CoA	0.8074	0.20972	3	15.1454	5.9395
m02946m	sulfate	0.80642	0.21	2	16.1154	1.5774
m00769c	3-dehydrosphinganine	0.80579	0.21018	4	14.5701	12.4104
m01910s	galactose	0.80356	0.21083	8	13.4737	10.4032
m02369s	leukotriene E4	0.80047	0.21172	3	15.1083	18.7919
m01334r	AMP	0.79077	0.21454	8	13.4318	11.2357
m01563g	chondroitin sulfate E (GalNAc4,6diS-GlcA), precursor 2	0.78898	0.21506	5	14.0848	6.107
m01105c	5-hydroxykynurenamine	0.78869	0.21515	3	15.0451	12.697
m02034c	GTP	0.78256	0.21694	73	11.6761	9.3183
m03130c	UTP	0.78254	0.21695	71	11.6952	9.4191
m02081g	heparan sulfate, precursor 1	0.7776	0.2184	4	14.4398	16.0418
m01752m	dTMP	0.77678	0.21865	12	12.9141	7.6294
m02672g	PA6	0.77579	0.21894	2	15.9145	12.6575
m01994c	glycogenin G7G1	0.76683	0.22159	1	17.9648	0
m01416c	calcitetrol	0.76537	0.22203	4	14.3832	15.0122
m01416m	calcitetrol	0.76537	0.22203	4	14.3832	15.0122
m01350c	apoA1	0.76074	0.22341	3	14.8955	12.9643
m02600c	N-methylethanolamine-phosphate	0.75758	0.22435	1	17.8788	0
m02739c	phosphodimethylethanolamine	0.75758	0.22435	1	17.8788	0
m00727c	3,4-dihydroxymandelate	0.75724	0.22445	6	13.7006	9.1096
m00729c	3,4-dihydroxyphenylacetate	0.75724	0.22445	6	13.7006	9.1096
m02137c	homovanillate	0.75724	0.22445	6	13.7006	9.1096
m03136c	vanillylmandelate	0.75724	0.22445	6	13.7006	9.1096
m01409c	but-2-enoyl-[ACP]	0.75451	0.22527	3	14.8621	19.1339
m02682g	PAPS	0.75401	0.22542	29	12.1388	10.3018
m00658m	2-methoxy-6-all trans-decaprenyl-2-methoxy-1,4-benzoquinol	0.74926	0.22685	2	15.7406	19.5919
m01306c	AKG	0.74798	0.22724	36	11.9897	9.3631
m01802s	FAD	0.74763	0.22734	7	13.4467	12.3623
m02601c	N-methylhistamine	0.74121	0.22928	3	14.7909	12.8079
m00163m	(R)-4-phosphopantothenoyl-cysteine	0.74052	0.22949	5	13.884	13.2119
m02910c	S-methyl-5-thio-D-ribulose-1-phosphate	0.74015	0.2296	2	15.6808	13.5685
m01941g	GD1a	0.73767	0.23036	4	14.2551	8.4002
m02491c	monosialylgalactosylgloboside	0.73599	0.23087	4	14.2473	8.4128
m01607g	core 2	0.73272	0.23187	6	13.6079	7.6352
m02415c	L-prolyl-tRNA(pro)	0.72758	0.23343	4	14.2084	14.0257
m03077c	tRNA(pro)	0.72758	0.23343	4	14.2084	14.0257
m02230g	keratan sulfate I biosynthesis, precursor 36	0.72676	0.23369	7	13.3734	6.5864
m02290g	keratan sulfate II (core 4-linked), biosynthesis, precursor 10	0.72676	0.23369	7	13.3734	6.5864
m02305g	keratan sulfate II biosynthesis, precursor 10	0.72676	0.23369	7	13.3734	6.5864
m02114p	hexadecanol	0.72582	0.23398	4	14.2003	11.837
m01941c	GD1a	0.72538	0.23411	15	12.5593	8.5816
m03111g	UDP-N-acetylglucosamine	0.72499	0.23423	28	12.0953	10.7603
m01371s	ATP	0.72373	0.23462	9	13.0743	8.1908
m00205r	[protein]-L-serine	0.72184	0.2352	2	15.5608	14.792
m03156r	Xyl-L-Ser-[protein]	0.72184	0.2352	2	15.5608	14.792
m00237c	1,2-diacylglycerol-LD-PI pool	0.72183	0.2352	40	11.9062	9.5483
m02914p	sn-glycerol-3-phosphate	0.71792	0.2364	2	15.5351	0.75671
m02891c	selenomethionine	0.71692	0.23671	11	12.8592	11.5778
m02784c	prostaglandin D3	0.71675	0.23676	2	15.5274	20.1505
m02784s	prostaglandin D3	0.71675	0.23676	2	15.5274	20.1505
m00808c	3-isoLM1	0.71025	0.23877	2	15.4848	0.88183
m03112r	UDP-xylose	0.70676	0.23986	3	14.6064	10.5894
m02877c	SAM	0.70456	0.24054	126	11.4168	9.1989
m00270r	10-HETE	0.70369	0.24081	1	17.378	0
m02750r	PI pool	0.70361	0.24084	13	12.6424	12.7261
m02113c	hexadecanal	0.70275	0.24111	1	17.3692	0
m02116c	hexadecenal	0.70275	0.24111	1	17.3692	0
m01421c	carbonate	0.70197	0.24135	13	12.6382	10.7496
m01421s	carbonate	0.70197	0.24135	13	12.6382	10.7496
m03149c	xanthosine	0.70094	0.24167	3	14.5753	6.1332
m01975m	glutamine	0.69788	0.24263	1	17.324	0
m00266c	10-formyl-THF	0.69405	0.24382	7	13.2585	11.4054
m01430l	ceramide pool	0.69174	0.24455	8	13.1073	9.1683
m02681g	PAP	0.69144	0.24464	28	12.0366	10.4758
m01003c	4-hydroxyphenylacetate	0.68768	0.24583	4	14.0239	7.374
m01266c	activated methyl group	0.68768	0.24583	4	14.0239	7.374
m02477c	methylimidazoleacetic acid	0.68768	0.24583	4	14.0239	7.374
m02719m	phenylacetaldehyde	0.68768	0.24583	4	14.0239	7.374
m02720c	phenylacetate	0.68768	0.24583	4	14.0239	7.374
m02720m	phenylacetate	0.68768	0.24583	4	14.0239	7.374
m02841c	ribitol	0.68768	0.24583	4	14.0239	7.374
m02522c	N-acetyl-D-glucosaminyldiphosphodolichol	0.68594	0.24638	3	14.495	10.0233
m01450m	cholesterol	0.68587	0.2464	4	14.0155	15.3665
m02183c	isocitrate	0.68577	0.24643	4	14.015	11.2775
m01733c	dolichyl-phosphate	0.68025	0.24817	6	13.4094	10.7912
m01673m	deoxyuridine	0.67885	0.24862	2	15.2789	9.4671
m00241s	1,2-diacylglycerol-VLDL pool	0.67839	0.24876	1	17.1428	0
m00510s	1-acylglycerol-VLDL pool	0.67839	0.24876	1	17.1428	0
m01820s	fatty acid-VLDL pool	0.67839	0.24876	1	17.1428	0
m02047s	HDL remnant	0.67839	0.24876	1	17.1428	0
m02048s	HDL	0.67839	0.24876	1	17.1428	0
m02352s	LDL remnant	0.67839	0.24876	1	17.1428	0
m02353s	LDL	0.67839	0.24876	1	17.1428	0
m02086g	heparan sulfate, precursor 14	0.67762	0.24901	4	13.9774	13.8803
m01779r	em2emgacpail heparan sulfate	0.66954	0.25157	8	13.0346	11.0456
m02759p	PPi	0.65994	0.25464	11	12.6992	11.0193
m02759r	PPi	0.65994	0.25464	11	12.6992	11.0193
m02001r	glycophosphatidylinositol-(GPI)-anchored-protein-precursor	0.6594	0.25482	5	13.5481	11.898
m02022r	gpi_sig	0.6594	0.25482	5	13.5481	11.898
m00953c	4alpha-carboxy-4beta-methyl-5alpha-cholesta-8,24-dien-3beta-ol	0.65819	0.25521	3	14.3464	12.3798
m02193c	ITP	0.64546	0.25931	16	12.3258	9.6301
m02906g	sialyl-T antigen	0.63183	0.26375	4	13.7656	9.2137
m01362p	arachidonate	0.62962	0.26447	13	12.452	10.2939
m01260s	acetylcholine	0.6264	0.26553	7	13.0208	10.1553
m01690p	DHAP	0.62502	0.26598	3	14.1687	2.4263
m02661s	oxalate	0.62319	0.26658	4	13.7256	9.6862
m01256c	acetone	0.62236	0.26685	8	12.88	12.8983
m03130n	UTP	0.61872	0.26805	29	11.9051	9.5305
m01100m	5-formyl-THF	0.61862	0.26808	2	14.884	17.9993
m02426m	lysine	0.61585	0.269	3	14.1196	16.7847
m03108c	UDP-glucose	0.61354	0.26976	16	12.2516	7.8366
m00253c	10,11-dihydro-12-oxo-LTB4	0.61108	0.27057	5	13.3479	9.4207
m00253m	10,11-dihydro-12-oxo-LTB4	0.61108	0.27057	5	13.3479	9.4207
m00253p	10,11-dihydro-12-oxo-LTB4	0.61108	0.27057	5	13.3479	9.4207
m00523c	1D-myo-inositol-1,3,4,6-tetrakisphosphate	0.60789	0.27163	2	14.8137	16.4974
m00563m	2(S),6-dimethyl-heptanoyl-CoA	0.6043	0.27282	3	14.0578	8.2965
m02978c	tetrahydrobiopterin	0.60084	0.27397	5	13.3055	11.02
m02623m	N-pantothenoylcysteine	0.59713	0.27521	4	13.605	15.2388
m02679m	pantetheine	0.59713	0.27521	4	13.605	15.2388
m00559c	1-pyrroline-5-carboxylate	0.59227	0.27683	5	13.27	6.5149
m00958c	4alpha-formyl-4beta-methyl-5alpha-cholesta-8-en-3beta-ol	0.59148	0.2771	3	13.9892	12.6876
m00959c	4alpha-formyl-5alpha-cholesta-8,24-dien-3beta-ol	0.59148	0.2771	3	13.9892	12.6876
m00960c	4alpha-formyl-5alpha-cholesta-8-en-3beta-ol	0.59148	0.2771	3	13.9892	12.6876
m02946l	sulfate	0.58954	0.27775	18	12.1311	10.2678
m02574c	N-formimino-L-glutamate	0.58656	0.27875	2	14.6738	12.9868
m01279c	adenine	0.5862	0.27887	7	12.8796	13.4092
m01623c	CTP	0.58485	0.27933	46	11.6345	8.9576
m01306s	AKG	0.58409	0.27958	10	12.5378	11.462
m00720c	3,3-diiodo-L-thyronine	0.58031	0.28085	47	11.625	9.9804
m03114r	UMP	0.57917	0.28124	12	12.384	11.0582
m01752c	dTMP	0.5781	0.2816	5	13.2113	10.4068
m02200g	K+	0.5746	0.28278	2	14.5954	14.8922
m02519g	Na+	0.5746	0.28278	2	14.5954	14.8922
m02083g	heparan sulfate, precursor 11	0.57332	0.28321	1	16.1665	0
m00912c	3-phosphoadenylylselenate	0.57298	0.28333	2	14.5848	18.9719
m01284c	adenylylselenate	0.57298	0.28333	2	14.5848	18.9719
m02167s	IMP	0.57298	0.28333	2	14.5848	18.9719
m01882c	G00081	0.56978	0.28441	5	13.1768	10.6606
m01883c	G00082	0.56978	0.28441	5	13.1768	10.6606
m01885c	G00084	0.56978	0.28441	5	13.1768	10.6606
m01886c	G00085	0.56978	0.28441	5	13.1768	10.6606
m01887c	G00086	0.56978	0.28441	5	13.1768	10.6606
m02164c	III3Fuc-nLc6Cer	0.56978	0.28441	5	13.1768	10.6606
m03132c	V3Fuc,III3Fuc-nLc6Cer	0.56978	0.28441	5	13.1768	10.6606
m03133c	V3Fuc-nLc6Cer	0.56978	0.28441	5	13.1768	10.6606
m03075c	tRNA(met)	0.56849	0.28485	4	13.4726	12.053
m02007m	glyoxalate	0.56492	0.28606	2	14.5319	16.5165
m02371c	L-formylkynurenine	0.5572	0.2887	5	13.1248	13.2118
m02171s	inositol	0.55701	0.28876	2	14.4801	17.346
m01996c	glycogenin	0.55654	0.28892	7	12.7754	5.5452
m01364m	arachidonyl-CoA	0.55594	0.28913	8	12.6624	10.7629
m01010c	4-maleylacetoacetate	0.55565	0.28922	2	14.4712	17.7786
m02630s	O2	0.55555	0.28926	8	12.6611	12.0435
m00914c	3-phosphonooxypyruvate	0.55271	0.29023	3	13.7816	11.3336
m01260c	acetylcholine	0.55219	0.29041	8	12.6501	9.4603
m00989m	4-hydroxy-2-oxoglutarate	0.55156	0.29062	2	14.4443	16.6404
m01034c	4-trimethylammoniobutanal	0.54986	0.29121	2	14.4332	5.3572
m01752n	dTMP	0.54323	0.29348	1	15.8869	0
m02016m	GMP	0.54203	0.2939	8	12.6168	8.6325
m03114s	UMP	0.54203	0.2939	8	12.6168	8.6325
m01696r	dihomo-gamma-linolenate	0.54087	0.2943	10	12.4112	10.7451
m01784r	EPA	0.54087	0.2943	10	12.4112	10.7451
m00429m	18-hydroxycorticosterone	0.53922	0.29487	1	15.8496	0
m01309m	aldosterone	0.53922	0.29487	1	15.8496	0
m02890c	selenohomocysteine	0.53531	0.29622	3	13.6884	12.6435
m02412c	L-phenylalanyl-tRNA(phe)	0.53406	0.29665	5	13.0289	17.7663
m03076c	tRNA(phe)	0.53406	0.29665	5	13.0289	17.7663
m01127c	5-oxoproline	0.53289	0.29706	3	13.6754	18.5174
m02183p	isocitrate	0.52849	0.29858	1	15.7498	0
m02662c	oxalosuccinate	0.52849	0.29858	1	15.7498	0
m02662p	oxalosuccinate	0.52849	0.29858	1	15.7498	0
m00015p	(13E)-tetranor-16-oxo-16-CoA-LTE4	0.52831	0.29864	8	12.5718	9.9414
m02650p	omega-COOH-dinor-LTE4-CoA	0.52831	0.29864	8	12.5718	9.9414
m02405c	L-lysyl-tRNA(lys)	0.52601	0.29944	3	13.6386	14.3221
m03074c	tRNA(lys)	0.52601	0.29944	3	13.6386	14.3221
m01515g	chondroitin sulfate A (GalNAc4S-GlcA) and B (IdoA2S-GalNAc4S), precursor 2	0.5258	0.29951	6	12.8251	6.4987
m01540g	chondroitin sulfate C (GalNAc6S-GlcA), precursor 2	0.5258	0.29951	6	12.8251	6.4987
m01551g	chondroitin sulfate D (GlcNAc6S-GlcA2S), precursor 3	0.5258	0.29951	6	12.8251	6.4987
m01564g	chondroitin sulfate E (GalNAc4,6diS-GlcA), precursor 3	0.5258	0.29951	6	12.8251	6.4987
m01143c	6-(alpha-D-glucosaminyl)-1-phosphatidyl-1D-myo-inositol	0.5219	0.30087	1	15.6886	0
m00772c	3-deoxy-D-glycero-D-galacto-2-nonulosonic acid-9-phosphate	0.51831	0.30212	1	15.6553	0
m02158c	hypothiocyanite	0.51486	0.30333	8	12.5278	7.8807
m02527l	N-acetylglucosamine	0.51425	0.30354	7	12.6268	9.7687
m02145c	hydrogen-cyanide	0.51406	0.30361	5	12.9461	9.8492
m02328c	LacCer pool	0.51136	0.30455	14	12.0972	8.9349
m03107r	UDP-galactose	0.50685	0.30613	3	13.536	8.0399
m02075l	heparan sulfate, degradation product 5	0.50201	0.30783	2	14.1195	1.2453
m02938r	stearate	0.49585	0.31	10	12.2793	10.3934
m03108r	UDP-glucose	0.49072	0.31181	1	15.3989	0
m02832c	retinal	0.48646	0.31332	20	11.8544	9.6134
m02832r	retinal	0.48646	0.31332	20	11.8544	9.6134
m01159l	6-deoxy-L-galactose	0.48407	0.31417	2	14.0018	15.7296
m01159s	6-deoxy-L-galactose	0.48407	0.31417	2	14.0018	15.7296
m01652s	de-Fuc form of PA6	0.48407	0.31417	2	14.0018	15.7296
m02237s	keratan sulfate I, degradation product 1	0.48407	0.31417	2	14.0018	15.7296
m02278l	keratan sulfate I	0.48407	0.31417	2	14.0018	15.7296
m02278s	keratan sulfate I	0.48407	0.31417	2	14.0018	15.7296
m02672l	PA6	0.48407	0.31417	2	14.0018	15.7296
m02672s	PA6	0.48407	0.31417	2	14.0018	15.7296
m01626c	cys-gly	0.4822	0.31483	9	12.3277	8.9556
m01626s	cys-gly	0.4822	0.31483	9	12.3277	8.9556
m01668n	deoxycytidine	0.47742	0.31653	3	13.3784	20.8635
m01334l	AMP	0.47672	0.31678	4	13.0481	10.222
m00014p	(13E)-tetranor-16-carboxy-LTE4	0.47633	0.31692	6	12.6379	11.552
m00421p	18-CoA-18-oxo-dinor-LTB4	0.47633	0.31692	6	12.6379	11.552
m00425p	18-COOH-LTE4	0.47633	0.31692	6	12.6379	11.552
m00687m	3(S),10(R)-OH-octadeca-6-trans-4,12-cis-trienoate	0.47633	0.31692	6	12.6379	11.552
m00687p	3(S),10(R)-OH-octadeca-6-trans-4,12-cis-trienoate	0.47633	0.31692	6	12.6379	11.552
m00688p	3(S),10(R)-OH-octadeca-6-trans-4,12-cis-trienoyl-CoA	0.47633	0.31692	6	12.6379	11.552
m00835p	3-oxo-10(R)-hydroxy-octadeca-(6E,8E,12Z)-trienoate	0.47633	0.31692	6	12.6379	11.552
m00836p	3-oxo-10(R)-hydroxy-octadeca-(6E,8E,12Z)-trienoyl-CoA	0.47633	0.31692	6	12.6379	11.552
m00837p	3-oxo-10(S)-hydroxy-octadeca-(6E,8E,12Z)-trienoate	0.47633	0.31692	6	12.6379	11.552
m00838p	3-oxo-10(S)-hydroxy-octadeca-(6E,8E,12Z)-trienoyl-CoA	0.47633	0.31692	6	12.6379	11.552
m02649m	omega-carboxy-trinor-LTB4	0.47633	0.31692	6	12.6379	11.552
m02649p	omega-carboxy-trinor-LTB4	0.47633	0.31692	6	12.6379	11.552
m02772p	propanoate	0.47633	0.31692	6	12.6379	11.552
m01609g	core 4	0.4758	0.31711	6	12.6359	7.392
m01679l	D-galactosyl-N-acylsphingosine	0.47427	0.31765	5	12.7813	7.5691
m01184c	7alpha-hydroxypregnenolone	0.47262	0.31824	1	15.2306	0
m02985c	thiamin-PPP	0.46638	0.32047	2	13.8858	8.3055
m02170s	inosine	0.46542	0.32081	6	12.5967	14.3093
m01822s	Fe3+	0.46541	0.32082	7	12.4552	8.9944
m02037c	guanine	0.46464	0.32109	11	12.1509	12.6706
m02578c	NH3	0.46383	0.32139	91	11.2805	9.8627
m01991c	glycogenin G4G4	0.46231	0.32193	4	12.9815	7.148
m01993c	glycogenin G7	0.46231	0.32193	4	12.9815	7.148
m01716c	D-lactate	0.45975	0.32285	13	12.0151	10.6858
m02189m	isovaleryl-CoA	0.45823	0.32339	8	12.3422	8.2557
m02716c	PGH3	0.4571	0.3238	4	12.9574	12.8864
m02716n	PGH3	0.4571	0.3238	4	12.9574	12.8864
m02793c	prostaglandin H1	0.4571	0.3238	4	12.9574	12.8864
m01338c	androsterone	0.45607	0.32417	6	12.5613	12.5915
m01949c	GDP-4-dehydro-6-deoxy-D-mannose	0.45459	0.3247	2	13.8085	1.685
m02420c	L-tryptophanyl-tRNA(trp)	0.45324	0.32519	4	12.9395	11.8491
m03080c	tRNA(trp)	0.45324	0.32519	4	12.9395	11.8491
m01596c	CO2	0.45265	0.3254	74	11.3257	9.3432
m00559m	1-pyrroline-5-carboxylate	0.45111	0.32596	6	12.5425	6.0935
m00029c	(18R)-hydroxy-(5Z,8Z,11Z,14Z,16E)-eicosapentaenoic acid	0.4478	0.32715	1	15	0
m00373c	15(R)-HEPE	0.4478	0.32715	1	15	0
m00373n	15(R)-HEPE	0.4478	0.32715	1	15	0
m00373p	15(R)-HEPE	0.4478	0.32715	1	15	0
m00373r	15(R)-HEPE	0.4478	0.32715	1	15	0
m01038n	5(S),6(S)-epoxy-15(R)-HEPE	0.4478	0.32715	1	15	0
m01041c	5(S)-HpEPE	0.4478	0.32715	1	15	0
m01041n	5(S)-HpEPE	0.4478	0.32715	1	15	0
m01050c	5,15-DiHETE	0.4478	0.32715	1	15	0
m01056c	5,6-epoxy,(18R)-HEPE	0.4478	0.32715	1	15	0
m01528l	chondroitin sulfate B - dermatan sulfate (IdoA2S-GalNAc4S), degradation product 3	0.4478	0.32715	1	15	0
m01833r	formate	0.4478	0.32715	1	15	0
m02041n	H2O2	0.4478	0.32715	1	15	0
m02062l	heparan sulfate, degradation product 16	0.4478	0.32715	1	15	0
m02063l	heparan sulfate, degradation product 17	0.4478	0.32715	1	15	0
m02069l	heparan sulfate, degradation product 22	0.4478	0.32715	1	15	0
m02070l	heparan sulfate, degradation product 23	0.4478	0.32715	1	15	0
m02362r	leukotriene A4	0.4478	0.32715	1	15	0
m02384l	L-iduronic acid	0.4478	0.32715	1	15	0
m02440c	malonate	0.4478	0.32715	1	15	0
m02440m	malonate	0.4478	0.32715	1	15	0
m02161c	IDP	0.44604	0.32778	15	11.8917	9.8047
m01948s	GDP	0.44319	0.32882	1	14.9572	0
m02759s	PPi	0.44319	0.32882	1	14.9572	0
m02806s	PRPP	0.44319	0.32882	1	14.9572	0
m02912c	sn-glycerol-3-PC	0.4429	0.32892	9	12.2062	10.6075
m02913c	sn-glycerol-3-PE	0.4429	0.32892	9	12.2062	10.6075
m02492c	myo-inositol-hexakisphosphate	0.44254	0.32905	9	12.2051	12.1979
m02188c	isoputreanine	0.43726	0.33096	3	13.1634	15.242
m02811c	putreanine	0.43726	0.33096	3	13.1634	15.242
m02919c	spermic acid 1	0.43726	0.33096	3	13.1634	15.242
m02320m	L-1-pyrroline-3-hydroxy-5-carboxylate	0.43414	0.33209	4	12.8512	7.4447
m02834r	retinol	0.43245	0.33271	17	11.8098	9.9121
m02846r	ribulose-5-phosphate	0.43174	0.33297	2	13.6587	15.6454
m00630m	2-amino-3-oxoadipate	0.43058	0.33339	3	13.1276	11.8008
m01074m	5-aminolevulinate	0.43058	0.33339	3	13.1276	11.8008
m02530c	N-acetyl-L-alanine	0.43058	0.33339	3	13.1276	11.8008
m00726c	3,4-dihydroxymandelaldehyde	0.43023	0.33351	13	11.9392	8.4597
m02327m	L-4-hydroxyglutamate semialdehyde	0.42858	0.33411	1	14.8214	0
m02374c	L-glutamate 5-semialdehyde	0.42858	0.33411	1	14.8214	0
m01285c	ADP	0.42779	0.3344	365	11.0438	9.4145
m00760c	3-amino-propanal	0.42602	0.33505	6	12.4476	11.7441
m02165c	imidazole-4-acetaldehyde	0.42602	0.33505	6	12.4476	11.7441
m02514c	N4-acetylaminobutanal	0.42602	0.33505	6	12.4476	11.7441
m02540c	N-acetylmethionine	0.42581	0.33512	2	13.6199	4.1487
m02546c	N-acetylornithine	0.42581	0.33512	2	13.6199	4.1487
m03156g	Xyl-L-Ser-[protein]	0.42329	0.33604	1	14.7722	0
m02342c	L-aspartyl-tRNA(asp)	0.4227	0.33626	4	12.7983	12.6173
m03066c	tRNA(asp)	0.4227	0.33626	4	12.7983	12.6173
m02597g	nm2masn	0.42187	0.33656	3	13.0809	18.3138
m01690m	DHAP	0.4194	0.33746	1	14.7361	0
m01789s	estrone 3-sulfate	0.41164	0.3403	5	12.5219	11.014
m02403c	L-lactate	0.41104	0.34052	17	11.7615	9.8893
m00826m	3-methylcrotonyl-CoA	0.40981	0.34097	7	12.2599	9.623
m01721c	DNA	0.40543	0.34258	8	12.1692	9.6467
m02908c	SM pool	0.40509	0.34271	19	11.7001	9.887
m02039p	H+	0.40483	0.3428	69	11.2849	9.0424
m01965g	glucose	0.40388	0.34315	1	14.5919	0
m02370c	leukotriene F4	0.40332	0.34336	4	12.7086	12.942
m02370s	leukotriene F4	0.40332	0.34336	4	12.7086	12.942
m00728c	3,4-dihydroxyphenylacetaldehyde	0.40251	0.34365	8	12.1596	9.7359
m01002c	4-hydroxyphenylacetaldehyde	0.40251	0.34365	8	12.1596	9.7359
m02719c	phenylacetaldehyde	0.40251	0.34365	8	12.1596	9.7359
m00407c	17alpha-hydroxypregnenolone sulfate	0.40048	0.3444	3	12.9664	18.8054
m01069r	5-alpha-dihydrotestosterone	0.40048	0.3444	3	12.9664	18.8054
m00585c	20-COOH-LTB4	0.39856	0.34511	13	11.8577	10.1013
m00585m	20-COOH-LTB4	0.39856	0.34511	13	11.8577	10.1013
m01588c	citrulline	0.39817	0.34525	12	11.8983	11.2522
m01679r	D-galactosyl-N-acylsphingosine	0.39423	0.34671	1	14.5022	0
m02894c	selenophosphate	0.39266	0.34729	2	13.4025	11.3289
m01009c	4-imidazolone-5-propanoate	0.39203	0.34752	2	13.3984	14.7906
m01982m	glycerate	0.39161	0.34767	6	12.3174	11.5056
m02914c	sn-glycerol-3-phosphate	0.38678	0.34946	13	11.8274	8.5407
m00784m	3-hydroxyisobutyrate	0.38172	0.35134	4	12.6087	12.4156
m02996c	thymidine	0.37202	0.35494	16	11.6903	13.7044
m02875c	salsolinol	0.37133	0.3552	84	11.2142	9.1911
m02741c	phosphopantetheine	0.36997	0.3557	8	12.053	12.9151
m00648c	2-hydroxybutyrate	0.36791	0.35647	10	11.9045	11.471
m02419c	L-threonyl-tRNA(thr)	0.36559	0.35734	5	12.3311	10.7803
m03079c	tRNA(thr)	0.36559	0.35734	5	12.3311	10.7803
m01899r	G10598	0.35971	0.35953	2	13.1864	9.6453
m00969s	4-aminobutanal	0.35413	0.36162	3	12.7182	15.4196
m01371r	ATP	0.35314	0.36199	15	11.6696	11.1328
m01628c	cysteine	0.35302	0.36204	35	11.3909	9.7577
m01426m	CDP-diacylglycerol-CL pool	0.35123	0.36271	4	12.4677	5.7154
m00970s	4-aminobutyrate	0.34536	0.36491	6	12.1425	11.8473
m00653c	2-hydroxyglutarate	0.34325	0.36571	2	13.0785	11.6509
m01590g	CMP	0.34197	0.36619	10	11.8285	8.3071
m01592g	CMP-N-acetylneuraminate	0.34197	0.36619	10	11.8285	8.3071
m01957c	globin	0.34046	0.36675	2	13.0602	11.8084
m02050c	hemoglobin	0.34046	0.36675	2	13.0602	11.8084
m01700c	dihydrofolate	0.33976	0.36702	3	12.6412	10.4497
m00644c	2-hydroxy-3-methoxy-17beta-estradiol	0.33955	0.3671	2	13.0542	15.8287
m00645c	2-hydroxy-3-methoxyestrone	0.33955	0.3671	2	13.0542	15.8287
m00659c	2-methoxyestradiol-17beta	0.33955	0.3671	2	13.0542	15.8287
m00660c	2-methoxyestrone	0.33955	0.3671	2	13.0542	15.8287
m00660r	2-methoxyestrone	0.33955	0.3671	2	13.0542	15.8287
m00819c	3-methoxy-4-hydroxyphenylethyleneglycol	0.33955	0.3671	2	13.0542	15.8287
m00830c	3-O-methyldopa	0.33955	0.3671	2	13.0542	15.8287
m01011c	4-methoxy-17beta-estradiol	0.33955	0.3671	2	13.0542	15.8287
m01012c	4-methoxyestrone	0.33955	0.3671	2	13.0542	15.8287
m01113c	5-methoxytryptophol	0.33955	0.3671	2	13.0542	15.8287
m02478c	methyl-indole-3-acetate	0.33955	0.3671	2	13.0542	15.8287
m02603c	N-methylsalsolinol	0.33955	0.3671	2	13.0542	15.8287
m02871r	SAH	0.33955	0.3671	2	13.0542	15.8287
m02873c	salsoline	0.33955	0.3671	2	13.0542	15.8287
m02874c	salsoline-1-carboxylate	0.33955	0.3671	2	13.0542	15.8287
m02877r	SAM	0.33955	0.3671	2	13.0542	15.8287
m00809c	3-keto-4-methylzymosterol	0.33904	0.36729	4	12.4113	10.8294
m03157r	zinc	0.3365	0.36825	2	13.0343	2.78
m01790c	estrone	0.33267	0.36969	47	11.2901	9.0301
m01415c	calcidiol	0.33042	0.37054	6	12.0859	12.2253
m00156c	(R)-1,2-dimethyl-5,6-dihydroxy-tetrahydroisoquinoline	0.33032	0.37058	82	11.1693	9.1314
m01384c	beta-carboline	0.33032	0.37058	82	11.1693	9.1314
m02045c	harman	0.33032	0.37058	82	11.1693	9.1314
m02876c	salsolinol-1-carboxylate	0.32571	0.37232	3	12.566	11.2244
m02658m	ornithine	0.32424	0.37288	3	12.5582	17.8558
m02770m	proline	0.31779	0.37532	8	11.882	6.8335
m02751m	Pi	0.31728	0.37552	176	11.0514	10.0107
m01880c	G00077	0.3143	0.37665	1	13.7594	0
m03120s	urate	0.31062	0.37804	2	12.8646	13.4606
m02717m	PGP-CL pool	0.30967	0.37841	1	13.7164	0
m02040g	H2O	0.30902	0.37865	39	11.2952	10.2492
m02460c	melatonin	0.3061	0.37976	7	11.8956	9.9901
m02674p	palmitate	0.30458	0.38034	10	11.7189	9.5494
m00789c	3-hydroxy-N6,N6,N6-trimethyl-L-lysine	0.30421	0.38048	2	12.8225	3.0794
m01983s	glycerol	0.30381	0.38064	2	12.8199	0.9358
m02751l	Pi	0.30106	0.38168	27	11.3578	9.0178
m01334s	AMP	0.30096	0.38172	19	11.4777	9.1244
m02929l	sphingosine	0.29916	0.38241	2	12.7894	13.8471
m02041r	H2O2	0.29875	0.38257	5	12.0543	5.703
m00572c	2,3-diketo-5-methylthiopentyl-1-phosphate	0.29501	0.38399	2	12.7622	17.6961
m02819m	pyruvate	0.2927	0.38488	15	11.5252	8.7614
m03148c	xanthine	0.29164	0.38528	15	11.5226	10.6816
m00957c	4alpha-formyl-4beta-methyl-5alpha-cholesta-8,24-dien-3beta-ol	0.28785	0.38673	4	12.1745	10.9768
m02039r	H+	0.28702	0.38705	105	11.0925	9.1844
m01420c	carbamoyl-phosphate	0.28108	0.38933	3	12.327	2.3505
m00682m	2-trans-cis,cis,cis,cis-4,8,11,14-eicosapentaenoyl-CoA	0.27932	0.39	7	11.8015	7.5738
m02453c	mannose	0.27804	0.39049	7	11.797	11.9907
m02926c	spermine	0.27672	0.391	4	12.1231	13.7768
m02366r	leukotriene C4	0.27423	0.39195	8	11.7393	5.0311
m02367c	leukotriene C5	0.27423	0.39195	8	11.7393	5.0311
m02869m	S-acetyldihydrolipoamide	0.27342	0.39226	4	12.1078	14.2661
m03037c	trans-4-hydroxy-L-proline	0.27271	0.39254	6	11.8676	7.8565
m03037m	trans-4-hydroxy-L-proline	0.27271	0.39254	6	11.8676	7.8565
m01833c	formate	0.27216	0.39275	18	11.4355	11.1051
m02980c	THF	0.26774	0.39445	15	11.4655	8.5687
m02942m	succinate semialdehyde	0.26756	0.39452	2	12.5822	3.7719
m02184m	isoleucine	0.2663	0.395	1	13.3134	0
m02360m	leucine	0.2663	0.395	1	13.3134	0
m03135m	valine	0.2663	0.395	1	13.3134	0
m00574c	2,5-diamino-6-(5-triphosphoryl-3,4-trihydroxy-2-oxopentyl)-amino-4-oxopyrimidine	0.26447	0.39571	1	13.2964	0
m00574n	2,5-diamino-6-(5-triphosphoryl-3,4-trihydroxy-2-oxopentyl)-amino-4-oxopyrimidine	0.26447	0.39571	1	13.2964	0
m00575c	2,5-diaminopyrimidine nucleoside triphosphate	0.26447	0.39571	1	13.2964	0
m00575n	2,5-diaminopyrimidine nucleoside triphosphate	0.26447	0.39571	1	13.2964	0
m01832c	formamidopyrimidine nucleoside triphosphate	0.26447	0.39571	1	13.2964	0
m01832n	formamidopyrimidine nucleoside triphosphate	0.26447	0.39571	1	13.2964	0
m01833n	formate	0.26447	0.39571	1	13.2964	0
m02057l	heparan sulfate, degradation product 11	0.25829	0.39809	1	13.2389	0
m00072m	(2E,4Z,7Z,10Z)-hexadecatetraenoyl-CoA	0.25777	0.39829	5	11.8845	5.2377
m00678m	2-trans-4-cis-decadienoyl-CoA	0.25777	0.39829	5	11.8845	5.2377
m01052c	5,6-Dihydrouracil	0.25763	0.39835	2	12.5171	8.9384
m02320c	L-1-pyrroline-3-hydroxy-5-carboxylate	0.25631	0.39886	3	12.1944	8.9748
m02741m	phosphopantetheine	0.25586	0.39903	6	11.8039	12.8688
m00210c	[protein]-N6-(octanoyl)lysine	0.2558	0.39905	2	12.5051	9.2935
m01098c	5-deoxyadenosine	0.2558	0.39905	2	12.5051	9.2935
m02397c	lipoyl-[ACP]	0.2558	0.39905	2	12.5051	9.2935
m02553c	NADH	0.25557	0.39914	141	11.0344	9.0945
m00025p	(15Z)-tetracosenoyl-CoA	0.25273	0.40024	4	12.0121	4.0171
m00110p	(6Z,9Z,12Z,15Z,18Z)-tetracosapentaenoyl-CoA	0.25273	0.40024	4	12.0121	4.0171
m00113p	(6Z,9Z,12Z,15Z,18Z,21Z)-tetracosahexaenoyl-CoA	0.25273	0.40024	4	12.0121	4.0171
m02110p	hexacosanoyl-CoA	0.25273	0.40024	4	12.0121	4.0171
m02112p	hexacosenoyl-CoA	0.25273	0.40024	4	12.0121	4.0171
m02971p	tetracosanoyl-CoA	0.25273	0.40024	4	12.0121	4.0171
m02644p	octanoyl-CoA	0.25083	0.40097	3	12.1651	3.5158
m01862c	fumarate	0.24178	0.40448	8	11.633	7.995
m02785c	prostaglandin E1	0.2403	0.40505	8	11.6281	11.6333
m02552p	NAD+	0.2402	0.40509	25	11.2865	7.9766
m02553p	NADH	0.2402	0.40509	25	11.2865	7.9766
m01268m	activation-ppara	0.24005	0.40515	6	11.7441	14.131
m02787c	prostaglandin E3	0.23594	0.40674	3	12.0854	15.3641
m00007p	(11Z)-eicosenoyl-CoA	0.23574	0.40682	2	12.3736	4.9457
m00016p	(13Z)-docosenoyl-CoA	0.23574	0.40682	2	12.3736	4.9457
m00091p	(4Z,7Z,10Z)-hexadecatrienoyl-CoA	0.23574	0.40682	2	12.3736	4.9457
m00118p	(7Z)-tetradecenoyl-CoA	0.23574	0.40682	2	12.3736	4.9457
m00948p	4,8,12-trimethyltridecanoyl-CoA	0.23574	0.40682	2	12.3736	4.9457
m00980p	4-cis-decenoyl-CoA	0.23574	0.40682	2	12.3736	4.9457
m01141p	5-tetradecenoyl-CoA	0.23574	0.40682	2	12.3736	4.9457
m01191p	7-hexadecenoyl-CoA	0.23574	0.40682	2	12.3736	4.9457
m01412p	butyryl-CoA	0.23574	0.40682	2	12.3736	4.9457
m01576p	cis,cis-myristo-5,8-dienoyl-CoA	0.23574	0.40682	2	12.3736	4.9457
m01577p	cis,cis-palmito-7,10-dienoyl-CoA	0.23574	0.40682	2	12.3736	4.9457
m01586p	cis-vaccenoyl-CoA	0.23574	0.40682	2	12.3736	4.9457
m01650p	decanoyl-CoA	0.23574	0.40682	2	12.3736	4.9457
m01725p	docosanoyl-CoA	0.23574	0.40682	2	12.3736	4.9457
m01773p	eicosanoyl-CoA	0.23574	0.40682	2	12.3736	4.9457
m01934p	gamma-linolenoyl-CoA	0.23574	0.40682	2	12.3736	4.9457
m02122p	hexanoyl-CoA	0.23574	0.40682	2	12.3736	4.9457
m02345p	lauroyl-CoA	0.23574	0.40682	2	12.3736	4.9457
m02495p	myristoyl-CoA	0.23574	0.40682	2	12.3736	4.9457
m02647p	oleoyl-CoA	0.23574	0.40682	2	12.3736	4.9457
m02677p	palmitoleoyl-CoA	0.23574	0.40682	2	12.3736	4.9457
m02941p	stearoyl-CoA	0.23574	0.40682	2	12.3736	4.9457
m00970c	4-aminobutyrate	0.23514	0.40705	10	11.5155	9.3441
m00650c	2-hydroxyestrone	0.23025	0.40895	7	11.6291	7.9249
m00650r	2-hydroxyestrone	0.23025	0.40895	7	11.6291	7.9249
m00986c	4-hydroxy-17beta-estradiol	0.23025	0.40895	7	11.6291	7.9249
m01000c	4-hydroxyestrone	0.23025	0.40895	7	11.6291	7.9249
m02643c	octanoyl-[ACP]	0.22999	0.40905	4	11.9069	10.1679
m02897s	serotonin	0.22866	0.40957	3	12.0464	4.8772
m02011g	GM2	0.22479	0.41107	3	12.0256	11.5346
m02032c	GT2	0.22479	0.41107	3	12.0256	11.5346
m00900m	3-oxopropanoate	0.22383	0.41144	2	12.2955	3.3665
m00212c	[protein]-N6,N6-dimethyl-L-lysine	0.22255	0.41194	21	11.298	10.2795
m00213c	[protein]-N6-methyl-L-lysine	0.22255	0.41194	21	11.298	10.2795
m00380p	15(S)-HPETE	0.21852	0.41351	3	11.9921	3.2642
m00380r	15(S)-HPETE	0.21852	0.41351	3	11.9921	3.2642
m02738l	phosphocholine	0.21461	0.41504	5	11.7058	9.0583
m02908l	SM pool	0.21461	0.41504	5	11.7058	9.0583
m01703m	dihydrolipoylprotein	0.2127	0.41578	4	11.827	11.0598
m02400m	lipoylprotein	0.2127	0.41578	4	11.827	11.0598
m02878m	S-aminomethyldihydrolipoamide	0.2127	0.41578	4	11.827	11.0598
m02879m	S-aminomethyldihydrolipoylprotein	0.2127	0.41578	4	11.827	11.0598
m02366c	leukotriene C4	0.20813	0.41756	9	11.4806	4.7697
m01673c	deoxyuridine	0.20694	0.41803	10	11.4329	11.778
m02528c	N-acetylglucosamine-1-phosphate	0.20646	0.41822	3	11.9275	15.7512
m02041p	H2O2	0.20592	0.41843	17	11.2985	8.1462
m01307c	alanine	0.20472	0.41889	47	11.1171	9.0494
m01596g	CO2	0.20005	0.42072	1	12.6977	0
m00672c	2-oxoglutaramate	0.19325	0.42338	2	12.095	7.3949
m00672m	2-oxoglutaramate	0.19325	0.42338	2	12.095	7.3949
m00072p	(2E,4Z,7Z,10Z)-hexadecatetraenoyl-CoA	0.1909	0.4243	4	11.7261	3.8762
m00423p	18-COOH-(16E)-dinor-LTE5-CoA	0.1909	0.4243	4	11.7261	3.8762
m00678p	2-trans-4-cis-decadienoyl-CoA	0.1909	0.4243	4	11.7261	3.8762
m01144m	6(R)-hydroxy-tetradeca-(2E,4E,8Z)-trienoate	0.1909	0.4243	4	11.7261	3.8762
m01147m	6(S)-hydroxy-tetradeca-(2E,4E,8Z)-trienoate	0.1909	0.4243	4	11.7261	3.8762
m01199m	8(R)-hydroxy-hexadeca-(2E,4E,6E,10Z)-tetraenoate	0.1909	0.4243	4	11.7261	3.8762
m01204m	8(S)-hydroxy-hexadeca-(2E,4E,6E,10Z)-tetraenoate	0.1909	0.4243	4	11.7261	3.8762
m01660c	dehydroepiandrosterone	0.18543	0.42645	4	11.7008	15.5618
m03106r	UDP	0.18128	0.42807	55	11.0557	8.996
m01521l	chondroitin sulfate A (GalNAc4S-GlcA), degradation product 3	0.17993	0.4286	4	11.6754	7.2855
m02647c	oleoyl-CoA	0.17436	0.43079	30	11.1325	10.3667
m01278p	acylglycerone-phosphate	0.1727	0.43144	1	12.4436	0
m01311p	alkyl-glycerone-3-phosphate	0.1727	0.43144	1	12.4436	0
m00167c	(R)-mevalonate	0.17164	0.43186	2	11.9533	11.7964
m03124c	urocanate	0.17114	0.43206	7	11.4214	11.9074
m01285g	ADP	0.16929	0.43278	5	11.5181	13.2157
m00639c	2-deoxy-D-ribose-1-phosphate	0.16893	0.43293	14	11.2487	9.3482
m00236r	1,2-diacylglycerol-LD-PE pool	0.1682	0.43321	4	11.6211	9.7979
m02685r	PE-LD pool	0.1682	0.43321	4	11.6211	9.7979
m01365c	arginine	0.16206	0.43563	25	11.1411	10.9858
m01755m	dUMP	0.15864	0.43698	5	11.4739	6.6291
m02772m	propanoate	0.15274	0.4393	8	11.3412	10.4118
m00629c	2-amino-3-carboxymuconate semialdehyde	0.14975	0.44048	2	11.8098	2.0238
m01332m	aminoacetone	0.14457	0.44252	1	12.1822	0
m01430r	ceramide pool	0.14308	0.44312	6	11.3772	4.3514
m02751g	Pi	0.14181	0.44361	5	11.4042	10.9238
m01541g	chondroitin sulfate C (GalNAc6S-GlcA), precursor 3	0.14138	0.44378	8	11.304	4.9059
m01552g	chondroitin sulfate D (GlcNAc6S-GlcA2S), precursor 4	0.14138	0.44378	8	11.304	4.9059
m00113c	(6Z,9Z,12Z,15Z,18Z,21Z)-tetracosahexaenoyl-CoA	0.13659	0.44568	22	11.0934	9.1191
m00504c	1-acylglycerol-LD-PC pool	0.13521	0.44622	18	11.1353	7.9507
m00505c	1-acylglycerol-LD-PE pool	0.13521	0.44622	18	11.1353	7.9507
m00506c	1-acylglycerol-LD-PI pool	0.13521	0.44622	18	11.1353	7.9507
m00507c	1-acylglycerol-LD-PS pool	0.13521	0.44622	18	11.1353	7.9507
m00508c	1-acylglycerol-LD-SM pool	0.13521	0.44622	18	11.1353	7.9507
m00509c	1-acylglycerol-LD-TG1 pool	0.13521	0.44622	18	11.1353	7.9507
m00661m	2-methyl-3-oxopropanoate	0.13459	0.44647	11	11.2242	8.519
m01783r	emgacpail heparan sulfate	0.13049	0.44809	2	11.6835	2.4541
m00097s	(5-L-glutamyl)-L-amino acid	0.12903	0.44867	7	11.2735	5.2445
m01111s	5-L-gamma-glutamyl	0.12903	0.44867	7	11.2735	5.2445
m01974r	glutamate	0.12903	0.44867	7	11.2735	5.2445
m02368c	leukotriene D5	0.12903	0.44867	7	11.2735	5.2445
m02418r	LTD4	0.12903	0.44867	7	11.2735	5.2445
m00131p	(9Z,12Z,15Z,18Z)-tetracosatetraenoyl-CoA	0.12547	0.45008	2	11.6506	4.8402
m00134p	(9Z,12Z,15Z,18Z,21Z)-tetracosapentaenoyl-CoA	0.12547	0.45008	2	11.6506	4.8402
m00317p	12,15,18,21-tetracosatetraenoyl-CoA	0.12547	0.45008	2	11.6506	4.8402
m03047p	tricosanoyl-CoA	0.12547	0.45008	2	11.6506	4.8402
m02738c	phosphocholine	0.11924	0.45254	11	11.1811	7.4983
m01450s	cholesterol	0.11853	0.45282	6	11.2844	8.3126
m03033m	trans-3-cis-5,8,11,14-eicosapentaenoyl-CoA	0.11683	0.4535	2	11.5939	15.3075
m00197c	[protein]-L-arginine	0.11541	0.45406	10	11.1647	9.798
m02040c	H2O	0.11463	0.45437	762	10.8705	9.2548
m01249p	acetaldehyde	0.11111	0.45576	1	11.8712	0
m01572c	cinnavalininate	0.11111	0.45576	1	11.8712	0
m01796p	ethanol	0.11111	0.45576	1	11.8712	0
m01533g	chondroitin sulfate C (GalNAc6S-GlcA) proteoglycan	0.10792	0.45703	3	11.3998	4.0013
m01567g	chondroitin sulfate E (GalNAc4,6diS-GlcA), precursor 5b	0.10792	0.45703	3	11.3998	4.0013
m00209c	[protein]-N6-(lipoyl)lysine	0.1077	0.45712	4	11.3413	5.6154
m00089m	(3Z,7Z,10Z)-hexadecatrienoyl-CoA	0.10662	0.45755	4	11.3363	9.1928
m03035m	trans-3-decenoyl-CoA	0.10662	0.45755	4	11.3363	9.1928
m00007m	(11Z)-eicosenoyl-CoA	0.1064	0.45763	8	11.1894	11.8968
m00118m	(7Z)-tetradecenoyl-CoA	0.1064	0.45763	8	11.1894	11.8968
m01141m	5-tetradecenoyl-CoA	0.1064	0.45763	8	11.1894	11.8968
m01191m	7-hexadecenoyl-CoA	0.1064	0.45763	8	11.1894	11.8968
m01586m	cis-vaccenoyl-CoA	0.1064	0.45763	8	11.1894	11.8968
m01773m	eicosanoyl-CoA	0.1064	0.45763	8	11.1894	11.8968
m01934m	gamma-linolenoyl-CoA	0.1064	0.45763	8	11.1894	11.8968
m02101m	heptadecanoyl-CoA	0.1064	0.45763	8	11.1894	11.8968
m02345m	lauroyl-CoA	0.1064	0.45763	8	11.1894	11.8968
m02495m	myristoyl-CoA	0.1064	0.45763	8	11.1894	11.8968
m02612m	nonadecanoyl-CoA	0.1064	0.45763	8	11.1894	11.8968
m02647m	oleoyl-CoA	0.1064	0.45763	8	11.1894	11.8968
m02677m	palmitoleoyl-CoA	0.1064	0.45763	8	11.1894	11.8968
m02678m	palmitoyl-CoA	0.1064	0.45763	8	11.1894	11.8968
m02689m	pentadecanoyl-CoA	0.1064	0.45763	8	11.1894	11.8968
m02941m	stearoyl-CoA	0.1064	0.45763	8	11.1894	11.8968
m03050m	tridecanoyl-CoA	0.1064	0.45763	8	11.1894	11.8968
m02200c	K+	0.10569	0.45791	44	10.984	10.0223
m01597r	CoA	0.10544	0.45801	11	11.1423	10.3347
m02941r	stearoyl-CoA	0.10544	0.45801	11	11.1423	10.3347
m01780r	em2emgacpail_prot heparan sulfate	0.10279	0.45906	6	11.2248	12.068
m00411c	17beta-estradiol-2,3-semiquinone	0.10262	0.45913	4	11.3178	6.3048
m00411l	17beta-estradiol-2,3-semiquinone	0.10262	0.45913	4	11.3178	6.3048
m00413c	17beta-estradiol-3,4-semiquinone	0.10262	0.45913	4	11.3178	6.3048
m00413l	17beta-estradiol-3,4-semiquinone	0.10262	0.45913	4	11.3178	6.3048
m00649l	2-hydroxyestradiol-17beta	0.10262	0.45913	4	11.3178	6.3048
m00986l	4-hydroxy-17beta-estradiol	0.10262	0.45913	4	11.3178	6.3048
m01792c	estrone-2,3-semiquinone	0.10262	0.45913	4	11.3178	6.3048
m01792r	estrone-2,3-semiquinone	0.10262	0.45913	4	11.3178	6.3048
m01794c	estrone-3,4-semiquinone	0.10262	0.45913	4	11.3178	6.3048
m01794r	estrone-3,4-semiquinone	0.10262	0.45913	4	11.3178	6.3048
m02041l	H2O2	0.10262	0.45913	4	11.3178	6.3048
m03123c	uridine	0.1004	0.46001	17	11.0604	11.1073
m01755c	dUMP	0.099566	0.46034	8	11.167	5.4152
m02552c	NAD+	0.097095	0.46133	152	10.9053	9.1247
m00101c	(5Z,8Z,11Z)-eicosatrienoyl-CoA	0.094384	0.4624	20	11.0377	9.5206
m02897c	serotonin	0.092965	0.46297	10	11.0989	7.4829
m02881c	se-adenosyl-L-selenohomocysteine	0.091406	0.46358	2	11.4272	17.0011
m01325c	alpha-hydroxyisocaproic acid	0.090591	0.46391	29	10.9931	7.5824
m03168m	3-oxopropionyl-CoA	0.090591	0.46391	29	10.9931	7.5824
m02074l	heparan sulfate, degradation product 4	0.089141	0.46448	2	11.4124	5.0736
m02054g	heparan sulfate proteoglycan	0.087028	0.46532	6	11.1652	12.5396
m00564p	2(S)-pristanal	0.084038	0.46651	3	11.272	17.0683
m00655p	2-hydroxyphytanoyl-CoA	0.084038	0.46651	3	11.272	17.0683
m02997c	thymine	0.081251	0.46762	12	11.048	12.4658
m00231c	1,2-dehydrosalsolinol	0.080808	0.4678	1	11.5896	0
m01069c	5-alpha-dihydrotestosterone	0.080186	0.46804	5	11.149	13.1651
m01972c	glucosylceramide pool	0.079909	0.46815	6	11.1383	7.1636
m01968r	glucose-6-phosphate	0.076658	0.46945	5	11.1344	5.0286
m02125c	histidine	0.07602	0.4697	30	10.9658	9.897
m00857c	3-oxodecanoyl-[ACP]	0.073326	0.47077	2	11.3087	14.9116
m00867c	3-oxododecanoyl-[ACP]	0.073326	0.47077	2	11.3087	14.9116
m00880c	3-oxohexadecanoyl-[ACP]	0.073326	0.47077	2	11.3087	14.9116
m00881c	3-oxohexanoyl-[ACP]	0.073326	0.47077	2	11.3087	14.9116
m00891c	3-oxooctanoyl-[ACP]	0.073326	0.47077	2	11.3087	14.9116
m00905c	3-oxotetradecanoyl-[ACP]	0.073326	0.47077	2	11.3087	14.9116
m01254c	acetoacetyl-[ACP]	0.073326	0.47077	2	11.3087	14.9116
m01258c	acetyl-[ACP]	0.073326	0.47077	2	11.3087	14.9116
m01649c	decanoyl-[ACP]	0.073326	0.47077	2	11.3087	14.9116
m02121c	hexanoyl-[ACP]	0.073326	0.47077	2	11.3087	14.9116
m02443p	malonyl-carnitin	0.07306	0.47088	3	11.2132	9.9265
m02763c	pregnenolone	0.070809	0.47177	8	11.0728	10.5793
m01546l	chondroitin sulfate D (GlcNAc6S-GlcA2S), degradation product 3	0.069077	0.47246	2	11.2808	11.893
m01973l	glucuronate	0.069077	0.47246	2	11.2808	11.893
m02056l	heparan sulfate, degradation product 10	0.069077	0.47246	2	11.2808	11.893
m02141l	hyaluronate	0.069077	0.47246	2	11.2808	11.893
m00521c	1D-myo-inositol-1,3,4,5,6-pentakisphosphate	0.06797	0.4729	8	11.0635	11.3575
m02129n	histone-N6-methyl-L-lysine	0.067915	0.47293	25	10.966	9.6422
m02871n	SAH	0.067915	0.47293	25	10.966	9.6422
m02877n	SAM	0.067915	0.47293	25	10.966	9.6422
m02015c	GM3	0.067887	0.47294	12	11.0121	8.4561
m02507g	n2m2masn	0.067152	0.47323	6	11.09	12.07
m00234s	1,2-diacylglycerol-chylomicron pool	0.066069	0.47366	15	10.9836	7.2077
m01807s	fatty acid-chylomicron pool	0.066069	0.47366	15	10.9836	7.2077
m01133c	5-pp-inspP5	0.064948	0.47411	8	11.0536	12.5062
m00143g	(alpha-D-mannosyl)5-beta-D-mannosyl-diacetylchitobiosyl-L-asparagine (protein) (B1)	0.064646	0.47423	4	11.1422	10.343
m00144g	(alpha-D-mannosyl)5-beta-D-mannosyl-diacetylchitobiosyl-L-asparagine (protein) (B2)	0.064646	0.47423	4	11.1422	10.343
m00145g	(alpha-D-mannosyl)5-beta-D-mannosyl-diacetylchitobiosyl-L-asparagine (protein) (C)	0.064646	0.47423	4	11.1422	10.343
m00146g	(alpha-D-mannosyl)6-beta-D-mannosyl-diacetylchitobiosyl-L-asparagine (protein) (A)	0.064646	0.47423	4	11.1422	10.343
m00147g	(alpha-D-mannosyl)6-beta-D-mannosyl-diacetylchitobiosyl-L-asparagine (protein) (B1)	0.064646	0.47423	4	11.1422	10.343
m00148g	(alpha-D-mannosyl)6-beta-D-mannosyl-diacetylchitobiosyl-L-asparagine (protein) (B2)	0.064646	0.47423	4	11.1422	10.343
m00149g	(alpha-D-mannosyl)6-beta-D-mannosyl-diacetylchitobiosyl-L-asparagine (protein) (C)	0.064646	0.47423	4	11.1422	10.343
m00150g	(alpha-D-mannosyl)7-beta-D-mannosyl-diacetylchitobiosyl-L-asparagine, isoform A (protein)	0.064646	0.47423	4	11.1422	10.343
m00151g	(alpha-D-mannosyl)7-beta-D-mannosyl-diacetylchitobiosyl-L-asparagine, isoform B (protein)	0.064646	0.47423	4	11.1422	10.343
m00151r	(alpha-D-mannosyl)7-beta-D-mannosyl-diacetylchitobiosyl-L-asparagine, isoform B (protein)	0.064646	0.47423	4	11.1422	10.343
m00152g	(alpha-D-mannosyl)7-beta-D-mannosyl-diacetylchitobiosyl-L-asparagine, isoform C (protein)	0.064646	0.47423	4	11.1422	10.343
m00153g	(alpha-D-mannosyl)8-beta-D-mannosyl-diacetylchitobiosyl-L-asparagine (protein)	0.064646	0.47423	4	11.1422	10.343
m00153r	(alpha-D-mannosyl)8-beta-D-mannosyl-diacetylchitobiosyl-L-asparagine (protein)	0.064646	0.47423	4	11.1422	10.343
m01969r	glucosyl-(alpha-D-mannosyl)6-beta-D-mannosyl-diacetylchitobiosyl-L-asparagine (protein)	0.064646	0.47423	4	11.1422	10.343
m01970r	glucosyl-(alpha-D-mannosyl)7-beta-D-mannosyl-diacetylchitobiosyl-L-asparagine, isoform B (protein)	0.064646	0.47423	4	11.1422	10.343
m01971r	glucosyl-(alpha-D-mannosyl)7-beta-D-mannosyl-diacetylchitobiosyl-L-asparagine, isoform C (protein)	0.064646	0.47423	4	11.1422	10.343
m02453r	mannose	0.064646	0.47423	4	11.1422	10.343
m00532c	1-hexadecylglycerol-3-phosphate	0.064288	0.47437	1	11.4361	0
m00550p	1-palmitoyl-dihydroxyacetone-phosphate	0.064288	0.47437	1	11.4361	0
m02017c	GO3P	0.064288	0.47437	1	11.4361	0
m02017p	GO3P	0.064288	0.47437	1	11.4361	0
m01036c	5-(D-galactosyloxy)-L-lysine-procollagen	0.063167	0.47482	3	11.1602	5.358
m02929s	sphingosine	0.062824	0.47495	1	11.4225	0
m02930s	sphingosine-1-phosphate	0.062824	0.47495	1	11.4225	0
m01042c	5(S)-HPETE	0.06194	0.47531	9	11.0287	9.8018
m02366s	leukotriene C4	0.061007	0.47568	8	11.0406	4.8999
m01000r	4-hydroxyestrone	0.058464	0.47669	5	11.059	5.4907
m00208c	[protein]-N6-(dihydrolipoyl)lysine	0.056418	0.4775	1	11.3629	0
m01701c	dihydrolipoamide	0.056418	0.4775	1	11.3629	0
m00258m	10,11-dihydro-LTB4-CoA	0.055145	0.47801	8	11.0214	9.5566
m00258p	10,11-dihydro-LTB4-CoA	0.055145	0.47801	8	11.0214	9.5566
m00582m	20-CoA-20-oxo-LTB4	0.055145	0.47801	8	11.0214	9.5566
m00582p	20-CoA-20-oxo-LTB4	0.055145	0.47801	8	11.0214	9.5566
m00587p	20-COOH-LTE4-CoA	0.055145	0.47801	8	11.0214	9.5566
m01120m	5-oxo-12(R)-hydroxy-eicosa-(8E,10E,14Z)-trienoyl-CoA	0.055145	0.47801	8	11.0214	9.5566
m01120p	5-oxo-12(R)-hydroxy-eicosa-(8E,10E,14Z)-trienoyl-CoA	0.055145	0.47801	8	11.0214	9.5566
m01122m	5-oxo-12(S)-hydroxy-eicosa-(8E,10E,14Z)-trienoyl-CoA	0.055145	0.47801	8	11.0214	9.5566
m01122p	5-oxo-12(S)-hydroxy-eicosa-(8E,10E,14Z)-trienoyl-CoA	0.055145	0.47801	8	11.0214	9.5566
m03000l	Tn-antigen	0.050177	0.47999	1	11.305	0
m02006c	glycyl-tRNA(gly)	0.04724	0.48116	3	11.0749	16.1958
m03070c	tRNA(gly)	0.04724	0.48116	3	11.0749	16.1958
m02896c	serine	0.046306	0.48153	47	10.9029	9.4213
m01982c	glycerate	0.041322	0.48352	7	10.9654	11.0956
m01230c	9-cis-retinal	0.041196	0.48357	6	10.9918	9.9954
m01821m	Fe2+	0.037713	0.48496	3	11.0239	19.2285
m03157g	zinc	0.035755	0.48574	2	11.0624	9.626
m02393m	lipoamide	0.034309	0.48632	12	10.9221	9.3162
m01596m	CO2	0.033771	0.48653	36	10.8877	8.2543
m01975c	glutamine	0.032082	0.4872	38	10.8846	7.656
m02794c	prostaglandin H2	0.031598	0.4874	13	10.9137	11.0225
m01951c	GDP-mannose	0.031154	0.48757	10	10.9178	9.856
m01690s	DHAP	0.030517	0.48783	5	10.9433	4.1669
m01984s	glycerone	0.030517	0.48783	5	10.9433	4.1669
m01554g	chondroitin sulfate E (GalNAc4,6diS-GlcA) proteoglycan	0.029717	0.48815	1	11.1148	0
m02946c	sulfate	0.028101	0.48879	24	10.8949	9.573
m00916c	3-phosphoserine	0.02645	0.48945	4	10.9655	5.8223
m02844c	ribose-1-phosphate	0.019513	0.49222	5	10.8977	1.2672
m02914m	sn-glycerol-3-phosphate	0.016941	0.49324	11	10.8939	9.0485
m01730c	dolichol	0.015663	0.49375	1	10.9842	0
m02444p	malonyl-CoA	0.015414	0.49385	4	10.9145	8.127
m02578m	NH3	0.010677	0.49574	8	10.8757	8.1125
m02127n	histone-L-lysine	0.010253	0.49591	24	10.8611	9.835
m03150c	xanthosine-5-phosphate	0.0097054	0.49613	6	10.8727	5.7856
m00512c	1-alkenyl-2-acylglycerol	0.0087761	0.4965	2	10.8855	4.6744
m00515c	1-alkyl-2-acylglycerophosphoethanolamine	0.0087761	0.4965	2	10.8855	4.6744
m02893c	selenomethionyl-tRNA(met)	0.0065687	0.49738	2	10.871	5.8393
m03155c	xylitol	0.0025138	0.499	4	10.8548	17.1942
m02087g	heparan sulfate, precursor 15	0.0015125	0.4994	7	10.8255	11.4822
m02885c	selenate	0.00042412	0.49983	3	10.8242	14.9128
m01250c	acetamidopropanal	0.00017592	0.49993	2	10.8291	5.0473
m01250p	acetamidopropanal	0.00017592	0.49993	2	10.8291	5.0473
m02501c	N1,N12-diacetylspermine	0.00017592	0.49993	2	10.8291	5.0473
m02501p	N1,N12-diacetylspermine	0.00017592	0.49993	2	10.8291	5.0473
m02503c	N1-acetylspermidine	0.00017592	0.49993	2	10.8291	5.0473
m02503p	N1-acetylspermidine	0.00017592	0.49993	2	10.8291	5.0473
m02504c	N1-acetylspermine	0.00017592	0.49993	2	10.8291	5.0473
m02504p	N1-acetylspermine	0.00017592	0.49993	2	10.8291	5.0473
m02812p	putrescine	0.00017592	0.49993	2	10.8291	5.0473
m02443c	malonyl-carnitin	-0.0039425	0.50157	8	10.8278	7.4151
m01806c	farnesyl-PP	-0.004598	0.50183	6	10.8186	12.6353
m02145s	hydrogen-cyanide	-0.0075096	0.503	3	10.7817	13.2818
m03089s	tryptophan	-0.01032	0.50412	16	10.8017	9.3396
m03101s	tyrosine	-0.01032	0.50412	16	10.8017	9.3396
m01948c	GDP	-0.012782	0.5051	75	10.8202	8.968
m01371c	ATP	-0.012871	0.50513	468	10.8271	9.3341
m00933m	4(R),8-dimethyl-nonanoyl-CoA	-0.013059	0.50521	2	10.7423	8.4681
m02200s	K+	-0.014008	0.50559	42	10.812	9.9634
m02751p	Pi	-0.014249	0.50568	3	10.7457	12.5461
m00211c	[protein]-N6,N6,N6-trimethyl-L-lysine	-0.014546	0.5058	24	10.8142	10.1127
m00377c	15(S)-HETE	-0.014905	0.50595	9	10.7911	8.2068
m01559l	chondroitin sulfate E (GalNAc4,6diS-GlcA), degradation product 5	-0.015794	0.5063	9	10.7884	11.5636
m02544c	N-acetylneuraminate-9-phosphate	-0.017695	0.50706	2	10.7119	6.9909
m02554c	NADP+	-0.019232	0.50767	215	10.8219	9.0321
m01371g	ATP	-0.019931	0.50795	11	10.7903	9.9763
m01669s	deoxyguanosine	-0.026925	0.51074	4	10.7186	17.8902
m01673s	deoxyuridine	-0.026925	0.51074	4	10.7186	17.8902
m02455c	mannose-6-phosphate	-0.030111	0.51201	8	10.7421	11.6113
m00134c	(9Z,12Z,15Z,18Z,21Z)-tetracosapentaenoyl-CoA	-0.030338	0.5121	23	10.7828	9.0331
m00591c	20-hydroxy-arachidonate	-0.031486	0.51256	3	10.6534	16.5624
m00522c	1D-myo-inositol-1,3,4,5-tetrakisphosphate	-0.032606	0.51301	8	10.7339	6.4289
m00110c	(6Z,9Z,12Z,15Z,18Z)-tetracosapentaenoyl-CoA	-0.033247	0.51326	21	10.7788	9.2211
m00195c	[protein C terminal]-S-farnesyl-L-cysteine-methyl ester	-0.033942	0.51354	1	10.5232	0
m01627c	cysteamine	-0.035315	0.51409	3	10.6329	9.2397
m01334g	AMP	-0.035499	0.51416	24	10.7745	10.3025
m01419g	cAMP	-0.035499	0.51416	24	10.7745	10.3025
m01433g	cGMP	-0.035499	0.51416	24	10.7745	10.3025
m02346c	lc3Cer	-0.035714	0.51424	8	10.7237	11.5216
m02996m	thymidine	-0.037688	0.51503	10	10.7161	8.7251
m00536s	1-methylnicotinamide	-0.039408	0.51572	2	10.5695	5.8727
m01690c	DHAP	-0.039505	0.51576	6	10.6865	5.8253
m01277c	acyl-CoA-LD-TG3 pool	-0.040887	0.51631	5	10.6475	15.0342
m02554m	NADP+	-0.042849	0.51709	103	10.7982	8.1793
m00640c	2-deoxy-D-ribose-5-phosphate	-0.04812	0.51919	3	10.5643	4.1282
m00633c	2-aminomuconate semialdehyde	-0.04949	0.51974	1	10.3788	0
m01143r	6-(alpha-D-glucosaminyl)-1-phosphatidyl-1D-myo-inositol	-0.049544	0.51976	2	10.5031	7.3335
m01362n	arachidonate	-0.05183	0.52067	2	10.4881	2.7819
m02421c	L-tyrosyl-tRNA(tyr)	-0.054017	0.52154	4	10.5933	13.2907
m03081c	tRNA(tyr)	-0.054017	0.52154	4	10.5933	13.2907
m02080l	heparan sulfate, free chain	-0.057107	0.52277	3	10.5162	3.8956
m03112g	UDP-xylose	-0.058993	0.52352	2	10.4411	3.1913
m01666s	deoxyadenosine	-0.062937	0.52509	5	10.5562	15.9456
m02984c	thiamin-PP	-0.06312	0.52516	6	10.5972	7.9778
m02718c	phenethylamine	-0.06341	0.52528	5	10.5542	10.8848
m01580m	cis-aconitate	-0.063434	0.52529	3	10.4823	15.32
m01229c	9-cis-4-oxo-13,14-dihydro-retinoate	-0.0664	0.52647	30	10.7244	7.5945
m02555m	NADPH	-0.068407	0.52727	102	10.7709	8.215
m01588m	citrulline	-0.068437	0.52728	4	10.5266	15.1348
m02981c	THF-hexaglutamate	-0.068437	0.52728	2	10.3792	0.79304
m01698c	dihydrobiopterin	-0.069323	0.52763	4	10.5225	12.892
m00093c	(4Z,7Z,10Z,13Z,16Z)-docosapentaenoyl-CoA	-0.069419	0.52767	19	10.687	9.6479
m00095c	(4Z,7Z,10Z,13Z,16Z,19Z)-docosahexaenoyl-CoA	-0.069419	0.52767	19	10.687	9.6479
m02345c	lauroyl-CoA	-0.069419	0.52767	19	10.687	9.6479
m02689c	pentadecanoyl-CoA	-0.069419	0.52767	19	10.687	9.6479
m03050c	tridecanoyl-CoA	-0.069419	0.52767	19	10.687	9.6479
m00258c	10,11-dihydro-LTB4-CoA	-0.070114	0.52795	6	10.5707	11.045
m00258r	10,11-dihydro-LTB4-CoA	-0.070114	0.52795	6	10.5707	11.045
m00582c	20-CoA-20-oxo-LTB4	-0.070114	0.52795	6	10.5707	11.045
m00582r	20-CoA-20-oxo-LTB4	-0.070114	0.52795	6	10.5707	11.045
m01120c	5-oxo-12(R)-hydroxy-eicosa-(8E,10E,14Z)-trienoyl-CoA	-0.070114	0.52795	6	10.5707	11.045
m01120r	5-oxo-12(R)-hydroxy-eicosa-(8E,10E,14Z)-trienoyl-CoA	-0.070114	0.52795	6	10.5707	11.045
m01122c	5-oxo-12(S)-hydroxy-eicosa-(8E,10E,14Z)-trienoyl-CoA	-0.070114	0.52795	6	10.5707	11.045
m01122r	5-oxo-12(S)-hydroxy-eicosa-(8E,10E,14Z)-trienoyl-CoA	-0.070114	0.52795	6	10.5707	11.045
m02783r	prostaglandin D2	-0.07197	0.52869	1	10.1699	0
m00123c	(8Z,11Z)-eicosadienoyl-CoA	-0.071989	0.52869	21	10.7001	9.4076
m01421m	carbonate	-0.073182	0.52917	2	10.3481	6.5788
m00103c	(5Z,8Z,11Z,14Z,17Z)-eicosapentaenoyl-CoA	-0.082324	0.53281	27	10.6742	9.4875
m00106c	(6Z,9Z)-octadecadienoyl-CoA	-0.082324	0.53281	27	10.6742	9.4875
m00108c	(6Z,9Z,12Z,15Z)-octadecatetraenoyl-CoA	-0.082324	0.53281	27	10.6742	9.4875
m01934c	gamma-linolenoyl-CoA	-0.082324	0.53281	27	10.6742	9.4875
m02390c	linolenoyl-CoA	-0.082324	0.53281	27	10.6742	9.4875
m02818c	pyridoxine-phosphate	-0.082687	0.53295	3	10.3792	10.7996
m01950g	GDP-L-fucose	-0.086692	0.53454	2	10.2595	6.7054
m00986r	4-hydroxy-17beta-estradiol	-0.087688	0.53494	1	10.0238	0
m01368s	ascorbate	-0.087847	0.535	1	10.0223	0
m01290c	adrenaline	-0.088659	0.53532	7	10.5087	11.5505
m00682p	2-trans-cis,cis,cis,cis-4,8,11,14-eicosapentaenoyl-CoA	-0.08989	0.53581	7	10.5044	7.5018
m02623c	N-pantothenoylcysteine	-0.091846	0.53659	6	10.4885	12.7907
m01021c	4-nitrophenyl-sulfate	-0.093838	0.53738	4	10.4092	12.0343
m01737c	dopamine-3-O-sulfate	-0.093838	0.53738	4	10.4092	12.0343
m02754c	PNP	-0.093838	0.53738	4	10.4092	12.0343
m03100c	tyramine-O-sulfate	-0.093838	0.53738	4	10.4092	12.0343
m02941c	stearoyl-CoA	-0.096101	0.53828	30	10.6741	10.3703
m03120p	urate	-0.09672	0.53853	1	9.9399	0
m01170c	6-pyruvoyltetrahydropterin	-0.097571	0.53886	2	10.1882	12.8225
m01170n	6-pyruvoyltetrahydropterin	-0.097571	0.53886	2	10.1882	12.8225
m01383m	beta-alanine	-0.099387	0.53958	1	9.9151	0
m01323c	alpha-D-mannosyl-beta-D-mannosyl-diacetylchitobiosyldiphosphodolichol	-0.10032	0.53995	1	9.9064	0
m01427c	CDP-diacylglycerol-LD-PI pool	-0.10147	0.54041	3	10.2786	9.5564
m00006m	(11Z)-docosenoyl-CoA	-0.10351	0.54122	11	10.5557	10.6674
m00009m	(11Z,14Z)-eicosadienoyl-CoA	-0.10351	0.54122	11	10.5557	10.6674
m00012m	(11Z,14Z,17Z)-eicosatrienoyl-CoA	-0.10351	0.54122	11	10.5557	10.6674
m00020m	(13Z)-octadecenoyl-CoA	-0.10351	0.54122	11	10.5557	10.6674
m00023m	(13Z,16Z)-docosadienoyl-CoA	-0.10351	0.54122	11	10.5557	10.6674
m00093m	(4Z,7Z,10Z,13Z,16Z)-docosapentaenoyl-CoA	-0.10351	0.54122	11	10.5557	10.6674
m00095m	(4Z,7Z,10Z,13Z,16Z,19Z)-docosahexaenoyl-CoA	-0.10351	0.54122	11	10.5557	10.6674
m00101m	(5Z,8Z,11Z)-eicosatrienoyl-CoA	-0.10351	0.54122	11	10.5557	10.6674
m00103m	(5Z,8Z,11Z,14Z,17Z)-eicosapentaenoyl-CoA	-0.10351	0.54122	11	10.5557	10.6674
m00106m	(6Z,9Z)-octadecadienoyl-CoA	-0.10351	0.54122	11	10.5557	10.6674
m00108m	(6Z,9Z,12Z,15Z)-octadecatetraenoyl-CoA	-0.10351	0.54122	11	10.5557	10.6674
m00116m	(7Z)-octadecenoyl-CoA	-0.10351	0.54122	11	10.5557	10.6674
m00119m	(7Z,10Z,13Z,16Z)-docosatetraenoyl-CoA	-0.10351	0.54122	11	10.5557	10.6674
m00121m	(7Z,10Z,13Z,16Z,19Z)-docosapentaenoyl-CoA	-0.10351	0.54122	11	10.5557	10.6674
m00123m	(8Z,11Z)-eicosadienoyl-CoA	-0.10351	0.54122	11	10.5557	10.6674
m00125m	(8Z,11Z,14Z,17Z)-eicosatetraenoyl-CoA	-0.10351	0.54122	11	10.5557	10.6674
m00127m	(9E)-octadecenoyl-CoA	-0.10351	0.54122	11	10.5557	10.6674
m00129m	(9E)-tetradecenoyl-CoA	-0.10351	0.54122	11	10.5557	10.6674
m00262m	10,13,16,19-docosatetraenoyl-CoA	-0.10351	0.54122	11	10.5557	10.6674
m00264m	10,13,16-docosatrienoyl-CoA	-0.10351	0.54122	11	10.5557	10.6674
m00343m	13,16,19-docosatrienoyl-CoA	-0.10351	0.54122	11	10.5557	10.6674
m01236m	9-eicosenoyl-CoA	-0.10351	0.54122	11	10.5557	10.6674
m02390m	linolenoyl-CoA	-0.10351	0.54122	11	10.5557	10.6674
m02278g	keratan sulfate I	-0.10404	0.54143	3	10.2649	5.7435
m02288g	keratan sulfate II (core 2-linked)	-0.10404	0.54143	3	10.2649	5.7435
m02303g	keratan sulfate II (core 4-linked)	-0.10404	0.54143	3	10.2649	5.7435
m01666c	deoxyadenosine	-0.106	0.54221	10	10.516	11.7787
m02498c	N,N-chitobiosyldiphosphodolichol	-0.10797	0.54299	3	10.2438	8.228
m02948l	sulfatide	-0.11065	0.54405	4	10.3314	6.0312
m01998c	glycolate	-0.11339	0.54514	8	10.4692	7.9848
m01784c	EPA	-0.1139	0.54534	30	10.644	9.3804
m00503s	1-acylglycerol-chylomicron pool	-0.11565	0.54603	14	10.5436	7.2678
m01815c	fatty acid-LD-TG3 pool	-0.11565	0.54603	14	10.5436	7.2678
m02750g	PI pool	-0.11621	0.54626	6	10.3963	12.2503
m03157c	zinc	-0.12168	0.54843	14	10.5286	8.444
m00142g	(alpha-D-mannosyl)4-beta-D-mannosyl-diacetylchitobiosyl-L-asparagine (protein)	-0.12506	0.54976	5	10.2989	9.1536
m01822c	Fe3+	-0.12711	0.55057	4	10.2552	8.0532
m02734c	phosphatidylinositol-3,4,5-trisphosphate	-0.12874	0.55122	38	10.6424	9.4954
m02079l	heparan sulfate, degradation product 9	-0.12944	0.5515	3	10.1288	8.6431
m00039p	(2E)-decenoyl-CoA	-0.1309	0.55207	5	10.2747	8.9135
m00042p	(2E)-dodecenoyl-CoA	-0.1309	0.55207	5	10.2747	8.9135
m03009p	trans,cis,cis-2,7,10-hexadecatrienoyl-CoA	-0.1309	0.55207	5	10.2747	8.9135
m01706c	dimethylallyl-PP	-0.13125	0.55221	1	9.619	0
m01821s	Fe2+	-0.13232	0.55263	8	10.4072	9.4526
m01283c	adenylyl sulfate	-0.13516	0.55376	7	10.3454	10.2097
m02039c	H+	-0.13842	0.55505	638	10.7835	9.4906
m02124c	histamine	-0.13871	0.55516	9	10.4085	9.3529
m01045m	5,10-methylene-THF	-0.14046	0.55585	8	10.3805	8.4216
m01410s	butyrate	-0.1406	0.55591	21	10.5609	9.5382
m02666n	oxidized thioredoxin	-0.14606	0.55806	3	10.0398	6.5646
m02990n	thioredoxin	-0.14606	0.55806	3	10.0398	6.5646
m03142c	vitamin D3	-0.14681	0.55836	1	9.4744	0
m02016g	GMP	-0.14809	0.55886	25	10.5643	10.1402
m02040n	H2O	-0.1483	0.55895	19	10.5186	10.576
m00290c	11-cis-retinal	-0.14897	0.55921	8	10.3526	8.5834
m01232c	9-cis-retinol	-0.14897	0.55921	8	10.3526	8.5834
m01450c	cholesterol	-0.14912	0.55927	33	10.5884	10.1387
m01451s	cholesterol-ester pool	-0.14915	0.55928	2	9.85	10.3136
m00402c	16-glucuronide-estriol	-0.15367	0.56106	1	9.4106	0
m00402s	16-glucuronide-estriol	-0.15367	0.56106	1	9.4106	0
m01339c	androsterone-glucuronide	-0.15367	0.56106	1	9.4106	0
m01339s	androsterone-glucuronide	-0.15367	0.56106	1	9.4106	0
m01799c	etiocholan-3alpha-ol-17-one 3-glucuronide	-0.15367	0.56106	1	9.4106	0
m01799s	etiocholan-3alpha-ol-17-one 3-glucuronide	-0.15367	0.56106	1	9.4106	0
m01261r	acetyl-CoA	-0.15443	0.56137	1	9.4035	0
m02444r	malonyl-CoA	-0.15443	0.56137	1	9.4035	0
m02634p	O-acetylcarnitine	-0.15443	0.56137	1	9.4035	0
m02180m	isobutyryl-CoA	-0.16069	0.56383	11	10.3951	8.3983
m01840s	fructose	-0.16241	0.56451	6	10.2215	7.5511
m01831c	formaldehyde	-0.1634	0.5649	18	10.4809	8.9362
m03052s	triiodothyronine	-0.16825	0.56681	5	10.12	12.9189
m00339c	13,14-dihydro-15-oxo-lipoxin A4	-0.16827	0.56681	31	10.5546	7.5265
m00394c	15-oxo-lipoxin A4	-0.16827	0.56681	31	10.5546	7.5265
m02606c	N-methyltyramine	-0.16869	0.56698	3	9.9187	12.4406
m02943s	succinate	-0.17108	0.56792	1	9.2489	0
m01682s	D-glucitol	-0.17237	0.56843	6	10.1839	7.6393
m02644c	octanoyl-CoA	-0.17397	0.56905	9	10.2995	6.6903
m02170c	inosine	-0.17673	0.57014	15	10.4033	11.7305
m00205l	[protein]-L-serine	-0.1775	0.57044	3	9.8715	3.3401
m02409c	L-octanoylcarnitine	-0.17773	0.57053	5	10.0807	8.1684
m02635c	O-butanoylcarnitine	-0.17773	0.57053	5	10.0807	8.1684
m02657c	O-propanoylcarnitine	-0.17773	0.57053	5	10.0807	8.1684
m00131c	(9Z,12Z,15Z,18Z)-tetracosatetraenoyl-CoA	-0.17901	0.57103	22	10.4683	9.1159
m00317c	12,15,18,21-tetracosatetraenoyl-CoA	-0.17901	0.57103	22	10.4683	9.1159
m02110c	hexacosanoyl-CoA	-0.17901	0.57103	22	10.4683	9.1159
m02112c	hexacosenoyl-CoA	-0.17901	0.57103	22	10.4683	9.1159
m03047c	tricosanoyl-CoA	-0.17901	0.57103	22	10.4683	9.1159
m01946c	GD2	-0.17912	0.57108	4	10.0147	10.2407
m03099c	tyramine	-0.18002	0.57143	12	10.347	10.5258
m02442c	malonyl-[ACP]	-0.18004	0.57144	3	9.8579	10.8394
m02678p	palmitoyl-CoA	-0.18228	0.57232	20	10.4614	9.1443
m02554p	NADP+	-0.18335	0.57274	37	10.5621	8.5565
m02555p	NADPH	-0.18335	0.57274	37	10.5621	8.5565
m01810c	fatty acid-LD-PI pool	-0.18593	0.57375	17	10.4141	7.5641
m01811c	fatty acid-LD-PS pool	-0.18593	0.57375	17	10.4141	7.5641
m00503c	1-acylglycerol-chylomicron pool	-0.18907	0.57498	3	9.8095	10.664
m00510c	1-acylglycerol-VLDL pool	-0.18907	0.57498	3	9.8095	10.664
m02769c	progesterone	-0.19016	0.57541	12	10.3198	8.4229
m01700m	dihydrofolate	-0.19596	0.57768	2	9.5431	12.6808
m01830c	folate	-0.19596	0.57768	2	9.5431	12.6808
m01830m	folate	-0.19596	0.57768	2	9.5431	12.6808
m01383c	beta-alanine	-0.19751	0.57829	12	10.3001	9.1532
m02060l	heparan sulfate, degradation product 14	-0.19783	0.57841	2	9.5308	2.4127
m02067l	heparan sulfate, degradation product 20	-0.19783	0.57841	2	9.5308	2.4127
m02073l	heparan sulfate, degradation product 3	-0.19783	0.57841	2	9.5308	2.4127
m02078l	heparan sulfate, degradation product 8	-0.19783	0.57841	2	9.5308	2.4127
m02167c	IMP	-0.19829	0.57859	41	10.5449	9.7985
m01696c	dihomo-gamma-linolenate	-0.19859	0.57871	29	10.4937	9.5096
m02398c	lipoyl-AMP	-0.19871	0.57876	1	8.992	0
m01619c	creatine	-0.19874	0.57877	5	9.9937	10.4896
m01668s	deoxycytidine	-0.19908	0.5789	4	9.9224	18.3395
m02996s	thymidine	-0.19908	0.5789	4	9.9224	18.3395
m00554g	1-phosphatidyl-1D-myo-inositol-5-phosphate	-0.20011	0.5793	7	10.1172	11.2073
m00554r	1-phosphatidyl-1D-myo-inositol-5-phosphate	-0.20011	0.5793	7	10.1172	11.2073
m01834c	formyl-5-hydroxykynurenamine	-0.20068	0.57953	2	9.5121	2.7422
m01839c	formyl-N-acetyl-5-methoxykynurenamine	-0.20068	0.57953	2	9.5121	2.7422
m00204n	[protein]-L-lysine	-0.20646	0.58178	24	10.4509	9.4916
m00211n	[protein]-N6,N6,N6-trimethyl-L-lysine	-0.20646	0.58178	24	10.4509	9.4916
m00212n	[protein]-N6,N6-dimethyl-L-lysine	-0.20646	0.58178	24	10.4509	9.4916
m02969r	testosterone	-0.2066	0.58184	9	10.1986	9.6748
m00408c	17alpha-hydroxypregnenolone	-0.20688	0.58195	8	10.1629	10.4832
m01368c	ascorbate	-0.21026	0.58327	2	9.4493	1.3963
m00730c	3,4-dihydroxyphenylethyleneglycol	-0.2106	0.5834	9	10.1862	8.3097
m01110c	5-hydroxytryptophol	-0.2106	0.5834	9	10.1862	8.3097
m01686m	dGMP	-0.21317	0.5844	1	8.8577	0
m02555c	NADPH	-0.21373	0.58462	211	10.7007	8.9519
m02138c	hordenine	-0.21588	0.58546	1	8.8325	0
m02499c	N,N-dimethyldopaminequinone	-0.21588	0.58546	1	8.8325	0
m01013c	4-methyl-2-oxopentanoate	-0.21859	0.58652	33	10.4765	7.2697
m01255c	acetoacetyl-CoA	-0.21987	0.58701	3	9.6446	7.3423
m00257c	10,11-dihydro-LTB4	-0.22011	0.58711	13	10.2662	9.7365
m01597l	CoA	-0.22081	0.58738	1	8.7867	0
m01639l	dAMP	-0.22081	0.58738	1	8.7867	0
m01644l	dCMP	-0.22081	0.58738	1	8.7867	0
m01666l	deoxyadenosine	-0.22081	0.58738	1	8.7867	0
m01668l	deoxycytidine	-0.22081	0.58738	1	8.7867	0
m01669l	deoxyguanosine	-0.22081	0.58738	1	8.7867	0
m01674l	dephospho-CoA	-0.22081	0.58738	1	8.7867	0
m01686l	dGMP	-0.22081	0.58738	1	8.7867	0
m02169c	indoleacetate	-0.22227	0.58795	7	10.0393	9.7787
m00125c	(8Z,11Z,14Z,17Z)-eicosatetraenoyl-CoA	-0.2237	0.58851	28	10.4341	9.3965
m01697c	dihomo-gamma-linolenoyl-CoA	-0.2237	0.58851	28	10.4341	9.3965
m02527c	N-acetylglucosamine	-0.22386	0.58857	2	9.3602	7.9759
m00353r	13-cis-retinoyl-glucuronide	-0.22576	0.58931	2	9.3477	1.7094
m00580c	20alpha-hydroxy-4-pregnen-3-one	-0.22576	0.58931	2	9.3477	1.7094
m02836r	retinoyl-glucuronide	-0.22576	0.58931	2	9.3477	1.7094
m00294m	11-deoxycorticosterone	-0.22605	0.58942	2	9.3458	9.1978
m00295m	11-deoxycortisol	-0.22605	0.58942	2	9.3458	9.1978
m01614m	corticosterone	-0.22605	0.58942	2	9.3458	9.1978
m01615m	cortisol	-0.22605	0.58942	2	9.3458	9.1978
m00011c	(11Z,14Z,17Z)-eicosatrienoylcarnitine	-0.22615	0.58946	9	10.1382	7.2382
m00022c	(13Z,16Z)-docosadienoylcarnitine	-0.22615	0.58946	9	10.1382	7.2382
m00092c	(4Z,7Z,10Z,13Z,16Z)-docosapentaenoylcarnitine	-0.22615	0.58946	9	10.1382	7.2382
m00100c	(5Z,8Z,11Z)-eicosatrienoylcarnitine	-0.22615	0.58946	9	10.1382	7.2382
m00102c	(5Z,8Z,11Z,14Z,17Z)-eicosapentaenoylcarnitine	-0.22615	0.58946	9	10.1382	7.2382
m00105c	(6Z,9Z)-octadecadienoylcarnitine	-0.22615	0.58946	9	10.1382	7.2382
m00107c	(6Z,9Z,12Z,15Z)-octadecatetraenoylcarnitine	-0.22615	0.58946	9	10.1382	7.2382
m00120c	(7Z,10Z,13Z,16Z,19Z)-docosapentaenoylcarnitine	-0.22615	0.58946	9	10.1382	7.2382
m00122c	(8Z,11Z)-eicosadienoylcarnitine	-0.22615	0.58946	9	10.1382	7.2382
m00124c	(8Z,11Z,14Z,17Z)-eicosatetraenoylcarnitine	-0.22615	0.58946	9	10.1382	7.2382
m00126c	(9E)-octadecenoylcarnitine	-0.22615	0.58946	9	10.1382	7.2382
m00261c	10,13,16,19-docosatetraenoylcarnitine	-0.22615	0.58946	9	10.1382	7.2382
m00263c	10,13,16-docosatrienoylcarnitine	-0.22615	0.58946	9	10.1382	7.2382
m00342c	13,16,19-docosatrienoylcarnitine	-0.22615	0.58946	9	10.1382	7.2382
m01363c	arachidonyl-carnitine	-0.22615	0.58946	9	10.1382	7.2382
m01723c	docosahexaenoylcarnitine	-0.22615	0.58946	9	10.1382	7.2382
m01724c	docosanoylcarnitine	-0.22615	0.58946	9	10.1382	7.2382
m01726c	docosenoylcarnitine(11)	-0.22615	0.58946	9	10.1382	7.2382
m01727c	docosenoylcarnitine	-0.22615	0.58946	9	10.1382	7.2382
m01729c	dodecanoylcarnitine	-0.22615	0.58946	9	10.1382	7.2382
m01770c	eicosadienoylcarnitine	-0.22615	0.58946	9	10.1382	7.2382
m01772c	eicosanoylcarnitine	-0.22615	0.58946	9	10.1382	7.2382
m01774c	eicosatrienoylcarnitine	-0.22615	0.58946	9	10.1382	7.2382
m01775c	eicosenoylcarnitine(11)	-0.22615	0.58946	9	10.1382	7.2382
m01776c	eicosenoylcarnitine(7)	-0.22615	0.58946	9	10.1382	7.2382
m01777c	eicosenoylcarnitine(9)	-0.22615	0.58946	9	10.1382	7.2382
m01933c	gamma-linolenoylcarnitine	-0.22615	0.58946	9	10.1382	7.2382
m02051c	heneicosanoylcarnitine	-0.22615	0.58946	9	10.1382	7.2382
m02100c	heptadecanoylcarnitine	-0.22615	0.58946	9	10.1382	7.2382
m02102c	heptadecenoylcarnitine(7)	-0.22615	0.58946	9	10.1382	7.2382
m02103c	heptadecenoylcarnitine(8)	-0.22615	0.58946	9	10.1382	7.2382
m02117c	hexadecenoylcarnitine(9)	-0.22615	0.58946	9	10.1382	7.2382
m02388c	linoleic-carnitine	-0.22615	0.58946	9	10.1382	7.2382
m02410c	L-oleoylcarnitine	-0.22615	0.58946	9	10.1382	7.2382
m02411c	L-palmitoylcarnitine	-0.22615	0.58946	9	10.1382	7.2382
m02611c	nonadecanoylcarnitine	-0.22615	0.58946	9	10.1382	7.2382
m02636c	ocosatetraenoylcarnitine	-0.22615	0.58946	9	10.1382	7.2382
m02637c	octadecatrienoylcarnitine	-0.22615	0.58946	9	10.1382	7.2382
m02638c	octadecenoylcarnitine(11)	-0.22615	0.58946	9	10.1382	7.2382
m02639c	octadecenoylcarnitine(5)	-0.22615	0.58946	9	10.1382	7.2382
m02640c	octadecenoylcarnitine(7)	-0.22615	0.58946	9	10.1382	7.2382
m02676c	palmitoleoyl-carnitine	-0.22615	0.58946	9	10.1382	7.2382
m02688c	pentadecanoylcarnitine	-0.22615	0.58946	9	10.1382	7.2382
m02940c	stearoylcarnitine	-0.22615	0.58946	9	10.1382	7.2382
m02973c	tetradecanoylcarnitine	-0.22615	0.58946	9	10.1382	7.2382
m02974c	tetradecenoylcarnitine(5)	-0.22615	0.58946	9	10.1382	7.2382
m02975c	tetradecenoylcarnitine(7)	-0.22615	0.58946	9	10.1382	7.2382
m02976c	tetradecenoylcarnitine(9)	-0.22615	0.58946	9	10.1382	7.2382
m03049c	tridecanoylcarnitine	-0.22615	0.58946	9	10.1382	7.2382
m02554r	NADP+	-0.2316	0.59157	67	10.5669	9.2333
m02555r	NADPH	-0.2316	0.59157	67	10.5669	9.2333
m01048c	5,12-DiHETE	-0.23197	0.59172	7	10.0053	9.3683
m02027m	GSSG	-0.23391	0.59247	8	10.0743	9.203
m01044m	5,10-methenyl-THF	-0.2349	0.59286	6	9.9473	10.1523
m01410c	butyrate	-0.23543	0.59306	27	10.4013	8.7248
m00006c	(11Z)-docosenoyl-CoA	-0.23569	0.59316	20	10.3501	9.5107
m00023c	(13Z,16Z)-docosadienoyl-CoA	-0.23569	0.59316	20	10.3501	9.5107
m00264c	10,13,16-docosatrienoyl-CoA	-0.23569	0.59316	20	10.3501	9.5107
m00343c	13,16,19-docosatrienoyl-CoA	-0.23569	0.59316	20	10.3501	9.5107
m02039g	H+	-0.23804	0.59408	5	9.8309	9.2725
m01045c	5,10-methylene-THF	-0.23861	0.59429	4	9.7396	6.2898
m02016s	GMP	-0.23924	0.59454	10	10.1256	10.159
m00119c	(7Z,10Z,13Z,16Z)-docosatetraenoyl-CoA	-0.2422	0.59569	26	10.404	9.5688
m02807c	pseudouridine-5-phosphate	-0.24255	0.59582	1	8.5847	0
m01595c	CO	-0.2426	0.59584	3	9.5229	10.3565
m01390c	beta-D-mannosyldiacetylchitobiosyldiphosphodolichol	-0.24308	0.59603	2	9.2342	0.95072
m02409p	L-octanoylcarnitine	-0.24612	0.5972	3	9.5041	5.8204
m01967c	glucose-1-phosphate	-0.24797	0.59792	19	10.3058	7.1315
m03120c	urate	-0.24822	0.59802	12	10.164	10.0078
m02904c	sialyl-3-paragloboside	-0.24935	0.59845	3	9.4868	13.2155
m02187c	isopentenyl-pPP	-0.25008	0.59874	7	9.9416	11.8756
m02054l	heparan sulfate proteoglycan	-0.25518	0.60071	2	9.1548	4.3853
m00089p	(3Z,7Z,10Z)-hexadecatrienoyl-CoA	-0.25596	0.60101	5	9.7567	8.7095
m00422p	18-COOH-(15E)-dinor-LTE4-CoA	-0.25596	0.60101	5	9.7567	8.7095
m03034p	trans-3-cis-8,11,14-eicosatetraenoyl-CoA	-0.25596	0.60101	5	9.7567	8.7095
m03035p	trans-3-decenoyl-CoA	-0.25596	0.60101	5	9.7567	8.7095
m00138r	(alpha-D-Glucosyl)-(alpha-D-mannosyl)8-beta-D-mannosyl-diacetylchitobiosyl-L-asparagine (protein)	-0.25657	0.60124	5	9.7542	9.4797
m00555g	1-phosphatidyl-myo-inositol-3,5-bisphosphate	-0.25785	0.60174	1	8.4425	0
m00555r	1-phosphatidyl-myo-inositol-3,5-bisphosphate	-0.25785	0.60174	1	8.4425	0
m01425c	CDP-choline	-0.25862	0.60204	4	9.647	7.976
m01424c	CDP	-0.25949	0.60237	49	10.4927	8.8357
m02803c	protoporphyrin	-0.26033	0.6027	2	9.121	3.1947
m02804m	protoporphyrinogen IX	-0.26033	0.6027	2	9.121	3.1947
m01066c	5alpha-cholesta-7,24-dien-3beta-ol	-0.26109	0.60299	2	9.1161	8.1707
m01650c	decanoyl-CoA	-0.26257	0.60356	6	9.8426	5.6081
m02107c	heptanoyl-CoA	-0.26257	0.60356	6	9.8426	5.6081
m02122c	hexanoyl-CoA	-0.26257	0.60356	6	9.8426	5.6081
m02616c	nonanoyl-CoA	-0.26257	0.60356	6	9.8426	5.6081
m02694c	pentanoyl-CoA	-0.26257	0.60356	6	9.8426	5.6081
m03116c	undecanoyl-CoA	-0.26257	0.60356	6	9.8426	5.6081
m02085g	heparan sulfate, precursor 13	-0.26281	0.60365	6	9.8417	12.4551
m01450g	cholesterol	-0.26476	0.6044	2	9.092	5.716
m00026p	(18E)-20-oxo-20-CoA-LTB4	-0.26644	0.60505	3	9.3952	6.2324
m00027p	(18E)-20-oxo-20-CoA-LTE4	-0.26644	0.60505	3	9.3952	6.2324
m00040p	(2E)-docosenoyl-CoA	-0.26644	0.60505	3	9.3952	6.2324
m00043p	(2E)-eicosenoyl-CoA	-0.26644	0.60505	3	9.3952	6.2324
m00049p	(2E)-hexacosenoyl-CoA	-0.26644	0.60505	3	9.3952	6.2324
m00051p	(2E)-hexadecenoyl-CoA	-0.26644	0.60505	3	9.3952	6.2324
m00053p	(2E)-hexenoyl-CoA	-0.26644	0.60505	3	9.3952	6.2324
m00057p	(2E)-octadecenoyl-CoA	-0.26644	0.60505	3	9.3952	6.2324
m00059p	(2E)-octenoyl-CoA	-0.26644	0.60505	3	9.3952	6.2324
m00064p	(2E)-tetracosenoyl-CoA	-0.26644	0.60505	3	9.3952	6.2324
m00066p	(2E)-tetradecenoyl-CoA	-0.26644	0.60505	3	9.3952	6.2324
m00073p	(2E,6Z,9Z,12Z)-octadecatetraenoyl-CoA	-0.26644	0.60505	3	9.3952	6.2324
m00079p	(2S,6R,10R)-trimethyl-(2E)-hendecenoyl-CoA	-0.26644	0.60505	3	9.3952	6.2324
m00090p	(4R,8R,12R)-trimethyl-(2E)-tridecenoyl-CoA	-0.26644	0.60505	3	9.3952	6.2324
m01037p	5(S),12(R)-dihydroxy-eicosa-2,8-trans-6,14-cis-tetraenoyl-CoA	-0.26644	0.60505	3	9.3952	6.2324
m01119p	5-oxo-12(R)-hydroxy-eicosa-(2E,8E,10E,14Z)-tetraenoyl-CoA	-0.26644	0.60505	3	9.3952	6.2324
m01121p	5-oxo-12(S)-hydroxy-eicosa-(2E,8E,10E,14Z)-tetraenoyl-CoA	-0.26644	0.60505	3	9.3952	6.2324
m01622p	crotonyl-CoA	-0.26644	0.60505	3	9.3952	6.2324
m01664p	delta2-THA-CoA	-0.26644	0.60505	3	9.3952	6.2324
m03010p	trans,cis,cis-2,9,12-octadecatrienoyl-CoA	-0.26644	0.60505	3	9.3952	6.2324
m03012p	trans,cis-2,11-eicosadienoyl-CoA	-0.26644	0.60505	3	9.3952	6.2324
m03013p	trans,cis-2,13-docosadienoyl-CoA	-0.26644	0.60505	3	9.3952	6.2324
m03014p	trans,cis-2,13-eicosadienoyl-CoA	-0.26644	0.60505	3	9.3952	6.2324
m03015p	trans,cis-2,15-tetracosadienoyl-CoA	-0.26644	0.60505	3	9.3952	6.2324
m03016p	trans,cis-2,17-hexacosadienoyl-CoA	-0.26644	0.60505	3	9.3952	6.2324
m03019p	trans,cis-hexadeca-2,7-dienoyl-CoA	-0.26644	0.60505	3	9.3952	6.2324
m03020p	trans,cis-hexadeca-2,9-dienoyl-CoA	-0.26644	0.60505	3	9.3952	6.2324
m03022p	trans,cis-myristo-2,5-dienoyl-CoA	-0.26644	0.60505	3	9.3952	6.2324
m03023p	trans,cis-myristo-2,7-dienoyl-CoA	-0.26644	0.60505	3	9.3952	6.2324
m03024p	trans,cis-octadeca-2,11-dienoyl-CoA	-0.26644	0.60505	3	9.3952	6.2324
m03025p	trans,cis-octadeca-2,9-dienoyl-CoA	-0.26644	0.60505	3	9.3952	6.2324
m03027p	trans-2,3-dehydropristanoyl-CoA	-0.26644	0.60505	3	9.3952	6.2324
m03028p	trans-2-all-cis-6,9,12,15,18-tetracosahexaenoyl-CoA	-0.26644	0.60505	3	9.3952	6.2324
m03030p	trans-2-cis,cis-5,8-tetradecatrienoyl-CoA	-0.26644	0.60505	3	9.3952	6.2324
m03034m	trans-3-cis-8,11,14-eicosatetraenoyl-CoA	-0.26681	0.60519	5	9.7118	8.7508
m02479m	methylmalonate	-0.27195	0.60717	6	9.8071	8.0769
m02804c	protoporphyrinogen IX	-0.27257	0.60741	3	9.3624	2.2974
m00024c	(15Z)-tetracosenoylcarnitine	-0.27632	0.60885	4	9.5651	8.7496
m00109c	(6Z,9Z,12Z,15Z,18Z)-tetracosapentaenoylcarnitine	-0.27632	0.60885	4	9.5651	8.7496
m00112c	(6Z,9Z,12Z,15Z,18Z,21Z)-tetracosahexaenoylcarnitine	-0.27632	0.60885	4	9.5651	8.7496
m00130c	(9Z,12Z,15Z,18Z)-tetracosatetraenoylcarnitine	-0.27632	0.60885	4	9.5651	8.7496
m00133c	(9Z,12Z,15Z,18Z,21Z)-tetracosapentaenoylcarnitine	-0.27632	0.60885	4	9.5651	8.7496
m00316c	12,15,18,21-tetracosatetraenoylcarnitine	-0.27632	0.60885	4	9.5651	8.7496
m02109c	hexacosanoylcarnitine	-0.27632	0.60885	4	9.5651	8.7496
m02111c	hexacosenoylcarnitine	-0.27632	0.60885	4	9.5651	8.7496
m02970c	tetracosanoylcarnitine	-0.27632	0.60885	4	9.5651	8.7496
m03046c	tricosanoylcarnitine	-0.27632	0.60885	4	9.5651	8.7496
m00380n	15(S)-HPETE	-0.27864	0.60974	4	9.5544	5.5563
m01950c	GDP-L-fucose	-0.28059	0.61049	11	10.0585	8.2586
m01873c	G00038	-0.28097	0.61063	2	8.9857	8.5055
m01876c	G00057	-0.28097	0.61063	2	8.9857	8.5055
m01878c	G00073	-0.28097	0.61063	2	8.9857	8.5055
m01879c	G00074	-0.28097	0.61063	2	8.9857	8.5055
m01881c	G00079	-0.28097	0.61063	2	8.9857	8.5055
m01958c	globo-H	-0.28097	0.61063	2	8.9857	8.5055
m02186c	iso-nLc8Cer	-0.28097	0.61063	2	8.9857	8.5055
m02195c	IV2Fuc-Lc4Cer	-0.28097	0.61063	2	8.9857	8.5055
m02490c	monofucosyllactoisooctaosylceramide	-0.28097	0.61063	2	8.9857	8.5055
m02592c	nLc5Cer(G00051)	-0.28097	0.61063	2	8.9857	8.5055
m03091c	type I B glycolipid	-0.28097	0.61063	2	8.9857	8.5055
m03094c	type II B antigen	-0.28097	0.61063	2	8.9857	8.5055
m03097c	type III H glycolipid	-0.28097	0.61063	2	8.9857	8.5055
m01268p	activation-ppara	-0.28446	0.61197	2	8.9628	0.12218
m03112c	UDP-xylose	-0.28561	0.61241	1	8.1846	0
m01962s	glucosamine	-0.28793	0.6133	3	9.2802	5.236
m01704c	dihydroneopterin	-0.29138	0.61462	4	9.4955	3.0293
m00222c	1-(1-alkenyl)-sn-glycero-3-phosphate	-0.29359	0.61546	1	8.1104	0
m03089c	tryptophan	-0.29737	0.61691	26	10.3036	7.5589
m02774c	propanoyl-CoA	-0.30293	0.61903	19	10.1885	8.8444
m01285l	ADP	-0.30334	0.61918	18	10.1742	8.3566
m01350l	apoA1	-0.30334	0.61918	18	10.1742	8.3566
m01358l	apocytochrome-C	-0.30334	0.61918	18	10.1742	8.3566
m01371l	ATP	-0.30334	0.61918	18	10.1742	8.3566
m02757l	PPARA	-0.30334	0.61918	18	10.1742	8.3566
m02935l	STAR	-0.30334	0.61918	18	10.1742	8.3566
m01394c	betaine_aldehyde	-0.30343	0.61922	2	8.8384	2.2294
m00223c	1-(1-alkenyl)-sn-glycero-3-phosphoethanolamine	-0.30348	0.61924	25	10.2752	7.7227
m00003r	(10Z)-heptadecenoic acid	-0.30378	0.61935	8	9.8454	9.6951
m00008r	(11Z,14Z)-eicosadienoic acid	-0.30378	0.61935	8	9.8454	9.6951
m00010r	(11Z,14Z,17Z)-eicosatrienoic acid	-0.30378	0.61935	8	9.8454	9.6951
m00017r	(13Z)-eicosenoic acid	-0.30378	0.61935	8	9.8454	9.6951
m00019r	(13Z)-octadecenoic acid	-0.30378	0.61935	8	9.8454	9.6951
m00021r	(13Z,16Z)-docosadienoic acid	-0.30378	0.61935	8	9.8454	9.6951
m00094r	(4Z,7Z,10Z,13Z,16Z)-DPA	-0.30378	0.61935	8	9.8454	9.6951
m00104r	(6Z,9Z)-octadecadienoic acid	-0.30378	0.61935	8	9.8454	9.6951
m00111r	(6Z,9Z,12Z,15Z,18Z)-TPA	-0.30378	0.61935	8	9.8454	9.6951
m00114r	(6Z,9Z,12Z,15Z,18Z,21Z)-THA	-0.30378	0.61935	8	9.8454	9.6951
m00115r	(7Z)-octadecenoic acid	-0.30378	0.61935	8	9.8454	9.6951
m00117r	(7Z)-tetradecenoic acid	-0.30378	0.61935	8	9.8454	9.6951
m00128r	(9E)-tetradecenoic acid	-0.30378	0.61935	8	9.8454	9.6951
m00132r	(9Z,12Z,15Z,18Z)-TTA	-0.30378	0.61935	8	9.8454	9.6951
m00135r	(9Z,12Z,15Z,18Z,21Z)-TPA	-0.30378	0.61935	8	9.8454	9.6951
m00260r	10,13,16,19-docosatetraenoic acid	-0.30378	0.61935	8	9.8454	9.6951
m00265r	10,13,16-docosatriynoic acid	-0.30378	0.61935	8	9.8454	9.6951
m00315r	12,15,18,21-tetracosatetraenoic acid	-0.30378	0.61935	8	9.8454	9.6951
m00341r	13,16,19-docosatrienoic acid	-0.30378	0.61935	8	9.8454	9.6951
m01197r	7-palmitoleic acid	-0.30378	0.61935	8	9.8454	9.6951
m01207r	8,11-eicosadienoic acid	-0.30378	0.61935	8	9.8454	9.6951
m01235r	9-eicosenoic acid	-0.30378	0.61935	8	9.8454	9.6951
m01238r	9-heptadecylenic acid	-0.30378	0.61935	8	9.8454	9.6951
m01291r	adrenic acid	-0.30378	0.61935	8	9.8454	9.6951
m01373r	behenic acid	-0.30378	0.61935	8	9.8454	9.6951
m01432r	cerotic acid	-0.30378	0.61935	8	9.8454	9.6951
m01582r	cis-cetoleic acid	-0.30378	0.61935	8	9.8454	9.6951
m01583r	cis-erucic acid	-0.30378	0.61935	8	9.8454	9.6951
m01584r	cis-gondoic acid	-0.30378	0.61935	8	9.8454	9.6951
m01585r	cis-vaccenic acid	-0.30378	0.61935	8	9.8454	9.6951
m01689r	DHA	-0.30378	0.61935	8	9.8454	9.6951
m01741r	DPA	-0.30378	0.61935	8	9.8454	9.6951
m01771r	eicosanoate	-0.30378	0.61935	8	9.8454	9.6951
m01778r	elaidate	-0.30378	0.61935	8	9.8454	9.6951
m01932r	gamma-linolenate	-0.30378	0.61935	8	9.8454	9.6951
m02053r	henicosanoic acid	-0.30378	0.61935	8	9.8454	9.6951
m02344r	lauric acid	-0.30378	0.61935	8	9.8454	9.6951
m02385r	lignocerate	-0.30378	0.61935	8	9.8454	9.6951
m02389r	linolenate	-0.30378	0.61935	8	9.8454	9.6951
m02456r	margaric acid	-0.30378	0.61935	8	9.8454	9.6951
m02457r	mead acid	-0.30378	0.61935	8	9.8454	9.6951
m02494r	myristic acid	-0.30378	0.61935	8	9.8454	9.6951
m02564r	nervonic acid	-0.30378	0.61935	8	9.8454	9.6951
m02613r	nonadecylic acid	-0.30378	0.61935	8	9.8454	9.6951
m02646r	oleate	-0.30378	0.61935	8	9.8454	9.6951
m02648r	omega-3-arachidonic acid	-0.30378	0.61935	8	9.8454	9.6951
m02675r	palmitolate	-0.30378	0.61935	8	9.8454	9.6951
m02690r	pentadecylic acid	-0.30378	0.61935	8	9.8454	9.6951
m02745r	physeteric acid	-0.30378	0.61935	8	9.8454	9.6951
m02939r	stearidonic acid	-0.30378	0.61935	8	9.8454	9.6951
m03045r	tricosanoic acid	-0.30378	0.61935	8	9.8454	9.6951
m03051r	tridecylic acid	-0.30378	0.61935	8	9.8454	9.6951
m03153r	ximenic acid	-0.30378	0.61935	8	9.8454	9.6951
m00576c	2,5-dihydroxybenzoate	-0.30643	0.62036	1	7.9911	0
m01033c	4-pyridoxate	-0.30643	0.62036	1	7.9911	0
m01952c	gentisate aldehyde	-0.30643	0.62036	1	7.9911	0
m02505c	N1-methyl-2-pyridone-5-carboxamide	-0.30643	0.62036	1	7.9911	0
m02506c	N1-methyl-4-pyridone-5-carboxamide	-0.30643	0.62036	1	7.9911	0
m03157s	zinc	-0.30916	0.6214	10	9.9208	9.4851
m00673c	2-phenylacetamide	-0.3096	0.62157	4	9.4112	6.1447
m02156c	hypochlorite	-0.3096	0.62157	4	9.4112	6.1447
m02588c	nitrite	-0.3096	0.62157	4	9.4112	6.1447
m02591c	nitryl-chloride	-0.3096	0.62157	4	9.4112	6.1447
m01102c	5-hydroxyindoleacetaldehyde	-0.31	0.62172	15	10.0848	8.4017
m00579c	20alpha,22beta dihydroxycholesterol	-0.31067	0.62197	1	7.9517	0
m00579m	20alpha,22beta dihydroxycholesterol	-0.31067	0.62197	1	7.9517	0
m02182m	isocaproic-aldehyde	-0.31067	0.62197	1	7.9517	0
m02663c	oxidized adrenal ferredoxin	-0.31067	0.62197	1	7.9517	0
m02763m	pregnenolone	-0.31067	0.62197	1	7.9517	0
m02827c	reduced adrenal ferredoxin	-0.31067	0.62197	1	7.9517	0
m03107g	UDP-galactose	-0.31215	0.62254	61	10.4719	8.9094
m00402r	16-glucuronide-estriol	-0.31578	0.62391	1	7.9042	0
m00409r	17alpha-hydroxyprogesterone	-0.31578	0.62391	1	7.9042	0
m01788r	estriol	-0.31578	0.62391	1	7.9042	0
m02680c	pantothenate	-0.31666	0.62425	7	9.7078	11.9821
m02358m	L-erythro-4-hydroxyglutamate	-0.31697	0.62437	2	8.7496	8.5868
m00937c	4,4-dimethyl-14alpha-formyl-5alpha-cholesta-8,24-dien-3beta-ol	-0.31736	0.62451	3	9.1226	13.7604
m00938c	4,4-dimethyl-14alpha-formyl-5alpha-cholesta-8-en-3beta-ol	-0.31736	0.62451	3	9.1226	13.7604
m02923c	spermidine	-0.31891	0.6251	8	9.7958	9.8843
m02010c	GM1b	-0.32379	0.62695	8	9.7798	8.5063
m02061l	heparan sulfate, degradation product 15	-0.32432	0.62715	1	7.8248	0
m02068l	heparan sulfate, degradation product 21	-0.32432	0.62715	1	7.8248	0
m02071l	heparan sulfate, degradation product 24	-0.32432	0.62715	1	7.8248	0
m02072l	heparan sulfate, degradation product 25	-0.32432	0.62715	1	7.8248	0
m02483r	mgacpail heparan sulfate	-0.32451	0.62722	3	9.0843	3.3938
m01131c	5-phosphoribosylamine	-0.32846	0.62872	5	9.4564	3.7911
m01728c	dodecanoyl-[ACP]	-0.32906	0.62894	3	9.06	11.2405
m02972c	tetradecanoyl-[ACP]	-0.32906	0.62894	3	9.06	11.2405
m02517c	N6,N6,N6-trimethyl-L-lysine	-0.32921	0.629	4	9.3205	8.9897
m01587c	citrate	-0.32928	0.62903	8	9.7618	8.7216
m01115c	5-methyl-THF	-0.32955	0.62913	5	9.4519	3.9
m01285m	ADP	-0.32959	0.62915	198	10.6168	9.7973
m00025c	(15Z)-tetracosenoyl-CoA	-0.32967	0.62917	29	10.2674	9.1744
m02971c	tetracosanoyl-CoA	-0.32967	0.62917	29	10.2674	9.1744
m01644c	dCMP	-0.33021	0.62938	15	10.0365	8.9651
m00941c	4,4-dimethyl-5alpha-cholesta-8,14,24-trien-3beta-ol	-0.33078	0.62959	4	9.3132	10.9364
m00942c	4,4-dimethyl-5alpha-cholesta-8,14-dien-3-beta-ol	-0.33078	0.62959	4	9.3132	10.9364
m01872g	G00032	-0.3313	0.62979	1	7.7599	0
m01285r	ADP	-0.33148	0.62986	7	9.6557	11.5342
m01964r	glucosaminyl-acylphosphatidylinositol	-0.33181	0.62998	2	8.6524	4.6815
m03009m	trans,cis,cis-2,7,10-hexadecatrienoyl-CoA	-0.33216	0.63012	7	9.6533	8.4676
m02016c	GMP	-0.33347	0.63061	42	10.3543	9.6832
m01307m	alanine	-0.33552	0.63138	4	9.2913	5.5896
m00365c	14,15-DiHETE	-0.33664	0.63181	2	8.6207	9.0217
m00365n	14,15-DiHETE	-0.33664	0.63181	2	8.6207	9.0217
m02362n	leukotriene A4	-0.33664	0.63181	2	8.6207	9.0217
m00859c	3-oxo-dihomo-gamma-linolenoyl-CoA	-0.33714	0.63199	7	9.6358	10.066
m01513s	choline	-0.33838	0.63246	11	9.8962	7.3269
m01816n	fatty acid-ligands	-0.33879	0.63262	25	10.2096	9.9165
m02757n	PPARA	-0.33879	0.63262	25	10.2096	9.9165
m02154m	hydroxypyruvate	-0.33909	0.63273	1	7.6875	0
m00536c	1-methylnicotinamide	-0.33986	0.63302	4	9.2712	3.7073
m01674c	dephospho-CoA	-0.34002	0.63308	3	9.0013	14.5718
m01974c	glutamate	-0.34444	0.63474	66	10.4408	8.6755
m03142m	vitamin D3	-0.34513	0.635	2	8.565	13.1716
m02552n	NAD+	-0.34637	0.63547	2	8.5569	4.2052
m03026c	trans,trans,cis-geranyl-geranyl-pp	-0.34814	0.63613	2	8.5453	1.5185
m02038s	guanosine	-0.34832	0.6362	13	9.9364	12.472
m01997c	glycolaldehyde	-0.35075	0.63711	9	9.753	7.7668
m02980m	THF	-0.35177	0.6375	10	9.7959	8.719
m03101c	tyrosine	-0.3522	0.63766	29	10.2285	8.3555
m01798c	ethanolamine-phosphate	-0.35585	0.63902	9	9.7373	11.8116
m01420m	carbamoyl-phosphate	-0.35819	0.6399	2	8.4794	7.6419
m01657c	dehydrodolichol-diphosphate	-0.36233	0.64145	1	7.4715	0
m01252r	acetate	-0.36328	0.6418	5	9.3122	6.1766
m00088p	(3Z)-dodecenoyl-CoA	-0.36352	0.64189	3	8.8754	11.8038
m00099p	(5Z)-dodecenoyl-CoA	-0.36352	0.64189	3	8.8754	11.8038
m00401p	16e-18-oxo-18-CoA-dinor-LTE4	-0.36352	0.64189	3	8.8754	11.8038
m01575p	cis,cis-3,6-dodecadienoyl-CoA	-0.36352	0.64189	3	8.8754	11.8038
m03021p	trans,cis-lauro-2,6-dienoyl-CoA	-0.36352	0.64189	3	8.8754	11.8038
m03029p	trans-2-cis,cis,cis-8,11,14-eicosatetraenoyl-CoA	-0.36352	0.64189	3	8.8754	11.8038
m03033p	trans-3-cis-5,8,11,14-eicosapentaenoyl-CoA	-0.36352	0.64189	3	8.8754	11.8038
m01597p	CoA	-0.36479	0.64237	27	10.1706	9.4919
m00284c	11beta-hydroxyandrost-4-ene-3,17-dione	-0.36542	0.6426	3	8.8652	6.5569
m00284r	11beta-hydroxyandrost-4-ene-3,17-dione	-0.36542	0.6426	3	8.8652	6.5569
m01615r	cortisol	-0.36542	0.6426	3	8.8652	6.5569
m02724s	phenylalanine	-0.36673	0.64309	18	10.0352	9.0635
m00007c	(11Z)-eicosenoyl-CoA	-0.36799	0.64356	27	10.1649	9.4649
m00009c	(11Z,14Z)-eicosadienoyl-CoA	-0.36799	0.64356	27	10.1649	9.4649
m00012c	(11Z,14Z,17Z)-eicosatrienoyl-CoA	-0.36799	0.64356	27	10.1649	9.4649
m00016c	(13Z)-docosenoyl-CoA	-0.36799	0.64356	27	10.1649	9.4649
m00121c	(7Z,10Z,13Z,16Z,19Z)-docosapentaenoyl-CoA	-0.36799	0.64356	27	10.1649	9.4649
m00262c	10,13,16,19-docosatetraenoyl-CoA	-0.36799	0.64356	27	10.1649	9.4649
m01236c	9-eicosenoyl-CoA	-0.36799	0.64356	27	10.1649	9.4649
m01725c	docosanoyl-CoA	-0.36799	0.64356	27	10.1649	9.4649
m01773c	eicosanoyl-CoA	-0.36799	0.64356	27	10.1649	9.4649
m02052c	heneicosanoyl-CoA	-0.36799	0.64356	27	10.1649	9.4649
m02612c	nonadecanoyl-CoA	-0.36799	0.64356	27	10.1649	9.4649
m02364r	leukotriene B4	-0.36869	0.64382	9	9.6976	8.7391
m03130m	UTP	-0.37026	0.64441	2	8.4002	10.5877
m01419c	cAMP	-0.3707	0.64457	46	10.3245	9.9462
m00004c	(10Z)-heptadecenoyl-CoA	-0.37427	0.6459	21	10.0865	9.3738
m00020c	(13Z)-octadecenoyl-CoA	-0.37427	0.6459	21	10.0865	9.3738
m00118c	(7Z)-tetradecenoyl-CoA	-0.37427	0.6459	21	10.0865	9.3738
m00127c	(9E)-octadecenoyl-CoA	-0.37427	0.6459	21	10.0865	9.3738
m00129c	(9E)-tetradecenoyl-CoA	-0.37427	0.6459	21	10.0865	9.3738
m01141c	5-tetradecenoyl-CoA	-0.37427	0.6459	21	10.0865	9.3738
m01191c	7-hexadecenoyl-CoA	-0.37427	0.6459	21	10.0865	9.3738
m01237c	9-heptadecenoyl-CoA	-0.37427	0.6459	21	10.0865	9.3738
m02495c	myristoyl-CoA	-0.37427	0.6459	21	10.0865	9.3738
m02677c	palmitoleoyl-CoA	-0.37427	0.6459	21	10.0865	9.3738
m01871g	G00031	-0.37689	0.64687	4	9.1	6.4055
m00585r	20-COOH-LTB4	-0.37941	0.64781	11	9.781	9.5704
m00586p	20-COOH-LTE4	-0.37941	0.64781	11	9.781	9.5704
m01759c	D-xylulose	-0.37951	0.64785	2	8.3396	3.4259
m02684r	PC-LD pool	-0.38089	0.64836	21	10.0731	7.1107
m01513c	choline	-0.3839	0.64947	22	10.0625	7.6555
m02443r	malonyl-carnitin	-0.39207	0.6525	3	8.7225	5.5179
m02657p	O-propanoylcarnitine	-0.39207	0.6525	3	8.7225	5.5179
m02348m	L-carnitine	-0.39601	0.65395	24	10.092	10.0051
m01249c	acetaldehyde	-0.3964	0.65409	16	9.9045	6.52
m01517g	chondroitin sulfate A (GalNAc4S-GlcA) proteoglycan	-0.39966	0.6553	5	9.1615	16.0663
m00739c	3,5-diiodo-L-tyrosine	-0.40074	0.65569	1	7.1146	0
m00807c	3-iodo-L-tyrosine	-0.40074	0.65569	1	7.1146	0
[truncated: 8,599 more rows]

## Sheet: c3_vs_c4
REPORTER METABOLITES USING TEST TYPE	all
ID	NAME	Z-SCORE	P-VALUE	NUMBER OF NEIGHBOURS	AVERAGE Z-SCORE	STD Z-SCORE
m01718c	D-myo-inositol-1,4,5-trisphosphate	2.6543	0.0039734	22	17.4615	9.7522
m00349r	13-cis-retinal	2.6537	0.0039806	2	29.111	6.0024
m02095g	heparan sulfate, precursor 9	2.5915	0.0047772	8	20.6069	9.735
m02914p	sn-glycerol-3-phosphate	2.578	0.0049682	2	28.6377	9.3524
m01690c	DHAP	2.5353	0.0056173	6	21.6363	12.1216
m02756c	porphobilinogen	2.4987	0.0062333	2	28.1411	2.4107
m01371c	ATP	2.4838	0.0064998	468	13.4852	8.8428
m02374m	L-glutamate 5-semialdehyde	2.4576	0.006994	2	27.8842	3.4032
m02783c	prostaglandin D2	2.451	0.0071221	5	22.1158	6.027
m02843c	ribose	2.4133	0.0079045	6	21.1946	13.906
m03150c	xanthosine-5-phosphate	2.3928	0.0083612	6	21.1202	3.1974
m02440c	malonate	2.3924	0.0083701	1	33.7193	0
m02440m	malonate	2.3924	0.0083701	1	33.7193	0
m01897r	G10596	2.3895	0.0084355	2	27.4585	0.089463
m01898r	G10597	2.3895	0.0084355	2	27.4585	0.089463
m00004m	(10Z)-heptadecenoyl-CoA	2.3837	0.0085692	2	27.4223	4.495
m01237m	9-heptadecenoyl-CoA	2.3837	0.0085692	2	27.4223	4.495
m01279s	adenine	2.3571	0.0092089	2	27.2558	6.8758
m00767m	3-decaprenyl-4-hydroxybenzoate	2.2913	0.010973	2	26.8443	1.0608
m02088g	heparan sulfate, precursor 2	2.2828	0.011221	4	22.5236	6.7519
m02089g	heparan sulfate, precursor 3	2.2828	0.011221	4	22.5236	6.7519
m02090g	heparan sulfate, precursor 4	2.2828	0.011221	4	22.5236	6.7519
m02091g	heparan sulfate, precursor 5	2.2828	0.011221	4	22.5236	6.7519
m02092g	heparan sulfate, precursor 6	2.2828	0.011221	4	22.5236	6.7519
m02093g	heparan sulfate, precursor 7	2.2828	0.011221	4	22.5236	6.7519
m02094g	heparan sulfate, precursor 8	2.2828	0.011221	4	22.5236	6.7519
m03130m	UTP	2.2817	0.011254	2	26.7841	6.533
m00028c	(18R)-HEPE	2.278	0.011362	3	24.0808	8.7069
m00374c	15(R)-HETE	2.278	0.011362	3	24.0808	8.7069
m00374p	15(R)-HETE	2.278	0.011362	3	24.0808	8.7069
m00374r	15(R)-HETE	2.278	0.011362	3	24.0808	8.7069
m01784n	EPA	2.278	0.011362	3	24.0808	8.7069
m01336r	androstenediol	2.2745	0.011467	1	32.6756	0
m00098c	(5S,6S)-epoxy-(15R)-hydroxy-ETE	2.27	0.011604	3	24.0397	14.1636
m00098p	(5S,6S)-epoxy-(15R)-hydroxy-ETE	2.27	0.011604	3	24.0397	14.1636
m00098r	(5S,6S)-epoxy-(15R)-hydroxy-ETE	2.27	0.011604	3	24.0397	14.1636
m01038c	5(S),6(S)-epoxy-15(R)-HEPE	2.27	0.011604	3	24.0397	14.1636
m01038p	5(S),6(S)-epoxy-15(R)-HEPE	2.27	0.011604	3	24.0397	14.1636
m01038r	5(S),6(S)-epoxy-15(R)-HEPE	2.27	0.011604	3	24.0397	14.1636
m01058p	5,6-epoxytetraene	2.27	0.011604	3	24.0397	14.1636
m01058r	5,6-epoxytetraene	2.27	0.011604	3	24.0397	14.1636
m02396c	lipoxin B4	2.27	0.011604	3	24.0397	14.1636
m02396n	lipoxin B4	2.27	0.011604	3	24.0397	14.1636
m01896r	G10595	2.2492	0.012251	2	26.5808	1.3307
m02168c	indole-3-acetaldehyde	2.2444	0.012404	8	19.5174	6.6693
m00029c	(18R)-hydroxy-(5Z,8Z,11Z,14Z,16E)-eicosapentaenoic acid	2.2387	0.012588	1	32.3581	0
m00373c	15(R)-HEPE	2.2387	0.012588	1	32.3581	0
m00373n	15(R)-HEPE	2.2387	0.012588	1	32.3581	0
m00373p	15(R)-HEPE	2.2387	0.012588	1	32.3581	0
m00373r	15(R)-HEPE	2.2387	0.012588	1	32.3581	0
m01038n	5(S),6(S)-epoxy-15(R)-HEPE	2.2387	0.012588	1	32.3581	0
m01041c	5(S)-HpEPE	2.2387	0.012588	1	32.3581	0
m01041n	5(S)-HpEPE	2.2387	0.012588	1	32.3581	0
m01050c	5,15-DiHETE	2.2387	0.012588	1	32.3581	0
m01056c	5,6-epoxy,(18R)-HEPE	2.2387	0.012588	1	32.3581	0
m02041n	H2O2	2.2387	0.012588	1	32.3581	0
m02991c	thiosulfate	2.2283	0.012931	3	23.8266	8.6682
m02991m	thiosulfate	2.2283	0.012931	3	23.8266	8.6682
m01862c	fumarate	2.2173	0.0133	8	19.4325	10.1465
m01949c	GDP-4-dehydro-6-deoxy-D-mannose	2.2123	0.013473	2	26.3501	11.2004
m01517s	chondroitin sulfate A (GalNAc4S-GlcA) proteoglycan	2.2116	0.013499	1	32.1178	0
m02037s	guanine	2.2116	0.013499	1	32.1178	0
m02159s	hypoxanthine	2.2116	0.013499	1	32.1178	0
m02997s	thymine	2.2116	0.013499	1	32.1178	0
m03118s	uracil	2.2116	0.013499	1	32.1178	0
m02949m	sulfite	2.2001	0.013901	4	22.1589	7.8241
m02042c	H2S	2.1947	0.014093	2	26.2399	5.1477
m02349c	L-cystathionine	2.1947	0.014093	2	26.2399	5.1477
m02888c	selenocystathionine	2.1947	0.014093	2	26.2399	5.1477
m02554n	NADP+	2.1679	0.015084	6	20.3061	9.2895
m00821c	3-methoxytyramine	2.1434	0.016041	4	21.9092	8.3778
m02407c	L-metanephrine	2.1434	0.016041	4	21.9092	8.3778
m02622c	normetanephrine	2.1434	0.016041	4	21.9092	8.3778
m01693m	dIDP	2.1309	0.016548	1	31.4036	0
m01714m	dITP	2.1309	0.016548	1	31.4036	0
m01754n	dUDP	2.1309	0.016548	1	31.4036	0
m02161n	IDP	2.1309	0.016548	1	31.4036	0
m02193n	ITP	2.1309	0.016548	1	31.4036	0
m01411c	butyryl-[ACP]	2.1187	0.017056	4	21.8005	6.0024
m01961c	glucono-1,5-lactone-6-phosphate	2.0934	0.018156	3	23.1376	3.9719
m01961r	glucono-1,5-lactone-6-phosphate	2.0934	0.018156	3	23.1376	3.9719
m01690p	DHAP	2.0844	0.018561	3	23.0916	11.6623
m02064l	heparan sulfate, degradation product 18	2.0801	0.018756	1	30.9538	0
m02789c	prostaglandin F2alpha	2.0753	0.018979	6	19.971	7.2928
m02055l	heparan sulfate, degradation product 1	2.0746	0.01901	2	25.489	7.7283
m02058l	heparan sulfate, degradation product 12	2.0746	0.01901	2	25.489	7.7283
m02076l	heparan sulfate, degradation product 6	2.0746	0.01901	2	25.489	7.7283
m02946m	sulfate	2.0664	0.019395	2	25.4376	11.7121
m03075c	tRNA(met)	2.0592	0.019736	4	21.5382	11.379
m01409c	but-2-enoyl-[ACP]	2.0562	0.019882	3	22.9474	6.7935
m02539c	N-acetylmannosamine-6-phosphate	2.0521	0.020079	2	25.3483	2.9157
m01169c	6-phospho-D-gluconate	2.0519	0.020087	3	22.9257	4.2924
m01169r	6-phospho-D-gluconate	2.0519	0.020087	3	22.9257	4.2924
m01334p	AMP	2.0435	0.020499	9	18.4949	10.0525
m01371p	ATP	2.0435	0.020499	9	18.4949	10.0525
m02851c	S-(11-hydroxy-9-deoxy-delta12-PGD2)-glutathione	2.0376	0.020796	1	30.5768	0
m02852c	S-(11-OH-9-deoxy-delta9,12-PGD2)-glutathione	2.0376	0.020796	1	30.5768	0
m01064r	5alpha-androstane-3,17-dione	2.0375	0.020801	5	20.4844	10.8756
m01383s	beta-alanine	2.0274	0.02131	3	22.8004	9.7592
m01230r	9-cis-retinal	2.0233	0.021522	4	21.3798	12.6517
m01968c	glucose-6-phosphate	2.0123	0.022096	14	17.2114	7.6263
m02327m	L-4-hydroxyglutamate semialdehyde	2.0053	0.022467	1	30.2906	0
m02374c	L-glutamate 5-semialdehyde	2.0053	0.022467	1	30.2906	0
m00522c	1D-myo-inositol-1,3,4,5-tetrakisphosphate	1.9931	0.023123	8	18.7289	7.8309
m00077p	(2R,6S,10S)-pristanate	1.9899	0.023303	9	18.3366	9.8492
m01261m	acetyl-CoA	1.9889	0.023355	45	15.0883	7.9259
m02259l	keratan sulfate I, degradation product 3	1.9829	0.023687	5	20.2692	10.0014
m01072c	5alpha-pregnane-3,20-dione	1.9797	0.023869	6	19.6249	8.601
m02555n	NADPH	1.9761	0.024074	5	20.2421	10.3845
m03111r	UDP-N-acetylglucosamine	1.9705	0.024391	9	18.2794	10.1968
m00308c	12(S)-HHT	1.9582	0.025105	1	29.8734	0
m02441c	malonic-dialdehyde	1.9582	0.025105	1	29.8734	0
m02994r	thromboxane A2	1.9582	0.025105	1	29.8734	0
m02759c	PPi	1.9532	0.025399	196	13.6992	8.7214
m02046m	HCO3-	1.9421	0.02606	8	18.5688	8.9087
m01866c	G00006	1.9275	0.02696	1	29.6016	0
m01895c	G10526	1.9275	0.02696	1	29.6016	0
m02416c	L-seryl-tRNA(ser)	1.9171	0.02761	3	22.2371	8.8558
m03078c	tRNA(ser)	1.9171	0.02761	3	22.2371	8.8558
m00646c	2-hydroxy-3-oxopropanoate	1.917	0.027619	3	22.2363	6.7462
m00206c	[protein]-L-tyrosine	1.9128	0.027887	190	13.6918	8.743
m00818c	3-methoxy-4-hydroxyphenylacetaldehyde	1.9091	0.028128	6	19.3692	12.5339
m00820c	3-methoxy-4-hydroxyphenylglycolaldehyde	1.9091	0.028128	6	19.3692	12.5339
m02476c	methylimidazole-acetaldehyde	1.9091	0.028128	6	19.3692	12.5339
m00947c	4,6-dihydroxyquinoline	1.8821	0.02991	2	24.2849	8.4426
m00662m	2-methylacetoacetyl-CoA	1.874	0.030464	4	20.7219	2.3504
m01651l	de-Fuc form of PA6 (wo peptide linkage)	1.8731	0.030528	2	24.2284	4.3824
m02248l	keratan sulfate I, degradation product 2	1.8731	0.030528	2	24.2284	4.3824
m02509l	n2m2nm	1.8731	0.030528	2	24.2284	4.3824
m01992c	glycogenin G4G7	1.8704	0.030712	4	20.706	4.7415
m02342c	L-aspartyl-tRNA(asp)	1.8701	0.030735	4	20.7046	9.6233
m03066c	tRNA(asp)	1.8701	0.030735	4	20.7046	9.6233
m02803m	protoporphyrin	1.8677	0.030902	3	21.9844	5.838
m02747p	phytanoyl-CoA	1.8655	0.031053	1	29.053	0
m02943p	succinate	1.8655	0.031053	1	29.053	0
m02444m	malonyl-CoA	1.8574	0.031627	3	21.9319	10.0269
m00006m	(11Z)-docosenoyl-CoA	1.8432	0.032649	11	17.378	7.3026
m00009m	(11Z,14Z)-eicosadienoyl-CoA	1.8432	0.032649	11	17.378	7.3026
m00012m	(11Z,14Z,17Z)-eicosatrienoyl-CoA	1.8432	0.032649	11	17.378	7.3026
m00020m	(13Z)-octadecenoyl-CoA	1.8432	0.032649	11	17.378	7.3026
m00023m	(13Z,16Z)-docosadienoyl-CoA	1.8432	0.032649	11	17.378	7.3026
m00093m	(4Z,7Z,10Z,13Z,16Z)-docosapentaenoyl-CoA	1.8432	0.032649	11	17.378	7.3026
m00095m	(4Z,7Z,10Z,13Z,16Z,19Z)-docosahexaenoyl-CoA	1.8432	0.032649	11	17.378	7.3026
m00101m	(5Z,8Z,11Z)-eicosatrienoyl-CoA	1.8432	0.032649	11	17.378	7.3026
m00103m	(5Z,8Z,11Z,14Z,17Z)-eicosapentaenoyl-CoA	1.8432	0.032649	11	17.378	7.3026
m00106m	(6Z,9Z)-octadecadienoyl-CoA	1.8432	0.032649	11	17.378	7.3026
m00108m	(6Z,9Z,12Z,15Z)-octadecatetraenoyl-CoA	1.8432	0.032649	11	17.378	7.3026
m00116m	(7Z)-octadecenoyl-CoA	1.8432	0.032649	11	17.378	7.3026
m00119m	(7Z,10Z,13Z,16Z)-docosatetraenoyl-CoA	1.8432	0.032649	11	17.378	7.3026
m00121m	(7Z,10Z,13Z,16Z,19Z)-docosapentaenoyl-CoA	1.8432	0.032649	11	17.378	7.3026
m00123m	(8Z,11Z)-eicosadienoyl-CoA	1.8432	0.032649	11	17.378	7.3026
m00125m	(8Z,11Z,14Z,17Z)-eicosatetraenoyl-CoA	1.8432	0.032649	11	17.378	7.3026
m00127m	(9E)-octadecenoyl-CoA	1.8432	0.032649	11	17.378	7.3026
m00129m	(9E)-tetradecenoyl-CoA	1.8432	0.032649	11	17.378	7.3026
m00262m	10,13,16,19-docosatetraenoyl-CoA	1.8432	0.032649	11	17.378	7.3026
m00264m	10,13,16-docosatrienoyl-CoA	1.8432	0.032649	11	17.378	7.3026
m00343m	13,16,19-docosatrienoyl-CoA	1.8432	0.032649	11	17.378	7.3026
m01236m	9-eicosenoyl-CoA	1.8432	0.032649	11	17.378	7.3026
m02390m	linolenoyl-CoA	1.8432	0.032649	11	17.378	7.3026
m02289g	keratan sulfate II (core 4-linked), biosynthesis, precursor 1	1.8426	0.032696	7	18.5958	5.6696
m02304g	keratan sulfate II biosynthesis, precursor 1	1.8426	0.032696	7	18.5958	5.6696
m01752l	dTMP	1.8421	0.032732	1	28.8451	0
m03114l	UMP	1.8421	0.032732	1	28.8451	0
m00969c	4-aminobutanal	1.8364	0.033148	2	23.9991	3.1879
m02049m	heme	1.8345	0.033289	2	23.9871	6.6408
m01941g	GD1a	1.8302	0.033609	4	20.5288	5.1258
m01804c	FAICAR	1.83	0.033626	2	23.9588	1.9749
m03111g	UDP-N-acetylglucosamine	1.8257	0.033951	28	15.524	8.6573
m00217c	[protein]-tyrosine-O-sulfate	1.8238	0.034093	2	23.92	3.1445
m01334c	AMP	1.8228	0.034166	153	13.7745	8.8471
m02893c	selenomethionyl-tRNA(met)	1.8174	0.034576	2	23.8802	16.283
m01682c	D-glucitol	1.8163	0.034661	13	16.931	8.5047
m02661m	oxalate	1.8148	0.034774	2	23.8641	13.9373
m02736c	phosphatidylinositol-4,5-bisphosphate	1.8099	0.035154	38	15.0452	9.2851
m02686c	PE-NME-LD pool	1.8041	0.035609	1	28.5086	0
m02758c	PPE-NME2-LD pool	1.8041	0.035609	1	28.5086	0
m02890c	selenohomocysteine	1.798	0.036091	3	21.6282	9.8536
m01997c	glycolaldehyde	1.7896	0.036755	9	17.7458	12.2016
m02380c	L-histidyl-tRNA(his)	1.7837	0.037234	4	20.3239	8.2868
m03071c	tRNA(his)	1.7837	0.037234	4	20.3239	8.2868
m00088m	(3Z)-dodecenoyl-CoA	1.7823	0.037354	6	18.9101	6.6254
m00099m	(5Z)-dodecenoyl-CoA	1.7823	0.037354	6	18.9101	6.6254
m01575m	cis,cis-3,6-dodecadienoyl-CoA	1.7823	0.037354	6	18.9101	6.6254
m02872c	SAICAR	1.7801	0.037533	2	23.6466	0.047841
m02430r	m2emgacpail heparan sulfate	1.7791	0.03761	4	20.3036	4.6433
m00559m	1-pyrroline-5-carboxylate	1.7772	0.037764	6	18.892	8.3609
m03149c	xanthosine	1.7686	0.038479	3	21.4782	4.98
m00737c	3,5-diiodo-L-thyronine-4-O-sulfate	1.7641	0.038857	3	21.4552	14.1901
m00829c	3-monoiodo-L-thyronine-4-O-sulfate	1.7641	0.038857	3	21.4552	14.1901
m03118c	uracil	1.7626	0.038983	5	19.4001	8.4803
m02960g	T-antigen	1.7622	0.039016	8	18.0042	8.7032
m00828c	3-monoiodo-L-thyronine	1.7544	0.039678	5	19.3679	14.1701
m02362c	leukotriene A4	1.7539	0.039725	6	18.8074	12.2285
m02759m	PPi	1.7468	0.040335	48	14.6942	8.0462
m01388c	beta-D-glucose	1.7456	0.040443	7	18.2728	7.8493
m00810s	3-keto-beta-D-galactose	1.7454	0.040457	1	27.9889	0
m00812s	3-ketolactose	1.7454	0.040457	1	27.9889	0
m02008l	GM1	1.7454	0.040457	1	27.9889	0
m02328s	LacCer pool	1.7454	0.040457	1	27.9889	0
m01268m	activation-ppara	1.7399	0.040941	6	18.7567	9.7969
m03033m	trans-3-cis-5,8,11,14-eicosapentaenoyl-CoA	1.73	0.041812	2	23.3337	3.8881
m02412c	L-phenylalanyl-tRNA(phe)	1.728	0.041995	5	19.2635	8.7695
m03076c	tRNA(phe)	1.728	0.041995	5	19.2635	8.7695
m00218c	[protein]-tyrosine-phosphate	1.7247	0.042292	188	13.583	8.722
m01611l	core 6	1.7225	0.042487	4	20.0541	11.5353
m02270l	keratan sulfate I, degradation product 4	1.7225	0.042487	4	20.0541	11.5353
m02273l	keratan sulfate I, degradation product 5	1.7225	0.042487	4	20.0541	11.5353
m02279l	keratan sulfate II (core 2-linked), degradation product 1	1.7225	0.042487	4	20.0541	11.5353
m02280l	keratan sulfate II (core 2-linked), degradation product 2	1.7225	0.042487	4	20.0541	11.5353
m02288l	keratan sulfate II (core 2-linked)	1.7225	0.042487	4	20.0541	11.5353
m02299l	keratan sulfate II (core 4-linked), degradation product 1	1.7225	0.042487	4	20.0541	11.5353
m02300l	keratan sulfate II (core 4-linked), degradation product 2	1.7225	0.042487	4	20.0541	11.5353
m02303l	keratan sulfate II (core 4-linked)	1.7225	0.042487	4	20.0541	11.5353
m00007m	(11Z)-eicosenoyl-CoA	1.7171	0.042978	8	17.8626	8.2819
m00118m	(7Z)-tetradecenoyl-CoA	1.7171	0.042978	8	17.8626	8.2819
m01141m	5-tetradecenoyl-CoA	1.7171	0.042978	8	17.8626	8.2819
m01191m	7-hexadecenoyl-CoA	1.7171	0.042978	8	17.8626	8.2819
m01586m	cis-vaccenoyl-CoA	1.7171	0.042978	8	17.8626	8.2819
m01773m	eicosanoyl-CoA	1.7171	0.042978	8	17.8626	8.2819
m01934m	gamma-linolenoyl-CoA	1.7171	0.042978	8	17.8626	8.2819
m02101m	heptadecanoyl-CoA	1.7171	0.042978	8	17.8626	8.2819
m02345m	lauroyl-CoA	1.7171	0.042978	8	17.8626	8.2819
m02495m	myristoyl-CoA	1.7171	0.042978	8	17.8626	8.2819
m02612m	nonadecanoyl-CoA	1.7171	0.042978	8	17.8626	8.2819
m02647m	oleoyl-CoA	1.7171	0.042978	8	17.8626	8.2819
m02677m	palmitoleoyl-CoA	1.7171	0.042978	8	17.8626	8.2819
m02678m	palmitoyl-CoA	1.7171	0.042978	8	17.8626	8.2819
m02689m	pentadecanoyl-CoA	1.7171	0.042978	8	17.8626	8.2819
m02941m	stearoyl-CoA	1.7171	0.042978	8	17.8626	8.2819
m03050m	tridecanoyl-CoA	1.7171	0.042978	8	17.8626	8.2819
m02039n	H+	1.7167	0.04302	6	18.6727	10.0523
m01802m	FAD	1.7097	0.04366	28	15.3299	7.3317
m01803m	FADH2	1.7097	0.04366	28	15.3299	7.3317
m01451l	cholesterol-ester pool	1.7009	0.044479	1	27.5949	0
m00657m	2-methoxy-6-(all-trans-decaprenyl)phenol	1.7009	0.044484	1	27.5944	0
m01304c	AICAR	1.6961	0.044934	2	23.1214	0.79059
m00772c	3-deoxy-D-glycero-D-galacto-2-nonulosonic acid-9-phosphate	1.68	0.046475	1	27.41	0
m02173c	inositol-1-phosphate	1.6786	0.046616	19	15.8832	9.9318
m03111c	UDP-N-acetylglucosamine	1.6785	0.046622	21	15.691	9.9937
m00585c	20-COOH-LTB4	1.6769	0.046778	13	16.5889	7.8569
m00585m	20-COOH-LTB4	1.6769	0.046778	13	16.5889	7.8569
m02553m	NADH	1.6761	0.046858	100	13.9464	8.7619
m00198l	[protein]-L-asparagine	1.6707	0.04739	1	27.3272	0
m02510l	n2m2nmasn	1.6707	0.04739	1	27.3272	0
m01132c	5-phosphoribosylformylglycinamidine	1.6702	0.047441	2	22.9594	1.0197
m00420m	18,20-dioxo-20-CoA-LTB4	1.6697	0.04749	5	19.0336	4.2889
m00740m	3,5-dioxo-12(R)-hydroxy-eicosa-(8E,10E,14Z)-trienoyl-CoA	1.6697	0.04749	5	19.0336	4.2889
m00741m	3,5-dioxo-12(S)-hydroxy-eicosa-(8E,10E,14Z)-trienoyl-CoA	1.6697	0.04749	5	19.0336	4.2889
m00831m	3-oxo-(2S)-methylisocapryloyl-CoA	1.6697	0.04749	5	19.0336	4.2889
m00834m	3-oxo-(6Z,9Z,12Z)-octadecatrienoyl-CoA	1.6697	0.04749	5	19.0336	4.2889
m00840m	3-oxo-11-cis-eicosenoyl-CoA	1.6697	0.04749	5	19.0336	4.2889
m00841m	3-oxo-11-cis-octadecenoyl-CoA	1.6697	0.04749	5	19.0336	4.2889
m00842m	3-oxo-13cis-docosenoyl-CoA	1.6697	0.04749	5	19.0336	4.2889
m00843m	3-oxo-13-cis-eicosenoyl-CoA	1.6697	0.04749	5	19.0336	4.2889
m00844m	3-oxo-4(R),8-dimethyl-nonanoyl-CoA	1.6697	0.04749	5	19.0336	4.2889
m00845m	3-oxo-4-methyl-pentanoyl-CoA	1.6697	0.04749	5	19.0336	4.2889
m00846m	3-oxo-5(S),12(R)-dihydroxy-eicosa-8-trans-6,14-cis-trienoyl-CoA	1.6697	0.04749	5	19.0336	4.2889
m00847m	3-oxo-6(R)-hydroxy-tetradec-8-cis-enoate	1.6697	0.04749	5	19.0336	4.2889
m00848m	3-oxo-6(S)-hydroxy-tetradec-(8Z)-enoate	1.6697	0.04749	5	19.0336	4.2889
m00849m	3-oxo-7-hexadecenoyl-CoA	1.6697	0.04749	5	19.0336	4.2889
m00850m	3-oxo-8(R)-hydroxy-hexadeca-(6E,10Z)-dienoate	1.6697	0.04749	5	19.0336	4.2889
m00851m	3-oxo-8(S)-hydroxy-hexadeca-(6E,10Z)-dienoate	1.6697	0.04749	5	19.0336	4.2889
m00854m	3-oxo-cis,cis-5,8-tetradecadienoyl-CoA	1.6697	0.04749	5	19.0336	4.2889
m00855m	3-oxo-cis,cis-7,10-hexadecadienoyl-CoA	1.6697	0.04749	5	19.0336	4.2889
m00858m	3-oxodecanoyl-CoA	1.6697	0.04749	5	19.0336	4.2889
m00859m	3-oxo-dihomo-gamma-linolenoyl-CoA	1.6697	0.04749	5	19.0336	4.2889
m00866m	3-oxodocosanoyl-CoA	1.6697	0.04749	5	19.0336	4.2889
m00868m	3-oxododecanoyl-CoA	1.6697	0.04749	5	19.0336	4.2889
m00872m	3-oxoeicosanoyl-CoA	1.6697	0.04749	5	19.0336	4.2889
m00873m	3-oxoheneicosanoyl-CoA	1.6697	0.04749	5	19.0336	4.2889
m00875m	3-oxoheptadecanoyl-CoA	1.6697	0.04749	5	19.0336	4.2889
m00877m	3-oxoheptanoyl-CoA	1.6697	0.04749	5	19.0336	4.2889
m00882m	3-oxohexanoyl-CoA	1.6697	0.04749	5	19.0336	4.2889
m00883m	3-oxolaur-6-cis-enoyl-CoA	1.6697	0.04749	5	19.0336	4.2889
m00884m	3-oxolinoleoyl-CoA	1.6697	0.04749	5	19.0336	4.2889
m00885m	3-oxomyrist-5-enoyl-CoA	1.6697	0.04749	5	19.0336	4.2889
m00886m	3-oxomyrist-7-enoyl-CoA	1.6697	0.04749	5	19.0336	4.2889
m00887m	3-oxononadecanoyl-CoA	1.6697	0.04749	5	19.0336	4.2889
m00889m	3-oxononanoyl-CoA	1.6697	0.04749	5	19.0336	4.2889
m00890m	3-oxooctadecanoyl-CoA	1.6697	0.04749	5	19.0336	4.2889
m00892m	3-oxooctanoyl-CoA	1.6697	0.04749	5	19.0336	4.2889
m00893m	3-oxooleoyl-CoA	1.6697	0.04749	5	19.0336	4.2889
m00894m	3-oxopalmitoleoyl-CoA	1.6697	0.04749	5	19.0336	4.2889
m00895m	3-oxopalmitoyl-CoA	1.6697	0.04749	5	19.0336	4.2889
m00897m	3-oxopentadecanoyl-CoA	1.6697	0.04749	5	19.0336	4.2889
m00899m	3-oxopentanoyl-CoA	1.6697	0.04749	5	19.0336	4.2889
m00906m	3-oxotetradecanoyl-CoA	1.6697	0.04749	5	19.0336	4.2889
m00909m	3-oxotridecanoyl-CoA	1.6697	0.04749	5	19.0336	4.2889
m00911m	3-oxoundecanoyl-CoA	1.6697	0.04749	5	19.0336	4.2889
m00526c	1D-myo-inositol-1,4-bisphosphate	1.6673	0.047722	19	15.8603	10.0494
m01130c	5-phosphoribosyl-4-carboxy-5-aminoimidazole	1.6648	0.047978	2	22.9255	0.97188
m02059l	heparan sulfate, degradation product 13	1.6625	0.048205	2	22.9113	11.3738
m02065l	heparan sulfate, degradation product 19	1.6625	0.048205	2	22.9113	11.3738
m02066l	heparan sulfate, degradation product 2	1.6625	0.048205	2	22.9113	11.3738
m02077l	heparan sulfate, degradation product 7	1.6625	0.048205	2	22.9113	11.3738
m01389c	beta-D-glucose-6-phosphate	1.6594	0.048513	6	18.4656	8.5803
m01717c	D-mannose-1,6-bisphosphate	1.6518	0.049284	5	18.9631	10.2272
m01844c	fructose-3-phosphate	1.6518	0.049284	5	18.9631	10.2272
m02917c	sorbitol-3-phosphate	1.6518	0.049284	5	18.9631	10.2272
m01382l	beta-1,4-mannose-N-acetylglucosamine	1.6431	0.050183	4	19.704	7.7244
m02453l	mannose	1.6431	0.050183	4	19.704	7.7244
m01420c	carbamoyl-phosphate	1.6293	0.051627	3	20.7664	14.4541
m01597m	CoA	1.6221	0.052395	93	13.9511	8.1396
m02408c	L-methionyl-tRNA(met)	1.6107	0.053627	5	18.8007	11.6008
m01620c	creatine-phosphate	1.6094	0.053762	2	22.5792	9.5035
m01342c	anthranilate	1.6018	0.054603	2	22.5314	11.7569
m01835c	formylanthranilate	1.6018	0.054603	2	22.5314	11.7569
m03114c	UMP	1.5869	0.056268	31	14.987	8.2603
m01371g	ATP	1.5858	0.056398	11	16.6933	8.2431
m02552m	NAD+	1.5829	0.056717	104	13.836	8.6741
m00075p	(2R)-pristanoyl-CoA	1.5827	0.056744	9	17.1353	9.0016
m00287m	11-carboxy-alpha-tocotrienol	1.5818	0.056844	27	15.1736	7.9227
m00289m	11-carboxy-gamma-tocotrienol	1.5818	0.056844	27	15.1736	7.9227
m01096m	5-carboxy-alpha-chromanol	1.5818	0.056844	27	15.1736	7.9227
m01097m	5-carboxy-gamma-chromanol	1.5818	0.056844	27	15.1736	7.9227
m01186m	7-carboxy-alpha-tocotrienol	1.5818	0.056844	27	15.1736	7.9227
m01188m	7-carboxy-gamma-tocotrienol	1.5818	0.056844	27	15.1736	7.9227
m01226m	9-carboxy-alpha-tocotrienol	1.5818	0.056844	27	15.1736	7.9227
m01228m	9-carboxy-gamma-tocotrienol	1.5818	0.056844	27	15.1736	7.9227
m01285c	ADP	1.5796	0.057102	365	13.1983	8.8348
m02040p	H2O	1.5786	0.057214	37	14.7553	8.9537
m01734r	dolichyl-phosphate-D-mannose	1.5708	0.058115	7	17.6908	11.5729
m01074c	5-aminolevulinate	1.5701	0.058191	1	26.4365	0
m01732c	dolichyl-diphosphate	1.57	0.058213	1	26.4348	0
m01840c	fructose	1.5632	0.059005	15	16.0256	8.307
m01058c	5,6-epoxytetraene	1.5631	0.05902	4	19.3513	14.8884
m01058n	5,6-epoxytetraene	1.5631	0.05902	4	19.3513	14.8884
m01922c	gamma-butyrobetaine	1.5629	0.059033	2	22.2886	0.76883
m00661m	2-methyl-3-oxopropanoate	1.5555	0.059917	11	16.6127	6.9663
m02358m	L-erythro-4-hydroxyglutamate	1.5505	0.060507	2	22.2109	11.4264
m01682s	D-glucitol	1.5505	0.060509	6	18.0712	6.9868
m00949c	4,8-dihydroxyquinoline	1.5494	0.060637	1	26.2532	0
m02547c	N-acetylputrescine	1.5494	0.060637	1	26.2532	0
m02920c	spermidine dialdehyde	1.5494	0.060637	1	26.2532	0
m02920p	spermidine dialdehyde	1.5494	0.060637	1	26.2532	0
m02920s	spermidine dialdehyde	1.5494	0.060637	1	26.2532	0
m02921p	spermidine monoaldehyde 1	1.5494	0.060637	1	26.2532	0
m02921s	spermidine monoaldehyde 1	1.5494	0.060637	1	26.2532	0
m02922p	spermidine monoaldehyde 2	1.5494	0.060637	1	26.2532	0
m02922s	spermidine monoaldehyde 2	1.5494	0.060637	1	26.2532	0
m02924c	spermine dialdehyde	1.5494	0.060637	1	26.2532	0
m02924p	spermine dialdehyde	1.5494	0.060637	1	26.2532	0
m02924s	spermine dialdehyde	1.5494	0.060637	1	26.2532	0
m02925p	spermine monoaldehyde	1.5494	0.060637	1	26.2532	0
m02925s	spermine monoaldehyde	1.5494	0.060637	1	26.2532	0
m02926p	spermine	1.5494	0.060637	1	26.2532	0
m00089m	(3Z,7Z,10Z)-hexadecatrienoyl-CoA	1.5446	0.061226	4	19.2698	5.5258
m03035m	trans-3-decenoyl-CoA	1.5446	0.061226	4	19.2698	5.5258
m00240g	1,2-diacylglycerol-LD-TAG pool	1.5408	0.061679	2	22.1502	1.9255
m02684g	PC-LD pool	1.5408	0.061679	2	22.1502	1.9255
m02908g	SM pool	1.5408	0.061679	2	22.1502	1.9255
m01306p	AKG	1.538	0.062021	2	22.1327	9.7868
m00995m	4-hydroxybenzoate	1.5315	0.062823	1	26.0942	0
m01316m	all-trans-decaprenyl-diphosphate	1.5315	0.062823	1	26.0942	0
m02634m	O-acetylcarnitine	1.522	0.064	4	19.1705	11.316
m02635m	O-butanoylcarnitine	1.522	0.064	4	19.1705	11.316
m02657m	O-propanoylcarnitine	1.522	0.064	4	19.1705	11.316
m02969c	testosterone	1.5201	0.064246	5	18.4434	11.2654
m03114g	UMP	1.5196	0.064301	7	17.5205	8.2673
m01862m	fumarate	1.5142	0.064987	7	17.5024	12.357
m00760c	3-amino-propanal	1.511	0.065395	6	17.9282	5.9912
m02165c	imidazole-4-acetaldehyde	1.511	0.065395	6	17.9282	5.9912
m02514c	N4-acetylaminobutanal	1.511	0.065395	6	17.9282	5.9912
m01618c	cPMP	1.5048	0.066184	1	25.858	0
m02996l	thymidine	1.5044	0.066235	2	21.9226	9.79
m03123l	uridine	1.5044	0.066235	2	21.9226	9.79
m01863c	fumarylacetoacetate	1.5007	0.066713	2	21.8994	11.7249
m00349c	13-cis-retinal	1.4969	0.06721	3	20.0901	16.1909
m01430g	ceramide pool	1.4923	0.067817	3	20.0664	3.8576
m01146m	6(R)-hydroxy-tetradeca-(4E,8Z)-dienoate	1.4834	0.068985	5	18.2987	4.6313
m01149m	6(S)-hydroxy-tetradeca-(4E,8Z)-dienoate	1.4834	0.068985	5	18.2987	4.6313
m01201m	8(R)-hydroxy-hexadeca-(4E,6E,10Z)-trienoate	1.4834	0.068985	5	18.2987	4.6313
m01206m	8(S)-hydroxy-hexadeca-(4E,6E,10Z)-trienoate	1.4834	0.068985	5	18.2987	4.6313
m01288c	ADP-ribose	1.4833	0.068991	3	20.0209	14.1758
m02507g	n2m2masn	1.4825	0.069102	6	17.825	7.0971
m02899m	S-glutaryldihydrolipoamide	1.4813	0.06927	4	18.9907	3.8689
m02934m	S-succinyldihydrolipoamide	1.4813	0.06927	4	18.9907	3.8689
m01370c	aspartate	1.4808	0.06933	22	15.2499	8.8785
m01866r	G00006	1.4802	0.069411	1	25.6398	0
m01268n	activation-ppara	1.4797	0.069478	72	14.0187	8.4405
m02578p	NH3	1.4788	0.069599	2	21.7622	6.3513
m01105c	5-hydroxykynurenamine	1.4772	0.069816	3	19.9893	9.5392
m00734c	3,5,3-triiodothyronine-4-sulfate	1.4764	0.069922	7	17.3764	9.8517
m02659c	orotate	1.4755	0.070037	3	19.9809	14.1495
m02660c	orotidine-5-phosphate	1.4755	0.070037	3	19.9809	14.1495
m00727c	3,4-dihydroxymandelate	1.4715	0.070573	6	17.7853	12.3903
m00729c	3,4-dihydroxyphenylacetate	1.4715	0.070573	6	17.7853	12.3903
m02137c	homovanillate	1.4715	0.070573	6	17.7853	12.3903
m03136c	vanillylmandelate	1.4715	0.070573	6	17.7853	12.3903
m00562m	2(R),6-dimethyl-heptanoyl-CoA	1.4698	0.070806	4	18.9403	4.9266
m01976m	glutamyl-5-phosphate	1.4619	0.071884	1	25.4778	0
m01982m	glycerate	1.4583	0.072378	6	17.7374	5.6834
m02630p	O2	1.4442	0.074344	23	15.1418	8.535
m01334r	AMP	1.4413	0.07475	8	16.997	9.6129
m02320m	L-1-pyrroline-3-hydroxy-5-carboxylate	1.4386	0.075131	4	18.8027	8.9623
m02041m	H2O2	1.4365	0.075436	36	14.5817	7.7548
m01733r	dolichyl-phosphate	1.423	0.077369	12	16.1032	9.2833
m02169c	indoleacetate	1.4226	0.077419	7	17.1975	6.1683
m00913m	3-phospho-D-glycerate	1.4202	0.077769	1	25.1088	0
m00918m	3-sulfinoalanine	1.4154	0.078471	3	19.6739	12.3056
m01370m	aspartate	1.4154	0.078471	3	19.6739	12.3056
m02774m	propanoyl-CoA	1.4134	0.078775	39	14.4709	7.8662
m01252g	acetate	1.4131	0.078816	4	18.6902	12.8742
m02082g	heparan sulfate, precursor 10	1.4131	0.078816	4	18.6902	12.8742
m02818c	pyridoxine-phosphate	1.4117	0.079012	3	19.6551	8.757
m01450s	cholesterol	1.4097	0.079308	6	17.5616	12.2252
m01451s	cholesterol-ester pool	1.398	0.081055	2	21.2569	8.9632
m02595c	nLc7Cer	1.3954	0.081449	1	24.8887	0
m01554g	chondroitin sulfate E (GalNAc4,6diS-GlcA) proteoglycan	1.3875	0.08265	1	24.8185	0
m03138c	VI3NeuAc-nLc6Cer	1.3842	0.083145	1	24.7898	0
m00257m	10,11-dihydro-LTB4	1.3761	0.084388	8	16.7925	9.5887
m00257p	10,11-dihydro-LTB4	1.3761	0.084388	8	16.7925	9.5887
m00585p	20-COOH-LTB4	1.3761	0.084388	8	16.7925	9.5887
m01555l	chondroitin sulfate E (GalNAc4,6diS-GlcA), degradation product 1	1.3737	0.084773	5	17.8658	11.1239
m02856m	S-(2-methylbutanoyl)-dihydrolipoamide	1.3676	0.085721	3	19.4295	2.7987
m02857m	S-(2-methylpropanoyl)-dihydrolipoamide	1.3676	0.085721	3	19.4295	2.7987
m02858m	S-(3-methylbutanoyl)-dihydrolipoamide	1.3676	0.085721	3	19.4295	2.7987
m01701m	dihydrolipoamide	1.3606	0.086813	7	16.9911	9.5558
m02469c	methaneselenol	1.3603	0.086873	2	21.0208	2.2332
m02889c	selenocysteine	1.3603	0.086873	2	21.0208	2.2332
m01829g	fn2m2masn	1.3596	0.086982	5	17.8103	5.4277
m02479m	methylmalonate	1.3586	0.087134	6	17.3765	5.1671
m02601c	N-methylhistamine	1.3527	0.088071	3	19.3536	10.4208
m01654c	dehydroalanine	1.3481	0.08881	4	18.4039	9.4387
m00585r	20-COOH-LTB4	1.342	0.089799	11	16.045	8.3372
m00586p	20-COOH-LTE4	1.342	0.089799	11	16.045	8.3372
m02152c	hydroxymethylglutathione	1.3404	0.09005	2	20.8969	9.0306
m01532g	chondroitin sulfate C (GalNAc6S-GlcA) and D (GlcNAc6S-GlcA2S), precursor 1	1.3388	0.090319	8	16.6753	7.5783
m00630m	2-amino-3-oxoadipate	1.338	0.090445	3	19.2784	3.7488
m01074m	5-aminolevulinate	1.338	0.090445	3	19.2784	3.7488
m02530c	N-acetyl-L-alanine	1.338	0.090445	3	19.2784	3.7488
m01052c	5,6-Dihydrouracil	1.3374	0.090552	2	20.8776	2.2211
m02006c	glycyl-tRNA(gly)	1.336	0.090775	3	19.2681	7.1203
m03070c	tRNA(gly)	1.336	0.090775	3	19.2681	7.1203
m01034c	4-trimethylammoniobutanal	1.3327	0.091313	2	20.8485	1.2677
m00591s	20-hydroxy-arachidonate	1.3325	0.091356	1	24.3312	0
m02362s	leukotriene A4	1.3325	0.091356	1	24.3312	0
m02364s	leukotriene B4	1.3325	0.091356	1	24.3312	0
m02776s	prostaglandin A1	1.3325	0.091356	1	24.3312	0
m02777s	prostaglandin A2	1.3325	0.091356	1	24.3312	0
m02778c	prostaglandin B1	1.3325	0.091356	1	24.3312	0
m02778s	prostaglandin B1	1.3325	0.091356	1	24.3312	0
m02779c	prostaglandin B2	1.3325	0.091356	1	24.3312	0
m02779s	prostaglandin B2	1.3325	0.091356	1	24.3312	0
m02780c	prostaglandin C1	1.3325	0.091356	1	24.3312	0
m02780s	prostaglandin C1	1.3325	0.091356	1	24.3312	0
m02781c	prostaglandin C2	1.3325	0.091356	1	24.3312	0
m02781s	prostaglandin C2	1.3325	0.091356	1	24.3312	0
m02782c	prostaglandin D1	1.3325	0.091356	1	24.3312	0
m02782s	prostaglandin D1	1.3325	0.091356	1	24.3312	0
m02783s	prostaglandin D2	1.3325	0.091356	1	24.3312	0
m02787s	prostaglandin E3	1.3325	0.091356	1	24.3312	0
m02790c	prostaglandin F2beta	1.3325	0.091356	1	24.3312	0
m02790s	prostaglandin F2beta	1.3325	0.091356	1	24.3312	0
m02792c	prostaglandin G2	1.3325	0.091356	1	24.3312	0
m02792s	prostaglandin G2	1.3325	0.091356	1	24.3312	0
m01553g	chondroitin sulfate D (GlcNAc6S-GlcA2S), precursor 5	1.331	0.091594	4	18.3285	6.487
m01261r	acetyl-CoA	1.3226	0.092985	1	24.2439	0
m02444r	malonyl-CoA	1.3226	0.092985	1	24.2439	0
m02634p	O-acetylcarnitine	1.3226	0.092985	1	24.2439	0
m01823c	ferricytochrome B5	1.3216	0.093146	5	17.6606	4.4607
m01825c	ferrocytochrome B5	1.3216	0.093146	5	17.6606	4.4607
m00971r	4-androstene-3,17-dione	1.319	0.093577	8	16.6133	9.1659
m01334m	AMP	1.3178	0.093784	55	14.0363	9.4986
m00935m	4(R)-hydroxy-dodec-(6Z)-enoate	1.3174	0.093849	3	19.1732	6.0068
m00936m	4(S)-hydroxy-dodec-(6Z)-enoate	1.3174	0.093849	3	19.1732	6.0068
m01252s	acetate	1.3166	0.093986	9	16.3502	7.4906
m01252c	acetate	1.3161	0.09407	42	14.2545	8.6058
m02011l	GM2	1.304	0.096124	2	20.6687	10.3524
m02759p	PPi	1.3035	0.096198	11	15.9427	9.0399
m02759r	PPi	1.3035	0.096198	11	15.9427	9.0399
m01977m	glutaryl-CoA	1.2933	0.097956	7	16.7668	4.0973
m01990c	glycogenin G11	1.2909	0.098377	5	17.5392	8.9617
m01596m	CO2	1.287	0.099041	36	14.3618	7.4811
m01628c	cysteine	1.282	0.099926	35	14.3838	8.4391
m02943c	succinate	1.2749	0.10118	12	15.725	8.5772
m01669m	deoxyguanosine	1.2721	0.10167	3	18.9416	11.4275
m02523c	N-acetyl-D-glucosaminylphosphatidylinositol	1.2692	0.10218	8	16.457	10.1436
m02523r	N-acetyl-D-glucosaminylphosphatidylinositol	1.2692	0.10218	8	16.457	10.1436
m01597r	CoA	1.2681	0.10239	11	15.8483	9.4098
m02941r	stearoyl-CoA	1.2681	0.10239	11	15.8483	9.4098
m01164c	6-lactoyl-5,6,7,8-tetrahydropterin	1.2592	0.10398	1	23.6824	0
m02978n	tetrahydrobiopterin	1.2592	0.10398	1	23.6824	0
m02420c	L-tryptophanyl-tRNA(trp)	1.2589	0.10403	4	18.0108	10.9236
m03080c	tRNA(trp)	1.2589	0.10403	4	18.0108	10.9236
m02938r	stearate	1.2526	0.10518	10	15.9721	9.8394
m00559c	1-pyrroline-5-carboxylate	1.2514	0.1054	5	17.3835	8.3853
m02949c	sulfite	1.2468	0.10624	26	14.6253	11.2755
m02810l	psychosine	1.2459	0.1064	1	23.5644	0
m03123m	uridine	1.2437	0.10681	2	20.2917	12.0964
m01652l	de-Fuc form of PA6	1.2371	0.10802	3	18.763	9.8551
m02237l	keratan sulfate I, degradation product 1	1.2371	0.10802	3	18.763	9.8551
m00167c	(R)-mevalonate	1.2294	0.10947	2	20.2021	11.0092
m00157m	(R)-3-hydroxybutanoate	1.2261	0.11009	3	18.7065	5.6302
m02203g	keratan sulfate I biosynthesis, precursor 11	1.2234	0.11058	8	16.3132	8.2419
m02206g	keratan sulfate I biosynthesis, precursor 14	1.2234	0.11058	8	16.3132	8.2419
m02209g	keratan sulfate I biosynthesis, precursor 17	1.2234	0.11058	8	16.3132	8.2419
m02213g	keratan sulfate I biosynthesis, precursor 20	1.2234	0.11058	8	16.3132	8.2419
m02216g	keratan sulfate I biosynthesis, precursor 23	1.2234	0.11058	8	16.3132	8.2419
m02219g	keratan sulfate I biosynthesis, precursor 26	1.2234	0.11058	8	16.3132	8.2419
m02222g	keratan sulfate I biosynthesis, precursor 29	1.2234	0.11058	8	16.3132	8.2419
m02226g	keratan sulfate I biosynthesis, precursor 32	1.2234	0.11058	8	16.3132	8.2419
m02229g	keratan sulfate I biosynthesis, precursor 35	1.2234	0.11058	8	16.3132	8.2419
m02232g	keratan sulfate I biosynthesis, precursor 5	1.2234	0.11058	8	16.3132	8.2419
m02235g	keratan sulfate I biosynthesis, precursor 8	1.2234	0.11058	8	16.3132	8.2419
m02295g	keratan sulfate II (core 4-linked), biosynthesis, precursor 6	1.2234	0.11058	8	16.3132	8.2419
m02298g	keratan sulfate II (core 4-linked), biosynthesis, precursor 9	1.2234	0.11058	8	16.3132	8.2419
m02310g	keratan sulfate II biosynthesis, precursor 6	1.2234	0.11058	8	16.3132	8.2419
m02313g	keratan sulfate II biosynthesis, precursor 9	1.2234	0.11058	8	16.3132	8.2419
m00775c	3-hydroxyanthranilate	1.2228	0.1107	3	18.6899	10.5835
m03034m	trans-3-cis-8,11,14-eicosatetraenoyl-CoA	1.2228	0.11071	5	17.2706	6.5486
m01696r	dihomo-gamma-linolenate	1.2199	0.11126	10	15.8808	9.9709
m01784r	EPA	1.2199	0.11126	10	15.8808	9.9709
m00669m	2-oxo-3-methylvalerate	1.2178	0.11166	3	18.664	3.8635
m00824m	3-methyl-2-oxobutyrate	1.2178	0.11166	3	18.664	3.8635
m01013m	4-methyl-2-oxopentanoate	1.2178	0.11166	3	18.664	3.8635
m02886c	selenide	1.2167	0.11185	6	16.863	2.3398
m02524r	N-acetyl-D-mannosamine	1.2145	0.11228	1	23.2866	0
m00666m	2-methylglutaconic acid	1.2048	0.11414	2	20.0483	7.1394
m00667m	2-methylglutaconyl-CoA	1.2048	0.11414	2	20.0483	7.1394
m01945c	GD1c	1.2046	0.11417	1	23.1992	0
m02028g	GT1a	1.2046	0.11417	1	23.1992	0
m02593c	nLc5Cer	1.2035	0.1144	5	17.1945	10.2754
m01290c	adrenaline	1.2021	0.11466	7	16.4631	12.2909
m03088c	tryptamine	1.2019	0.11469	5	17.1885	12.1737
m02376c	L-glutaminyl-tRNA(gln)	1.2018	0.11472	3	18.5825	7.1981
m03068c	tRNA(gln)	1.2018	0.11472	3	18.5825	7.1981
m01842c	fructose-1-phosphate	1.2009	0.11489	2	20.0243	21.2083
m01991c	glycogenin G4G4	1.1926	0.11651	4	17.7185	1.8369
m01993c	glycogenin G7	1.1926	0.11651	4	17.7185	1.8369
m00322c	12-hydroperoxyeicosatetraenoate-glyceryl-ester	1.1878	0.11746	2	19.9421	6.9892
m00375c	15(R)-HpEPE	1.1878	0.11746	2	19.9421	6.9892
m00375n	15(R)-HpEPE	1.1878	0.11746	2	19.9421	6.9892
m00375p	15(R)-HpEPE	1.1878	0.11746	2	19.9421	6.9892
m00375r	15(R)-HpEPE	1.1878	0.11746	2	19.9421	6.9892
m01217c	9(S)-HPODE	1.1878	0.11746	2	19.9421	6.9892
m01243c	9-hydroxyoctadecadienoate	1.1878	0.11746	2	19.9421	6.9892
m01784p	EPA	1.1878	0.11746	2	19.9421	6.9892
m02791c	prostaglandin G1	1.1878	0.11746	2	19.9421	6.9892
m02791r	prostaglandin G1	1.1878	0.11746	2	19.9421	6.9892
m02792r	prostaglandin G2	1.1878	0.11746	2	19.9421	6.9892
m02793r	prostaglandin H1	1.1878	0.11746	2	19.9421	6.9892
m02439c	malate	1.187	0.11761	6	16.7554	10.7285
m02846r	ribulose-5-phosphate	1.1858	0.11785	2	19.9295	1.9564
m02354c	L-dopa	1.182	0.11861	6	16.7371	7.4925
m02866c	S-[2-carboxy-1-(1H-imidazol-4-yl)ethyl]glutathione	1.1804	0.11892	18	14.9296	10.5682
m00277c	11,12-DHET	1.178	0.11941	2	19.8806	17.246
m00364c	14,15-DHET	1.178	0.11941	2	19.8806	17.246
m00386c	15-epi-lipoxin A4	1.178	0.11941	2	19.8806	17.246
m00386p	15-epi-lipoxin A4	1.178	0.11941	2	19.8806	17.246
m00386r	15-epi-lipoxin A4	1.178	0.11941	2	19.8806	17.246
m00387c	15-epi-lipoxin A5	1.178	0.11941	2	19.8806	17.246
m00387p	15-epi-lipoxin A5	1.178	0.11941	2	19.8806	17.246
m00387r	15-epi-lipoxin A5	1.178	0.11941	2	19.8806	17.246
m00388c	15-epi-lipoxin B4	1.178	0.11941	2	19.8806	17.246
m00388p	15-epi-lipoxin B4	1.178	0.11941	2	19.8806	17.246
m00388r	15-epi-lipoxin B4	1.178	0.11941	2	19.8806	17.246
m00389c	15-epi-lipoxin B5	1.178	0.11941	2	19.8806	17.246
m00389p	15-epi-lipoxin B5	1.178	0.11941	2	19.8806	17.246
m00389r	15-epi-lipoxin B5	1.178	0.11941	2	19.8806	17.246
m01051c	5,6-DHET	1.178	0.11941	2	19.8806	17.246
m01208c	8,9-DHET	1.178	0.11941	2	19.8806	17.246
m02395n	lipoxin A4	1.178	0.11941	2	19.8806	17.246
m02395p	lipoxin A4	1.178	0.11941	2	19.8806	17.246
m02395r	lipoxin A4	1.178	0.11941	2	19.8806	17.246
m02396p	lipoxin B4	1.178	0.11941	2	19.8806	17.246
m02396r	lipoxin B4	1.178	0.11941	2	19.8806	17.246
m03055c	trioxilin A3	1.178	0.11941	2	19.8806	17.246
m03055p	trioxilin A3	1.178	0.11941	2	19.8806	17.246
m03055r	trioxilin A3	1.178	0.11941	2	19.8806	17.246
m02762c	pregnenolone sulfate	1.176	0.11979	2	19.8684	18.1121
m00827m	3-methylglutaconyl-CoA	1.1759	0.11981	3	18.4503	5.7573
m00016m	(13Z)-docosenoyl-CoA	1.1735	0.1203	5	17.0763	9.9965
m00018m	(13Z)-eicosenoyl-CoA	1.1735	0.1203	5	17.0763	9.9965
m01697m	dihomo-gamma-linolenoyl-CoA	1.1735	0.1203	5	17.0763	9.9965
m01725m	docosanoyl-CoA	1.1735	0.1203	5	17.0763	9.9965
m02052m	heneicosanoyl-CoA	1.1735	0.1203	5	17.0763	9.9965
m02391m	linoleoyl-CoA	1.1735	0.1203	5	17.0763	9.9965
m02041p	H2O2	1.1728	0.12044	17	14.9869	8.4643
m02147c	hydroxide	1.1727	0.12045	4	17.6309	8.5012
m01722c	DNA-5-methylcytosine	1.1701	0.12098	5	17.0629	13.9002
m02812c	putrescine	1.1697	0.12107	5	17.0611	7.4916
m00258m	10,11-dihydro-LTB4-CoA	1.1695	0.12109	8	16.1441	9.3208
m00258p	10,11-dihydro-LTB4-CoA	1.1695	0.12109	8	16.1441	9.3208
m00582m	20-CoA-20-oxo-LTB4	1.1695	0.12109	8	16.1441	9.3208
m00582p	20-CoA-20-oxo-LTB4	1.1695	0.12109	8	16.1441	9.3208
m00587p	20-COOH-LTE4-CoA	1.1695	0.12109	8	16.1441	9.3208
m01120m	5-oxo-12(R)-hydroxy-eicosa-(8E,10E,14Z)-trienoyl-CoA	1.1695	0.12109	8	16.1441	9.3208
m01120p	5-oxo-12(R)-hydroxy-eicosa-(8E,10E,14Z)-trienoyl-CoA	1.1695	0.12109	8	16.1441	9.3208
m01122m	5-oxo-12(S)-hydroxy-eicosa-(8E,10E,14Z)-trienoyl-CoA	1.1695	0.12109	8	16.1441	9.3208
m01122p	5-oxo-12(S)-hydroxy-eicosa-(8E,10E,14Z)-trienoyl-CoA	1.1695	0.12109	8	16.1441	9.3208
m01596p	CO2	1.1671	0.12158	3	18.4054	9.4641
m00765m	3-carboxy-1-hydroxypropyl-ThPP	1.1669	0.12162	3	18.4044	4.5156
m02984m	thiamin-PP	1.1669	0.12162	3	18.4044	4.5156
m02405c	L-lysyl-tRNA(lys)	1.1661	0.12178	3	18.4002	7.2514
m03074c	tRNA(lys)	1.1661	0.12178	3	18.4002	7.2514
m02794r	prostaglandin H2	1.1639	0.12224	6	16.6716	9.6552
m02230g	keratan sulfate I biosynthesis, precursor 36	1.1596	0.12312	7	16.3215	8.2018
m02290g	keratan sulfate II (core 4-linked), biosynthesis, precursor 10	1.1596	0.12312	7	16.3215	8.2018
m02305g	keratan sulfate II biosynthesis, precursor 10	1.1596	0.12312	7	16.3215	8.2018
m02815c	pyridoxamine	1.159	0.12324	2	19.7617	12.3815
m02816c	pyridoxamine-phosphate	1.159	0.12324	2	19.7617	12.3815
m02817c	pyridoxine	1.159	0.12324	2	19.7617	12.3815
m01189c	7-dehydrodesmosterol	1.1576	0.12351	2	19.7534	2.2064
m02805c	provitamin D3	1.1576	0.12351	2	19.7534	2.2064
m01752m	dTMP	1.1525	0.12457	12	15.4124	6.7063
m02666m	oxidized thioredoxin	1.1518	0.1247	4	17.5387	3.5965
m02990m	thioredoxin	1.1518	0.1247	4	17.5387	3.5965
m00553c	1-phosphatidyl-1D-myo-inositol-4-phosphate	1.1517	0.12471	58	13.8097	9.6269
m00900m	3-oxopropanoate	1.1505	0.12498	2	19.7086	4.5749
m01563g	chondroitin sulfate E (GalNAc4,6diS-GlcA), precursor 2	1.1495	0.12518	5	16.9814	9.0924
m02442c	malonyl-[ACP]	1.1431	0.1265	3	18.2825	1.3368
m00525c	1D-myo-inositol-1,4,5,6-tetrakisphosphate	1.1327	0.12868	1	22.5616	0
m01968r	glucose-6-phosphate	1.1315	0.12892	5	16.9106	8.4891
m00013c	(13E)-11alpha-hydroxy-9,15-dioxoprost-13-enoate	1.13	0.12924	2	19.5805	4.9518
m00252c	10,11-dihydro-12-epi-LTB4	1.13	0.12924	2	19.5805	4.9518
m00252m	10,11-dihydro-12-epi-LTB4	1.13	0.12924	2	19.5805	4.9518
m00252p	10,11-dihydro-12-epi-LTB4	1.13	0.12924	2	19.5805	4.9518
m00254c	10,11-dihydro-12R-hydroxy-LTC4	1.13	0.12924	2	19.5805	4.9518
m00254m	10,11-dihydro-12R-hydroxy-LTC4	1.13	0.12924	2	19.5805	4.9518
m00254p	10,11-dihydro-12R-hydroxy-LTC4	1.13	0.12924	2	19.5805	4.9518
m00328c	12-oxo-10,11-dihydro-20-COOH-LTB4	1.13	0.12924	2	19.5805	4.9518
m00328r	12-oxo-10,11-dihydro-20-COOH-LTB4	1.13	0.12924	2	19.5805	4.9518
m00329c	12-oxo-20-carboxy-LTB4	1.13	0.12924	2	19.5805	4.9518
m00329r	12-oxo-20-carboxy-LTB4	1.13	0.12924	2	19.5805	4.9518
m00334c	12-oxoETE	1.13	0.12924	2	19.5805	4.9518
m00381c	15-dehydro-prostaglandin D2	1.13	0.12924	2	19.5805	4.9518
m00393c	15-oxoETE	1.13	0.12924	2	19.5805	4.9518
m00583c	20-COOH-10,11-dihydro-LTB4	1.13	0.12924	2	19.5805	4.9518
m00583m	20-COOH-10,11-dihydro-LTB4	1.13	0.12924	2	19.5805	4.9518
m00583p	20-COOH-10,11-dihydro-LTB4	1.13	0.12924	2	19.5805	4.9518
m01039c	5(S)-HEPE	1.13	0.12924	2	19.5805	4.9518
m01125c	5-oxo-EPE	1.13	0.12924	2	19.5805	4.9518
m01171c	6-trans-12-epi-LTB4	1.13	0.12924	2	19.5805	4.9518
m01171m	6-trans-12-epi-LTB4	1.13	0.12924	2	19.5805	4.9518
m01171p	6-trans-12-epi-LTB4	1.13	0.12924	2	19.5805	4.9518
m01172c	6-trans-LTB4	1.13	0.12924	2	19.5805	4.9518
m01172m	6-trans-LTB4	1.13	0.12924	2	19.5805	4.9518
m01172p	6-trans-LTB4	1.13	0.12924	2	19.5805	4.9518
m02364p	leukotriene B4	1.13	0.12924	2	19.5805	4.9518
m00759c	3alpha-hydroxy-5alpha-pregnan-20-one	1.1286	0.12952	4	17.4365	9.7866
m02404c	L-leucyl-tRNA(leu)	1.1278	0.1297	4	17.433	10.7312
m03073c	tRNA(leu)	1.1278	0.1297	4	17.433	10.7312
m00644c	2-hydroxy-3-methoxy-17beta-estradiol	1.1225	0.13083	2	19.5334	10.8031
m00645c	2-hydroxy-3-methoxyestrone	1.1225	0.13083	2	19.5334	10.8031
m00659c	2-methoxyestradiol-17beta	1.1225	0.13083	2	19.5334	10.8031
m00660c	2-methoxyestrone	1.1225	0.13083	2	19.5334	10.8031
m00660r	2-methoxyestrone	1.1225	0.13083	2	19.5334	10.8031
m00819c	3-methoxy-4-hydroxyphenylethyleneglycol	1.1225	0.13083	2	19.5334	10.8031
m00830c	3-O-methyldopa	1.1225	0.13083	2	19.5334	10.8031
m01011c	4-methoxy-17beta-estradiol	1.1225	0.13083	2	19.5334	10.8031
m01012c	4-methoxyestrone	1.1225	0.13083	2	19.5334	10.8031
m01113c	5-methoxytryptophol	1.1225	0.13083	2	19.5334	10.8031
m02478c	methyl-indole-3-acetate	1.1225	0.13083	2	19.5334	10.8031
m02603c	N-methylsalsolinol	1.1225	0.13083	2	19.5334	10.8031
m02871r	SAH	1.1225	0.13083	2	19.5334	10.8031
m02873c	salsoline	1.1225	0.13083	2	19.5334	10.8031
m02874c	salsoline-1-carboxylate	1.1225	0.13083	2	19.5334	10.8031
m02877r	SAM	1.1225	0.13083	2	19.5334	10.8031
m01716c	D-lactate	1.1217	0.13099	13	15.2262	7.4643
m02193s	ITP	1.1199	0.13139	1	22.4482	0
m03154c	XTP	1.1199	0.13139	1	22.4482	0
m00682p	2-trans-cis,cis,cis,cis-4,8,11,14-eicosapentaenoyl-CoA	1.1162	0.13218	7	16.177	7.4702
m02403m	L-lactate	1.1147	0.1325	6	16.4935	4.4248
m01948s	GDP	1.1137	0.1327	1	22.3939	0
m02759s	PPi	1.1137	0.1327	1	22.3939	0
m02806s	PRPP	1.1137	0.1327	1	22.3939	0
m01760c	D-xylulose-1-phosphate	1.1116	0.13316	3	18.1215	15.3544
m02767c	procollagen-5-hydroxy-L-lysine	1.1075	0.13404	6	16.4675	6.8173
m00970s	4-aminobutyrate	1.1066	0.13424	6	16.4641	4.2842
m00954c	4alpha-carboxy-4beta-methyl-5alpha-cholesta-8-en-3beta-ol	1.1056	0.13444	2	19.4281	8.7919
m00955c	4alpha-carboxy-5alpha-cholesta-8,24-dien-3beta-ol	1.1056	0.13444	2	19.4281	8.7919
m00956c	4alpha-carboxy-5alpha-cholesta-8-en-3beta-ol	1.1056	0.13444	2	19.4281	8.7919
m02944m	succinyl-CoA	1.1053	0.13451	15	14.9822	5.7843
m02081g	heparan sulfate, precursor 1	1.1042	0.13476	4	17.3287	11.4585
m00572c	2,3-diketo-5-methylthiopentyl-1-phosphate	1.0988	0.13593	2	19.3853	8.1035
m01974m	glutamate	1.0982	0.13607	18	14.7579	10.6373
m01305c	AIR	1.0962	0.1365	1	22.2383	0
m02423c	L-valyl-tRNA(val)	1.0936	0.13706	4	17.2822	6.3228
m03082c	tRNA(val)	1.0936	0.13706	4	17.2822	6.3228
m01752n	dTMP	1.0878	0.13833	1	22.1646	0
m02319c	kynurenine	1.0808	0.13989	6	16.3709	11.3754
m02415c	L-prolyl-tRNA(pro)	1.0793	0.14022	4	17.2192	6.7831
m03077c	tRNA(pro)	1.0793	0.14022	4	17.2192	6.7831
m01525g	chondroitin sulfate B - dermatan sulfate (IdoA2S-GalNAc4S) proteoglycan	1.079	0.14029	1	22.0865	0
m01543g	chondroitin sulfate D (GlcNAc6S-GlcA2S) proteoglycan	1.079	0.14029	1	22.0865	0
m01316c	all-trans-decaprenyl-diphosphate	1.0769	0.14076	2	19.2484	13.9816
m00259c	10,11-epoxy-(4Z,7Z)-hexadecadienoic acid	1.0759	0.14099	23	14.4613	8.1509
m00286m	11-carboxy-alpha-chromanol	1.0759	0.14099	23	14.4613	8.1509
m00288m	11-carboxy-gamma-chromanol	1.0759	0.14099	23	14.4613	8.1509
m00310c	12,13-epoxy-(6Z,9Z)-octadecadienoic acid	1.0759	0.14099	23	14.4613	8.1509
m00345m	13-carboxy-alpha-tocotrienol	1.0759	0.14099	23	14.4613	8.1509
m00766m	3-carboxy-alpha-chromanol	1.0759	0.14099	23	14.4613	8.1509
m01055c	5,6-epoxy-(8Z)-tetradecenoic acid	1.0759	0.14099	23	14.4613	8.1509
m01176c	7,8-epoxy-(4Z,10Z)-hexadecadienoic acid	1.0759	0.14099	23	14.4613	8.1509
m01185m	7-carboxy-alpha-chromanol	1.0759	0.14099	23	14.4613	8.1509
m01187m	7-carboxy-gamma-chromanol	1.0759	0.14099	23	14.4613	8.1509
m01210c	8,9-epoxy-(5Z)-tetradecenoic acid	1.0759	0.14099	23	14.4613	8.1509
m01219c	9,10-epoxy-(6Z,12Z)-octadecadienoic acid	1.0759	0.14099	23	14.4613	8.1509
m01225m	9-carboxy-alpha-chromanol	1.0759	0.14099	23	14.4613	8.1509
m01227m	9-carboxy-gamma-chromanol	1.0759	0.14099	23	14.4613	8.1509
m01923m	gamma-carboxyethyl-hydroxychroman	1.0759	0.14099	23	14.4613	8.1509
m02717m	PGP-CL pool	1.0754	0.1411	1	22.0544	0
m02341c	L-asparaginyl-tRNA(asn)	1.0751	0.14117	3	17.935	7.4467
m03065c	tRNA(asn)	1.0751	0.14117	3	17.935	7.4467
m01590s	CMP	1.0739	0.14144	14	15.0018	11.7944
m01965r	glucose	1.0723	0.1418	6	16.34	7.4743
m00157c	(R)-3-hydroxybutanoate	1.0718	0.1419	7	16.0293	8.6178
m00157s	(R)-3-hydroxybutanoate	1.0718	0.1419	7	16.0293	8.6178
m00648s	2-hydroxybutyrate	1.0718	0.1419	7	16.0293	8.6178
m00671m	2-oxobutyrate	1.0718	0.1419	7	16.0293	8.6178
m01253s	acetoacetate	1.0718	0.1419	7	16.0293	8.6178
m01256s	acetone	1.0718	0.1419	7	16.0293	8.6178
m01716s	D-lactate	1.0718	0.1419	7	16.0293	8.6178
m01833s	formate	1.0718	0.1419	7	16.0293	8.6178
m02403s	L-lactate	1.0718	0.1419	7	16.0293	8.6178
m02772s	propanoate	1.0718	0.1419	7	16.0293	8.6178
m02819p	pyruvate	1.0718	0.1419	7	16.0293	8.6178
m02819s	pyruvate	1.0718	0.1419	7	16.0293	8.6178
m02833s	retinoate	1.0718	0.1419	7	16.0293	8.6178
m02193c	ITP	1.0707	0.14216	16	14.8261	8.3399
m02750c	PI pool	1.0671	0.14295	73	13.571	9.5658
m02159c	hypoxanthine	1.0643	0.1436	15	14.8887	11.8307
m02643c	octanoyl-[ACP]	1.0638	0.14371	4	17.1508	3.8035
m00970m	4-aminobutyrate	1.0607	0.1444	6	16.2982	4.3895
m00784m	3-hydroxyisobutyrate	1.0561	0.14546	4	17.1167	7.6166
m01008c	4-hydroxyvitamin A1	1.055	0.1457	1	21.8741	0
m01008r	4-hydroxyvitamin A1	1.055	0.1457	1	21.8741	0
m01026c	4-oxo-13-cis-retinoate	1.055	0.1457	1	21.8741	0
m01026r	4-oxo-13-cis-retinoate	1.055	0.1457	1	21.8741	0
m01031c	4-oxo-all-trans-retinoate	1.055	0.1457	1	21.8741	0
m01031r	4-oxo-all-trans-retinoate	1.055	0.1457	1	21.8741	0
m01060c	5,8-epoxy-13-cis-retinoate	1.055	0.1457	1	21.8741	0
m01927c	gamma-glutamyl-cysteine	1.0529	0.14619	5	16.6005	5.0299
m02865c	S-[2-carboxy-1-(1H-imidazol-4-yl)ethyl]-3-thiolactate	1.0525	0.14629	13	15.0563	9.2346
m01910c	galactose	1.0513	0.14657	11	15.2717	7.3796
m02122m	hexanoyl-CoA	1.051	0.14662	4	17.0945	6.4294
m02694m	pentanoyl-CoA	1.051	0.14662	4	17.0945	6.4294
m02421c	L-tyrosyl-tRNA(tyr)	1.0505	0.14674	4	17.0922	8.4673
m03081c	tRNA(tyr)	1.0505	0.14674	4	17.0922	8.4673
m01036c	5-(D-galactosyloxy)-L-lysine-procollagen	1.0487	0.14716	3	17.8002	3.0825
m02891c	selenomethionine	1.048	0.14731	11	15.2632	10.7015
m01334s	AMP	1.0479	0.14734	19	14.6011	10.2182
m00039p	(2E)-decenoyl-CoA	1.044	0.14824	5	16.5654	8.9688
m00042p	(2E)-dodecenoyl-CoA	1.044	0.14824	5	16.5654	8.9688
m03009p	trans,cis,cis-2,7,10-hexadecatrienoyl-CoA	1.044	0.14824	5	16.5654	8.9688
m01972l	glucosylceramide pool	1.043	0.14847	2	19.0364	12.6607
m02154c	hydroxypyruvate	1.0385	0.14951	4	17.0393	11.7633
m02491c	monosialylgalactosylgloboside	1.0355	0.15023	4	17.0259	7.1001
m02291g	keratan sulfate II (core 4-linked), biosynthesis, precursor 2	1.0348	0.15037	9	15.5189	9.2062
m01268c	activation-ppara	1.0335	0.15069	56	13.6851	8.3507
m02597g	nm2masn	1.0334	0.15071	3	17.7223	9.6301
m00769c	3-dehydrosphinganine	1.0328	0.15086	4	17.0139	6.3517
m00857c	3-oxodecanoyl-[ACP]	1.0323	0.15097	2	18.9694	0.8621
m00867c	3-oxododecanoyl-[ACP]	1.0323	0.15097	2	18.9694	0.8621
m00880c	3-oxohexadecanoyl-[ACP]	1.0323	0.15097	2	18.9694	0.8621
m00881c	3-oxohexanoyl-[ACP]	1.0323	0.15097	2	18.9694	0.8621
m00891c	3-oxooctanoyl-[ACP]	1.0323	0.15097	2	18.9694	0.8621
m00905c	3-oxotetradecanoyl-[ACP]	1.0323	0.15097	2	18.9694	0.8621
m01254c	acetoacetyl-[ACP]	1.0323	0.15097	2	18.9694	0.8621
m01258c	acetyl-[ACP]	1.0323	0.15097	2	18.9694	0.8621
m01649c	decanoyl-[ACP]	1.0323	0.15097	2	18.9694	0.8621
m02121c	hexanoyl-[ACP]	1.0323	0.15097	2	18.9694	0.8621
m02510g	n2m2nmasn	1.0236	0.153	1	21.596	0
m02043c	H2S2O3	1.018	0.15433	2	18.8802	1.8643
m02145m	hydrogen-cyanide	1.018	0.15433	2	18.8802	1.8643
m02986m	thiocyanate	1.018	0.15433	2	18.8802	1.8643
m01607g	core 2	1.0152	0.15499	6	16.1335	5.6644
m02630n	O2	1.0147	0.15513	6	16.1315	10.5159
m02455c	mannose-6-phosphate	1.011	0.15601	8	15.6466	9.7652
m01542g	chondroitin sulfate D (GlcNAc6S-GlcA2S) precursor 2	1.0109	0.15602	5	16.435	8.5708
m02473c	methylamine	1.0106	0.15611	5	16.4336	12.4173
m02751l	Pi	1.0101	0.15622	27	14.1977	10.6646
m01003c	4-hydroxyphenylacetate	1.0095	0.15637	4	16.9113	14.6256
m01266c	activated methyl group	1.0095	0.15637	4	16.9113	14.6256
m02477c	methylimidazoleacetic acid	1.0095	0.15637	4	16.9113	14.6256
m02719m	phenylacetaldehyde	1.0095	0.15637	4	16.9113	14.6256
m02720c	phenylacetate	1.0095	0.15637	4	16.9113	14.6256
m02720m	phenylacetate	1.0095	0.15637	4	16.9113	14.6256
m02841c	ribitol	1.0095	0.15637	4	16.9113	14.6256
m00786c	3-hydroxykynurenamine	1.0093	0.15642	2	18.8256	10.5043
m00365c	14,15-DiHETE	1.0087	0.15656	2	18.822	19.1429
m00365n	14,15-DiHETE	1.0087	0.15656	2	18.822	19.1429
m02362n	leukotriene A4	1.0087	0.15656	2	18.822	19.1429
m02497c	N-(omega)-hydroxyarginine	1.0043	0.15761	3	17.5736	10.6706
m02609c	NO	1.0043	0.15761	3	17.5736	10.6706
m00140r	(alpha-D-Glucosyl)3-(alpha-D-mannosyl)8-beta-D-mannosyl-diacetylchitobiosyl-L-asparagine (protein)	1.0032	0.15788	8	15.6221	7.8103
m02364c	leukotriene B4	1.0029	0.15796	12	15.0305	10.1715
m01996c	glycogenin	1.001	0.15842	7	15.7935	4.6922
m02750r	PI pool	0.99178	0.16065	13	14.9073	10.4333
m02845r	ribose-5-phosphate	0.99169	0.16068	1	21.3129	0
m02161s	IDP	0.99132	0.16076	3	17.5072	8.9176
m02323g	l2fn2m2masn	0.98994	0.1611	8	15.5805	7.4254
m01253c	acetoacetate	0.9886	0.16143	9	15.3824	7.5768
m01910s	galactose	0.98824	0.16152	8	15.5751	6.7089
m02180m	isobutyryl-CoA	0.9824	0.16295	11	15.0886	7.4798
m02803c	protoporphyrin	0.97885	0.16383	2	18.6352	0.92798
m02804m	protoporphyrinogen IX	0.97885	0.16383	2	18.6352	0.92798
m02204g	keratan sulfate I biosynthesis, precursor 12	0.97633	0.16445	10	15.2008	8.792
m02207g	keratan sulfate I biosynthesis, precursor 15	0.97633	0.16445	10	15.2008	8.792
m02210g	keratan sulfate I biosynthesis, precursor 18	0.97633	0.16445	10	15.2008	8.792
m02212g	keratan sulfate I biosynthesis, precursor 2	0.97633	0.16445	10	15.2008	8.792
m02214g	keratan sulfate I biosynthesis, precursor 21	0.97633	0.16445	10	15.2008	8.792
m02217g	keratan sulfate I biosynthesis, precursor 24	0.97633	0.16445	10	15.2008	8.792
m02220g	keratan sulfate I biosynthesis, precursor 27	0.97633	0.16445	10	15.2008	8.792
m02223g	keratan sulfate I biosynthesis, precursor 3	0.97633	0.16445	10	15.2008	8.792
m02224g	keratan sulfate I biosynthesis, precursor 30	0.97633	0.16445	10	15.2008	8.792
m02227g	keratan sulfate I biosynthesis, precursor 33	0.97633	0.16445	10	15.2008	8.792
m02233g	keratan sulfate I biosynthesis, precursor 6	0.97633	0.16445	10	15.2008	8.792
m02236g	keratan sulfate I biosynthesis, precursor 9	0.97633	0.16445	10	15.2008	8.792
m02292g	keratan sulfate II (core 4-linked), biosynthesis, precursor 3	0.97633	0.16445	10	15.2008	8.792
m02293g	keratan sulfate II (core 4-linked), biosynthesis, precursor 4	0.97633	0.16445	10	15.2008	8.792
m02296g	keratan sulfate II (core 4-linked), biosynthesis, precursor 7	0.97633	0.16445	10	15.2008	8.792
m02306g	keratan sulfate II biosynthesis, precursor 2	0.97633	0.16445	10	15.2008	8.792
m02307g	keratan sulfate II biosynthesis, precursor 3	0.97633	0.16445	10	15.2008	8.792
m02308g	keratan sulfate II biosynthesis, precursor 4	0.97633	0.16445	10	15.2008	8.792
m02311g	keratan sulfate II biosynthesis, precursor 7	0.97633	0.16445	10	15.2008	8.792
m00721c	3,3-diiodo-L-thyronine-4-O-sulfate	0.97556	0.16464	24	14.2272	11.6025
m02804c	protoporphyrinogen IX	0.97493	0.1648	3	17.4235	2.199
m01779r	em2emgacpail heparan sulfate	0.97475	0.16484	8	15.5328	6.6027
m01371r	ATP	0.97245	0.16541	15	14.6794	9.7545
m01450c	cholesterol	0.97187	0.16556	33	13.9653	10.0441
m00078p	(2S)-pristanoyl-CoA	0.97135	0.16569	3	17.4052	2.1149
m00080p	(2S,6R,10R)-trimethyl-hendecanoyl-CoA	0.97135	0.16569	3	17.4052	2.1149
m01596r	CO2	0.9708	0.16582	5	16.2766	8.3517
m02463r	memgacpail heparan sulfate	0.96997	0.16603	2	18.5796	10.9007
m00952c	4-acetamidobutanoate	0.96738	0.16668	5	16.2632	4.9067
m00969m	4-aminobutanal	0.96738	0.16668	5	16.2632	4.9067
m01681c	D-glucarate	0.96738	0.16668	5	16.2632	4.9067
m01685c	D-glucurono-6,3-lactone	0.96738	0.16668	5	16.2632	4.9067
m01997m	glycolaldehyde	0.96738	0.16668	5	16.2632	4.9067
m02166c	imidazole-4-acetate	0.96738	0.16668	5	16.2632	4.9067
m02329m	lactaldehyde	0.96738	0.16668	5	16.2632	4.9067
m02552p	NAD+	0.96519	0.16722	25	14.1699	9.2244
m02553p	NADH	0.96519	0.16722	25	14.1699	9.2244
m00154r	(Glc)3 (GlcNAc)2 (Man)9 (PP-Dol)1	0.96328	0.1677	9	15.3077	7.2527
m02393m	lipoamide	0.96104	0.16827	12	14.9236	7.7633
m02370c	leukotriene F4	0.95855	0.16889	4	16.6868	7.5733
m02370s	leukotriene F4	0.95855	0.16889	4	16.6868	7.5733
m01424n	CDP	0.9542	0.16999	2	18.481	18.2753
m01680n	dGDP	0.9542	0.16999	2	18.481	18.2753
m01688n	dGTP	0.9542	0.16999	2	18.481	18.2753
m01948n	GDP	0.9542	0.16999	2	18.481	18.2753
m03106m	UDP	0.9542	0.16999	2	18.481	18.2753
m00788c	3-hydroxy-L-kynurenine	0.95097	0.17081	6	15.9008	11.5392
m01910l	galactose	0.95023	0.171	8	15.4558	10.9469
m00195c	[protein C terminal]-S-farnesyl-L-cysteine-methyl ester	0.95019	0.17101	1	20.9454	0
m02846c	ribulose-5-phosphate	0.94954	0.17117	4	16.6471	4.1742
m02131c	HMG-CoA	0.94744	0.17171	2	18.4387	13.503
m00728c	3,4-dihydroxyphenylacetaldehyde	0.94677	0.17188	8	15.445	12.8461
m01002c	4-hydroxyphenylacetaldehyde	0.94677	0.17188	8	15.445	12.8461
m02719c	phenylacetaldehyde	0.94677	0.17188	8	15.445	12.8461
m00258c	10,11-dihydro-LTB4-CoA	0.94057	0.17346	6	15.8632	10.9394
m00258r	10,11-dihydro-LTB4-CoA	0.94057	0.17346	6	15.8632	10.9394
m00582c	20-CoA-20-oxo-LTB4	0.94057	0.17346	6	15.8632	10.9394
m00582r	20-CoA-20-oxo-LTB4	0.94057	0.17346	6	15.8632	10.9394
m01120c	5-oxo-12(R)-hydroxy-eicosa-(8E,10E,14Z)-trienoyl-CoA	0.94057	0.17346	6	15.8632	10.9394
m01120r	5-oxo-12(R)-hydroxy-eicosa-(8E,10E,14Z)-trienoyl-CoA	0.94057	0.17346	6	15.8632	10.9394
m01122c	5-oxo-12(S)-hydroxy-eicosa-(8E,10E,14Z)-trienoyl-CoA	0.94057	0.17346	6	15.8632	10.9394
m01122r	5-oxo-12(S)-hydroxy-eicosa-(8E,10E,14Z)-trienoyl-CoA	0.94057	0.17346	6	15.8632	10.9394
m01450g	cholesterol	0.94025	0.17354	2	18.3938	4.2482
m00380p	15(S)-HPETE	0.93242	0.17556	3	17.2063	13.303
m00380r	15(S)-HPETE	0.93242	0.17556	3	17.2063	13.303
m02147s	hydroxide	0.93109	0.1759	1	20.7762	0
m01597p	CoA	0.93062	0.17603	27	14.062	9.4457
m03109g	UDP-glucuronate	0.92697	0.17697	9	15.2006	9.5161
m01253m	acetoacetate	0.92688	0.17699	8	15.3826	9.0644
m02929c	sphingosine	0.92595	0.17724	14	14.6535	8.592
m02439m	malate	0.92068	0.17861	6	15.7912	9.8197
m01533g	chondroitin sulfate C (GalNAc6S-GlcA) proteoglycan	0.90687	0.18224	3	17.0758	7.3285
m01567g	chondroitin sulfate E (GalNAc4,6diS-GlcA), precursor 5b	0.90687	0.18224	3	17.0758	7.3285
m02332s	lactose	0.90638	0.18237	3	17.0733	10.0707
m02041c	H2O2	0.90259	0.18337	57	13.5227	8.6935
m01690m	DHAP	0.89925	0.18426	1	20.4941	0
m01307l	alanine	0.89803	0.18459	19	14.2963	11.7904
m01365l	arginine	0.89803	0.18459	19	14.2963	11.7904
m01369l	asparagine	0.89803	0.18459	19	14.2963	11.7904
m01370l	aspartate	0.89803	0.18459	19	14.2963	11.7904
m01628l	cysteine	0.89803	0.18459	19	14.2963	11.7904
m01974l	glutamate	0.89803	0.18459	19	14.2963	11.7904
m01975l	glutamine	0.89803	0.18459	19	14.2963	11.7904
m01986l	glycine	0.89803	0.18459	19	14.2963	11.7904
m02125l	histidine	0.89803	0.18459	19	14.2963	11.7904
m02184l	isoleucine	0.89803	0.18459	19	14.2963	11.7904
m02360l	leucine	0.89803	0.18459	19	14.2963	11.7904
m02426l	lysine	0.89803	0.18459	19	14.2963	11.7904
m02471l	methionine	0.89803	0.18459	19	14.2963	11.7904
m02724l	phenylalanine	0.89803	0.18459	19	14.2963	11.7904
m02770l	proline	0.89803	0.18459	19	14.2963	11.7904
m02896l	serine	0.89803	0.18459	19	14.2963	11.7904
m02993l	threonine	0.89803	0.18459	19	14.2963	11.7904
m03089l	tryptophan	0.89803	0.18459	19	14.2963	11.7904
m03135l	valine	0.89803	0.18459	19	14.2963	11.7904
m01015m	4-methyl-pentanoyl-CoA	0.8961	0.1851	5	15.982	6.4238
m00631c	2-aminoadipate 6-semialdehyde	0.89579	0.18518	1	20.4635	0
m01332c	aminoacetone	0.89579	0.18518	1	20.4635	0
m02322c	L-2-aminoadipate	0.89579	0.18518	1	20.4635	0
m03106s	UDP	0.89494	0.18541	9	15.1061	7.7117
m02578m	NH3	0.88653	0.18766	8	15.2559	10.2391
m01982c	glycerate	0.88594	0.18783	7	15.4104	8.0513
m00989m	4-hydroxy-2-oxoglutarate	0.88456	0.1882	2	18.0455	5.5355
m01421m	carbonate	0.88189	0.18892	2	18.0287	19.7751
m01733c	dolichyl-phosphate	0.87859	0.18981	6	15.6388	7.339
m00682m	2-trans-cis,cis,cis,cis-4,8,11,14-eicosapentaenoyl-CoA	0.87491	0.19081	7	15.3737	6.5319
m00958c	4alpha-formyl-4beta-methyl-5alpha-cholesta-8-en-3beta-ol	0.87323	0.19127	3	16.9039	11.4914
m00959c	4alpha-formyl-5alpha-cholesta-8,24-dien-3beta-ol	0.87323	0.19127	3	16.9039	11.4914
m00960c	4alpha-formyl-5alpha-cholesta-8-en-3beta-ol	0.87323	0.19127	3	16.9039	11.4914
m01928c	gamma-glutamylglutathione	0.86379	0.19385	2	17.9155	4.1232
m01931c	gamma-L-glutamyl-L-alpha-aminobutyrate	0.86379	0.19385	2	17.9155	4.1232
m00089p	(3Z,7Z,10Z)-hexadecatrienoyl-CoA	0.8634	0.19396	5	15.853	9.0151
m00422p	18-COOH-(15E)-dinor-LTE4-CoA	0.8634	0.19396	5	15.853	9.0151
m03034p	trans-3-cis-8,11,14-eicosatetraenoyl-CoA	0.8634	0.19396	5	15.853	9.0151
m03035p	trans-3-decenoyl-CoA	0.8634	0.19396	5	15.853	9.0151
m01972s	glucosylceramide pool	0.86272	0.19415	2	17.9088	14.2554
m02784c	prostaglandin D3	0.86078	0.19468	2	17.8967	9.0997
m02784s	prostaglandin D3	0.86078	0.19468	2	17.8967	9.0997
m02996m	thymidine	0.85773	0.19552	10	14.8697	7.4085
m00808c	3-isoLM1	0.85739	0.19562	2	17.8755	6.0995
m02876c	salsolinol-1-carboxylate	0.85712	0.19569	3	16.8216	8.9675
m00421m	18-CoA-18-oxo-dinor-LTB4	0.85534	0.19618	9	14.9893	11.2909
m00688m	3(S),10(R)-OH-octadeca-6-trans-4,12-cis-trienoyl-CoA	0.85534	0.19618	9	14.9893	11.2909
m00835m	3-oxo-10(R)-hydroxy-octadeca-(6E,8E,12Z)-trienoate	0.85534	0.19618	9	14.9893	11.2909
m00836m	3-oxo-10(R)-hydroxy-octadeca-(6E,8E,12Z)-trienoyl-CoA	0.85534	0.19618	9	14.9893	11.2909
m00837m	3-oxo-10(S)-hydroxy-octadeca-(6E,8E,12Z)-trienoate	0.85534	0.19618	9	14.9893	11.2909
m00838m	3-oxo-10(S)-hydroxy-octadeca-(6E,8E,12Z)-trienoyl-CoA	0.85534	0.19618	9	14.9893	11.2909
m02038c	guanosine	0.85175	0.19718	9	14.9787	9.3688
m00198r	[protein]-L-asparagine	0.84948	0.19781	7	15.289	8.3745
m01732r	dolichyl-diphosphate	0.84948	0.19781	7	15.289	8.3745
m01998c	glycolate	0.84928	0.19786	8	15.139	11.6011
m02057l	heparan sulfate, degradation product 11	0.8462	0.19872	1	20.0243	0
m00011m	(11Z,14Z,17Z)-eicosatrienoylcarnitine	0.84431	0.19925	7	15.2718	10.1714
m00022m	(13Z,16Z)-docosadienoylcarnitine	0.84431	0.19925	7	15.2718	10.1714
m00092m	(4Z,7Z,10Z,13Z,16Z)-docosapentaenoylcarnitine	0.84431	0.19925	7	15.2718	10.1714
m00100m	(5Z,8Z,11Z)-eicosatrienoylcarnitine	0.84431	0.19925	7	15.2718	10.1714
m00102m	(5Z,8Z,11Z,14Z,17Z)-eicosapentaenoylcarnitine	0.84431	0.19925	7	15.2718	10.1714
m00105m	(6Z,9Z)-octadecadienoylcarnitine	0.84431	0.19925	7	15.2718	10.1714
m00107m	(6Z,9Z,12Z,15Z)-octadecatetraenoylcarnitine	0.84431	0.19925	7	15.2718	10.1714
m00120m	(7Z,10Z,13Z,16Z,19Z)-docosapentaenoylcarnitine	0.84431	0.19925	7	15.2718	10.1714
m00122m	(8Z,11Z)-eicosadienoylcarnitine	0.84431	0.19925	7	15.2718	10.1714
m00124m	(8Z,11Z,14Z,17Z)-eicosatetraenoylcarnitine	0.84431	0.19925	7	15.2718	10.1714
m00126m	(9E)-octadecenoylcarnitine	0.84431	0.19925	7	15.2718	10.1714
m00261m	10,13,16,19-docosatetraenoylcarnitine	0.84431	0.19925	7	15.2718	10.1714
m00263m	10,13,16-docosatrienoylcarnitine	0.84431	0.19925	7	15.2718	10.1714
m00342m	13,16,19-docosatrienoylcarnitine	0.84431	0.19925	7	15.2718	10.1714
m01363m	arachidonyl-carnitine	0.84431	0.19925	7	15.2718	10.1714
m01723m	docosahexaenoylcarnitine	0.84431	0.19925	7	15.2718	10.1714
m01724m	docosanoylcarnitine	0.84431	0.19925	7	15.2718	10.1714
m01726m	docosenoylcarnitine(11)	0.84431	0.19925	7	15.2718	10.1714
m01727m	docosenoylcarnitine	0.84431	0.19925	7	15.2718	10.1714
m01729m	dodecanoylcarnitine	0.84431	0.19925	7	15.2718	10.1714
m01770m	eicosadienoylcarnitine	0.84431	0.19925	7	15.2718	10.1714
m01772m	eicosanoylcarnitine	0.84431	0.19925	7	15.2718	10.1714
m01774m	eicosatrienoylcarnitine	0.84431	0.19925	7	15.2718	10.1714
m01775m	eicosenoylcarnitine(11)	0.84431	0.19925	7	15.2718	10.1714
m01776m	eicosenoylcarnitine(7)	0.84431	0.19925	7	15.2718	10.1714
m01777m	eicosenoylcarnitine(9)	0.84431	0.19925	7	15.2718	10.1714
m01933m	gamma-linolenoylcarnitine	0.84431	0.19925	7	15.2718	10.1714
m02051m	heneicosanoylcarnitine	0.84431	0.19925	7	15.2718	10.1714
m02100m	heptadecanoylcarnitine	0.84431	0.19925	7	15.2718	10.1714
m02102m	heptadecenoylcarnitine(7)	0.84431	0.19925	7	15.2718	10.1714
m02103m	heptadecenoylcarnitine(8)	0.84431	0.19925	7	15.2718	10.1714
m02117m	hexadecenoylcarnitine(9)	0.84431	0.19925	7	15.2718	10.1714
m02388m	linoleic-carnitine	0.84431	0.19925	7	15.2718	10.1714
m02410m	L-oleoylcarnitine	0.84431	0.19925	7	15.2718	10.1714
m02411m	L-palmitoylcarnitine	0.84431	0.19925	7	15.2718	10.1714
m02443m	malonyl-carnitin	0.84431	0.19925	7	15.2718	10.1714
m02611m	nonadecanoylcarnitine	0.84431	0.19925	7	15.2718	10.1714
m02636m	ocosatetraenoylcarnitine	0.84431	0.19925	7	15.2718	10.1714
m02637m	octadecatrienoylcarnitine	0.84431	0.19925	7	15.2718	10.1714
m02638m	octadecenoylcarnitine(11)	0.84431	0.19925	7	15.2718	10.1714
m02639m	octadecenoylcarnitine(5)	0.84431	0.19925	7	15.2718	10.1714
m02640m	octadecenoylcarnitine(7)	0.84431	0.19925	7	15.2718	10.1714
m02676m	palmitoleoyl-carnitine	0.84431	0.19925	7	15.2718	10.1714
m02688m	pentadecanoylcarnitine	0.84431	0.19925	7	15.2718	10.1714
m02940m	stearoylcarnitine	0.84431	0.19925	7	15.2718	10.1714
m02973m	tetradecanoylcarnitine	0.84431	0.19925	7	15.2718	10.1714
m02974m	tetradecenoylcarnitine(5)	0.84431	0.19925	7	15.2718	10.1714
m02975m	tetradecenoylcarnitine(7)	0.84431	0.19925	7	15.2718	10.1714
m02976m	tetradecenoylcarnitine(9)	0.84431	0.19925	7	15.2718	10.1714
m03049m	tridecanoylcarnitine	0.84431	0.19925	7	15.2718	10.1714
m03021m	trans,cis-lauro-2,6-dienoyl-CoA	0.84139	0.20006	5	15.7662	7.2551
m00180c	(S)-dihydroorotate	0.84045	0.20033	4	16.1663	13.8447
m02923p	spermidine	0.84009	0.20043	3	16.7346	8.2466
m00236r	1,2-diacylglycerol-LD-PE pool	0.83734	0.2012	4	16.1526	4.9238
m02685r	PE-LD pool	0.83734	0.2012	4	16.1526	4.9238
m01833c	formate	0.83423	0.20208	18	14.2066	7.8767
m02340c	L-arginyl-tRNA(arg)	0.83393	0.20216	4	16.1375	7.225
m03064c	tRNA(arg)	0.83393	0.20216	4	16.1375	7.225
m00072p	(2E,4Z,7Z,10Z)-hexadecatetraenoyl-CoA	0.82459	0.2048	4	16.0964	2.6766
m00423p	18-COOH-(16E)-dinor-LTE5-CoA	0.82459	0.2048	4	16.0964	2.6766
m00678p	2-trans-4-cis-decadienoyl-CoA	0.82459	0.2048	4	16.0964	2.6766
m01144m	6(R)-hydroxy-tetradeca-(2E,4E,8Z)-trienoate	0.82459	0.2048	4	16.0964	2.6766
m01147m	6(S)-hydroxy-tetradeca-(2E,4E,8Z)-trienoate	0.82459	0.2048	4	16.0964	2.6766
m01199m	8(R)-hydroxy-hexadeca-(2E,4E,6E,10Z)-tetraenoate	0.82459	0.2048	4	16.0964	2.6766
m01204m	8(S)-hydroxy-hexadeca-(2E,4E,6E,10Z)-tetraenoate	0.82459	0.2048	4	16.0964	2.6766
m01285l	ADP	0.82138	0.20572	18	14.1797	12.1209
m01350l	apoA1	0.82138	0.20572	18	14.1797	12.1209
m01358l	apocytochrome-C	0.82138	0.20572	18	14.1797	12.1209
m01371l	ATP	0.82138	0.20572	18	14.1797	12.1209
m02757l	PPARA	0.82138	0.20572	18	14.1797	12.1209
m02935l	STAR	0.82138	0.20572	18	14.1797	12.1209
m01279c	adenine	0.81397	0.20783	7	15.1708	10.1215
m02161c	IDP	0.81383	0.20787	15	14.318	8.3723
m01962c	glucosamine	0.81346	0.20798	8	15.0266	8.7006
m02165m	imidazole-4-acetaldehyde	0.81116	0.20864	3	16.5868	3.4858
m02166m	imidazole-4-acetate	0.81116	0.20864	3	16.5868	3.4858
m02168m	indole-3-acetaldehyde	0.81116	0.20864	3	16.5868	3.4858
m02169m	indoleacetate	0.81116	0.20864	3	16.5868	3.4858
m01512c	cholesterol-sulfate	0.81108	0.20866	2	17.5858	21.3402
m02240l	keratan sulfate I, degradation product 12	0.80922	0.20919	8	15.0133	10.6395
m02243l	keratan sulfate I, degradation product 15	0.80922	0.20919	8	15.0133	10.6395
m02246l	keratan sulfate I, degradation product 18	0.80922	0.20919	8	15.0133	10.6395
m02250l	keratan sulfate I, degradation product 21	0.80922	0.20919	8	15.0133	10.6395
m02253l	keratan sulfate I, degradation product 24	0.80922	0.20919	8	15.0133	10.6395
m02256l	keratan sulfate I, degradation product 27	0.80922	0.20919	8	15.0133	10.6395
m02260l	keratan sulfate I, degradation product 30	0.80922	0.20919	8	15.0133	10.6395
m02263l	keratan sulfate I, degradation product 33	0.80922	0.20919	8	15.0133	10.6395
m02266l	keratan sulfate I, degradation product 36	0.80922	0.20919	8	15.0133	10.6395
m02274l	keratan sulfate I, degradation product 6	0.80922	0.20919	8	15.0133	10.6395
m02277l	keratan sulfate I, degradation product 9	0.80922	0.20919	8	15.0133	10.6395
m02281l	keratan sulfate II (core 2-linked), degradation product 3	0.80922	0.20919	8	15.0133	10.6395
m02284l	keratan sulfate II (core 2-linked), degradation product 6	0.80922	0.20919	8	15.0133	10.6395
m02301l	keratan sulfate II (core 4-linked), degradation product 3	0.80922	0.20919	8	15.0133	10.6395
m01260s	acetylcholine	0.80808	0.20952	7	15.1512	5.3736
m02040l	H2O	0.80644	0.21	76	13.2868	9.2352
m01365m	arginine	0.80445	0.21057	2	17.5444	14.4004
m02125m	histidine	0.80445	0.21057	2	17.5444	14.4004
m02789s	prostaglandin F2alpha	0.80441	0.21058	2	17.5441	9.5983
m00004r	(10Z)-heptadecenoyl-CoA	0.8038	0.21076	9	14.8372	10.1068
m00006r	(11Z)-docosenoyl-CoA	0.8038	0.21076	9	14.8372	10.1068
m00007r	(11Z)-eicosenoyl-CoA	0.8038	0.21076	9	14.8372	10.1068
m00009r	(11Z,14Z)-eicosadienoyl-CoA	0.8038	0.21076	9	14.8372	10.1068
m00012r	(11Z,14Z,17Z)-eicosatrienoyl-CoA	0.8038	0.21076	9	14.8372	10.1068
m00016r	(13Z)-docosenoyl-CoA	0.8038	0.21076	9	14.8372	10.1068
m00018r	(13Z)-eicosenoyl-CoA	0.8038	0.21076	9	14.8372	10.1068
m00020r	(13Z)-octadecenoyl-CoA	0.8038	0.21076	9	14.8372	10.1068
m00023r	(13Z,16Z)-docosadienoyl-CoA	0.8038	0.21076	9	14.8372	10.1068
m00025r	(15Z)-tetracosenoyl-CoA	0.8038	0.21076	9	14.8372	10.1068
m00093r	(4Z,7Z,10Z,13Z,16Z)-docosapentaenoyl-CoA	0.8038	0.21076	9	14.8372	10.1068
m00095r	(4Z,7Z,10Z,13Z,16Z,19Z)-docosahexaenoyl-CoA	0.8038	0.21076	9	14.8372	10.1068
m00101r	(5Z,8Z,11Z)-eicosatrienoyl-CoA	0.8038	0.21076	9	14.8372	10.1068
m00103r	(5Z,8Z,11Z,14Z,17Z)-eicosapentaenoyl-CoA	0.8038	0.21076	9	14.8372	10.1068
m00106r	(6Z,9Z)-octadecadienoyl-CoA	0.8038	0.21076	9	14.8372	10.1068
m00108r	(6Z,9Z,12Z,15Z)-octadecatetraenoyl-CoA	0.8038	0.21076	9	14.8372	10.1068
m00110r	(6Z,9Z,12Z,15Z,18Z)-tetracosapentaenoyl-CoA	0.8038	0.21076	9	14.8372	10.1068
m00113r	(6Z,9Z,12Z,15Z,18Z,21Z)-tetracosahexaenoyl-CoA	0.8038	0.21076	9	14.8372	10.1068
m00116r	(7Z)-octadecenoyl-CoA	0.8038	0.21076	9	14.8372	10.1068
m00118r	(7Z)-tetradecenoyl-CoA	0.8038	0.21076	9	14.8372	10.1068
m00119r	(7Z,10Z,13Z,16Z)-docosatetraenoyl-CoA	0.8038	0.21076	9	14.8372	10.1068
m00121r	(7Z,10Z,13Z,16Z,19Z)-docosapentaenoyl-CoA	0.8038	0.21076	9	14.8372	10.1068
m00123r	(8Z,11Z)-eicosadienoyl-CoA	0.8038	0.21076	9	14.8372	10.1068
m00125r	(8Z,11Z,14Z,17Z)-eicosatetraenoyl-CoA	0.8038	0.21076	9	14.8372	10.1068
m00127r	(9E)-octadecenoyl-CoA	0.8038	0.21076	9	14.8372	10.1068
m00129r	(9E)-tetradecenoyl-CoA	0.8038	0.21076	9	14.8372	10.1068
m00131r	(9Z,12Z,15Z,18Z)-tetracosatetraenoyl-CoA	0.8038	0.21076	9	14.8372	10.1068
m00134r	(9Z,12Z,15Z,18Z,21Z)-tetracosapentaenoyl-CoA	0.8038	0.21076	9	14.8372	10.1068
m00262r	10,13,16,19-docosatetraenoyl-CoA	0.8038	0.21076	9	14.8372	10.1068
m00264r	10,13,16-docosatrienoyl-CoA	0.8038	0.21076	9	14.8372	10.1068
m00317r	12,15,18,21-tetracosatetraenoyl-CoA	0.8038	0.21076	9	14.8372	10.1068
m00343r	13,16,19-docosatrienoyl-CoA	0.8038	0.21076	9	14.8372	10.1068
m01141r	5-tetradecenoyl-CoA	0.8038	0.21076	9	14.8372	10.1068
m01191r	7-hexadecenoyl-CoA	0.8038	0.21076	9	14.8372	10.1068
m01236r	9-eicosenoyl-CoA	0.8038	0.21076	9	14.8372	10.1068
m01237r	9-heptadecenoyl-CoA	0.8038	0.21076	9	14.8372	10.1068
m01364r	arachidonyl-CoA	0.8038	0.21076	9	14.8372	10.1068
m01586r	cis-vaccenoyl-CoA	0.8038	0.21076	9	14.8372	10.1068
m01697r	dihomo-gamma-linolenoyl-CoA	0.8038	0.21076	9	14.8372	10.1068
m01725r	docosanoyl-CoA	0.8038	0.21076	9	14.8372	10.1068
m01773r	eicosanoyl-CoA	0.8038	0.21076	9	14.8372	10.1068
m01934r	gamma-linolenoyl-CoA	0.8038	0.21076	9	14.8372	10.1068
m02052r	heneicosanoyl-CoA	0.8038	0.21076	9	14.8372	10.1068
m02101r	heptadecanoyl-CoA	0.8038	0.21076	9	14.8372	10.1068
m02110r	hexacosanoyl-CoA	0.8038	0.21076	9	14.8372	10.1068
m02112r	hexacosenoyl-CoA	0.8038	0.21076	9	14.8372	10.1068
m02345r	lauroyl-CoA	0.8038	0.21076	9	14.8372	10.1068
m02390r	linolenoyl-CoA	0.8038	0.21076	9	14.8372	10.1068
m02391r	linoleoyl-CoA	0.8038	0.21076	9	14.8372	10.1068
m02495r	myristoyl-CoA	0.8038	0.21076	9	14.8372	10.1068
m02612r	nonadecanoyl-CoA	0.8038	0.21076	9	14.8372	10.1068
m02647r	oleoyl-CoA	0.8038	0.21076	9	14.8372	10.1068
m02677r	palmitoleoyl-CoA	0.8038	0.21076	9	14.8372	10.1068
m02678r	palmitoyl-CoA	0.8038	0.21076	9	14.8372	10.1068
m02689r	pentadecanoyl-CoA	0.8038	0.21076	9	14.8372	10.1068
m02971r	tetracosanoyl-CoA	0.8038	0.21076	9	14.8372	10.1068
m03047r	tricosanoyl-CoA	0.8038	0.21076	9	14.8372	10.1068
m03050r	tridecanoyl-CoA	0.8038	0.21076	9	14.8372	10.1068
m01974c	glutamate	0.80032	0.21176	66	13.3432	8.4957
m00809c	3-keto-4-methylzymosterol	0.79835	0.21233	4	15.9808	9.5626
m02881c	se-adenosyl-L-selenohomocysteine	0.79774	0.21251	2	17.5024	9.5943
m00038c	(2E)-decenoyl-[ACP]	0.79593	0.21304	1	19.579	0
m00041c	(2E)-dodecenoyl-[ACP]	0.79593	0.21304	1	19.579	0
m00045c	(2E)-heptadecenoyl-[ACP]	0.79593	0.21304	1	19.579	0
m00047c	(2E)-heptenoyl-[ACP]	0.79593	0.21304	1	19.579	0
m00050c	(2E)-hexadecenoyl-[ACP]	0.79593	0.21304	1	19.579	0
m00052c	(2E)-hexenoyl-[ACP]	0.79593	0.21304	1	19.579	0
m00055c	(2E)-nonenoyl-[ACP]	0.79593	0.21304	1	19.579	0
m00058c	(2E)-octenoyl-[ACP]	0.79593	0.21304	1	19.579	0
m00060c	(2E)-pentadecenoyl-[ACP]	0.79593	0.21304	1	19.579	0
m00062c	(2E)-pentenoyl-[ACP]	0.79593	0.21304	1	19.579	0
m00065c	(2E)-tetradecenoyl-[ACP]	0.79593	0.21304	1	19.579	0
m00068c	(2E)-tridecenoyl-[ACP]	0.79593	0.21304	1	19.579	0
m00070c	(2E)-undecenoyl-[ACP]	0.79593	0.21304	1	19.579	0
m00158c	(R)-3-hydroxybutanoyl-[ACP]	0.79593	0.21304	1	19.579	0
m00160c	(R)-3-hydroxydecanoyl-[ACP]	0.79593	0.21304	1	19.579	0
m00161c	(R)-3-hydroxyoctanoyl-[ACP]	0.79593	0.21304	1	19.579	0
m00162c	(R)-3-hydroxypalmitoyl-[ACP]	0.79593	0.21304	1	19.579	0
m00779c	3-hydroxyheptadecanoyl-[ACP]	0.79593	0.21304	1	19.579	0
m00781c	3-hydroxyheptanoyl-[ACP]	0.79593	0.21304	1	19.579	0
m00791c	3-hydroxynonanoyl-[ACP]	0.79593	0.21304	1	19.579	0
m00794c	3-hydroxypentadecanoyl-[ACP]	0.79593	0.21304	1	19.579	0
m00796c	3-hydroxypentanoyl-[ACP]	0.79593	0.21304	1	19.579	0
m00803c	3-hydroxytridecanoyl-[ACP]	0.79593	0.21304	1	19.579	0
m00805c	3-hydroxyundecanoyl-[ACP]	0.79593	0.21304	1	19.579	0
m00874c	3-oxoheptadecanoyl-[ACP]	0.79593	0.21304	1	19.579	0
m00876c	3-oxoheptanoyl-[ACP]	0.79593	0.21304	1	19.579	0
m00888c	3-oxononanoyl-[ACP]	0.79593	0.21304	1	19.579	0
m00896c	3-oxopentadecanoyl-[ACP]	0.79593	0.21304	1	19.579	0
m00898c	3-oxopentanoyl-[ACP]	0.79593	0.21304	1	19.579	0
m00908c	3-oxotridecanoyl-[ACP]	0.79593	0.21304	1	19.579	0
m00910c	3-oxoundecanoyl-[ACP]	0.79593	0.21304	1	19.579	0
m01634c	D-3-hydroxydodecanoyl-[ACP]	0.79593	0.21304	1	19.579	0
m01635c	D-3-hydroxyhexanoyl-[ACP]	0.79593	0.21304	1	19.579	0
m02106c	heptanoyl-[ACP]	0.79593	0.21304	1	19.579	0
m02130c	HMA	0.79593	0.21304	1	19.579	0
m02615c	nonanoyl-[ACP]	0.79593	0.21304	1	19.579	0
m02693c	pentanoyl-[ACP]	0.79593	0.21304	1	19.579	0
m02773c	propanoyl-[ACP]	0.79593	0.21304	1	19.579	0
m03115c	undecanoyl-[ACP]	0.79593	0.21304	1	19.579	0
m00789c	3-hydroxy-N6,N6,N6-trimethyl-L-lysine	0.79353	0.21374	2	17.476	3.5016
m02772c	propanoate	0.79216	0.21413	15	14.2686	9.9822
m00253c	10,11-dihydro-12-oxo-LTB4	0.78495	0.21624	5	15.5435	9.2886
m00253m	10,11-dihydro-12-oxo-LTB4	0.78495	0.21624	5	15.5435	9.2886
m00253p	10,11-dihydro-12-oxo-LTB4	0.78495	0.21624	5	15.5435	9.2886
m02819c	pyruvate	0.78409	0.21649	34	13.6499	9.1649
m02895c	se-methyl-L-selenocysteine	0.78044	0.21757	1	19.4417	0
m02883c	sedoheptulose-1,7-bisphosphate	0.77755	0.21842	5	15.5144	13.2029
m01366c	argininosuccinate	0.77447	0.21933	3	16.3994	8.8056
m01396c	bilirubin	0.7735	0.21961	2	17.3508	8.5654
m03101l	tyrosine	0.77265	0.21987	20	14.0033	11.5505
m01975c	glutamine	0.77037	0.22054	38	13.5635	9.4442
m02133c	homocysteine	0.7679	0.22127	11	14.5181	8.4898
m00003r	(10Z)-heptadecenoic acid	0.76213	0.22299	8	14.8655	10.7217
m00008r	(11Z,14Z)-eicosadienoic acid	0.76213	0.22299	8	14.8655	10.7217
m00010r	(11Z,14Z,17Z)-eicosatrienoic acid	0.76213	0.22299	8	14.8655	10.7217
m00017r	(13Z)-eicosenoic acid	0.76213	0.22299	8	14.8655	10.7217
m00019r	(13Z)-octadecenoic acid	0.76213	0.22299	8	14.8655	10.7217
m00021r	(13Z,16Z)-docosadienoic acid	0.76213	0.22299	8	14.8655	10.7217
m00094r	(4Z,7Z,10Z,13Z,16Z)-DPA	0.76213	0.22299	8	14.8655	10.7217
m00104r	(6Z,9Z)-octadecadienoic acid	0.76213	0.22299	8	14.8655	10.7217
m00111r	(6Z,9Z,12Z,15Z,18Z)-TPA	0.76213	0.22299	8	14.8655	10.7217
m00114r	(6Z,9Z,12Z,15Z,18Z,21Z)-THA	0.76213	0.22299	8	14.8655	10.7217
m00115r	(7Z)-octadecenoic acid	0.76213	0.22299	8	14.8655	10.7217
m00117r	(7Z)-tetradecenoic acid	0.76213	0.22299	8	14.8655	10.7217
m00128r	(9E)-tetradecenoic acid	0.76213	0.22299	8	14.8655	10.7217
m00132r	(9Z,12Z,15Z,18Z)-TTA	0.76213	0.22299	8	14.8655	10.7217
m00135r	(9Z,12Z,15Z,18Z,21Z)-TPA	0.76213	0.22299	8	14.8655	10.7217
m00260r	10,13,16,19-docosatetraenoic acid	0.76213	0.22299	8	14.8655	10.7217
m00265r	10,13,16-docosatriynoic acid	0.76213	0.22299	8	14.8655	10.7217
m00315r	12,15,18,21-tetracosatetraenoic acid	0.76213	0.22299	8	14.8655	10.7217
m00341r	13,16,19-docosatrienoic acid	0.76213	0.22299	8	14.8655	10.7217
m01197r	7-palmitoleic acid	0.76213	0.22299	8	14.8655	10.7217
m01207r	8,11-eicosadienoic acid	0.76213	0.22299	8	14.8655	10.7217
m01235r	9-eicosenoic acid	0.76213	0.22299	8	14.8655	10.7217
m01238r	9-heptadecylenic acid	0.76213	0.22299	8	14.8655	10.7217
m01291r	adrenic acid	0.76213	0.22299	8	14.8655	10.7217
m01373r	behenic acid	0.76213	0.22299	8	14.8655	10.7217
m01432r	cerotic acid	0.76213	0.22299	8	14.8655	10.7217
m01582r	cis-cetoleic acid	0.76213	0.22299	8	14.8655	10.7217
m01583r	cis-erucic acid	0.76213	0.22299	8	14.8655	10.7217
m01584r	cis-gondoic acid	0.76213	0.22299	8	14.8655	10.7217
m01585r	cis-vaccenic acid	0.76213	0.22299	8	14.8655	10.7217
m01689r	DHA	0.76213	0.22299	8	14.8655	10.7217
m01741r	DPA	0.76213	0.22299	8	14.8655	10.7217
m01771r	eicosanoate	0.76213	0.22299	8	14.8655	10.7217
m01778r	elaidate	0.76213	0.22299	8	14.8655	10.7217
m01932r	gamma-linolenate	0.76213	0.22299	8	14.8655	10.7217
m02053r	henicosanoic acid	0.76213	0.22299	8	14.8655	10.7217
m02344r	lauric acid	0.76213	0.22299	8	14.8655	10.7217
m02385r	lignocerate	0.76213	0.22299	8	14.8655	10.7217
m02389r	linolenate	0.76213	0.22299	8	14.8655	10.7217
m02456r	margaric acid	0.76213	0.22299	8	14.8655	10.7217
m02457r	mead acid	0.76213	0.22299	8	14.8655	10.7217
m02494r	myristic acid	0.76213	0.22299	8	14.8655	10.7217
m02564r	nervonic acid	0.76213	0.22299	8	14.8655	10.7217
m02613r	nonadecylic acid	0.76213	0.22299	8	14.8655	10.7217
m02646r	oleate	0.76213	0.22299	8	14.8655	10.7217
m02648r	omega-3-arachidonic acid	0.76213	0.22299	8	14.8655	10.7217
m02675r	palmitolate	0.76213	0.22299	8	14.8655	10.7217
m02690r	pentadecylic acid	0.76213	0.22299	8	14.8655	10.7217
m02745r	physeteric acid	0.76213	0.22299	8	14.8655	10.7217
m02939r	stearidonic acid	0.76213	0.22299	8	14.8655	10.7217
m03045r	tricosanoic acid	0.76213	0.22299	8	14.8655	10.7217
m03051r	tridecylic acid	0.76213	0.22299	8	14.8655	10.7217
m03153r	ximenic acid	0.76213	0.22299	8	14.8655	10.7217
m02751g	Pi	0.76134	0.22323	5	15.4504	9.6938
m02847c	RNA	0.75387	0.22546	61	13.317	8.0065
m02453c	mannose	0.75326	0.22565	7	14.9686	8.3845
m00088p	(3Z)-dodecenoyl-CoA	0.75197	0.22603	3	16.2844	12.5154
m00099p	(5Z)-dodecenoyl-CoA	0.75197	0.22603	3	16.2844	12.5154
m00401p	16e-18-oxo-18-CoA-dinor-LTE4	0.75197	0.22603	3	16.2844	12.5154
m01575p	cis,cis-3,6-dodecadienoyl-CoA	0.75197	0.22603	3	16.2844	12.5154
m03021p	trans,cis-lauro-2,6-dienoyl-CoA	0.75197	0.22603	3	16.2844	12.5154
m03029p	trans-2-cis,cis,cis-8,11,14-eicosatetraenoyl-CoA	0.75197	0.22603	3	16.2844	12.5154
m03033p	trans-3-cis-5,8,11,14-eicosapentaenoyl-CoA	0.75197	0.22603	3	16.2844	12.5154
m03114m	UMP	0.74968	0.22672	2	17.2018	16.4662
m01900r	G10599	0.74493	0.22816	3	16.2484	1.5184
m01424s	CDP	0.74438	0.22832	8	14.8098	10.2987
m01371m	ATP	0.74328	0.22866	236	12.8967	9.3707
m02010c	GM1b	0.74056	0.22948	8	14.7978	8.4652
m02942m	succinate semialdehyde	0.73752	0.2304	2	17.1258	0.92222
m02751m	Pi	0.73288	0.23182	176	12.9497	9.934
m00770m	3-demethylubiquinol-10	0.73153	0.23223	2	17.0882	15.2818
m01282c	adenylosuccinate	0.73016	0.23265	3	16.173	15.7945
m02403c	L-lactate	0.72078	0.23552	17	14.0175	10.3388
m02814c	pyridoxal-phosphate	0.71731	0.23659	7	14.8489	13.1689
m02419c	L-threonyl-tRNA(thr)	0.71702	0.23668	5	15.2756	10.3115
m03079c	tRNA(thr)	0.71702	0.23668	5	15.2756	10.3115
m00007p	(11Z)-eicosenoyl-CoA	0.71533	0.2372	2	16.9869	2.8099
m00016p	(13Z)-docosenoyl-CoA	0.71533	0.2372	2	16.9869	2.8099
m00091p	(4Z,7Z,10Z)-hexadecatrienoyl-CoA	0.71533	0.2372	2	16.9869	2.8099
m00118p	(7Z)-tetradecenoyl-CoA	0.71533	0.2372	2	16.9869	2.8099
m00948p	4,8,12-trimethyltridecanoyl-CoA	0.71533	0.2372	2	16.9869	2.8099
m00980p	4-cis-decenoyl-CoA	0.71533	0.2372	2	16.9869	2.8099
m01141p	5-tetradecenoyl-CoA	0.71533	0.2372	2	16.9869	2.8099
m01191p	7-hexadecenoyl-CoA	0.71533	0.2372	2	16.9869	2.8099
m01412p	butyryl-CoA	0.71533	0.2372	2	16.9869	2.8099
m01576p	cis,cis-myristo-5,8-dienoyl-CoA	0.71533	0.2372	2	16.9869	2.8099
m01577p	cis,cis-palmito-7,10-dienoyl-CoA	0.71533	0.2372	2	16.9869	2.8099
m01586p	cis-vaccenoyl-CoA	0.71533	0.2372	2	16.9869	2.8099
m01650p	decanoyl-CoA	0.71533	0.2372	2	16.9869	2.8099
m01725p	docosanoyl-CoA	0.71533	0.2372	2	16.9869	2.8099
m01773p	eicosanoyl-CoA	0.71533	0.2372	2	16.9869	2.8099
m01934p	gamma-linolenoyl-CoA	0.71533	0.2372	2	16.9869	2.8099
m02122p	hexanoyl-CoA	0.71533	0.2372	2	16.9869	2.8099
m02345p	lauroyl-CoA	0.71533	0.2372	2	16.9869	2.8099
m02495p	myristoyl-CoA	0.71533	0.2372	2	16.9869	2.8099
m02647p	oleoyl-CoA	0.71533	0.2372	2	16.9869	2.8099
m02677p	palmitoleoyl-CoA	0.71533	0.2372	2	16.9869	2.8099
m02941p	stearoyl-CoA	0.71533	0.2372	2	16.9869	2.8099
m02016m	GMP	0.71143	0.23841	8	14.7064	8.1439
m03114s	UMP	0.71143	0.23841	8	14.7064	8.1439
m01789c	estrone 3-sulfate	0.70995	0.23887	12	14.2825	9.6732
m00139r	(alpha-D-Glucosyl)2-(alpha-D-mannosyl)8-beta-D-mannosyl-diacetylchitobiosyl-L-asparagine (protein)	0.70782	0.23953	2	16.94	1.4338
m00725m	3,4-dihydroxy-5-all-trans-decaprenylbenzoate	0.70756	0.23961	2	16.9384	15.0699
m02896c	serine	0.70684	0.23983	47	13.3776	9.7758
m02034n	GTP	0.70374	0.2408	3	16.038	13.5977
m02443p	malonyl-carnitin	0.70221	0.24127	3	16.0302	9.2536
m01383c	beta-alanine	0.69866	0.24238	12	14.2536	9.4748
m02894c	selenophosphate	0.6971	0.24287	2	16.8729	2.8636
m02887c	selenite	0.69566	0.24332	3	15.9967	2.2663
m03114r	UMP	0.6923	0.24437	12	14.2374	11.5702
m01285s	ADP	0.69158	0.2446	2	16.8384	7.5323
m02548c	N-acetyl-S-[2-carboxy-1-(1H-imidazol-4-yl)ethyl]-L-cysteine	0.69139	0.24466	20	13.8432	8.9733
m02867c	S-[2-carboxy-1-(1H-imidazol-4-yl)ethyl]-L-cysteine	0.69139	0.24466	20	13.8432	8.9733
m00503c	1-acylglycerol-chylomicron pool	0.68976	0.24517	3	15.9666	6.216
m00510c	1-acylglycerol-VLDL pool	0.68976	0.24517	3	15.9666	6.216
m01965l	glucose	0.68931	0.24531	2	16.8242	9.5321
m02037c	guanine	0.68757	0.24586	11	14.3045	12.7435
m01912c	galactosylgloboside	0.68524	0.2466	5	15.1502	8.7617
m01541g	chondroitin sulfate C (GalNAc6S-GlcA), precursor 3	0.68497	0.24668	8	14.6234	7.0961
m01552g	chondroitin sulfate D (GlcNAc6S-GlcA2S), precursor 4	0.68497	0.24668	8	14.6234	7.0961
m01587m	citrate	0.68458	0.24681	4	15.4793	10.6287
m00524c	1D-myo-inositol-1,3,4-trisphosphate	0.68312	0.24727	6	14.9312	7.7331
m01511c	cholesterol-STAR	0.68063	0.24805	8	14.6098	10.4969
m02935c	STAR	0.68063	0.24805	8	14.6098	10.4969
m02598g	nm4masn	0.67432	0.25005	3	15.8877	6.6295
m01975m	glutamine	0.67356	0.25029	1	18.4951	0
m01668n	deoxycytidine	0.67335	0.25036	3	15.8828	14.6105
m01911c	galactose-1-phosphate	0.67123	0.25104	4	15.4204	7.4078
m01280l	adenosine	0.66792	0.25209	5	15.0819	2.1038
m00266c	10-formyl-THF	0.66776	0.25214	7	14.6839	8.3374
m02662m	oxalosuccinate	0.66588	0.25275	1	18.427	0
m02201g	keratan sulfate I biosynthesis, precursor 1	0.66576	0.25278	8	14.5631	9.249
m02574c	N-formimino-L-glutamate	0.66437	0.25323	2	16.6682	4.9601
m03052s	triiodothyronine	0.66025	0.25455	5	15.0516	6.9379
m01285g	ADP	0.65724	0.25551	5	15.0397	10.1285
m01064c	5alpha-androstane-3,17-dione	0.65216	0.25715	5	15.0197	10.0518
m03130s	UTP	0.65194	0.25722	1	18.3036	0
m02997c	thymine	0.65041	0.25771	12	14.1304	12.4752
m02174r	iodide	0.65002	0.25784	3	15.7636	13.5852
m03107r	UDP-galactose	0.6498	0.25791	3	15.7624	3.6431
m02999m	tiglyl-CoA	0.64894	0.25819	6	14.8075	5.3953
m02665m	oxidized ferredoxin	0.64673	0.2589	1	18.2575	0
m02828m	reduced ferredoxin	0.64673	0.2589	1	18.2575	0
m03130c	UTP	0.64529	0.25937	71	13.1475	9.3158
m00076p	(2R,6R,10R)-trimethyl-hendecanoyl-CoA	0.64495	0.25948	1	18.2417	0
m02912c	sn-glycerol-3-PC	0.64426	0.2597	9	14.3665	10.0373
m02913c	sn-glycerol-3-PE	0.64426	0.2597	9	14.3665	10.0373
m02906g	sialyl-T antigen	0.64127	0.26067	4	15.2884	9.94
m01623n	CTP	0.64032	0.26098	3	15.714	13.7827
m00624c	27alpha-hydroxy-7-dehydrocholesterol	0.63948	0.26125	1	18.1933	0
m01675c	desmosterol	0.63948	0.26125	1	18.1933	0
m01371s	ATP	0.63918	0.26135	9	14.3515	7.692
m00661c	2-methyl-3-oxopropanoate	0.63289	0.2634	6	14.7494	5.7454
m02479c	methylmalonate	0.63289	0.2634	6	14.7494	5.7454
m02578c	NH3	0.62771	0.2651	91	13.048	9.0823
m01679l	D-galactosyl-N-acylsphingosine	0.6267	0.26543	5	14.9193	6.0055
m01986m	glycine	0.62544	0.26584	12	14.0667	8.4535
m02943m	succinate	0.62116	0.26725	15	13.879	9.5553
m02040m	H2O	0.61741	0.26848	261	12.807	9.4871
m00091m	(4Z,7Z,10Z)-hexadecatrienoyl-CoA	0.61264	0.27006	6	14.6761	6.5761
m00980m	4-cis-decenoyl-CoA	0.61264	0.27006	6	14.6761	6.5761
m01576m	cis,cis-myristo-5,8-dienoyl-CoA	0.61264	0.27006	6	14.6761	6.5761
m01577m	cis,cis-palmito-7,10-dienoyl-CoA	0.61264	0.27006	6	14.6761	6.5761
m03108c	UDP-glucose	0.61094	0.27062	16	13.8122	7.2876
m01965g	glucose	0.60704	0.27191	1	17.9059	0
m00081m	(3S)-3-hydroxy-cis,cis-palmito-7,10-dienoyl-CoA	0.60636	0.27214	4	15.1345	4.3635
m00082m	(3S)-3-hydroxydodec-cis-6-enoyl-CoA	0.60636	0.27214	4	15.1345	4.3635
m00083m	(3S)-3-hydroxylinoleoyl-CoA	0.60636	0.27214	4	15.1345	4.3635
m00170m	(S)-3-hydroxy-11-cis-octadecenoyl-CoA	0.60636	0.27214	4	15.1345	4.3635
m00171m	(S)-3-hydroxy-2-methylbutyryl-CoA	0.60636	0.27214	4	15.1345	4.3635
m00172m	(S)-3-hydroxy-7-hexadecenoyl-CoA	0.60636	0.27214	4	15.1345	4.3635
m00173m	(S)-3-hydroxybutyryl-CoA	0.60636	0.27214	4	15.1345	4.3635
m00174m	(S)-3-hydroxydodecanoyl-CoA	0.60636	0.27214	4	15.1345	4.3635
m00175m	(S)-3-hydroxyhexadecanoyl-CoA	0.60636	0.27214	4	15.1345	4.3635
m00176m	(S)-3-hydroxyoleyleoyl-CoA	0.60636	0.27214	4	15.1345	4.3635
m00177m	(S)-3-hydroxypalmitoleoyl-CoA	0.60636	0.27214	4	15.1345	4.3635
m00178m	(S)-3-hydroxytetradecanoyl-CoA	0.60636	0.27214	4	15.1345	4.3635
m00181m	(S)-hydroxydecanoyl-CoA	0.60636	0.27214	4	15.1345	4.3635
m00182m	(S)-hydroxyhexanoyl-CoA	0.60636	0.27214	4	15.1345	4.3635
m00183m	(S)-hydroxyoctanoyl-CoA	0.60636	0.27214	4	15.1345	4.3635
m00581m	20-CoA-20-oxo-18r-hydroxy-LTB4	0.60636	0.27214	4	15.1345	4.3635
m00689m	3(S),12(R)-dihydroxy-5-oxo-eicosa-(8E,10E,14Z)-trienoyl-CoA	0.60636	0.27214	4	15.1345	4.3635
m00690m	3(S),12(S)-dihydroxy-5-oxo-eicosa-(8E,10E,14Z)-trienoyl-CoA	0.60636	0.27214	4	15.1345	4.3635
m00691m	3(S),5(S),12(R)-trihydroxy-eicosa-8-trans-6,14-cis-trienoyl-CoA	0.60636	0.27214	4	15.1345	4.3635
m00692m	3(S),6(R)-dihydroxy-tetradec-(8Z)-enoate	0.60636	0.27214	4	15.1345	4.3635
m00693m	3(S),6(S)-dihydroxy-tetradec-(8Z)-enoate	0.60636	0.27214	4	15.1345	4.3635
m00694m	3(S),8(R)-dihydroxy-(6E,10Z)-hexadecadienoate	0.60636	0.27214	4	15.1345	4.3635
m00695m	3(S),8(S)-dihydroxy-(6E,10Z)-hexadecadienoate	0.60636	0.27214	4	15.1345	4.3635
m00696m	3(S)-hydroxy-(5Z,8Z)-tetradecadienoyl-CoA	0.60636	0.27214	4	15.1345	4.3635
m00697m	3(S)-hydroxy-(6Z,9Z,12Z)-octadecatrienoyl-CoA	0.60636	0.27214	4	15.1345	4.3635
m00700m	3(S)-hydroxy-11-cis-eicosenoyl-CoA	0.60636	0.27214	4	15.1345	4.3635
m00701m	3(S)-hydroxy-13-cis-docosenoyl-CoA	0.60636	0.27214	4	15.1345	4.3635
m00702m	3(S)-hydroxy-13-cis-eicosenoyl-CoA	0.60636	0.27214	4	15.1345	4.3635
m00703m	3(S)-hydroxy-2(S),6-dimethyl-heptanoyl-CoA	0.60636	0.27214	4	15.1345	4.3635
m00705m	3(S)-hydroxy-4(R),8-dimethyl-nonanoyl-CoA	0.60636	0.27214	4	15.1345	4.3635
m00706m	3(S)-hydroxy-4-methyl-pentanoyl-CoA	0.60636	0.27214	4	15.1345	4.3635
m00710m	3(S)-hydroxy-dihomo-gamma-linolenoyl-CoA	0.60636	0.27214	4	15.1345	4.3635
m00776m	3-hydroxydocosanoyl-CoA	0.60636	0.27214	4	15.1345	4.3635
m00777m	3-hydroxyeicosanoyl-CoA	0.60636	0.27214	4	15.1345	4.3635
m00778m	3-hydroxyheneicosanoyl-CoA	0.60636	0.27214	4	15.1345	4.3635
m00780m	3-hydroxyheptadecanoyl-CoA	0.60636	0.27214	4	15.1345	4.3635
m00782m	3-hydroxyheptanoyl-CoA	0.60636	0.27214	4	15.1345	4.3635
m00790m	3-hydroxynonadecanoyl-CoA	0.60636	0.27214	4	15.1345	4.3635
m00792m	3-hydroxynonanoyl-CoA	0.60636	0.27214	4	15.1345	4.3635
m00793m	3-hydroxyoctadecanoyl-CoA	0.60636	0.27214	4	15.1345	4.3635
m00795m	3-hydroxypentadecanoyl-CoA	0.60636	0.27214	4	15.1345	4.3635
m00797m	3-hydroxypentanoyl-CoA	0.60636	0.27214	4	15.1345	4.3635
m00804m	3-hydroxytridecanoyl-CoA	0.60636	0.27214	4	15.1345	4.3635
m00806m	3-hydroxyundecanoyl-CoA	0.60636	0.27214	4	15.1345	4.3635
m01573m	cis-(3S)-hydroxytetradec-5-enoyl-CoA	0.60636	0.27214	4	15.1345	4.3635
m01574m	cis-(3S)-hydroxytetradec-7-enoyl-CoA	0.60636	0.27214	4	15.1345	4.3635
m01450l	cholesterol	0.60605	0.27224	4	15.1332	9.0003
m01867r	G00007	0.6046	0.27272	2	16.2944	15.8779
m01100m	5-formyl-THF	0.60443	0.27278	2	16.2933	14.7839
m00627c	2-acyl-1-(1-alkenyl)-sn-glycero-3-phosphate	0.60303	0.27325	3	15.5235	15.2372
m01334l	AMP	0.59906	0.27457	4	15.1024	2.4287
m01948g	GDP	0.59895	0.2746	4	15.1019	5.3963
m03148c	xanthine	0.59748	0.27509	15	13.825	10.8474
m02544c	N-acetylneuraminate-9-phosphate	0.59723	0.27518	2	16.2483	15.785
m01650m	decanoyl-CoA	0.5958	0.27565	5	14.7974	7.3448
m02107m	heptanoyl-CoA	0.5958	0.27565	5	14.7974	7.3448
m02616m	nonanoyl-CoA	0.5958	0.27565	5	14.7974	7.3448
m02644m	octanoyl-CoA	0.5958	0.27565	5	14.7974	7.3448
m03116m	undecanoyl-CoA	0.5958	0.27565	5	14.7974	7.3448
m00828r	3-monoiodo-L-thyronine	0.59541	0.27578	2	16.2369	19.1774
m02426m	lysine	0.59531	0.27582	3	15.4841	10.7898
m01256c	acetone	0.59439	0.27613	8	14.3391	9.3012
m02028c	GT1a	0.58845	0.27812	2	16.1933	9.9078
m01673m	deoxyuridine	0.58544	0.27912	2	16.1745	3.0109
m01289c	ADP-ribose-2-phosphate	0.58278	0.28002	2	16.1579	17.674
m01420r	carbamoyl-phosphate	0.58237	0.28016	3	15.4179	11.6522
m02578r	NH3	0.58237	0.28016	3	15.4179	11.6522
m01995c	glycogenin G8	0.58209	0.28025	4	15.0276	8.0639
m02425c	L-xylulose	0.57829	0.28153	2	16.1298	20.7
m01643m	dCDP	0.57823	0.28156	2	16.1294	21.601
m01645m	dCTP	0.57823	0.28156	2	16.1294	21.601
m01256m	acetone	0.57759	0.28177	1	17.645	0
m01716m	D-lactate	0.57759	0.28177	1	17.645	0
m01596s	CO2	0.57749	0.2818	14	13.8331	10.0939
m02443r	malonyl-carnitin	0.5711	0.28397	3	15.3604	10.2459
m02657p	O-propanoylcarnitine	0.5711	0.28397	3	15.3604	10.2459
m01904c	GA1	0.56799	0.28502	7	14.3517	10.3854
m00142g	(alpha-D-mannosyl)4-beta-D-mannosyl-diacetylchitobiosyl-L-asparagine (protein)	0.56251	0.28688	5	14.6661	7.9552
m02683c	paragloboside	0.56076	0.28748	9	14.1201	10.8935
m02041r	H2O2	0.56058	0.28754	5	14.6585	10.9214
m01161c	6-hydroxymelatonin	0.55763	0.28855	27	13.4252	10.8561
m01010c	4-maleylacetoacetate	0.55672	0.28886	2	15.9949	20.0751
m03009m	trans,cis,cis-2,7,10-hexadecatrienoyl-CoA	0.55219	0.29041	7	14.2991	6.7045
m01534l	chondroitin sulfate C (GalNAc6S-GlcA), degradation product 1	0.55169	0.29058	7	14.2975	11.282
m01537l	chondroitin sulfate C (GalNAc6S-GlcA), degradation product 4	0.55169	0.29058	7	14.2975	11.282
m01539l	chondroitin sulfate C (GalNAc6S-GlcA), free chain	0.55169	0.29058	7	14.2975	11.282
m01544l	chondroitin sulfate D (GlcNAc6S-GlcA2S), degradation product 1	0.55169	0.29058	7	14.2975	11.282
m01548l	chondroitin sulfate D (GlcNAc6S-GlcA2S), degradation product 5	0.55169	0.29058	7	14.2975	11.282
m01550l	chondroitin sulfate D (GlcNAc6S-GlcA2S), free chain	0.55169	0.29058	7	14.2975	11.282
m01556l	chondroitin sulfate E (GalNAc4,6diS-GlcA), degradation product 2	0.55169	0.29058	7	14.2975	11.282
m01801l	F1alpha	0.55169	0.29058	7	14.2975	11.282
m02239l	keratan sulfate I, degradation product 11	0.55169	0.29058	7	14.2975	11.282
m02242l	keratan sulfate I, degradation product 14	0.55169	0.29058	7	14.2975	11.282
m02245l	keratan sulfate I, degradation product 17	0.55169	0.29058	7	14.2975	11.282
m02249l	keratan sulfate I, degradation product 20	0.55169	0.29058	7	14.2975	11.282
m02252l	keratan sulfate I, degradation product 23	0.55169	0.29058	7	14.2975	11.282
m02255l	keratan sulfate I, degradation product 26	0.55169	0.29058	7	14.2975	11.282
m02258l	keratan sulfate I, degradation product 29	0.55169	0.29058	7	14.2975	11.282
m02262l	keratan sulfate I, degradation product 32	0.55169	0.29058	7	14.2975	11.282
m02265l	keratan sulfate I, degradation product 35	0.55169	0.29058	7	14.2975	11.282
m02268l	keratan sulfate I, degradation product 38	0.55169	0.29058	7	14.2975	11.282
m02269l	keratan sulfate I, degradation product 39	0.55169	0.29058	7	14.2975	11.282
m02271l	keratan sulfate I, degradation product 40	0.55169	0.29058	7	14.2975	11.282
m02272l	keratan sulfate I, degradation product 41	0.55169	0.29058	7	14.2975	11.282
m02276l	keratan sulfate I, degradation product 8	0.55169	0.29058	7	14.2975	11.282
m02283l	keratan sulfate II (core 2-linked), degradation product 5	0.55169	0.29058	7	14.2975	11.282
m02286l	keratan sulfate II (core 2-linked), degradation product 8	0.55169	0.29058	7	14.2975	11.282
m02287l	keratan sulfate II (core 2-linked), degradation product 9	0.55169	0.29058	7	14.2975	11.282
m02508l	n2m2mn	0.55169	0.29058	7	14.2975	11.282
m01963c	glucosamine-6-phosphate	0.55045	0.291	10	14.0117	9.9088
m01293c	adrenochrome-O-semiquinone	0.54709	0.29216	1	17.3749	0
m01333c	aminochrome-O-semiquinone	0.54709	0.29216	1	17.3749	0
m01735c	dopachrome-O-semiquinone	0.54709	0.29216	1	17.3749	0
m02361c	leukoaminochrome	0.54709	0.29216	1	17.3749	0
m02619c	noradrenochrome-O-semiquinone	0.54709	0.29216	1	17.3749	0
m02202g	keratan sulfate I biosynthesis, precursor 10	0.54646	0.29237	10	14.0005	9.868
m02205g	keratan sulfate I biosynthesis, precursor 13	0.54646	0.29237	10	14.0005	9.868
m02208g	keratan sulfate I biosynthesis, precursor 16	0.54646	0.29237	10	14.0005	9.868
m02211g	keratan sulfate I biosynthesis, precursor 19	0.54646	0.29237	10	14.0005	9.868
m02215g	keratan sulfate I biosynthesis, precursor 22	0.54646	0.29237	10	14.0005	9.868
m02218g	keratan sulfate I biosynthesis, precursor 25	0.54646	0.29237	10	14.0005	9.868
m02221g	keratan sulfate I biosynthesis, precursor 28	0.54646	0.29237	10	14.0005	9.868
m02225g	keratan sulfate I biosynthesis, precursor 31	0.54646	0.29237	10	14.0005	9.868
m02228g	keratan sulfate I biosynthesis, precursor 34	0.54646	0.29237	10	14.0005	9.868
m02231g	keratan sulfate I biosynthesis, precursor 4	0.54646	0.29237	10	14.0005	9.868
m02234g	keratan sulfate I biosynthesis, precursor 7	0.54646	0.29237	10	14.0005	9.868
m02294g	keratan sulfate II (core 4-linked), biosynthesis, precursor 5	0.54646	0.29237	10	14.0005	9.868
m02297g	keratan sulfate II (core 4-linked), biosynthesis, precursor 8	0.54646	0.29237	10	14.0005	9.868
m02309g	keratan sulfate II biosynthesis, precursor 5	0.54646	0.29237	10	14.0005	9.868
m02312g	keratan sulfate II biosynthesis, precursor 8	0.54646	0.29237	10	14.0005	9.868
m02661s	oxalate	0.54623	0.29245	4	14.8695	9.2745
m02751s	Pi	0.54512	0.29283	42	13.2038	9.8491
m02929s	sphingosine	0.54415	0.29317	1	17.3489	0
m02930s	sphingosine-1-phosphate	0.54415	0.29317	1	17.3489	0
m02869m	S-acetyldihydrolipoamide	0.54074	0.29434	4	14.8453	11.0288
m01940c	GAR	0.5396	0.29474	4	14.8403	8.7964
m01350c	apoA1	0.53721	0.29556	3	15.1873	9.8175
m01641p	D-aspartate	0.53537	0.2962	1	17.2711	0
m02633p	OAA	0.53537	0.2962	1	17.2711	0
m02039g	H+	0.53448	0.2965	5	14.5555	8.0826
m01515g	chondroitin sulfate A (GalNAc4S-GlcA) and B (IdoA2S-GalNAc4S), precursor 2	0.53353	0.29683	6	14.3897	7.2411
m01540g	chondroitin sulfate C (GalNAc6S-GlcA), precursor 2	0.53353	0.29683	6	14.3897	7.2411
m01551g	chondroitin sulfate D (GlcNAc6S-GlcA2S), precursor 3	0.53353	0.29683	6	14.3897	7.2411
m01564g	chondroitin sulfate E (GalNAc4,6diS-GlcA), precursor 3	0.53353	0.29683	6	14.3897	7.2411
m01597l	CoA	0.52883	0.29846	1	17.2132	0
m01639l	dAMP	0.52883	0.29846	1	17.2132	0
m01644l	dCMP	0.52883	0.29846	1	17.2132	0
m01666l	deoxyadenosine	0.52883	0.29846	1	17.2132	0
m01668l	deoxycytidine	0.52883	0.29846	1	17.2132	0
m01669l	deoxyguanosine	0.52883	0.29846	1	17.2132	0
m01674l	dephospho-CoA	0.52883	0.29846	1	17.2132	0
m01686l	dGMP	0.52883	0.29846	1	17.2132	0
m00918c	3-sulfinoalanine	0.52827	0.29866	6	14.3706	10.0321
m01756n	dUTP	0.52792	0.29878	4	14.7888	12.0103
m02444p	malonyl-CoA	0.52148	0.30102	4	14.7604	7.9709
m02921c	spermidine monoaldehyde 1	0.52049	0.30136	4	14.756	13.5468
m02922c	spermidine monoaldehyde 2	0.52049	0.30136	4	14.756	13.5468
m02925c	spermine monoaldehyde	0.52049	0.30136	4	14.756	13.5468
m00039m	(2E)-decenoyl-CoA	0.51909	0.30185	6	14.3374	7.3435
m01170c	6-pyruvoyltetrahydropterin	0.51672	0.30267	2	15.7447	11.2257
m01170n	6-pyruvoyltetrahydropterin	0.51672	0.30267	2	15.7447	11.2257
m01162c	6-hydroxymelatonin-sulfate	0.51516	0.30322	23	13.4251	11.1621
m02552n	NAD+	0.51372	0.30372	2	15.7259	6.9298
m01045m	5,10-methylene-THF	0.50864	0.3055	8	14.07	11.9333
m00672c	2-oxoglutaramate	0.50637	0.3063	2	15.6799	3.9812
m00672m	2-oxoglutaramate	0.50637	0.3063	2	15.6799	3.9812
m01427c	CDP-diacylglycerol-LD-PI pool	0.50328	0.30738	3	15.0139	2.0984
m00941c	4,4-dimethyl-5alpha-cholesta-8,14,24-trien-3beta-ol	0.50312	0.30744	4	14.6795	9.2907
m00942c	4,4-dimethyl-5alpha-cholesta-8,14-dien-3-beta-ol	0.50312	0.30744	4	14.6795	9.2907
m02681c	PAP	0.5022	0.30776	39	13.1812	10.295
m01798c	ethanolamine-phosphate	0.50153	0.308	9	13.9454	9.9662
m00631m	2-aminoadipate 6-semialdehyde	0.50056	0.30834	3	15	4.8172
m02395c	lipoxin A4	0.49921	0.30881	3	14.9931	14.845
m02633m	OAA	0.49815	0.30919	5	14.4122	8.8064
m02320c	L-1-pyrroline-3-hydroxy-5-carboxylate	0.49536	0.31017	3	14.9735	5.7011
m01967c	glucose-1-phosphate	0.49461	0.31044	19	13.4762	8.2445
m02594c	nLc6Cer	0.4928	0.31108	14	13.6336	9.3795
m01821s	Fe2+	0.49154	0.31152	8	14.0163	9.5729
m01252p	acetate	0.49062	0.31185	1	16.8747	0
m00924c	4-(2-amino-3-hydroxyphenyl)-2,4-dioxobutanoate	0.48911	0.31238	3	14.9415	13.4574
m00926c	4-(2-aminophenyl)-2,4-dioxobutanoate	0.48911	0.31238	3	14.9415	13.4574
m00990c	4-hydroxy-2-quinolinecarboxylic acid	0.48911	0.31238	3	14.9415	13.4574
m03151c	xanthurenate	0.48911	0.31238	3	14.9415	13.4574
m02617c	noradrenaline	0.48181	0.31497	13	13.6557	9.8902
m01644c	dCMP	0.47898	0.31598	15	13.555	11.6921
m01802s	FAD	0.47855	0.31613	7	14.0539	10.4613
m02923s	spermidine	0.4756	0.31718	3	14.8725	10.5233
m02926s	spermine	0.4756	0.31718	3	14.8725	10.5233
m02819m	pyruvate	0.47022	0.3191	15	13.535	8.0031
m01123c	5-oxo-12-HETE	0.46447	0.32116	3	14.8156	8.9651
m01126c	5-oxo-ETE	0.46447	0.32116	3	14.8156	8.9651
m01257c	acetyl adenylate	0.46437	0.32119	1	16.6422	0
m02775c	propinol adenylate	0.46437	0.32119	1	16.6422	0
m01143c	6-(alpha-D-glucosaminyl)-1-phosphatidyl-1D-myo-inositol	0.46222	0.32196	1	16.6232	0
m00015p	(13E)-tetranor-16-oxo-16-CoA-LTE4	0.46077	0.32248	8	13.9197	11.351
m02650p	omega-COOH-dinor-LTE4-CoA	0.46077	0.32248	8	13.9197	11.351
m02016s	GMP	0.46046	0.32259	10	13.7604	12.251
m02674r	palmitate	0.45924	0.32303	9	13.8206	10.5077
m02644p	octanoyl-CoA	0.45796	0.32349	3	14.7824	4.3044
m01596g	CO2	0.45771	0.32358	1	16.5832	0
m02492c	myo-inositol-hexakisphosphate	0.4575	0.32366	9	13.8155	10.9305
m02378c	L-gulonate	0.45501	0.32455	1	16.5593	0
m00184c	[ACP]	0.45119	0.32593	5	14.2269	6.1118
m00210c	[protein]-N6-(octanoyl)lysine	0.45077	0.32608	2	15.3322	5.4247
m01098c	5-deoxyadenosine	0.45077	0.32608	2	15.3322	5.4247
m02397c	lipoyl-[ACP]	0.45077	0.32608	2	15.3322	5.4247
m02783r	prostaglandin D2	0.44943	0.32656	1	16.5099	0
m02812s	putrescine	0.44937	0.32658	4	14.4426	12.4662
m03099c	tyramine	0.44822	0.327	12	13.6142	9.4181
m01868g	G00020	0.44637	0.32767	4	14.4293	5.1573
m01383m	beta-alanine	0.44534	0.32804	1	16.4737	0
m00523c	1D-myo-inositol-1,3,4,6-tetrakisphosphate	0.44416	0.32846	2	15.2908	10.2824
m02151c	hydroxymethylbilane	0.44257	0.32904	2	15.2809	20.5978
m01412m	butyryl-CoA	0.44208	0.32921	28	13.2077	8.3028
m00970c	4-aminobutyrate	0.43687	0.3311	10	13.6945	7.8044
m01742c	D-proline	0.43643	0.33126	1	16.3947	0
m01742s	D-proline	0.43643	0.33126	1	16.3947	0
m01127c	5-oxoproline	0.43536	0.33165	3	14.6669	6.3372
m01275c	acyl-CoA-LD-SM pool	0.43533	0.33166	21	13.2962	7.7467
m01821m	Fe2+	0.43254	0.33267	3	14.6525	13.9131
m02859c	S-(9-deoxy-delta12-PGD2)-glutathione	0.43187	0.33292	19	13.3486	9.6876
m02860c	S-(9-deoxy-delta9,12-PGD2)-glutathione	0.43187	0.33292	19	13.3486	9.6876
m03157r	zinc	0.43013	0.33355	2	15.2031	10.1368
m02008g	GM1	0.42994	0.33362	5	14.1431	8.6939
m01255m	acetoacetyl-CoA	0.42654	0.33486	8	13.8123	8.8134
m02684s	PC-LD pool	0.42651	0.33487	3	14.6217	8.9078
m01021c	4-nitrophenyl-sulfate	0.42095	0.3369	4	14.3173	5.5461
m01737c	dopamine-3-O-sulfate	0.42095	0.3369	4	14.3173	5.5461
m02754c	PNP	0.42095	0.3369	4	14.3173	5.5461
m03100c	tyramine-O-sulfate	0.42095	0.3369	4	14.3173	5.5461
m02553c	NADH	0.42035	0.33711	141	12.7785	9.3417
m02844c	ribose-1-phosphate	0.41902	0.3376	5	14.1001	8.1159
m01067c	5alpha-cholesta-8,24-dien-3-one	0.417	0.33834	2	15.121	2.7007
m01068c	5alpha-cholesta-8-en-3-one	0.417	0.33834	2	15.121	2.7007
m02908c	SM pool	0.41326	0.33971	19	13.3108	8.2472
m02200g	K+	0.41102	0.34053	2	15.0835	13.517
m02519g	Na+	0.41102	0.34053	2	15.0835	13.517
m02770m	proline	0.4061	0.34233	8	13.7482	6.8735
m01626c	cys-gly	0.40603	0.34236	9	13.6636	7.6704
m01626s	cys-gly	0.40603	0.34236	9	13.6636	7.6704
m00912c	3-phosphoadenylylselenate	0.40353	0.34328	2	15.0367	11.0647
m01284c	adenylylselenate	0.40353	0.34328	2	15.0367	11.0647
m02167s	IMP	0.40353	0.34328	2	15.0367	11.0647
m02785s	prostaglandin E1	0.40339	0.34333	2	15.0359	13.1456
m02113c	hexadecanal	0.40292	0.3435	1	16.0979	0
m02116c	hexadecenal	0.40292	0.3435	1	16.0979	0
m02040s	H2O	0.40252	0.34365	108	12.8175	9.1638
m02351c	L-cysteinyl-tRNA(cys)	0.40186	0.34389	3	14.4958	3.4969
m03067c	tRNA(cys)	0.40186	0.34389	3	14.4958	3.4969
m00380n	15(S)-HPETE	0.40028	0.34448	4	14.2262	12.3897
m02354s	L-dopa	0.39937	0.34481	1	16.0665	0
m00026m	(18E)-20-oxo-20-CoA-LTB4	0.39793	0.34534	4	14.2159	3.6518
m01037m	5(S),12(R)-dihydroxy-eicosa-2,8-trans-6,14-cis-tetraenoyl-CoA	0.39793	0.34534	4	14.2159	3.6518
m01119m	5-oxo-12(R)-hydroxy-eicosa-(2E,8E,10E,14Z)-tetraenoyl-CoA	0.39793	0.34534	4	14.2159	3.6518
m01121m	5-oxo-12(S)-hydroxy-eicosa-(2E,8E,10E,14Z)-tetraenoyl-CoA	0.39793	0.34534	4	14.2159	3.6518
m02040n	H2O	0.39683	0.34575	19	13.2774	9.8134
m01362p	arachidonate	0.3955	0.34624	13	13.4438	9.6958
m01364m	arachidonyl-CoA	0.39432	0.34667	8	13.7112	10.3611
m01816n	fatty acid-ligands	0.3915	0.34772	25	13.158	8.4577
m02757n	PPARA	0.3915	0.34772	25	13.158	8.4577
m02409c	L-octanoylcarnitine	0.39	0.34827	5	13.9856	8.576
m02635c	O-butanoylcarnitine	0.39	0.34827	5	13.9856	8.576
m02657c	O-propanoylcarnitine	0.39	0.34827	5	13.9856	8.576
m00670m	2-oxoadipate	0.38782	0.34907	8	13.6908	8.0256
m02131m	HMG-CoA	0.38781	0.34908	2	14.9384	0.4467
m02183c	isocitrate	0.38721	0.3493	4	14.1686	9.4106
m01655c	dehydroascorbic acid	0.38434	0.35036	5	13.9632	3.9569
m01674m	dephospho-CoA	0.38354	0.35066	1	15.9263	0
m01865c	G00005	0.3827	0.35097	2	14.9064	20.7822
m00042m	(2E)-dodecenoyl-CoA	0.3815	0.35142	8	13.671	6.4564
m03029m	trans-2-cis,cis,cis-8,11,14-eicosatetraenoyl-CoA	0.3815	0.35142	8	13.671	6.4564
m00529c	1D-myo-inositol-3-phosphate	0.38086	0.35165	4	14.1406	5.6822
m01679r	D-galactosyl-N-acylsphingosine	0.38042	0.35182	1	15.8986	0
m03156g	Xyl-L-Ser-[protein]	0.377	0.35309	1	15.8683	0
m02682c	PAPS	0.37518	0.35376	42	12.9721	10.2541
m02278g	keratan sulfate I	0.3698	0.35576	3	14.332	11.5108
m02288g	keratan sulfate II (core 2-linked)	0.3698	0.35576	3	14.332	11.5108
m02303g	keratan sulfate II (core 4-linked)	0.3698	0.35576	3	14.332	11.5108
m02985c	thiamin-PPP	0.36969	0.35581	2	14.8251	2.5883
m01998m	glycolate	0.36898	0.35607	6	13.794	7.4726
m01536l	chondroitin sulfate C (GalNAc6S-GlcA), degradation product 3	0.36701	0.35681	9	13.5485	10.6468
m01547l	chondroitin sulfate D (GlcNAc6S-GlcA2S), degradation product 4	0.36701	0.35681	9	13.5485	10.6468
m00208c	[protein]-N6-(dihydrolipoyl)lysine	0.36598	0.35719	1	15.7708	0
m01701c	dihydrolipoamide	0.36598	0.35719	1	15.7708	0
m01306m	AKG	0.36339	0.35816	28	13.076	8.2075
m01731r	dolichyl-D-glucosyl-phosphate	0.36337	0.35816	5	13.8805	5.0506
m02189m	isovaleryl-CoA	0.3626	0.35845	8	13.6116	7.7453
m02001r	glycophosphatidylinositol-(GPI)-anchored-protein-precursor	0.35997	0.35944	5	13.8671	7.9253
m02022r	gpi_sig	0.35997	0.35944	5	13.8671	7.9253
m01075r	5-androstene-3,17-dione	0.35908	0.35977	3	14.2772	14.2525
m02377c	L-glutamyl-tRNA(glu)	0.35865	0.35993	4	14.0427	8.6975
m03069c	tRNA(glu)	0.35865	0.35993	4	14.0427	8.6975
m01728c	dodecanoyl-[ACP]	0.35242	0.36226	3	14.2432	8.2087
m02972c	tetradecanoyl-[ACP]	0.35242	0.36226	3	14.2432	8.2087
m01994c	glycogenin G7G1	0.35075	0.36289	1	15.6358	0
m02871c	SAH	0.35029	0.36306	124	12.7464	9.8107
m02522c	N-acetyl-D-glucosaminyldiphosphodolichol	0.34895	0.36356	3	14.2255	11.5369
m01292c	adrenochrome	0.34711	0.36426	18	13.1891	8.7498
m02355c	L-dopachrome	0.34711	0.36426	18	13.1891	8.7498
m02618c	noradrenochrome	0.34711	0.36426	18	13.1891	8.7498
m02012l	GM2A	0.34607	0.36465	22	13.1113	11.3384
m01261p	acetyl-CoA	0.34571	0.36478	6	13.7098	6.4904
m03108r	UDP-glucose	0.34562	0.36481	1	15.5904	0
m00663m	2-methylbutyryl-CoA	0.34514	0.36499	8	13.5569	7.7321
m00569c	2,3-bisphospho-D-glycerate	0.34495	0.36507	3	14.205	1.9457
m02674p	palmitate	0.34425	0.36533	10	13.4359	9.9649
m01306c	AKG	0.34319	0.36573	36	12.9724	8.3707
m01430r	ceramide pool	0.34221	0.3661	6	13.6971	4.8725
m00204c	[protein]-L-lysine	0.34215	0.36612	25	13.071	10.0541
m00399r	16alpha-hydroxydehydroepiandrosterone	0.34176	0.36627	1	15.5562	0
m00639c	2-deoxy-D-ribose-1-phosphate	0.34143	0.36639	14	13.2772	10.2989
m01700c	dihydrofolate	0.33916	0.36725	3	14.1754	10.5471
m02914c	sn-glycerol-3-phosphate	0.33899	0.36731	13	13.3051	11.0913
m01338r	androsterone	0.33829	0.36757	17	13.1971	10.9859
m01260c	acetylcholine	0.33789	0.36772	8	13.5341	6.7579
m02524c	N-acetyl-D-mannosamine	0.33748	0.36788	2	14.6236	12.2513
m00169c	(S)-2-aminobutanoate	0.33604	0.36842	3	14.1595	7.129
m01619c	creatine	0.3328	0.36964	5	13.7599	10.3836
m02527l	N-acetylglucosamine	0.33192	0.36998	7	13.5657	8.634
m01841c	fructose-1,6-bisphosphate	0.33113	0.37027	8	13.5129	11.8275
m01730r	dolichol	0.33085	0.37038	1	15.4596	0
m01165m	6-methoxy-3-methyl-2-all-trans-decaprenyl-1,4-benzoquinol	0.32975	0.3708	2	14.5752	18.8358
m00326m	12-keto-LTB4	0.32662	0.37198	23	13.0767	8.9442
m00326p	12-keto-LTB4	0.32662	0.37198	23	13.0767	8.9442
m02369s	leukotriene E4	0.32488	0.37263	3	14.1025	14.8756
m01655s	dehydroascorbic acid	0.32368	0.37309	4	13.8886	4.2592
m00591c	20-hydroxy-arachidonate	0.32362	0.37311	3	14.0961	10.7157
m01368c	ascorbate	0.32113	0.37406	2	14.5213	2.8688
m00101c	(5Z,8Z,11Z)-eicosatrienoyl-CoA	0.32113	0.37406	20	13.1136	10.4632
m00333c	12-oxo-c-LTB3	0.31953	0.37466	20	13.1104	8.8661
m00333m	12-oxo-c-LTB3	0.31953	0.37466	20	13.1104	8.8661
m00333p	12-oxo-c-LTB3	0.31953	0.37466	20	13.1104	8.8661
m01399c	biliverdin	0.31896	0.37488	4	13.8678	9.4253
m02348p	L-carnitine	0.31673	0.37573	8	13.4677	8.6746
m01159l	6-deoxy-L-galactose	0.31466	0.37651	2	14.4808	9.1775
m01159s	6-deoxy-L-galactose	0.31466	0.37651	2	14.4808	9.1775
m01652s	de-Fuc form of PA6	0.31466	0.37651	2	14.4808	9.1775
m02237s	keratan sulfate I, degradation product 1	0.31466	0.37651	2	14.4808	9.1775
m02278l	keratan sulfate I	0.31466	0.37651	2	14.4808	9.1775
m02278s	keratan sulfate I	0.31466	0.37651	2	14.4808	9.1775
m02672l	PA6	0.31466	0.37651	2	14.4808	9.1775
m02672s	PA6	0.31466	0.37651	2	14.4808	9.1775
m02794c	prostaglandin H2	0.30944	0.37849	13	13.2326	8.0424
m00658m	2-methoxy-6-all trans-decaprenyl-2-methoxy-1,4-benzoquinol	0.30578	0.37988	2	14.4253	18.6238
m02083g	heparan sulfate, precursor 11	0.30544	0.38001	1	15.2345	0
m02183p	isocitrate	0.30294	0.38097	1	15.2123	0
m02662c	oxalosuccinate	0.30294	0.38097	1	15.2123	0
m02662p	oxalosuccinate	0.30294	0.38097	1	15.2123	0
m02678p	palmitoyl-CoA	0.3025	0.38114	20	13.0769	9.5786
m03124c	urocanate	0.30147	0.38153	7	13.4643	13.8212
m01069c	5-alpha-dihydrotestosterone	0.301	0.38171	5	13.6345	11.1559
m01364p	arachidonyl-CoA	0.29284	0.38482	17	13.0997	9.3707
m02170s	inosine	0.29094	0.38555	6	13.5115	10.8936
m00521c	1D-myo-inositol-1,3,4,5,6-pentakisphosphate	0.29061	0.38568	8	13.3857	10.0196
m01619m	creatine	0.28775	0.38677	4	13.7302	7.7305
m01620m	creatine-phosphate	0.28775	0.38677	4	13.7302	7.7305
m01708c	dimethylglycine	0.28775	0.38677	4	13.7302	7.7305
m00270r	10-HETE	0.28756	0.38684	1	15.0761	0
m01588m	citrulline	0.28336	0.38845	4	13.7109	10.1988
m02774c	propanoyl-CoA	0.28305	0.38857	19	13.0461	9.4962
m01278c	acylglycerone-phosphate	0.28245	0.3888	2	14.2794	3.2242
m01071c	5alpha-dihydrotestosterone-sulfate	0.27897	0.39014	1	15	0
m01758s	D-xylose	0.27897	0.39014	1	15	0
m02552r	NAD+	0.27774	0.39061	37	12.8646	9.8975
m02553r	NADH	0.27774	0.39061	37	12.8646	9.8975
m01784c	EPA	0.27588	0.39132	30	12.913	10.0563
m00241s	1,2-diacylglycerol-VLDL pool	0.26982	0.39365	1	14.919	0
m00510s	1-acylglycerol-VLDL pool	0.26982	0.39365	1	14.919	0
m01820s	fatty acid-VLDL pool	0.26982	0.39365	1	14.919	0
m02047s	HDL remnant	0.26982	0.39365	1	14.919	0
m02048s	HDL	0.26982	0.39365	1	14.919	0
m02352s	LDL remnant	0.26982	0.39365	1	14.919	0
m02353s	LDL	0.26982	0.39365	1	14.919	0
m01609g	core 4	0.26768	0.39447	6	13.4273	8.8584
m02184m	isoleucine	0.25743	0.39843	1	14.8092	0
m02360m	leucine	0.25743	0.39843	1	14.8092	0
m03135m	valine	0.25743	0.39843	1	14.8092	0
m02718c	phenethylamine	0.25741	0.39843	5	13.4625	11.1977
m01368s	ascorbate	0.25421	0.39967	1	14.7807	0
m02630s	O2	0.25386	0.3998	8	13.2704	10.3581
m02578s	NH3	0.25218	0.40045	12	13.1136	9.0275
m00025p	(15Z)-tetracosenoyl-CoA	0.24862	0.40183	4	13.5577	4.8144
m00110p	(6Z,9Z,12Z,15Z,18Z)-tetracosapentaenoyl-CoA	0.24862	0.40183	4	13.5577	4.8144
m00113p	(6Z,9Z,12Z,15Z,18Z,21Z)-tetracosahexaenoyl-CoA	0.24862	0.40183	4	13.5577	4.8144
m02110p	hexacosanoyl-CoA	0.24862	0.40183	4	13.5577	4.8144
m02112p	hexacosenoyl-CoA	0.24862	0.40183	4	13.5577	4.8144
m02971p	tetracosanoyl-CoA	0.24862	0.40183	4	13.5577	4.8144
m01588c	citrulline	0.24836	0.40193	12	13.1038	10.4236
m02980m	THF	0.24619	0.40277	10	13.1621	11.3475
m00209c	[protein]-N6-(lipoyl)lysine	0.24603	0.40283	4	13.5463	4.9783
m01709c	dIMP	0.23881	0.40563	7	13.2557	10.378
m02986c	thiocyanate	0.23476	0.4072	10	13.1302	7.3128
m00607c	23S,25,26-trihydroxyvitamin D3	0.23354	0.40767	3	13.6359	12.7807
m00607m	23S,25,26-trihydroxyvitamin D3	0.23354	0.40767	3	13.6359	12.7807
m00608c	23s,25-dihydroxyvitamin D3	0.23354	0.40767	3	13.6359	12.7807
m00608m	23s,25-dihydroxyvitamin D3	0.23354	0.40767	3	13.6359	12.7807
m00611c	24-oxo-1alpha,23,25-trihydroxyvitamin D3	0.23354	0.40767	3	13.6359	12.7807
m00611m	24-oxo-1alpha,23,25-trihydroxyvitamin D3	0.23354	0.40767	3	13.6359	12.7807
m00612c	24-oxo-1alpha,25-dihydroxyvitamin D3	0.23354	0.40767	3	13.6359	12.7807
m00612m	24-oxo-1alpha,25-dihydroxyvitamin D3	0.23354	0.40767	3	13.6359	12.7807
m00621c	25-hydroxyvitamin D3-26,23-lactol	0.23354	0.40767	3	13.6359	12.7807
m00621m	25-hydroxyvitamin D3-26,23-lactol	0.23354	0.40767	3	13.6359	12.7807
m00622c	25-hydroxyvitamin D3-26,23-lactone	0.23354	0.40767	3	13.6359	12.7807
m00622m	25-hydroxyvitamin D3-26,23-lactone	0.23354	0.40767	3	13.6359	12.7807
m02877c	SAM	0.23157	0.40844	126	12.653	9.7287
m01421c	carbonate	0.23005	0.40903	13	13.0377	10.0392
m01421s	carbonate	0.23005	0.40903	13	13.0377	10.0392
m02575c	N-formyl-GAR	0.22947	0.40925	3	13.6151	9.4529
m01747n	dTDP	0.22665	0.41035	7	13.2152	10.3366
m01592c	CMP-N-acetylneuraminate	0.22654	0.41039	15	12.9797	7.951
m01066c	5alpha-cholesta-7,24-dien-3beta-ol	0.22446	0.4112	2	13.9167	10.4608
m02528c	N-acetylglucosamine-1-phosphate	0.2229	0.41181	3	13.5815	12.1545
m01840s	fructose	0.22267	0.4119	6	13.2643	5.2241
m00410c	17beta-estradiol-2,3-quinone	0.21975	0.41303	17	12.9429	8.9546
m00410m	17beta-estradiol-2,3-quinone	0.21975	0.41303	17	12.9429	8.9546
m00410p	17beta-estradiol-2,3-quinone	0.21975	0.41303	17	12.9429	8.9546
m00410r	17beta-estradiol-2,3-quinone	0.21975	0.41303	17	12.9429	8.9546
m00412c	17beta-estradiol-3,4-quinone	0.21975	0.41303	17	12.9429	8.9546
m00412m	17beta-estradiol-3,4-quinone	0.21975	0.41303	17	12.9429	8.9546
m00412p	17beta-estradiol-3,4-quinone	0.21975	0.41303	17	12.9429	8.9546
m00412r	17beta-estradiol-3,4-quinone	0.21975	0.41303	17	12.9429	8.9546
m00641c	2-hydroxy-17beta-estradiol-1-S-glutathione	0.21975	0.41303	17	12.9429	8.9546
m00641m	2-hydroxy-17beta-estradiol-1-S-glutathione	0.21975	0.41303	17	12.9429	8.9546
m00641p	2-hydroxy-17beta-estradiol-1-S-glutathione	0.21975	0.41303	17	12.9429	8.9546
m00641r	2-hydroxy-17beta-estradiol-1-S-glutathione	0.21975	0.41303	17	12.9429	8.9546
m00642c	2-hydroxy-17beta-estradiol-4-S-glutathione	0.21975	0.41303	17	12.9429	8.9546
m00642m	2-hydroxy-17beta-estradiol-4-S-glutathione	0.21975	0.41303	17	12.9429	8.9546
m00642p	2-hydroxy-17beta-estradiol-4-S-glutathione	0.21975	0.41303	17	12.9429	8.9546
m00642r	2-hydroxy-17beta-estradiol-4-S-glutathione	0.21975	0.41303	17	12.9429	8.9546
m00651c	2-hydroxyestrone-1-S-glutathione	0.21975	0.41303	17	12.9429	8.9546
m00651m	2-hydroxyestrone-1-S-glutathione	0.21975	0.41303	17	12.9429	8.9546
m00651p	2-hydroxyestrone-1-S-glutathione	0.21975	0.41303	17	12.9429	8.9546
m00651r	2-hydroxyestrone-1-S-glutathione	0.21975	0.41303	17	12.9429	8.9546
m00652c	2-hydroxyestrone-4-S-glutathione	0.21975	0.41303	17	12.9429	8.9546
m00652m	2-hydroxyestrone-4-S-glutathione	0.21975	0.41303	17	12.9429	8.9546
m00652p	2-hydroxyestrone-4-S-glutathione	0.21975	0.41303	17	12.9429	8.9546
m00652r	2-hydroxyestrone-4-S-glutathione	0.21975	0.41303	17	12.9429	8.9546
m00987c	4-hydroxy-17beta-estradiol-2-S-glutathione	0.21975	0.41303	17	12.9429	8.9546
m00987m	4-hydroxy-17beta-estradiol-2-S-glutathione	0.21975	0.41303	17	12.9429	8.9546
m00987p	4-hydroxy-17beta-estradiol-2-S-glutathione	0.21975	0.41303	17	12.9429	8.9546
m00987r	4-hydroxy-17beta-estradiol-2-S-glutathione	0.21975	0.41303	17	12.9429	8.9546
m01001c	4-hydroxyestrone-2-S-glutathione	0.21975	0.41303	17	12.9429	8.9546
m01001m	4-hydroxyestrone-2-S-glutathione	0.21975	0.41303	17	12.9429	8.9546
m01001p	4-hydroxyestrone-2-S-glutathione	0.21975	0.41303	17	12.9429	8.9546
m01001r	4-hydroxyestrone-2-S-glutathione	0.21975	0.41303	17	12.9429	8.9546
m01135c	5-S-glutathionyl-adrenochrome hydroquinone	0.21975	0.41303	17	12.9429	8.9546
m01136c	5-S-glutathionyl-aminochrome reduced	0.21975	0.41303	17	12.9429	8.9546
m01137c	5-S-glutathionyl-dopachrome hydroquinone	0.21975	0.41303	17	12.9429	8.9546
m01138c	5-S-glutathionyl-dopamine	0.21975	0.41303	17	12.9429	8.9546
m01139c	5-S-glutathionyl-L-dopa	0.21975	0.41303	17	12.9429	8.9546
m01140c	5-S-glutathionyl-noradrenochrome hydroquinone	0.21975	0.41303	17	12.9429	8.9546
m01791c	estrone-2,3-quinone	0.21975	0.41303	17	12.9429	8.9546
m01791m	estrone-2,3-quinone	0.21975	0.41303	17	12.9429	8.9546
m01791p	estrone-2,3-quinone	0.21975	0.41303	17	12.9429	8.9546
m01791r	estrone-2,3-quinone	0.21975	0.41303	17	12.9429	8.9546
m01793c	estrone-3,4-quinone	0.21975	0.41303	17	12.9429	8.9546
m01793m	estrone-3,4-quinone	0.21975	0.41303	17	12.9429	8.9546
m01793p	estrone-3,4-quinone	0.21975	0.41303	17	12.9429	8.9546
m01793r	estrone-3,4-quinone	0.21975	0.41303	17	12.9429	8.9546
m01979c	glutathionyl-3-hydroxykynurenine glucoside	0.21975	0.41303	17	12.9429	8.9546
m01103c	5-hydroxyindoleacetate	0.21962	0.41308	7	13.1918	6.6702
m01668c	deoxycytidine	0.21837	0.41357	8	13.159	10.8956
m02892c	selenomethionine-se-oxide	0.21774	0.41382	6	13.2465	10.1531
m02996c	thymidine	0.21689	0.41415	16	12.9432	11.9994
m00563m	2(S),6-dimethyl-heptanoyl-CoA	0.21557	0.41466	3	13.5441	4.981
m02716c	PGH3	0.21545	0.41471	4	13.4115	9.1158
m02716n	PGH3	0.21545	0.41471	4	13.4115	9.1158
m02793c	prostaglandin H1	0.21545	0.41471	4	13.4115	9.1158
m02946l	sulfate	0.21321	0.41558	18	12.9095	9.6197
m00199c	[protein]-L-citrulline	0.21054	0.41662	4	13.3899	11.5925
m02337c	L-arabinose	0.20929	0.41711	3	13.512	2.6812
m02338c	L-arabitol	0.20929	0.41711	3	13.512	2.6812
m01133c	5-pp-inspP5	0.20926	0.41712	8	13.1304	11.4768
m00953c	4alpha-carboxy-4beta-methyl-5alpha-cholesta-8,24-dien-3beta-ol	0.20835	0.41748	3	13.5072	11.9926
m00138r	(alpha-D-Glucosyl)-(alpha-D-mannosyl)8-beta-D-mannosyl-diacetylchitobiosyl-L-asparagine (protein)	0.20803	0.4176	5	13.2678	6.6495
m00245c	1,2-dihydroxy-5-(methylthio)pent-1-en-3-one	0.2051	0.41875	2	13.7956	0.19837
m00113c	(6Z,9Z,12Z,15Z,18Z,21Z)-tetracosahexaenoyl-CoA	0.20325	0.41947	22	12.8422	10.0259
m01721c	DNA	0.20226	0.41986	8	13.1085	12.4164
m02418s	LTD4	0.20193	0.41999	11	13.0128	9.1064
m01951c	GDP-mannose	0.19951	0.42093	10	13.0318	11.6165
m01580m	cis-aconitate	0.19928	0.42102	3	13.4608	12.042
m01249c	acetaldehyde	0.19679	0.422	16	12.8989	10.6786
m01145m	6(R)-hydroxy-tetradeca-(2E,8Z)-dienoate	0.19589	0.42235	4	13.3253	2.9421
m01148m	6(S)-hydroxy-tetradeca-(2E,8Z)-dienoate	0.19589	0.42235	4	13.3253	2.9421
m01200m	8(R)-hydroxy-hexadeca-(2E,6E,10Z)-trienoate	0.19589	0.42235	4	13.3253	2.9421
m01205m	8(S)-hydroxy-hexadeca-(2E,6E,10Z)-trienoate	0.19589	0.42235	4	13.3253	2.9421
m02631c	O2-	0.19583	0.42237	2	13.7376	0.039319
m02401c	L-isoleucyl-tRNA(ile)	0.19413	0.42304	3	13.4345	1.1772
m03072c	tRNA(ile)	0.19413	0.42304	3	13.4345	1.1772
m01797c	ethanolamine	0.19327	0.42337	12	12.9632	10.5433
m00011r	(11Z,14Z,17Z)-eicosatrienoylcarnitine	0.19304	0.42346	2	13.7202	14.8828
m00022r	(13Z,16Z)-docosadienoylcarnitine	0.19304	0.42346	2	13.7202	14.8828
m00024r	(15Z)-tetracosenoylcarnitine	0.19304	0.42346	2	13.7202	14.8828
m00092r	(4Z,7Z,10Z,13Z,16Z)-docosapentaenoylcarnitine	0.19304	0.42346	2	13.7202	14.8828
m00100r	(5Z,8Z,11Z)-eicosatrienoylcarnitine	0.19304	0.42346	2	13.7202	14.8828
m00102r	(5Z,8Z,11Z,14Z,17Z)-eicosapentaenoylcarnitine	0.19304	0.42346	2	13.7202	14.8828
m00105r	(6Z,9Z)-octadecadienoylcarnitine	0.19304	0.42346	2	13.7202	14.8828
m00107r	(6Z,9Z,12Z,15Z)-octadecatetraenoylcarnitine	0.19304	0.42346	2	13.7202	14.8828
m00109r	(6Z,9Z,12Z,15Z,18Z)-tetracosapentaenoylcarnitine	0.19304	0.42346	2	13.7202	14.8828
m00112r	(6Z,9Z,12Z,15Z,18Z,21Z)-tetracosahexaenoylcarnitine	0.19304	0.42346	2	13.7202	14.8828
m00120r	(7Z,10Z,13Z,16Z,19Z)-docosapentaenoylcarnitine	0.19304	0.42346	2	13.7202	14.8828
m00122r	(8Z,11Z)-eicosadienoylcarnitine	0.19304	0.42346	2	13.7202	14.8828
m00124r	(8Z,11Z,14Z,17Z)-eicosatetraenoylcarnitine	0.19304	0.42346	2	13.7202	14.8828
m00126r	(9E)-octadecenoylcarnitine	0.19304	0.42346	2	13.7202	14.8828
m00130r	(9Z,12Z,15Z,18Z)-tetracosatetraenoylcarnitine	0.19304	0.42346	2	13.7202	14.8828
m00133r	(9Z,12Z,15Z,18Z,21Z)-tetracosapentaenoylcarnitine	0.19304	0.42346	2	13.7202	14.8828
m00261r	10,13,16,19-docosatetraenoylcarnitine	0.19304	0.42346	2	13.7202	14.8828
m00263r	10,13,16-docosatrienoylcarnitine	0.19304	0.42346	2	13.7202	14.8828
m00316r	12,15,18,21-tetracosatetraenoylcarnitine	0.19304	0.42346	2	13.7202	14.8828
m00342r	13,16,19-docosatrienoylcarnitine	0.19304	0.42346	2	13.7202	14.8828
m01363r	arachidonyl-carnitine	0.19304	0.42346	2	13.7202	14.8828
m01723r	docosahexaenoylcarnitine	0.19304	0.42346	2	13.7202	14.8828
m01724r	docosanoylcarnitine	0.19304	0.42346	2	13.7202	14.8828
m01726r	docosenoylcarnitine(11)	0.19304	0.42346	2	13.7202	14.8828
m01727r	docosenoylcarnitine	0.19304	0.42346	2	13.7202	14.8828
m01729r	dodecanoylcarnitine	0.19304	0.42346	2	13.7202	14.8828
m01770r	eicosadienoylcarnitine	0.19304	0.42346	2	13.7202	14.8828
m01772r	eicosanoylcarnitine	0.19304	0.42346	2	13.7202	14.8828
m01774r	eicosatrienoylcarnitine	0.19304	0.42346	2	13.7202	14.8828
m01775r	eicosenoylcarnitine(11)	0.19304	0.42346	2	13.7202	14.8828
m01776r	eicosenoylcarnitine(7)	0.19304	0.42346	2	13.7202	14.8828
m01777r	eicosenoylcarnitine(9)	0.19304	0.42346	2	13.7202	14.8828
m01933r	gamma-linolenoylcarnitine	0.19304	0.42346	2	13.7202	14.8828
m02051r	heneicosanoylcarnitine	0.19304	0.42346	2	13.7202	14.8828
m02100r	heptadecanoylcarnitine	0.19304	0.42346	2	13.7202	14.8828
m02102r	heptadecenoylcarnitine(7)	0.19304	0.42346	2	13.7202	14.8828
m02103r	heptadecenoylcarnitine(8)	0.19304	0.42346	2	13.7202	14.8828
m02109r	hexacosanoylcarnitine	0.19304	0.42346	2	13.7202	14.8828
m02111r	hexacosenoylcarnitine	0.19304	0.42346	2	13.7202	14.8828
m02117r	hexadecenoylcarnitine(9)	0.19304	0.42346	2	13.7202	14.8828
m02388r	linoleic-carnitine	0.19304	0.42346	2	13.7202	14.8828
m02410r	L-oleoylcarnitine	0.19304	0.42346	2	13.7202	14.8828
m02411r	L-palmitoylcarnitine	0.19304	0.42346	2	13.7202	14.8828
m02611r	nonadecanoylcarnitine	0.19304	0.42346	2	13.7202	14.8828
m02634r	O-acetylcarnitine	0.19304	0.42346	2	13.7202	14.8828
m02636r	ocosatetraenoylcarnitine	0.19304	0.42346	2	13.7202	14.8828
m02637r	octadecatrienoylcarnitine	0.19304	0.42346	2	13.7202	14.8828
m02638r	octadecenoylcarnitine(11)	0.19304	0.42346	2	13.7202	14.8828
m02639r	octadecenoylcarnitine(5)	0.19304	0.42346	2	13.7202	14.8828
m02640r	octadecenoylcarnitine(7)	0.19304	0.42346	2	13.7202	14.8828
m02676r	palmitoleoyl-carnitine	0.19304	0.42346	2	13.7202	14.8828
m02688r	pentadecanoylcarnitine	0.19304	0.42346	2	13.7202	14.8828
m02940r	stearoylcarnitine	0.19304	0.42346	2	13.7202	14.8828
m02970r	tetracosanoylcarnitine	0.19304	0.42346	2	13.7202	14.8828
m02973r	tetradecanoylcarnitine	0.19304	0.42346	2	13.7202	14.8828
m02974r	tetradecenoylcarnitine(5)	0.19304	0.42346	2	13.7202	14.8828
m02975r	tetradecenoylcarnitine(7)	0.19304	0.42346	2	13.7202	14.8828
m02976r	tetradecenoylcarnitine(9)	0.19304	0.42346	2	13.7202	14.8828
m03046r	tricosanoylcarnitine	0.19304	0.42346	2	13.7202	14.8828
m03049r	tridecanoylcarnitine	0.19304	0.42346	2	13.7202	14.8828
m02652p	omega-COOH-tetranor-LTE3-CoA	0.1916	0.42403	4	13.3064	7.4648
m02813c	pyridoxal	0.19126	0.42416	7	13.0973	13.2712
m02444c	malonyl-CoA	0.19004	0.42464	14	12.9208	7.865
m02738l	phosphocholine	0.18936	0.42491	5	13.1941	6.5541
m02908l	SM pool	0.18936	0.42491	5	13.1941	6.5541
m02845c	ribose-5-phosphate	0.18826	0.42534	12	12.9504	11.737
m02450s	maltose	0.18677	0.42592	4	13.2851	7.9746
m02658m	ornithine	0.1858	0.4263	3	13.3919	12.4665
m02750g	PI pool	0.18473	0.42672	6	13.127	10.495
m02666c	oxidized thioredoxin	0.18451	0.42681	12	12.9408	8.7807
m02990c	thioredoxin	0.18451	0.42681	12	12.9408	8.7807
m01131c	5-phosphoribosylamine	0.18371	0.42712	5	13.1718	9.3838
m00919m	3-sulfinylpyruvic acid	0.18088	0.42823	1	14.1312	0
m02464m	mercaptopyruvate	0.18088	0.42823	1	14.1312	0
m02928c	sphinganine-1-phosphate	0.17868	0.4291	9	12.9929	7.8463
m02930c	sphingosine-1-phosphate	0.17868	0.4291	9	12.9929	7.8463
m00554g	1-phosphatidyl-1D-myo-inositol-5-phosphate	0.1785	0.42916	7	13.0548	9.5824
m00554r	1-phosphatidyl-1D-myo-inositol-5-phosphate	0.1785	0.42916	7	13.0548	9.5824
m02579c	NH4+	0.17519	0.43047	18	12.83	9.2635
m01268p	activation-ppara	0.17174	0.43182	2	13.5869	7.6183
m02807c	pseudouridine-5-phosphate	0.1712	0.43203	1	14.0455	0
m02480m	methylmalonyl-CoA	0.17026	0.4324	4	13.2123	6.3853
m01590g	CMP	0.16774	0.43339	10	12.9431	8.7736
m01592g	CMP-N-acetylneuraminate	0.16774	0.43339	10	12.9431	8.7736
m01580c	cis-aconitate	0.16707	0.43366	1	14.0089	0
m02394s	lipoic acid	0.16593	0.43411	1	13.9988	0
m02680s	pantothenate	0.16593	0.43411	1	13.9988	0
m02774p	propanoyl-CoA	0.16332	0.43513	14	12.8578	10.6227
m03000l	Tn-antigen	0.16301	0.43525	1	13.973	0
m00248c	1,3-diaminopropane	0.16007	0.43641	2	13.514	18.016
m00684c	3-(methylthio)propionic acid	0.15882	0.4369	1	13.9358	0
m01285n	ADP	0.15872	0.43694	6	13.0328	11.1591
m02910c	S-methyl-5-thio-D-ribulose-1-phosphate	0.15478	0.4385	2	13.4808	16.4537
m00937c	4,4-dimethyl-14alpha-formyl-5alpha-cholesta-8,24-dien-3beta-ol	0.15411	0.43876	3	13.2301	9.1814
m00938c	4,4-dimethyl-14alpha-formyl-5alpha-cholesta-8-en-3beta-ol	0.15411	0.43876	3	13.2301	9.1814
m02075l	heparan sulfate, degradation product 5	0.15192	0.43963	2	13.463	9.2791
m02552c	NAD+	0.1518	0.43967	152	12.5757	9.3641
m00826m	3-methylcrotonyl-CoA	0.14922	0.44069	7	12.9574	8.5006
m01628s	cysteine	0.14842	0.441	21	12.7435	9.3314
m02982c	thiamin	0.14836	0.44103	5	13.0324	6.3075
m00653c	2-hydroxyglutarate	0.14831	0.44105	2	13.4404	2.2056
m02540c	N-acetylmethionine	0.14694	0.44159	2	13.4318	1.2131
m02546c	N-acetylornithine	0.14694	0.44159	2	13.4318	1.2131
m00103c	(5Z,8Z,11Z,14Z,17Z)-eicosapentaenoyl-CoA	0.14368	0.44288	27	12.7186	9.8917
m00106c	(6Z,9Z)-octadecadienoyl-CoA	0.14368	0.44288	27	12.7186	9.8917
m00108c	(6Z,9Z,12Z,15Z)-octadecatetraenoyl-CoA	0.14368	0.44288	27	12.7186	9.8917
m01934c	gamma-linolenoyl-CoA	0.14368	0.44288	27	12.7186	9.8917
m02390c	linolenoyl-CoA	0.14368	0.44288	27	12.7186	9.8917
m00957c	4alpha-formyl-4beta-methyl-5alpha-cholesta-8,24-dien-3beta-ol	0.14346	0.44296	4	13.0942	12.0867
m03157s	zinc	0.14223	0.44345	10	12.8718	8.7615
m02454c	mannose-1-phosphate	0.14128	0.44382	13	12.8199	9.7383
m01442s	chloride	0.14066	0.44407	34	12.6745	9.646
m02631s	O2-	0.13958	0.4445	1	13.7654	0
m01044m	5,10-methenyl-THF	0.13679	0.4456	6	12.9534	13.6851
m00266m	10-formyl-THF	0.13496	0.44632	3	13.1322	17.9356
m02751p	Pi	0.13474	0.44641	3	13.1311	8.2984
m01249p	acetaldehyde	0.1333	0.44698	1	13.7098	0
m01572c	cinnavalininate	0.1333	0.44698	1	13.7098	0
m01796p	ethanol	0.1333	0.44698	1	13.7098	0
m01703m	dihydrolipoylprotein	0.1331	0.44706	4	13.0486	10.4885
m02400m	lipoylprotein	0.1331	0.44706	4	13.0486	10.4885
m02878m	S-aminomethyldihydrolipoamide	0.1331	0.44706	4	13.0486	10.4885
m02879m	S-aminomethyldihydrolipoylprotein	0.1331	0.44706	4	13.0486	10.4885
m02356c	L-dopaquinone	0.13026	0.44818	18	12.7362	8.7314
m01698c	dihydrobiopterin	0.12673	0.44958	4	13.0205	8.9651
m02170c	inosine	0.12646	0.44968	15	12.7517	10.2405
m00014p	(13E)-tetranor-16-carboxy-LTE4	0.12129	0.45173	6	12.8973	13.1828
m00421p	18-CoA-18-oxo-dinor-LTB4	0.12129	0.45173	6	12.8973	13.1828
m00425p	18-COOH-LTE4	0.12129	0.45173	6	12.8973	13.1828
m00687m	3(S),10(R)-OH-octadeca-6-trans-4,12-cis-trienoate	0.12129	0.45173	6	12.8973	13.1828
m00687p	3(S),10(R)-OH-octadeca-6-trans-4,12-cis-trienoate	0.12129	0.45173	6	12.8973	13.1828
m00688p	3(S),10(R)-OH-octadeca-6-trans-4,12-cis-trienoyl-CoA	0.12129	0.45173	6	12.8973	13.1828
m00835p	3-oxo-10(R)-hydroxy-octadeca-(6E,8E,12Z)-trienoate	0.12129	0.45173	6	12.8973	13.1828
m00836p	3-oxo-10(R)-hydroxy-octadeca-(6E,8E,12Z)-trienoyl-CoA	0.12129	0.45173	6	12.8973	13.1828
m00837p	3-oxo-10(S)-hydroxy-octadeca-(6E,8E,12Z)-trienoate	0.12129	0.45173	6	12.8973	13.1828
m00838p	3-oxo-10(S)-hydroxy-octadeca-(6E,8E,12Z)-trienoyl-CoA	0.12129	0.45173	6	12.8973	13.1828
m02649m	omega-carboxy-trinor-LTB4	0.12129	0.45173	6	12.8973	13.1828
m02649p	omega-carboxy-trinor-LTB4	0.12129	0.45173	6	12.8973	13.1828
m02772p	propanoate	0.12129	0.45173	6	12.8973	13.1828
m02038s	guanosine	0.11509	0.45419	13	12.7556	12.3154
m01869g	G00021	0.1143	0.4545	2	13.2277	7.5713
m02582c	nicotinamide ribonucleoside	0.1137	0.45474	9	12.8011	12.5895
m02980c	THF	0.10988	0.45625	15	12.7139	7.0182
m01755m	dUMP	0.10594	0.45781	5	12.865	3.6699
m01623c	CTP	0.10519	0.45811	46	12.5987	8.241
m01813c	fatty acid-LD-TG1 pool	0.10477	0.45828	15	12.7022	8.3892
m02734c	phosphatidylinositol-3,4,5-trisphosphate	0.10457	0.45836	38	12.6144	8.7134
m02363c	leukotriene A5	0.10316	0.45892	2	13.158	15.9333
m00093c	(4Z,7Z,10Z,13Z,16Z)-docosapentaenoyl-CoA	0.10249	0.45919	19	12.679	10.5629
m00095c	(4Z,7Z,10Z,13Z,16Z,19Z)-docosahexaenoyl-CoA	0.10249	0.45919	19	12.679	10.5629
m02345c	lauroyl-CoA	0.10249	0.45919	19	12.679	10.5629
m02689c	pentadecanoyl-CoA	0.10249	0.45919	19	12.679	10.5629
m03050c	tridecanoyl-CoA	0.10249	0.45919	19	12.679	10.5629
m01739c	dopaminochrome	0.1022	0.4593	22	12.6518	8.2104
m00650c	2-hydroxyestrone	0.10218	0.45931	7	12.8007	7.4101
m00650r	2-hydroxyestrone	0.10218	0.45931	7	12.8007	7.4101
m00986c	4-hydroxy-17beta-estradiol	0.10218	0.45931	7	12.8007	7.4101
m01000c	4-hydroxyestrone	0.10218	0.45931	7	12.8007	7.4101
m02453s	mannose	0.095946	0.46178	3	12.9329	6.2676
m02606c	N-methyltyramine	0.095253	0.46206	3	12.9294	13.7548
m01630s	cytidine	0.090244	0.46405	13	12.6946	12.3657
m01606c	coproporphyrinogen III	0.08982	0.46422	2	13.0745	2.723
m00726c	3,4-dihydroxymandelaldehyde	0.086359	0.46559	13	12.6851	11.4594
m01430l	ceramide pool	0.085018	0.46612	8	12.7405	7.6155
m00024c	(15Z)-tetracosenoylcarnitine	0.081643	0.46747	4	12.8218	9.9127
m00109c	(6Z,9Z,12Z,15Z,18Z)-tetracosapentaenoylcarnitine	0.081643	0.46747	4	12.8218	9.9127
m00112c	(6Z,9Z,12Z,15Z,18Z,21Z)-tetracosahexaenoylcarnitine	0.081643	0.46747	4	12.8218	9.9127
m00130c	(9Z,12Z,15Z,18Z)-tetracosatetraenoylcarnitine	0.081643	0.46747	4	12.8218	9.9127
m00133c	(9Z,12Z,15Z,18Z,21Z)-tetracosapentaenoylcarnitine	0.081643	0.46747	4	12.8218	9.9127
m00316c	12,15,18,21-tetracosatetraenoylcarnitine	0.081643	0.46747	4	12.8218	9.9127
m02109c	hexacosanoylcarnitine	0.081643	0.46747	4	12.8218	9.9127
m02111c	hexacosenoylcarnitine	0.081643	0.46747	4	12.8218	9.9127
m02970c	tetracosanoylcarnitine	0.081643	0.46747	4	12.8218	9.9127
m03046c	tricosanoylcarnitine	0.081643	0.46747	4	12.8218	9.9127
m01393c	betaine	0.081544	0.4675	5	12.7688	7.0315
m01369c	asparagine	0.080823	0.46779	27	12.6113	8.868
m00321c	12-hetre	0.080156	0.46806	3	12.8522	11.5383
m01706c	dimethylallyl-PP	0.079271	0.46841	1	13.2312	0
m00257c	10,11-dihydro-LTB4	0.076507	0.46951	13	12.6609	9.1602
m00159m	(R)-3-hydroxybutanoyl-CoA	0.074214	0.47042	1	13.1864	0
m01518g	chondroitin sulfate A (GalNAc4S-GlcA), B (IdoA2S-GalNAc4S), and E (GalNAc4,6diS-GlcA), precursor 1	0.073314	0.47078	9	12.682	8.8829
m01822s	Fe3+	0.071602	0.47146	7	12.6989	9.7306
m01099c	5-formiminotetrahydrofolate	0.07133	0.47157	1	13.1609	0
m01428c	CDP-ethanolamine	0.070345	0.47196	3	12.8021	5.2056
m02929l	sphingosine	0.067466	0.47311	2	12.9347	15.0327
m02948l	sulfatide	0.067173	0.47322	4	12.758	4.1166
m00004c	(10Z)-heptadecenoyl-CoA	0.065135	0.47403	21	12.583	10.548
m00020c	(13Z)-octadecenoyl-CoA	0.065135	0.47403	21	12.583	10.548
m00118c	(7Z)-tetradecenoyl-CoA	0.065135	0.47403	21	12.583	10.548
m00127c	(9E)-octadecenoyl-CoA	0.065135	0.47403	21	12.583	10.548
m00129c	(9E)-tetradecenoyl-CoA	0.065135	0.47403	21	12.583	10.548
m01141c	5-tetradecenoyl-CoA	0.065135	0.47403	21	12.583	10.548
m01191c	7-hexadecenoyl-CoA	0.065135	0.47403	21	12.583	10.548
m01237c	9-heptadecenoyl-CoA	0.065135	0.47403	21	12.583	10.548
m02495c	myristoyl-CoA	0.065135	0.47403	21	12.583	10.548
m02677c	palmitoleoyl-CoA	0.065135	0.47403	21	12.583	10.548
m01673c	deoxyuridine	0.063843	0.47455	10	12.653	9.4185
m00966c	4alpha-methyl-5alpha-cholesta-8-en-3-one	0.061972	0.47529	3	12.7594	8.6545
m02681g	PAP	0.060699	0.4758	28	12.5692	10.3365
m01280s	adenosine	0.060436	0.4759	17	12.6012	11.0841
m02738c	phosphocholine	0.059066	0.47645	11	12.6329	6.5722
m02776c	prostaglandin A1	0.05797	0.47689	21	12.5692	9.06
[truncated: 7,497 more rows]
