# Supplementary material for: Systems Analysis Reveals Ageing-Related Perturbations in Retinoids and Sex Hormones in Alzheimer’s and Parkinson’s Diseases
Source: Biomedicines. 2021 Sep 24;9(10):1310. doi: 10.3390/biomedicines9101310 (PMC8533098; doi:10.3390/biomedicines9101310)
Supplement: Supplementary file 1 [file biomedicines-09-01310-s001.zip › supplementary-data/SuppDataS6_repMets_dre.xlsx]

## Sheet: Brain_dko_vs_het
REPORTER METABOLITES USING TEST TYPE: all
ID	NAME	Z-SCORE	P-VALUE	NUMBER OF NEIGHBOURS	AVERAGE Z-SCORE	STD Z-SCORE
nadh_m	Nicotinamide adenine dinucleotide - reduced	2.346	0.0094882	174	0.037993	1.2249
nad_m	Nicotinamide adenine dinucleotide	2.3237	0.010071	178	0.028128	1.214
dtmp_c	DTMP	2.1259	0.016757	18	0.86883	0.987
h_m	H+	2.051	0.020134	348	-0.13835	1.7822
thymd_c	Thymidine	1.9783	0.023949	23	0.64375	1.0174
sel_c	Selenate	1.9484	0.025682	6	1.6224	1.1655
dgmp_c	DGMP	1.9131	0.027867	22	0.62942	0.9862
so4_c	Sulfate	1.8692	0.030796	22	0.60533	1.3475
lys__L_n	L-Lysine	1.8636	0.031188	1	4.429	0
biocyt_c	Biocyt c	1.8636	0.031188	1	4.429	0
biocyt_e	Biocyt c	1.8636	0.031188	1	4.429	0
biocyt_m	Biocyt c	1.8636	0.031188	1	4.429	0
biocyt_n	Biocyt c	1.8636	0.031188	1	4.429	0
dcmp_c	DCMP	1.813	0.034914	16	0.74567	0.88114
co2_m	CO2	1.7846	0.037164	71	0.12387	1.1386
coa_m	Coenzyme A	1.7697	0.03839	71	0.11933	1.1386
trnaglu_m	TRNA (Glu)	1.7654	0.038745	1	4.1728	0
glutrna_m	L-Glutamyl-tRNA(Glu)	1.7654	0.038745	1	4.1728	0
ppcoa_m	Propanoyl-CoA	1.7334	0.041509	30	0.39607	1.0074
sucsal_m	Succinic semialdehyde	1.6943	0.045109	8	1.1209	1.2246
nh3_e	Ammonia	1.6761	0.046856	6	1.3371	0.35698
h2o2_e	Hydrogen peroxide	1.6751	0.046961	6	1.336	0.3572
tsul_e	Thiosulfate	1.6576	0.048699	2	2.5891	0.72786
sel_e	Selenate	1.6576	0.048699	2	2.5891	0.72786
C15493_c	9-cis-Retinoic acid	1.648	0.049679	3	2.0331	3.224
mma_c	Mma c	1.5956	0.055291	6	1.2527	0.42545
cmp_c	CMP	1.5858	0.056396	41	0.21489	1.0516
m3mpdol_L_mem	[(GlcNAc)2 (Man)4 (PP-Dol)1']	1.5839	0.056613	3	1.9378	1.1854
13dampp_e	1,3-Diaminopropane	1.5379	0.062035	5	1.3478	0.39804
aproa_e	3-Aminopropanal C3H8NO	1.5379	0.062035	5	1.3478	0.39804
succ_m	Succinate	1.5234	0.063827	30	0.29686	1.0937
g3m8masn_r	[(Glc)3 (GlcNAc)2 (Man)9 (Asn)1']	1.5078	0.065809	4	1.5199	0.41805
nmn_c	NMN	1.5063	0.065999	25	0.35241	1.0612
13dpg_c	3-Phospho-D-glyceroyl phosphate	1.481	0.069299	18	0.47821	1.8047
o2_e	O2	1.4735	0.070306	11	0.72459	1.0632
btn_m	Biotin	1.4557	0.072734	4	1.4532	2.0349
chol_c	Choline	1.4456	0.074148	19	0.43178	0.99401
tym_e	Tyramine	1.4361	0.075494	4	1.428	0.41043
mthgxl_e	Methylglyoxal	1.4361	0.075494	4	1.428	0.41043
pacald_e	Phenylacetaldehyde	1.4361	0.075494	4	1.428	0.41043
15dap_e	1,5-Diaminopentane	1.4361	0.075494	4	1.428	0.41043
aact_e	Aminoacetone	1.4361	0.075494	4	1.428	0.41043
nmptrc_e	Nmptrc c	1.4361	0.075494	4	1.428	0.41043
4hoxpacd_e	4-Hydroxyphenylacetaldehyde	1.4361	0.075494	4	1.428	0.41043
34dhpac_e	3,4-Dihydroxyphenylacetaldehyde	1.4361	0.075494	4	1.428	0.41043
peamn_e	Phenethylamine	1.4361	0.075494	4	1.428	0.41043
1mpyr_e	1mpyr c	1.4361	0.075494	4	1.428	0.41043
C12455_e	5-Aminopentanal	1.4361	0.075494	4	1.428	0.41043
m4mpdol_L_mem	alpha D Mannosyl 4 beta D mannosyl diacetylchitobiosyldiphosphodolichol C61H104N2O42P2	1.43	0.076352	5	1.2244	1.3005
btn_n	Biotin	1.4298	0.076394	2	2.1761	3.186
Sfglutth_c	S-formylglutathionate(1-)	1.4296	0.07642	7	0.97232	1.1485
hyptaur_m	Hyptaur c	1.428	0.076645	2	2.173	1.5835
cysam_m	Cysam c	1.428	0.076645	2	2.173	1.5835
prostgf2_c	Prostgf2 c	1.4267	0.07684	4	1.4159	1.4521
retinal_cis_9_c	Retinal cis 9 c	1.4263	0.076897	8	0.87678	2.2474
g3pc_c	Sn-Glycero-3-phosphocholine	1.424	0.077219	16	0.49517	1.2471
ins_c	Inosine	1.4188	0.077982	25	0.30753	1.1376
gsn_c	Guanosine	1.4188	0.077982	25	0.30753	1.1376
hdd2coa_m	Trans-Hexadec-2-enoyl-CoA	1.3994	0.08085	15	0.51122	1.1477
C00028_c	A	1.3907	0.082158	12	0.61521	1.1173
C00030_c	AH2	1.3907	0.082158	12	0.61521	1.1173
dgsn_c	Deoxyguanosine	1.3531	0.088005	18	0.40074	1.2672
dad_2_c	Deoxyadenosine	1.3531	0.088005	18	0.40074	1.2672
xtsn_c	Xanthosine	1.3531	0.088005	18	0.40074	1.2672
h2o2_m	Hydrogen peroxide	1.3431	0.089622	8	0.80101	1.1115
g3p_c	Glyceraldehyde 3-phosphate	1.3248	0.092621	31	0.19225	1.5515
glyb_c	Glycine betaine	1.3143	0.094366	3	1.5372	0.61492
m2mpdol_L_mem	[(GlcNAc)2 (Man)3 (PP-Dol)1']	1.3112	0.094895	4	1.2679	1.653
xser_g	D-Xylosylprotein	1.3103	0.095042	2	1.9597	0.010456
hco3_m	Bicarbonate	1.2825	0.099836	15	0.43321	0.73163
asp__L_c	L-Aspartate	1.2822	0.099879	48	0.055595	1.0862
ump_c	UMP	1.2812	0.10005	40	0.10209	1.0198
3php_c	3-Phosphohydroxypyruvate	1.2801	0.10026	3	1.4863	2.5842
C00658_m	(2E)-2-Enoyl-CoA	1.2736	0.1014	9	0.67696	0.69678
h2o_n	H2O	1.2677	0.10245	28	0.19751	1.2977
adp_n	ADP	1.2647	0.10299	22	0.27352	1.2273
nadh_e	Nicotinamide adenine dinucleotide - reduced	1.2622	0.10344	2	1.8724	0.42533
nadph_e	Nicotinamide adenine dinucleotide phosphate - reduced	1.2622	0.10344	2	1.8724	0.42533
nadp_e	Nicotinamide adenine dinucleotide phosphate	1.2622	0.10344	2	1.8724	0.42533
accoa_e	Acetyl-CoA	1.2622	0.10344	2	1.8724	0.42533
sbt6p_e	D-Sorbitol 6-phosphate	1.2622	0.10344	2	1.8724	0.42533
btal_e	Butanal	1.2622	0.10344	2	1.8724	0.42533
srbL1p_e	Sorbose 1-phosphate	1.2622	0.10344	2	1.8724	0.42533
btoh_e	1-Butanol	1.2622	0.10344	2	1.8724	0.42533
C06548_e	Ethylene oxide	1.2622	0.10344	2	1.8724	0.42533
13Shocdcy1829Z11Ea_e	(9Z,11E)-(13S)-13-Hydroxyoctadeca-9,11-dienoic acid	1.2622	0.10344	2	1.8724	0.42533
13oocdcy1829Z11Ea_e	(9Z,11E)-13-Oxooctadeca-9,11-dienoic acid	1.2622	0.10344	2	1.8724	0.42533
udpg_r	UDPglucose	1.26	0.10383	13	0.48178	0.9537
3mb2coa_m	3-Methylbut-2-enoyl-CoA	1.2544	0.10485	18	0.34092	0.94727
Lkynr_c	L Kynurenine C10H12N2O3	1.2539	0.10494	9	0.66003	0.93292
anth_c	Anthranilate	1.242	0.10712	8	0.70893	0.98493
nformanth_c	Nformanth c	1.242	0.10712	8	0.70893	0.98493
nadph_m	Nicotinamide adenine dinucleotide phosphate - reduced	1.2389	0.10768	49	0.037477	1.1109
nadp_m	Nicotinamide adenine dinucleotide phosphate	1.2389	0.10768	49	0.037477	1.1109
3aib_m	3aib c	1.2376	0.10794	3	1.423	1.2761
glu5sa_m	L-Glutamate 5-semialdehyde	1.2372	0.10801	5	1.0036	0.97529
ohpb_c	2-Oxo-3-hydroxy-4-phosphobutanoate	1.2344	0.10853	2	1.822	3.5609
phthr_c	O-Phospho-4-hydroxy-L-threonine	1.2344	0.10853	2	1.822	3.5609
3mop_m	(S)-3-Methyl-2-oxopentanoate	1.2339	0.10861	12	0.49831	1.0389
rnam_c	N Ribosylnicotinamide C11H15N2O5	1.2321	0.10895	27	0.19204	1.1999
acgpail_mem	[(GlcNAc)1 (Ino-P)1']	1.2308	0.1092	10	0.58377	1.1089
pser__L_c	O-Phospho-L-serine	1.2286	0.1096	3	1.4098	2.6172
hx2coa_m	Trans-Hex-2-enoyl-CoA	1.2258	0.11014	17	0.34581	0.98768
btn_c	Biotin	1.2157	0.11204	9	0.6272	1.7345
btn_e	Biotin	1.2157	0.11204	9	0.6272	1.7345
crn_m	L-Carnitine	1.2127	0.11261	12	0.48251	1.3093
C17337_mem	7alpha-Hydroxy-3-oxo-4-cholestenoate	1.2116	0.11284	7	0.76024	1.1247
adsel_c	Adsel c	1.2107	0.113	4	1.139	1.0737
C14851_mem	Benzo[a]pyrene-4,5-oxide	1.2096	0.11321	38	0.085634	1.279
fe3_e	Fe3+	1.2079	0.11354	6	0.84667	1.16
co2_p	CO2	1.2046	0.11417	13	0.44225	0.80486
g3pe_c	Sn-Glycero-3-phosphoethanolamine	1.1942	0.11621	14	0.3988	1.2377
2agpe_c	2-Acyl-sn-glycero-3-phosphoethanolamine	1.1942	0.11621	14	0.3988	1.2377
ala_B_m	Beta-Alanine	1.1938	0.11628	7	0.74296	1.1866
4abut_m	4-Aminobutanoate	1.1938	0.11628	7	0.74296	1.1866
td2coa_mem	Trans-Tetradec-2-enoyl-CoA	1.1853	0.11795	20	0.26101	0.75876
q_m	Ubiquinone	1.1806	0.11888	121	-0.14321	1.1711
nicrnt_c	Nicotinate D-ribonucleotide	1.1776	0.11948	26	0.1744	1.1605
3dsphgn_c	3-Dehydrosphinganine C18H38NO2	1.1683	0.12134	10	0.53269	1.1392
C04242_c	5-Fluorodeoxyuridine monophosphate	1.1654	0.12194	2	1.6969	1.9336
C11736_c	Floxuridine	1.1654	0.12194	2	1.6969	1.9336
stcoa_mem	Stearoyl-CoA (n-C18:0CoA)	1.1605	0.12292	18	0.28404	0.819
retinol_c	Retinol c	1.1601	0.12301	26	0.16553	1.1013
3mbdhl_m	S-(3-Methylbutanoyl)-dihydrolipoamide	1.1564	0.12377	7	0.70655	1.217
2mpdhl_m	S-(2-Methylpropanoyl)-dihydrolipoamide-E	1.1564	0.12377	7	0.70655	1.217
2mbdhl_m	S-(2-Methylbutanoyl)-dihydrolipoamide-E	1.1564	0.12377	7	0.70655	1.217
b2coa_m	Crotonoyl-CoA	1.1547	0.12411	18	0.28053	0.96367
lnlncgcoa_mem	Lnlncgcoa c	1.1425	0.12662	4	1.0515	1.5848
msa_m	Malonate semialdehyde	1.1414	0.12686	4	1.0501	1.2814
3mob_m	3-Methyl-2-oxobutanoate	1.1401	0.12712	7	0.69072	1.1013
4mop_m	4-Methyl-2-oxopentanoate	1.1401	0.12712	7	0.69072	1.1013
mi134p_c	Mi134p c	1.1396	0.12723	14	0.36133	0.85308
acgam_e	N-Acetyl-D-glucosamine	1.1279	0.12969	11	0.45522	1.5596
chtn_e	Chtn c	1.1279	0.12969	11	0.45522	1.5596
pgp_m	phosphatidyl glycerol phosphate	1.1207	0.13122	4	1.0235	1.3553
C14802_r	1-Nitronaphthalene-7,8-oxide	1.1096	0.13358	20	0.2175	1.2008
thcholst_m	Thcholst m	1.1073	0.13408	3	1.2294	0.31396
dhcholestanate_m	Dhcholestanate m	1.1073	0.13408	3	1.2294	0.31396
thcholstoic_m	Thcholstoic m	1.1073	0.13408	3	1.2294	0.31396
xol7ah3_m	Xol7ah3 m	1.1073	0.13408	3	1.2294	0.31396
xol7ah2al_m	Xol7ah2al m	1.1073	0.13408	3	1.2294	0.31396
xoltetrol_m	5beta-Cholestane-3alpha,7alpha,12alpha,26-tetrol	1.1073	0.13408	3	1.2294	0.31396
xol7ah2_m	Xol7ah2 c	1.1073	0.13408	3	1.2294	0.31396
xoltriol_m	Xoltriol c	1.1073	0.13408	3	1.2294	0.31396
xol27oh_mim	Xol27oh m	1.1073	0.13408	3	1.2294	0.31396
C17333_mim	3beta-Hydroxy-5-cholestenoate	1.1073	0.13408	3	1.2294	0.31396
C17336_mim	7alpha,26-Dihydroxy-4-cholesten-3-one	1.1073	0.13408	3	1.2294	0.31396
crmp_hs_mem	Crmp hs c	1.107	0.13414	10	0.48265	0.65906
nicrns_c	Nicotinate D-ribonucleoside	1.1062	0.13433	28	0.11879	1.2396
udpgal_r	UDPgalactose	1.1016	0.13532	7	0.65327	0.94151
C04487_r	Procollagen 5-(D-galactosyl)-L-lysine	1.1016	0.13532	7	0.65327	0.94151
tsul_c	Thiosulfate	1.0984	0.13602	4	0.99492	2.0561
co2_c	CO2	1.0955	0.13666	80	-0.10744	1.9596
12ppd_c	1,2-Propanediol	1.0942	0.13693	4	0.98959	0.87368
dopa_e	Dopamine	1.0922	0.13738	15	0.30621	1.1438
ppi_m	Diphosphate	1.086	0.13873	59	-0.056568	1.1082
lxser_g	[(Gal)1 (Xyl)1 (Ser)1']	1.0851	0.13894	3	1.1964	1.3221
qh2_m	Ubiquinol	1.0793	0.14022	118	-0.16548	1.1694
cys__L_e	L-Cysteine	1.0749	0.14121	17	0.25146	0.85968
C00226_c	1-Alcohol	1.0729	0.14166	2	1.5294	1.0255
C06611_c	trans-3-Chloroallyl alcohol	1.0729	0.14166	2	1.5294	1.0255
C06612_c	cis-3-Chloroallyl alcohol	1.0729	0.14166	2	1.5294	1.0255
C07490_c	Trichloroethanol	1.0729	0.14166	2	1.5294	1.0255
C16551_c	Alcophosphamide	1.0729	0.14166	2	1.5294	1.0255
C16586_c	2-Phenyl-1,3-propanediol monocarbamate	1.0729	0.14166	2	1.5294	1.0255
C16595_c	4-Hydroxy-5-phenyltetrahydro-1,3-oxazin-2-one	1.0729	0.14166	2	1.5294	1.0255
C16596_c	5-Phenyl-1,3-oxazinane-2,4-dione	1.0729	0.14166	2	1.5294	1.0255
mmtsa_m	(S)-Methylmalonate semialdehyde	1.0689	0.14255	15	0.29067	1.0723
doldp_mem	Dolichyl diphosphate	1.0669	0.14301	4	0.95456	0.97246
2mbcoa_m	2-Methylbutanoyl-CoA	1.0667	0.14305	15	0.28921	1.2299
C16374_mim	(2E,6Z,9Z,12Z,15Z,18Z,21Z)-Tetracosahepta-2,6,9,12,15,18,21-enoyl-CoA	1.0665	0.14309	3	1.1688	0.90437
C16375_mim	(6Z,9Z,12Z,15Z,18Z,21Z)-3-Hydroxytetracosahexa-6,9,12,15,18,21-enoyl-CoA	1.0665	0.14309	3	1.1688	0.90437
C16387_m	(2E,6Z,9Z,12Z,15Z,18Z)-Tetracosahexa-2,6,9,12,15,18-enoyl-CoA	1.0665	0.14309	3	1.1688	0.90437
C16388_m	(6Z,9Z,12Z,15Z,18Z)-3-Hydroxytetracosapenta-6,9,12,15,18-enoyl-CoA	1.0665	0.14309	3	1.1688	0.90437
succoa_m	Succinyl-CoA	1.0665	0.1431	29	0.088456	1.1177
acmanap_c	N-Acetyl-D-mannosamine 6-phosphate	1.0664	0.14312	5	0.8081	1.0628
C01335_m	R-OH (aromatic or alkyl)	1.0637	0.14373	7	0.6164	1.3198
C02090_m	Trypanothione	1.0637	0.14373	7	0.6164	1.3198
C03170_m	Oxidized trypanothione	1.0637	0.14373	7	0.6164	1.3198
C15498_m	ROOH	1.0637	0.14373	7	0.6164	1.3198
3m1hbtpp_m	3-Methyl-1-hydroxybutyl-ThPP	1.0636	0.14375	4	0.95033	1.3654
2m1hptpp_m	2-Methyl-1-hydroxypropyl-ThPP	1.0636	0.14375	4	0.95033	1.3654
2m1hbtpp_m	2-Methyl-1-hydroxybutyl-ThPP	1.0636	0.14375	4	0.95033	1.3654
1r2sonpthl_r	(1R,2S)-Naphthalene epoxide	1.0629	0.1439	21	0.17875	1.1838
1s2ronpthl_r	(1S,2R)-Naphthalene epoxide	1.0629	0.1439	21	0.17875	1.1838
C14800_r	1-Nitronaphthalene-5,6-oxide	1.0629	0.1439	21	0.17875	1.1838
C14852_r	Benzo[a]pyrene-7,8-diol	1.0629	0.1439	21	0.17875	1.1838
eaflatoxin_r	Aflatoxin B1 exo-8,9-epozide	1.0629	0.1439	21	0.17875	1.1838
dd2coa_m	Trans-Dodec-2-enoyl-CoA	1.0611	0.14433	13	0.33983	0.79814
dc2coa_m	Trans-Dec-2-enoyl-CoA	1.0611	0.14433	13	0.33983	0.79814
oc2coa_m	Trans-Oct-2-enoyl-CoA	1.0611	0.14433	13	0.33983	0.79814
alpa_m	1-Acyl sn glycerol 3-phosphate C1920H3622O700P100	1.0592	0.14475	2	1.5046	0.71383
mag_m	Monoacylglycerol	1.0592	0.14475	2	1.5046	0.71383
fe2_e	Fe2+	1.0536	0.14603	5	0.79345	1.2887
2oxoadp_m	2-Oxoadipate C6H6O5	1.0516	0.14649	18	0.21807	1.0545
ppgpp_p	Guanosine 3',5'-bis(diphosphate)	1.0503	0.14679	2	1.4884	1.1788
gdptp_p	Guanosine 3'-diphosphate 5'-triphosphate	1.0503	0.14679	2	1.4884	1.1788
cdpdag_mem	CDP-1,2-diacylglycerol	1.0488	0.14715	8	0.53288	1.4454
h_l	H+	1.0483	0.14724	53	-0.049096	2.325
dgdp_c	DGDP	1.048	0.14732	47	-0.026402	0.98182
h_i	H+	1.047	0.14755	177	-0.21708	1.5549
akg_c	2-Oxoglutarate	1.045	0.14801	41	-0.0020974	1.202
pyr_e	Pyruvate	1.0435	0.14837	5	0.78181	0.61454
2obut_m	2-Oxobutanoate	1.0425	0.14858	8	0.52721	1.2356
HC02136_c	Glycogenin-G7G1	1.0412	0.14888	2	1.472	1.2644
thmpp_m	Thiamine diphosphate	1.0391	0.14939	19	0.19208	1.2607
gthrd_c	Reduced glutathione	1.0284	0.15187	43	-0.014866	1.1684
pmtcrn_mem	Pmtcrn c	1.028	0.15197	12	0.34474	0.98073
mi14p_c	Mi14p c	1.0277	0.15206	10	0.4178	0.92023
C16376_mim	(6Z,9Z,12Z,15Z,18Z,21Z)-3-Oxotetracosahexa-6,9,12,15,18,21-enoyl-CoA	1.0238	0.15297	5	0.75926	0.85125
C16389_m	(6Z,9Z,12Z,15Z,18Z)-3-Oxotetracosapenta-6,9,12,15,18-enoyl-CoA	1.0238	0.15297	5	0.75926	0.85125
glutcoa_m	Glutaryl-CoA	1.0159	0.15484	20	0.16359	0.98909
3pg_c	3-Phospho-D-glycerate	1.0115	0.15589	17	0.21179	1.2414
hqn_e	Hydroquinone	1.0113	0.15594	3	1.0866	1.7779
C13636_e	4-Hydroxyphenyl acetate	1.0113	0.15594	3	1.0866	1.7779
C03021_r	Protein asparagine	1.0108	0.15606	2	1.4168	0.61804
retpalm_c	Vitamin A palmitate	1.0062	0.15715	1	2.1919	0
dd2coa_p	Trans-Dodec-2-enoyl-CoA	1.0062	0.15717	11	0.36037	0.87064
2mb2coa_m	Trans-2-Methylbut-2-enoyl-CoA	1.0019	0.1582	13	0.29761	1.0968
seln_c	Selenide	0.99833	0.15906	7	0.55282	0.78555
3hivcoa_m	3-Hydroxyisovaleryl-CoA	0.99607	0.15961	6	0.62474	0.86297
C14144_m	2,3-Didehydroadipyl-CoA	0.99607	0.15961	6	0.62474	0.86297
g6p_A_c	Alpha-D-glucose 6 phosphate	0.99427	0.16005	16	0.21841	1.1384
lpam_m	Lipoamide-E	0.98545	0.1622	20	0.14608	1.2442
inost_c	Myo-Inositol	0.98385	0.16259	8	0.47375	1.1341
pcrn_m	propionyl-carnitine	0.9816	0.16315	7	0.53654	1.6078
e4hglu_m	L erythro 4 Hydroxyglutamate C5H8NO5	0.97874	0.16386	8	0.46909	1.2367
ethamp_c	Ethanolamine phosphate C2H7NO4P	0.97796	0.16405	18	0.17347	1.1102
3hpcoa_m	3-Hydroxypropionyl-CoA	0.97532	0.1647	7	0.53043	0.82635
3hibutcoa_m	(S)-3-Hydroxyisobutyryl-CoA	0.97532	0.1647	7	0.53043	0.82635
pail35p_mem	1-Phosphatidyl-1D-myo-inositol 3,5-bisphosphate	0.9699	0.16605	5	0.6976	0.83059
5hoxnfkyn_c	5hoxnfkyn c	0.96318	0.16773	8	0.45493	1.1902
dmgly_c	N,N-Dimethylglycine	0.96135	0.16819	2	1.3272	0.70121
coa_e	Coenzyme A	0.9588	0.16883	6	0.58569	1.193
gt1b_g	GT1b	0.95833	0.16895	8	0.4505	0.78185
prostge2_c	Prostge2 c	0.95696	0.16929	6	0.58376	1.3178
prostge2_e	Prostge2 c	0.95696	0.16929	6	0.58376	1.3178
g2m8masn_r	[(Glc)2 (GlcNAc)2 (Man)9 (Asn)1']	0.95513	0.16975	3	1.0032	1.0965
dump_c	DUMP	0.95088	0.17083	7	0.50665	1.2603
G00018_g	[(Gal)2 (GlcNAc)4 (LFuc)1 (Man)3 (Neu5Ac)2 (Asn)1']	0.93427	0.17508	4	0.78448	0.59231
G10982_g	[(Gal)1 (GlcNAc)1 (LFuc)1 (Neu5Ac)1 (Ser/Thr)1'']	0.93427	0.17508	4	0.78448	0.59231
ppad_m	Propionyladenylate	0.93234	0.17558	8	0.42683	0.72055
gd1a_g	N-Acetylneuraminyl-D-galactosyl-N-acetyl-D-galactosaminyl-(N-acetylneuraminyl)-D-galactosyl-D-glucosylceramide	0.93192	0.17569	13	0.24768	0.85948
gm1b_g	[(Gal)2 (GalNAc)1 (Glc)1 (Neu5Ac)1 (Cer)1']	0.93192	0.17569	13	0.24768	0.85948
pail_mem	1-Phosphatidyl-D-myo-inositol	0.92874	0.17651	43	-0.053964	2.6132
xoltri27_mem	Xoltri27 c	0.92856	0.17656	6	0.55401	1.1398
gdpmann_c	GDP-D-mannose	0.92586	0.17726	18	0.14192	1.2647
glyb_e	Glycine betaine	0.91628	0.17976	1	1.9572	0
fum_m	Fumarate	0.91184	0.18093	15	0.18585	1.2953
S_gtrdhdlp_m	S-Glutaryldihydrolipoamide	0.90657	0.18232	14	0.20137	1.1234
C16254_m	S-Succinyldihydrolipoamide-E	0.90657	0.18232	14	0.20137	1.1234
glyc__R_m	(R)-Glycerate	0.90492	0.18275	9	0.35998	0.73564
mi145p_n	D-myo-Inositol 1,4,5-trisphosphate	0.89995	0.18407	2	1.2159	0.26927
mi13456p_n	1D-myo-Inositol 1,3,4,5,6-pentakisphosphate	0.89995	0.18407	2	1.2159	0.26927
mi1456p_n	Inositol 1,4,5,6-tetrakisphosphate	0.89995	0.18407	2	1.2159	0.26927
gthrd_r	Reduced glutathione	0.89752	0.18472	16	0.15611	1.1763
pyr_c	Pyruvate	0.89736	0.18476	33	-0.019293	0.95699
ac_e	Acetate	0.89526	0.18532	6	0.51913	1.5263
5hxkyn_c	5hxkyn c	0.89359	0.18577	9	0.35024	1.1503
prostgf2_e	Prostgf2 c	0.89006	0.18672	1	1.8887	0
srtn_e	Srtn c	0.89006	0.18672	1	1.8887	0
acac_e	Acetoacetate	0.88702	0.18754	4	0.72389	0.69366
etha_c	Ethanolamine	0.88542	0.18796	21	0.078159	0.94157
m4masn_g	[(GlcNAc)2 (Man)5 (Asn)1']	0.88209	0.18886	9	0.34035	0.79047
ac_c	Acetate	0.88089	0.18919	50	-0.10101	1.1098
5dpmev_c	R 5-Diphosphomevalonate C6H10O10P2	0.87789	0.19	2	1.1759	0.39993
1p3h5c_m	L 1 Pyrroline 3 hydroxy 5 carboxylate C5H6NO3	0.87312	0.1913	8	0.37288	1.7539
ascb__L_e	L-Ascorbate	0.87118	0.19183	9	0.33097	1.2834
od2coa_mem	Trans-Octadec-2-enoyl-CoA	0.86968	0.19224	17	0.12312	0.65176
4hglusa_m	L 4 Hydroxyglutamate semialdehyde C5H9NO4	0.86538	0.19342	4	0.69614	1.501
C00066_m	tRNA	0.86248	0.19421	5	0.57463	1.2517
C04432_m	N6-Dimethylallyladenine in tRNA	0.86248	0.19421	5	0.57463	1.2517
icit_m	Isocitrate	0.86185	0.19439	12	0.22084	1.2689
C04759_r	1,2-D-Glucosyl-5-D-(galactosyloxy)-L-lysine-procollagen	0.8611	0.19459	5	0.57305	0.80046
3hddcoa_p	(S)-3-Hydroxydodecanoyl-CoA	0.85978	0.19495	6	0.48197	1.1438
C16543_r	NPC	0.85977	0.19496	8	0.36072	1.1908
C16641_r	Irinotecan	0.85977	0.19496	8	0.36072	1.1908
g1p_c	D-Glucose 1-phosphate	0.85676	0.19579	20	0.072056	1.0422
cys__L_c	L-Cysteine	0.85605	0.19598	42	-0.080574	0.87896
5aizc_c	5-amino-1-(5-phospho-D-ribosyl)imidazole-4-carboxylate	0.85603	0.19599	4	0.68415	1.5283
34dhoxpeg_c	3,4-Dihydroxyphenylethyleneglycol	0.85534	0.19618	3	0.85486	1.375
udp_n	UDP	0.85451	0.19641	6	0.47644	1.1942
gdp_n	GDP	0.85451	0.19641	6	0.47644	1.1942
cdp_n	CDP	0.85451	0.19641	6	0.47644	1.1942
trdrd_n	Reduced thioredoxin	0.85451	0.19641	6	0.47644	1.1942
trdox_n	Oxidized thioredoxin	0.85451	0.19641	6	0.47644	1.1942
dgdp_n	DGDP	0.85451	0.19641	6	0.47644	1.1942
dcdp_n	DCDP	0.85451	0.19641	6	0.47644	1.1942
dudp_n	DUDP	0.85451	0.19641	6	0.47644	1.1942
C02090_n	Trypanothione	0.85451	0.19641	6	0.47644	1.1942
C03170_n	Oxidized trypanothione	0.85451	0.19641	6	0.47644	1.1942
C03723_n	Ribonucleoside diphosphate	0.85451	0.19641	6	0.47644	1.1942
C04232_n	2'-Deoxyribonucleoside diphosphate	0.85451	0.19641	6	0.47644	1.1942
C16663_n	Tryparedoxin	0.85451	0.19641	6	0.47644	1.1942
C16664_n	Tryparedoxin disulfide	0.85451	0.19641	6	0.47644	1.1942
1pyr5c_m	1-Pyrroline-5-carboxylate	0.85245	0.19698	11	0.24058	1.5196
2hyoxplac_c	2-Hydroxyphenylacetate	0.84932	0.19785	4	0.67555	0.89832
2ddecdicoa_m	trans,cis-Lauro-2,6-dienoyl-CoA	0.84856	0.19806	3	0.84477	0.4916
3ddecdicoa_m	cis,cis-3,6-Dodecadienoyl-CoA	0.84856	0.19806	3	0.84477	0.4916
occoa_m	Octanoyl-CoA (n-C8:0CoA)	0.84571	0.19886	13	0.18617	0.96488
hxcoa_m	Hexanoyl-CoA (n-C6:0CoA)	0.84571	0.19886	13	0.18617	0.96488
glc_bD_c	Beta D-glucose	0.84491	0.19908	13	0.1856	1.2626
gm1_g	D-Galactosyl-N-acetyl-D-galactosaminyl-(N-acetylneuraminyl)-D-galactosyl-D-glucosylceramide	0.84458	0.19917	2	1.1156	0.18221
ga1_g	GA1	0.84458	0.19917	2	1.1156	0.18221
gd1b_g	GD1b	0.84458	0.19917	2	1.1156	0.18221
galgbside_g	[(Gal)3 (GalNAc)1 (Glc)1 (Cer)1']	0.84458	0.19917	2	1.1156	0.18221
acngalgbside_g	[(Gal)3 (GalNAc)1 (Glc)1 (Neu5Ac)1 (Cer)1']	0.84458	0.19917	2	1.1156	0.18221
accoa_c	Acetyl-CoA	0.84385	0.19938	54	-0.12456	0.96676
pydx_c	Pyridoxal	0.84339	0.1995	11	0.23352	1.0248
ocdce9coa_c	(9Z)-octadecenoyl-coa	0.83971	0.20053	5	0.54857	1.1555
asp__L_m	L-Aspartate	0.83654	0.20143	9	0.30119	0.88901
ppa_m	Propionate (n-C3:0)	0.83357	0.20226	7	0.39254	0.77121
mi145p_c	D-myo-Inositol 1,4,5-trisphosphate	0.83345	0.2023	29	-0.023415	0.9506
icit_c	Isocitrate	0.83295	0.20244	5	0.54083	0.69357
C16453_c	NNK	0.82931	0.20346	11	0.22255	1.5602
C19574_c	NNAL	0.82931	0.20346	11	0.22255	1.5602
fald_p	Formaldehyde	0.82856	0.20368	2	1.0865	1.6693
meoh_p	Methanol	0.82856	0.20368	2	1.0865	1.6693
3hanthrn_p	3-Hydroxyanthranilate C7H7NO3	0.82856	0.20368	2	1.0865	1.6693
o2s_p	Superoxide anion	0.82856	0.20368	2	1.0865	1.6693
C05640_p	Cinnavalininate	0.82856	0.20368	2	1.0865	1.6693
dadp_n	DADP	0.82664	0.20422	13	0.17257	0.91167
g3m8mpdol_L_mem	[(Glc)3 (GlcNAc)2 (Man)9 (PP-Dol)1']	0.82528	0.20461	3	0.81017	1.138
3sala_c	3-Sulfino-L-alanine	0.82455	0.20481	16	0.10912	0.91925
C00462_r	HX	0.82146	0.20569	14	0.14295	1.1514
C01322_r	RX	0.82146	0.20569	14	0.14295	1.1514
cl_r	Chloride	0.82146	0.20569	14	0.14295	1.1514
C02320_r	R-S-Glutathione	0.82146	0.20569	14	0.14295	1.1514
C06790_r	TCE	0.82146	0.20569	14	0.14295	1.1514
C07645_r	Aldophosphamide	0.82146	0.20569	14	0.14295	1.1514
C11088_r	1,2-Dibromoethane	0.82146	0.20569	14	0.14295	1.1514
C11278_r	Aflatoxin B1exo-8,9-epoxide-GSH	0.82146	0.20569	14	0.14295	1.1514
C11583_r	4-Glutathionyl cyclophosphamide	0.82146	0.20569	14	0.14295	1.1514
C13645_r	HBr	0.82146	0.20569	14	0.14295	1.1514
C14791_r	(1R)-Hydroxy-(2R)-glutathionyl-1,2-dihydronaphthalene	0.82146	0.20569	14	0.14295	1.1514
C14792_r	(1S)-Hydroxy-(2S)-glutathionyl-1,2-dihydronaphthalene	0.82146	0.20569	14	0.14295	1.1514
C14793_r	(1R)-Glutathionyl-(2R)-hydroxy-1,2-dihydronaphthalene	0.82146	0.20569	14	0.14295	1.1514
C14803_r	1-Nitro-7-hydroxy-8-glutathionyl-7,8-dihydronaphthalene	0.82146	0.20569	14	0.14295	1.1514
C14804_r	1-Nitro-7-glutathionyl-8-hydroxy-7,8-dihydronaphthalene	0.82146	0.20569	14	0.14295	1.1514
C14805_r	1-Nitro-5-hydroxy-6-glutathionyl-5,6-dihydronaphthalene	0.82146	0.20569	14	0.14295	1.1514
C14806_r	1-Nitro-5-glutathionyl-6-hydroxy-5,6-dihydronaphthalene	0.82146	0.20569	14	0.14295	1.1514
C14847_r	3,4-Dihydro-3-hydroxy-4-S-glutathionyl bromobenzene	0.82146	0.20569	14	0.14295	1.1514
C14848_r	2,3-Dihydro-2-S-glutathionyl-3-hydroxy bromobenzene	0.82146	0.20569	14	0.14295	1.1514
C14855_r	4,5-Dihydro-4-hydroxy-5-S-glutathionyl-benzo[a]pyrene	0.82146	0.20569	14	0.14295	1.1514
C14856_r	7,8-Dihydro-7-hydroxy-8-S-glutathionyl-benzo[a]pyrene	0.82146	0.20569	14	0.14295	1.1514
C14857_r	2,2-Dichlorooxirane	0.82146	0.20569	14	0.14295	1.1514
C14858_r	2,2-Dichloroacetaldehyde	0.82146	0.20569	14	0.14295	1.1514
C14859_r	Chloroacetyl chloride	0.82146	0.20569	14	0.14295	1.1514
C14861_r	S-(2,2-Dichloro-1-hydroxy)ethyl glutathione	0.82146	0.20569	14	0.14295	1.1514
C14863_r	2-(S-Glutathionyl)acetyl glutathione	0.82146	0.20569	14	0.14295	1.1514
C14864_r	S-(2-Chloroacetyl)glutathione	0.82146	0.20569	14	0.14295	1.1514
C14865_r	2-(S-Glutathionyl)acetyl chloride	0.82146	0.20569	14	0.14295	1.1514
C14868_r	DCVG	0.82146	0.20569	14	0.14295	1.1514
C14870_r	2-Bromoacetaldehyde	0.82146	0.20569	14	0.14295	1.1514
C14871_r	S-(Formylmethyl)glutathione	0.82146	0.20569	14	0.14295	1.1514
C14874_r	Glutathione episulfonium ion	0.82146	0.20569	14	0.14295	1.1514
acoa_m	Acyl-CoA	0.82071	0.2059	5	0.52682	0.38801
pepser_c	Protein serine	0.819	0.20639	12	0.18889	0.92716
G12573_c	[(GlcNAc)1 (Ser/Thr)1']	0.819	0.20639	12	0.18889	0.92716
2obut_c	2-Oxobutanoate	0.81788	0.20671	8	0.32255	0.59236
G13051_r	[(Glc)1 (Ser)1']	0.81686	0.20701	5	0.5224	0.82138
air_c	5-amino-1-(5-phospho-D-ribosyl)imidazole	0.81524	0.20747	5	0.52056	1.3731
ala__L_c	L-Alanine	0.81024	0.2089	47	-0.11571	1.0078
xol7aone_mem	Xol7aone c	0.80884	0.2093	5	0.51322	1.2705
C02442_m	N-Methyltyramine	0.80312	0.21095	1	1.6619	0
C06199_m	Hordenine	0.80312	0.21095	1	1.6619	0
atp_n	ATP	0.80305	0.21097	19	0.052916	1.2852
xol7a_mem	Xol7a r	0.80206	0.21126	5	0.50547	1.2674
dmpp_m	Dimethylallyl diphosphate	0.8004	0.21174	10	0.23215	1.2128
prpncoa_m	Acrylyl CoA	0.7974	0.21261	9	0.26754	0.89767
l2fn2m2masn_g	[(Gal)2 (GlcNAc)4 (LFuc)1 (Man)3 (Asn)1']	0.79395	0.21361	11	0.19499	0.86999
acmana_c	N-Acetyl-D-mannosamine	0.79336	0.21378	8	0.30022	1.4597
ala__D_c	D-Alanine	0.78793	0.21537	7	0.34815	0.74674
ptth_c	Pantetheine	0.78784	0.2154	1	1.622	0
pnto__R_c	(R)-Pantothenate	0.78784	0.2154	1	1.622	0
ptcys_c	N-Pantothenoylcysteine	0.78784	0.2154	1	1.622	0
fad_r	Flavin adenine dinucleotide oxidized	0.7878	0.21541	3	0.75446	0.78316
pheme_r	Protoheme	0.7878	0.21541	3	0.75446	0.78316
co_r	Carbon monoxide	0.7878	0.21541	3	0.75446	0.78316
biliverd_r	Biliverdin	0.7878	0.21541	3	0.75446	0.78316
fadh2_r	Flavin adenine dinucleotide reduced	0.7878	0.21541	3	0.75446	0.78316
fe3_r	Fe3+	0.7878	0.21541	3	0.75446	0.78316
xoltri25_mem	Xoltri25 c	0.78509	0.2162	5	0.48604	1.2607
C17335_mem	3beta,7alpha-Dihydroxy-5-cholestenoate	0.78509	0.2162	5	0.48604	1.2607
ak2g_hs_mem	Ak2g hs c	0.7846	0.21635	13	0.14257	0.56783
lys__L_c	L-Lysine	0.78427	0.21644	32	-0.061562	1.3017
Lfmkynr_c	L Formylkynurenine C11H12N2O4	0.78363	0.21663	18	0.055756	1.0651
gdpfuc_c	GDP-L-fucose	0.77939	0.21787	5	0.47952	0.61136
mercplac_c	Mercplac c	0.77868	0.21808	6	0.39701	0.57616
2hb_c	2-Hydroxybutyrate C4H7O3	0.77868	0.21808	6	0.39701	0.57616
malcoa_p	Malonyl-CoA	0.77823	0.21822	2	0.99529	0.96306
h_e	H+	0.77646	0.21874	64	-0.17282	2.1911
tdcoa_mem	Tetradecanoyl-CoA (n-C14:0CoA)	0.77546	0.21903	16	0.077509	0.60795
C14839_r	Bromobenzene-3,4-oxide	0.77372	0.21955	15	0.093673	1.1258
C14840_r	Bromobenzene-2,3-oxide	0.77372	0.21955	15	0.093673	1.1258
fald_r	Formaldehyde	0.77338	0.21965	6	0.39146	1.4073
npthl_r	Npthl c	0.77338	0.21965	6	0.39146	1.4073
melatn_r	Melatn c	0.77338	0.21965	6	0.39146	1.4073
C05298_r	2-Hydroxyestrone	0.77338	0.21965	6	0.39146	1.4073
C05300_r	16alpha-Hydroxyestrone	0.77338	0.21965	6	0.39146	1.4073
C05301_r	2-OH-Estradiol	0.77338	0.21965	6	0.39146	1.4073
6hoxmelatn_r	6hoxmelatn c	0.77338	0.21965	6	0.39146	1.4073
aflatoxin_r	Aflatoxin c	0.77338	0.21965	6	0.39146	1.4073
C06868_r	Carbamazepine	0.77338	0.21965	6	0.39146	1.4073
C07047_r	Ifosfamide	0.77338	0.21965	6	0.39146	1.4073
lido_r	Lidocaine	0.77338	0.21965	6	0.39146	1.4073
C07501_r	Felbamate	0.77338	0.21965	6	0.39146	1.4073
C07535_r	Benzpyrene	0.77338	0.21965	6	0.39146	1.4073
cital_r	Citalopram	0.77338	0.21965	6	0.39146	1.4073
C07643_r	4-Hydroxycyclophosphamide	0.77338	0.21965	6	0.39146	1.4073
C07644_r	4-Ketocyclophosphamide	0.77338	0.21965	6	0.39146	1.4073
C07888_r	Cyclophosphamide	0.77338	0.21965	6	0.39146	1.4073
C12518_r	Glutaral	0.77338	0.21965	6	0.39146	1.4073
C13747_r	Paraxanthine	0.77338	0.21965	6	0.39146	1.4073
C14040_r	1-Nitronaphthalene	0.77338	0.21965	6	0.39146	1.4073
C14556_r	9-Hydroxybenzo[a]pyrene	0.77338	0.21965	6	0.39146	1.4073
C14813_r	11H-14,15-EETA	0.77338	0.21965	6	0.39146	1.4073
C14814_r	11,14,15-THETA	0.77338	0.21965	6	0.39146	1.4073
C16356_r	1,7-Dimethyluric acid	0.77338	0.21965	6	0.39146	1.4073
C16542_r	APC	0.77338	0.21965	6	0.39146	1.4073
C16546_r	N-Desmethyltamoxifen	0.77338	0.21965	6	0.39146	1.4073
C16548_r	N,N-Didesmethyltamoxifen	0.77338	0.21965	6	0.39146	1.4073
C16550_r	3-Dechloroethylifosfamide	0.77338	0.21965	6	0.39146	1.4073
C16553_r	4-Hydroxyifosfamide	0.77338	0.21965	6	0.39146	1.4073
C16555_r	2-Dechloroethylifosfamide	0.77338	0.21965	6	0.39146	1.4073
3hlido_r	3-Hydroxylidocaine	0.77338	0.21965	6	0.39146	1.4073
meglyxyl_r	Monoethylglycinexylidide	0.77338	0.21965	6	0.39146	1.4073
C16576_r	Norcodeine	0.77338	0.21965	6	0.39146	1.4073
C16582_r	2-Hydroxyfelbamate	0.77338	0.21965	6	0.39146	1.4073
C16584_r	p-Hydroxyfelbamate	0.77338	0.21965	6	0.39146	1.4073
dmcital_r	Demethylcitalopram	0.77338	0.21965	6	0.39146	1.4073
C19488_r	DMBA	0.77338	0.21965	6	0.39146	1.4073
aflatoxinQ1_r	Aflatoxin Q1	0.77338	0.21965	6	0.39146	1.4073
q9_m	Ubiquinone-9	0.77328	0.21968	3	0.73287	1.0523
C03226_m	3-Demethylubiquinone-9	0.77328	0.21968	3	0.73287	1.0523
3dh5hpb_m	3-Hexaprenyl 4,5-dihydroxybenzoate C37H53O4	0.77328	0.21968	3	0.73287	1.0523
3hph5mb_m	3-Hexaprenyl 4-hydroxy 5-methoxybenzoate C38H55O4	0.77328	0.21968	3	0.73287	1.0523
C17554_m	3-Polyprenyl-4,5-dihydroxybenzoate	0.77328	0.21968	3	0.73287	1.0523
C17559_m	3-Polyprenyl-4-hydroxy-5-methoxybenzoate	0.77328	0.21968	3	0.73287	1.0523
q6_m	Ubiquinone 6 C39H58O4	0.77328	0.21968	3	0.73287	1.0523
ile__L_m	L-Isoleucine	0.77259	0.21988	5	0.47173	0.54414
ptrc_c	Putrescine	0.77044	0.22052	12	0.15267	1.0869
C00723_r	Insulin	0.76849	0.2211	1	1.5715	0
C02288_r	Reduced insulin	0.76849	0.2211	1	1.5715	0
protdt_r	Protein dithiol	0.76849	0.2211	1	1.5715	0
protds_r	Protein disulfide	0.76849	0.2211	1	1.5715	0
pi_p	Phosphate	0.76846	0.22111	4	0.57185	1.4087
fuc1p__L_c	L-Fucose 1-phosphate	0.76785	0.22129	2	0.97649	0.45656
trnaasp_c	TRNA(Asp)	0.76676	0.22161	1	1.567	0
asptrna_c	L-Aspartyl-tRNA(Asp)	0.76676	0.22161	1	1.567	0
chol_m	Choline	0.76642	0.22171	4	0.56923	0.8
icit_p	Isocitrate	0.76638	0.22172	4	0.56919	0.79752
C05379_c	Oxalosuccinate	0.76638	0.22172	4	0.56919	0.79752
C05379_p	Oxalosuccinate	0.76638	0.22172	4	0.56919	0.79752
xylu__D_c	D-Xylulose	0.76568	0.22193	1	1.5642	0
C06548_c	Ethylene oxide	0.76394	0.22245	4	0.56605	0.60784
3pg_m	3-Phospho-D-glycerate	0.76379	0.2225	5	0.46166	0.60195
12ethd_c	1,2-Ethanediol	0.76171	0.22312	2	0.96536	0.67562
C14772_c	5,6-DHET	0.76171	0.22312	2	0.96536	0.67562
C14773_c	8,9-DHET	0.76171	0.22312	2	0.96536	0.67562
C14774_c	11,12-DHET	0.76171	0.22312	2	0.96536	0.67562
C14775_c	14,15-DHET	0.76171	0.22312	2	0.96536	0.67562
G13052_g	[(LFuc)1 (Ser/Thr)1']	0.7602	0.22357	5	0.45754	0.68895
ala__D_e	D-Alanine	0.7599	0.22366	5	0.4572	0.51597
paf_c	1-alkyl 2-acteylglycerol 3-phosphocholine, Platelet-activating factor	0.75877	0.22399	20	0.015699	1.2052
r5p_c	Ribose 5-phosphate	0.75785	0.22427	25	-0.03154	0.92187
ac_m	Acetate	0.7556	0.22494	9	0.2316	0.84812
C06613_c	trans-3-Chloro-2-propenal	0.75425	0.22535	9	0.23044	1.3777
C16348_c	cis-3-Chloro-2-propenal	0.75425	0.22535	9	0.23044	1.3777
acoa_p	Acyl-CoA	0.75386	0.22547	5	0.45028	0.61867
Lcyst_c	L-Cysteate	0.7533	0.22564	10	0.19367	1.1151
met__L_c	L-Methionine	0.75329	0.22564	44	-0.13059	0.87223
dhlam_m	Dihydrolipoamide-E	0.7464	0.22771	10	0.18804	0.91268
C16361_p	1,3,7-Trimethylurate	0.74426	0.22836	3	0.68973	0.51005
C16362_p	3,6,8-Trimethylallantoin	0.74426	0.22836	3	0.68973	0.51005
adprib_c	ADPribose	0.74349	0.22859	8	0.25479	0.75562
pepser_g	Protein serine	0.74282	0.22879	28	-0.058283	1.1547
inost_e	Myo-Inositol	0.74207	0.22902	3	0.68647	0.75714
3hacoa_m	(S)-3-Hydroxyacyl-CoA	0.73917	0.2299	9	0.21748	1.0736
3hbcoa_m	(S)-3-Hydroxybutanoyl-CoA	0.73917	0.2299	9	0.21748	1.0736
3hmbcoa_m	(S)-3-Hydroxy-2-methylbutyryl-CoA	0.73917	0.2299	9	0.21748	1.0736
3hhdcoa_m	(S)-3-Hydroxyhexadecanoyl-CoA	0.73917	0.2299	9	0.21748	1.0736
3htdcoa_m	(S)-3-Hydroxytetradecanoyl-CoA	0.73917	0.2299	9	0.21748	1.0736
3hddcoa_m	(S)-3-Hydroxydodecanoyl-CoA	0.73917	0.2299	9	0.21748	1.0736
3hdcoa_m	(S)-3-Hydroxydecanoyl-CoA	0.73917	0.2299	9	0.21748	1.0736
3hocoa_m	(S)-3-Hydroxyoctanoyl-CoA	0.73917	0.2299	9	0.21748	1.0736
3hhcoa_m	(S)-3-Hydroxyhexanoyl-CoA	0.73917	0.2299	9	0.21748	1.0736
3hadpcoa_m	(3S)-3-Hydroxyadipyl-CoA	0.73917	0.2299	9	0.21748	1.0736
3oacoa_m	3-Oxoacyl-CoA	0.73894	0.22997	8	0.25065	1.125
3ohdcoa_m	3-Oxohexadecanoyl-CoA	0.73894	0.22997	8	0.25065	1.125
3otdcoa_m	3-Oxotetradecanoyl-CoA	0.73894	0.22997	8	0.25065	1.125
3oddcoa_m	3-Oxododecanoyl-CoA	0.73894	0.22997	8	0.25065	1.125
3odcoa_m	3-Oxodecanoyl-CoA	0.73894	0.22997	8	0.25065	1.125
3oocoa_m	3-Oxooctanoyl-CoA	0.73894	0.22997	8	0.25065	1.125
3ohcoa_m	3-Oxohexanoyl-CoA	0.73894	0.22997	8	0.25065	1.125
hgentis_c	Homogentisate C8H7O4	0.73516	0.23112	6	0.35142	0.92024
pe_g	Phosphatidylethanolamine	0.73111	0.23236	2	0.90988	1.2066
pa_g	Phosphatidate	0.73111	0.23236	2	0.90988	1.2066
3sala_m	3-Sulfino-L-alanine	0.72097	0.23546	7	0.283	1.004
pa_m	Phosphatidate	0.7198	0.23582	3	0.65337	0.96194
selt_c	Selenite	0.71968	0.23586	1	1.4442	0
C18902_c	Methylseleninate	0.71968	0.23586	1	1.4442	0
dhnpt_e	Dihydroneopterin	0.71947	0.23593	9	0.20054	0.53944
ahdt_e	2-Amino-4-hydroxy-6-(erythro-1,2,3-trihydroxypropyl)dihydropteridine triphosphate	0.71947	0.23593	9	0.20054	0.53944
camp_e	CAMP	0.71855	0.23621	5	0.40986	1.4622
35cgmp_e	3',5'-Cyclic GMP	0.71855	0.23621	5	0.40986	1.4622
trnaglu_c	TRNA (Glu)	0.71854	0.23621	2	0.8871	0.16273
trnapro_c	TRNA(Pro)	0.71854	0.23621	2	0.8871	0.16273
protrna_c	L-Prolyl-tRNA(Pro)	0.71854	0.23621	2	0.8871	0.16273
glutrna_c	L-Glutamyl-tRNA(Glu)	0.71854	0.23621	2	0.8871	0.16273
5pmev_c	R 5-Phosphomevalonate C6H10O7P	0.71836	0.23627	3	0.65123	0.95178
1agpi_c	1-Acyl-sn-glycero-3-phosphoinositol	0.71803	0.23637	6	0.33348	1.2153
C05497_mem	21-Deoxycortisol	0.71486	0.23735	2	0.88043	1.4118
C05498_mem	11beta-Hydroxyprogesterone	0.71486	0.23735	2	0.88043	1.4118
glyc__R_c	(R)-Glycerate	0.71361	0.23774	12	0.11029	1.0575
creat_c	Creat c	0.71236	0.23812	24	-0.047982	0.89187
tag_mem	Triacylglycerol	0.71057	0.23867	1	1.4204	0
mag_r	Monoacylglycerol	0.71057	0.23867	1	1.4204	0
G13053_g	[(GlcNAc)1 (LFuc)1 (Ser/Thr)1']	0.71038	0.23873	12	0.10789	0.81344
pydx5p_c	Pyridoxal 5'-phosphate	0.70804	0.23946	8	0.2225	1.0236
pydxn_c	Pyridoxine	0.70804	0.23946	8	0.2225	1.0236
pydam_c	Pyridoxamine	0.70804	0.23946	8	0.2225	1.0236
pdx5p_c	Pyridoxine 5'-phosphate	0.70804	0.23946	8	0.2225	1.0236
pyam5p_c	Pyridoxamine 5'-phosphate	0.70804	0.23946	8	0.2225	1.0236
pcreat_c	Pcreat c	0.70736	0.23967	20	-0.013871	0.96601
cdpglyc_c	CDPglycerol	0.7071	0.23975	3	0.63448	0.85685
G00163_r	[(Gal)2 (GlcA)2 (GlcNAc)1 (Xyl)1 (Ser)1']	0.70077	0.24172	7	0.26335	1.2249
G00164_r	[(Gal)2 (GlcA)2 (GlcNAc)2 (Xyl)1 (Ser)1']	0.70077	0.24172	7	0.26335	1.2249
gdp_c	GDP	0.6991	0.24224	84	-0.22561	1.9094
leu__L_m	L-Leucine	0.69825	0.24251	5	0.38662	0.5805
xol27oh_mem	Xol27oh m	0.69547	0.24338	2	0.8453	0.068706
C05726_e	R-S-Cysteine	0.69371	0.24393	3	0.61457	1.219
xoltri24_mem	Xoltri24 c	0.69301	0.24415	5	0.38063	1.2502
Lcystin_e	L-Cystine	0.69202	0.24446	6	0.30623	0.62668
mthgxl_c	Methylglyoxal	0.69199	0.24447	3	0.61202	0.306
ivcoa_m	Isovaleryl-CoA	0.68936	0.2453	11	0.11348	1.0976
dolpglc_mem	Dolichyl beta-D-glucosyl phosphate	0.6882	0.24566	9	0.17366	0.56699
prostgd2_c	Prostgd2 c	0.68333	0.2472	1	1.3493	0
fad_m	Flavin adenine dinucleotide oxidized	0.68097	0.24794	56	-0.18655	2.2901
fadh2_m	Flavin adenine dinucleotide reduced	0.68097	0.24794	56	-0.18655	2.2901
g16bp_c	alpha-D-Glucose 1,6-bisphosphate	0.68094	0.24795	2	0.81896	2.5231
thr__L_c	L-Threonine	0.67722	0.24913	28	-0.090257	0.75438
m8mpdol_L_mem	(alpha-D-Mannosyl)8-beta-D-mannosyl-diacetylchitobiosyldiphosphodolichol	0.67621	0.24945	3	0.58857	0.19733
orn_m	Ornithine	0.67572	0.24961	7	0.23898	1.3139
5hiu_p	5-Hydroxyisourate	0.67409	0.25013	5	0.35897	0.61917
amp_m	AMP	0.67316	0.25042	42	-0.15318	1.0788
C00658_p	(2E)-2-Enoyl-CoA	0.67028	0.25134	4	0.44595	0.68635
leu__L_c	L-Leucine	0.66755	0.25221	37	-0.14002	0.94791
Tyr_ggn_e	Tyr-194 of apo-glycogenin protein (primer for glycogen synthesis)	0.66739	0.25226	1	1.3077	0
C05703_c	Methylselenol	0.66663	0.25251	4	0.44126	1.05
L2aadp_m	L 2 Aminoadipate C6H10NO4	0.66646	0.25256	4	0.44105	0.70304
man6p_c	D-Mannose 6-phosphate	0.66613	0.25266	11	0.095376	1.2127
nm4masn_g	[(GlcNAc)3 (Man)5 (Asn)1']	0.66374	0.25343	6	0.27661	0.56319
din_e	Deoxyinosine	0.65811	0.25523	1	1.2835	0
gthox_e	Oxidized glutathione	0.65554	0.25606	1	1.2768	0
C04742_e	15(S)-HETE	0.65554	0.25606	1	1.2768	0
C04805_e	5-HETE	0.65554	0.25606	1	1.2768	0
trdrd_c	Reduced thioredoxin	0.65105	0.25751	12	0.063641	1.2537
trdox_c	Oxidized thioredoxin	0.65105	0.25751	12	0.063641	1.2537
pchol_g	Phosphatidylcholine	0.64962	0.25797	5	0.33096	0.88459
udpxyl_r	UDP-D-xylose	0.64718	0.25876	5	0.32816	0.89392
asn__L_c	L-Asparagine	0.64475	0.25955	23	-0.07312	1.1062
aprut_c	N Acetylputrescine C6H15N2O	0.64345	0.25996	8	0.16366	1.083
C17331_mem	7alpha,24-Dihydroxy-4-cholesten-3-one	0.64097	0.26077	4	0.40836	1.4418
C17332_mem	7alpha,25-Dihydroxy-4-cholesten-3-one	0.64097	0.26077	4	0.40836	1.4418
C17336_mem	7alpha,26-Dihydroxy-4-cholesten-3-one	0.64097	0.26077	4	0.40836	1.4418
5mdr1p_c	5-Methylthio-5-deoxy-D-ribose 1-phosphate	0.63654	0.26221	3	0.5296	1.3696
pglyc_m	Phosphatidylglycerol	0.6358	0.26245	3	0.5285	1.1337
dolp_r	Dolichol phosphate C15H27O4P	0.63569	0.26249	33	-0.13658	0.89617
triodthy_e	Triodthy c	0.63506	0.2627	5	0.31429	1.1273
triodthy_c	Triodthy c	0.63506	0.2627	5	0.31429	1.1273
Lcystin_c	L-Cystine	0.62986	0.26439	7	0.19438	0.64408
citalald_c	Citalopram aldehyde	0.62782	0.26506	4	0.39151	1.0587
btcoa_m	Butanoyl-CoA	0.62719	0.26527	10	0.090651	1.0399
ctp_n	CTP	0.62701	0.26533	3	0.51543	1.4466
cmpacna_n	CMP-N-acetylneuraminate	0.62701	0.26533	3	0.51543	1.4466
acnam_n	N-Acetylneuraminate	0.62701	0.26533	3	0.51543	1.4466
C03410_n	Neu5Gc	0.62701	0.26533	3	0.51543	1.4466
C03691_n	CMP-Neu5Gc	0.62701	0.26533	3	0.51543	1.4466
dudp_c	DUDP	0.62635	0.26554	34	-0.1452	0.98338
dcdp_c	DCDP	0.62611	0.26562	34	-0.1453	0.98325
bhb_c	(R)-3-Hydroxybutanoate	0.62583	0.26571	6	0.2369	0.89494
acgam_c	N-Acetyl-D-glucosamine	0.62447	0.26616	3	0.51165	0.884
4ppan_c	D-4'-Phosphopantothenate	0.62387	0.26636	2	0.71553	1.282
dxtrn_c	phosphorylase-limit dextrin (glycogenin-1,6{4[1,4-Glc], 4[1,4-Glc]})	0.62248	0.26681	7	0.1872	1.468
glygn3_c	glycogen, structure 3 (glycogenin-7[1,4-Glc])	0.62248	0.26681	7	0.1872	1.468
sphs1p_c	Sphs1p c	0.62087	0.26734	5	0.29804	0.72907
pi_n	Phosphate	0.61975	0.26771	12	0.040302	1.0478
glyc3p_m	Glycerol 3-phosphate	0.61699	0.26862	4	0.37762	1.462
gal_l	D-Galactose	0.6168	0.26868	4	0.37737	1.0462
gt1a_g	GT1a	0.61585	0.269	4	0.37615	0.73919
gq1b_g	GQ1	0.61585	0.269	4	0.37615	0.73919
gd1c_g	[(Gal)2 (GalNAc)1 (Glc)1 (Neu5Ac)2 (Cer)1']	0.61585	0.269	4	0.37615	0.73919
ile__L_c	L-Isoleucine	0.61511	0.26924	21	-0.075016	0.75608
5hoxindact_c	5hoxindact c	0.61155	0.27042	11	0.052841	1.178
val__L_c	L-Valine	0.61112	0.27056	21	-0.077277	0.75614
ddcacoa_m	Dodecanoyl-CoA (n-C12:0CoA)	0.61018	0.27087	9	0.10658	0.6149
dcacoa_m	Decanoyl-CoA (n-C10:0CoA)	0.61018	0.27087	9	0.10658	0.6149
gln__L_c	L-Glutamine	0.60831	0.27149	47	-0.19156	0.97118
akg_m	2-Oxoglutarate	0.60789	0.27163	63	-0.22302	2.2508
dhap_c	Dihydroxyacetone phosphate	0.60788	0.27163	28	-0.12405	1.0462
acac_m	Acetoacetate	0.60526	0.2725	13	0.014625	0.70979
sT_antigen_g	alpha-N-Acetylneuraminyl-2,3-beta-D-galactosyl-1,3-N-acetyl-alpha-D-galactosaminyl-R	0.60483	0.27265	3	0.48246	1.1041
acglc13galacglcgal14acglcgalgluside_g	[(Gal)3 (Glc)1 (GlcNAc)3 (Cer)1']	0.60474	0.27268	5	0.27958	0.35338
G10981_r	[(Glc)1 (LFuc)1 (Ser/Thr)1']	0.60288	0.2733	2	0.67748	2.5394
G13052_r	[(LFuc)1 (Ser/Thr)1']	0.60288	0.2733	2	0.67748	2.5394
2hpmhmbq_m	2-Hexaprenyl-3-methyl-5-hydroxy-6-methoxy-1,4-benzoquinone	0.60255	0.2734	4	0.3591	1.1389
C17562_m	2-Polyprenyl-3-methyl-5-hydroxy-6-methoxy-1,4-benzoquinone	0.60255	0.2734	4	0.3591	1.1389
acgam6p_c	N-Acetyl-D-glucosamine 6-phosphate	0.60243	0.27344	7	0.16769	0.79342
Tn_antigen_g	[(GalNAc)1 (Ser/Thr)1']	0.59662	0.27538	39	-0.1762	1.1348
hyptaur_c	Hyptaur c	0.59482	0.27598	8	0.11936	1.0614
Nacasp_c	Nacasp c	0.59456	0.27607	9	0.093145	1.0295
Nforasp_c	N-Formyl-L-aspartate	0.59456	0.27607	9	0.093145	1.0295
g6p_B_c	Beta D glucose 6 phosphate C6H11O9P	0.59455	0.27607	19	-0.070026	1.2652
crtstrn_c	Crtstrn c	0.59291	0.27662	6	0.20241	1.3155
G03532_r	[(Glc)1 (Xyl)1 (Ser)1']	0.5897	0.27769	3	0.45997	1.1464
ribflv_e	Riboflavin	0.58918	0.27787	1	1.1037	0
coa_p	Coenzyme A	0.58883	0.27799	6	0.19813	1.2026
phpyr_c	Phenylpyruvate	0.58874	0.27802	7	0.15437	0.92375
34hpp_c	2-Hydroxy-3-(4-hydroxyphenyl)propenoate	0.58874	0.27802	7	0.15437	0.92375
3mgcoa_m	3-Methylglutaconyl-CoA	0.58728	0.27851	5	0.25959	0.85184
gam_c	D-Glucosamine	0.58236	0.28016	12	0.012418	1.0594
f26bp_c	D-Fructose 2,6-bisphosphate	0.58145	0.28047	21	-0.094088	1.1389
paf_e	1-alkyl 2-acteylglycerol 3-phosphocholine, Platelet-activating factor	0.58144	0.28047	2	0.63862	0.74928
C14748_r	20-HETE	0.5802	0.28089	2	0.63637	0.85912
accoa_m	Acetyl-CoA	0.57945	0.28114	35	-0.16874	0.95137
o2s_m	Superoxide anion	0.57827	0.28154	60	-0.22812	1.048
datp_c	DATP	0.57743	0.28182	29	-0.14632	0.83516
C00201_c	NTP	0.57735	0.28185	7	0.14329	0.77567
C00454_c	NDP	0.57735	0.28185	7	0.14329	0.77567
uacgam_c	UDP-N-acetyl-D-glucosamine	0.57502	0.28264	38	-0.17919	2.7108
pail45p_mem	1-Phosphatidyl-D-myo-inositol 4,5-bisphosphate	0.57409	0.28295	77	-0.25212	2.6287
xol24oh_mem	Xol24oh r	0.57379	0.28305	2	0.62476	0.50215
n2m2masn_g	[(GlcNAc)4 (Man)3 (Asn)1']	0.57247	0.2835	8	0.098998	1.0548
udpg_c	UDPglucose	0.57184	0.28371	30	-0.15267	1.051
fe2_c	Fe2+	0.57137	0.28387	5	0.24138	0.8424
estrone_m	Estrone c	0.57076	0.28408	3	0.4318	0.24969
estradiol_m	Estradiol c	0.57076	0.28408	3	0.4318	0.24969
estriol_m	Estriol c	0.57076	0.28408	3	0.4318	0.24969
C05284_m	4-Androsten-11beta-ol-3,17-dione	0.57076	0.28408	3	0.4318	0.24969
C05300_m	16alpha-Hydroxyestrone	0.57076	0.28408	3	0.4318	0.24969
C18075_m	11beta-Hydroxytestosterone	0.57076	0.28408	3	0.4318	0.24969
bilirub_c	Bilirubin	0.56885	0.28473	6	0.1772	1.1094
prostgi2_r	Prostgi2 c	0.56805	0.285	3	0.42777	0.60472
25aics_c	(S)-2-[5-Amino-1-(5-phospho-D-ribosyl)imidazole-4-carboxamido]succinate	0.56667	0.28547	7	0.1329	1.4263
C05726_c	R-S-Cysteine	0.56564	0.28582	1	1.0422	0
C05729_c	R-S-Cysteinylglycine	0.56564	0.28582	1	1.0422	0
galgluside_l	LacCer	0.56283	0.28678	2	0.60489	0.49199
C05993_m	Acetyl adenylate	0.56193	0.28708	5	0.23058	0.8647
ptrc_e	Putrescine	0.55993	0.28776	1	1.0274	0
trypta_e	Trypta c	0.55993	0.28776	1	1.0274	0
4abutn_e	4-Aminobutanal	0.55993	0.28776	1	1.0274	0
id3acald_e	Indole 3 acetaldehyde C10H9NO	0.55993	0.28776	1	1.0274	0
im4act_e	Imidazole-4-acetaldehyde	0.55993	0.28776	1	1.0274	0
dag_c	Diacylglycerol	0.55745	0.28861	53	-0.2228	2.2207
4hbz_m	4-Hydroxybenzoate	0.55573	0.2892	1	1.0164	0
C03885_m	Nonaprenyl-4-hydroxybenzoate	0.55573	0.2892	1	1.0164	0
atnodp_m	all-trans-Nonaprenyl diphosphate	0.55573	0.2892	1	1.0164	0
ppdp_m	Polyprenyl diphosphate	0.55573	0.2892	1	1.0164	0
C05848_m	4-Hydroxy-3-polyprenylbenzoate	0.55573	0.2892	1	1.0164	0
3ophb_5_m	3-Hexaprenyl 4-hydroxybenzoate C37H53O3	0.55573	0.2892	1	1.0164	0
dgsn_m	Deoxyguanosine	0.55498	0.28946	3	0.40835	0.78615
dgmp_m	DGMP	0.55498	0.28946	3	0.40835	0.78615
fmn_l	FMN	0.55012	0.29112	1	1.0018	0
ribflv_l	Riboflavin	0.55012	0.29112	1	1.0018	0
hx2coa_p	Trans-Hex-2-enoyl-CoA	0.54789	0.29188	7	0.11464	0.71456
hdd2coa_p	Trans-Hexadec-2-enoyl-CoA	0.54789	0.29188	7	0.11464	0.71456
dc2coa_p	Trans-Dec-2-enoyl-CoA	0.54789	0.29188	7	0.11464	0.71456
oc2coa_p	Trans-Oct-2-enoyl-CoA	0.54789	0.29188	7	0.11464	0.71456
g1m8mpdol_L_mem	[(Glc)1 (GlcNAc)2 (Man)9 (PP-Dol)1']	0.54773	0.29194	4	0.28879	0.51196
dhap_p	Dihydroxyacetone phosphate	0.5453	0.29277	1	0.98917	0
ak2gp_hs_e	2-Acyl-1-alkyl-sn-glycero-3-phosphate	0.54513	0.29283	5	0.21134	0.462
sphs1p_e	Sphs1p c	0.54513	0.29283	5	0.21134	0.462
dgtp_c	DGTP	0.54106	0.29423	30	-0.16721	0.82857
fe3_c	Fe3+	0.54014	0.29455	8	0.069539	1.0558
lys__L_e	L-Lysine	0.53728	0.29554	19	-0.10379	1.5518
alltn_r	(S)-Allantoin	0.5362	0.29591	1	0.96544	0
o2_p	O2	0.53607	0.29596	16	-0.076656	1.0368
h2o2_p	Hydrogen peroxide	0.53607	0.29596	16	-0.076656	1.0368
C07645_c	Aldophosphamide	0.53496	0.29634	20	-0.11303	1.3692
hLkynr_c	3-Hydroxy L kynurenine C10H12N2O4	0.53187	0.29741	2	0.54878	0.39588
sucr_l	Sucrose	0.53135	0.29759	1	0.95278	0
glyc_l	Glycerol	0.53135	0.29759	1	0.95278	0
inost_l	Myo-Inositol	0.53135	0.29759	1	0.95278	0
man_l	D-Mannose	0.53135	0.29759	1	0.95278	0
raffin_l	Raffinose C18H32O16	0.53135	0.29759	1	0.95278	0
1Dgali_l	1-alpha D Galactosyl myo inositol C12H22O11	0.53135	0.29759	1	0.95278	0
stys_l	Stachyose	0.53135	0.29759	1	0.95278	0
mgdg_l	1,2-Diacyl-3-beta-D-galactosyl-sn-glycerol	0.53135	0.29759	1	0.95278	0
melt_l	Melibiitol C12H24O11	0.53135	0.29759	1	0.95278	0
epm_l	Epimelibiose C12H22O11	0.53135	0.29759	1	0.95278	0
ggl_l	Galactosylglycerol C9H18O8	0.53135	0.29759	1	0.95278	0
melib_l	Melibiose	0.53135	0.29759	1	0.95278	0
mantr_l	Manninotriose	0.53135	0.29759	1	0.95278	0
C06037_l	DGDG	0.53135	0.29759	1	0.95278	0
digalside_hs_l	Digalside hs c	0.53135	0.29759	1	0.95278	0
acglcgal14acglcgalgluside_g	N-Acetyl-D-glucosaminyl-1,3-beta-D-galactosyl-1,4-N-acetyl-beta-D-glucosaminyl-1,3-beta-D-galactosyl-1,4-beta-D-glucosylceramide	0.53127	0.29761	13	-0.038157	0.78066
alltt_r	Allantoate	0.52993	0.29808	4	0.26597	0.58503
m8masn_g	[(GlcNAc)2 (Man)9 (Asn)1']	0.52951	0.29822	5	0.19347	0.99048
G10694_g	[(GlcNAc)2 (Man)8 (Asn)1']	0.52951	0.29822	5	0.19347	0.99048
actp_c	Acetyl phosphate	0.52576	0.29953	1	0.9382	0
xoldiolone_mem	Xoldiolone c	0.52364	0.30026	1	0.93267	0
aacoa_m	Acetoacetyl-CoA	0.52281	0.30055	8	0.053756	0.86704
mi13456p_c	1D-myo-Inositol 1,3,4,5,6-pentakisphosphate	0.5227	0.30059	5	0.18567	0.66171
malcoa_c	Malonyl-CoA	0.52154	0.301	17	-0.094583	1.0003
glc__D_r	D-glucose	0.52078	0.30126	7	0.088262	1.0936
5mthf_e	5-Methyltetrahydrofolate	0.52071	0.30128	1	0.92502	0
fru_B_c	Beta-D-fructose	0.52065	0.30131	8	0.051788	1.2835
retinol_9_cis_c	Retinol 9 cis c	0.52033	0.30142	5	0.18295	1.4272
malcoa_m	Malonyl-CoA	0.51919	0.30182	6	0.12518	0.99794
na1_g	Sodium	0.51708	0.30255	4	0.24949	1.6919
mag_c	Monoacylglycerol	0.51678	0.30266	5	0.17889	0.60003
glu5p_m	L-Glutamate 5-phosphate	0.51659	0.30272	2	0.52108	0.43191
tyr__L_c	L-Tyrosine	0.51658	0.30273	25	-0.15532	0.80426
Lcyst_m	L-Cysteate	0.51128	0.30458	4	0.24205	1.0855
mercppyr_m	Mercaptopyruvate	0.51128	0.30458	4	0.24205	1.0855
3snpyr_m	3snpyr c	0.51128	0.30458	4	0.24205	1.0855
3spyr_m	3spyr c	0.51128	0.30458	4	0.24205	1.0855
4h2oglt_m	4-Hydroxy-2-oxoglutarate	0.51128	0.30458	4	0.24205	1.0855
trnaleu_c	TRNA(Leu)	0.50954	0.30519	2	0.50831	1.0252
leutrna_c	L-Leucyl-tRNA(Leu)	0.50954	0.30519	2	0.50831	1.0252
C18045_mem	7alpha-OH-DHEA	0.50878	0.30545	1	0.89389	0
man_g	D-Mannose	0.50805	0.30571	7	0.075876	0.83527
trnaphe_c	TRNA(Phe)	0.50662	0.30621	3	0.33647	1.133
phetrna_c	L-Phenylalanyl-tRNA(Phe)	0.50662	0.30621	3	0.33647	1.133
mi1345p_c	Inositol 1,3,4,5-tetrakisphosphate	0.50515	0.30673	16	-0.096568	1.073
C00071_m	RCHO	0.50414	0.30708	4	0.23289	0.95979
acald_m	Acetaldehyde	0.50414	0.30708	4	0.23289	0.95979
25dop_m	2,5-Dioxopentanoate	0.50414	0.30708	4	0.23289	0.95979
4abutn_m	4-Aminobutanal	0.50414	0.30708	4	0.23289	0.95979
glyald_m	D-Glyceraldehyde	0.50414	0.30708	4	0.23289	0.95979
id3acald_m	Indole 3 acetaldehyde C10H9NO	0.50414	0.30708	4	0.23289	0.95979
C00804_m	Propynoate	0.50414	0.30708	4	0.23289	0.95979
glcr_m	D-Glucarate	0.50414	0.30708	4	0.23289	0.95979
ind3ac_m	Indole 3 acetate C10H8NO2	0.50414	0.30708	4	0.23289	0.95979
4tmeabut_m	4tmeabut c	0.50414	0.30708	4	0.23289	0.95979
4tmeabutn_m	gamma-Butyro-betaine	0.50414	0.30708	4	0.23289	0.95979
mm_m	Methylmalonate	0.50414	0.30708	4	0.23289	0.95979
glac_m	Glac c	0.50414	0.30708	4	0.23289	0.95979
im4ac_m	Imidazole-4-acetate	0.50414	0.30708	4	0.23289	0.95979
4aabutn_m	4-Acetamidobutanoate C6H10NO3	0.50414	0.30708	4	0.23289	0.95979
im4act_m	Imidazole-4-acetaldehyde	0.50414	0.30708	4	0.23289	0.95979
5hoxindact_m	5hoxindact c	0.50414	0.30708	4	0.23289	0.95979
5hoxindoa_m	5hoxindoa c	0.50414	0.30708	4	0.23289	0.95979
aproa_m	3-Aminopropanal C3H8NO	0.50414	0.30708	4	0.23289	0.95979
n4abutn_m	N4 Acetylaminobutanal C6H11NO2	0.50414	0.30708	4	0.23289	0.95979
C05985_m	2-Propynal	0.50414	0.30708	4	0.23289	0.95979
C06613_m	trans-3-Chloro-2-propenal	0.50414	0.30708	4	0.23289	0.95979
C06614_m	trans-3-Chloroacrylic acid	0.50414	0.30708	4	0.23289	0.95979
C06615_m	cis-3-Chloroacrylic acid	0.50414	0.30708	4	0.23289	0.95979
C06754_m	2-Chloroethanal	0.50414	0.30708	4	0.23289	0.95979
C06755_m	Chloroacetic acid	0.50414	0.30708	4	0.23289	0.95979
C16348_m	cis-3-Chloro-2-propenal	0.50414	0.30708	4	0.23289	0.95979
ethamp_e	Ethanolamine phosphate C2H7NO4P	0.50313	0.30744	2	0.49669	0.66617
C15645_mem	1-(1-Alkenyl)-sn-glycerol	0.50313	0.30744	2	0.49669	0.66617
sarcs_m	Sarcosine	0.50227	0.30774	6	0.10746	0.98676
ssaltpp_m	3-Carboxy-1-hydroxypropyl-ThPP	0.5022	0.30776	9	0.013744	1.3391
prpncoa_p	Acrylyl CoA	0.50216	0.30778	1	0.87661	0
3mb2coa_p	3-Methylbut-2-enoyl-CoA	0.50216	0.30778	1	0.87661	0
2mb2coa_p	Trans-2-Methylbut-2-enoyl-CoA	0.50216	0.30778	1	0.87661	0
2mp2coa_p	2-Methylprop-2-enoyl-CoA	0.50216	0.30778	1	0.87661	0
2ddecdicoa_p	trans,cis-Lauro-2,6-dienoyl-CoA	0.50216	0.30778	1	0.87661	0
3ddecdicoa_p	cis,cis-3,6-Dodecadienoyl-CoA	0.50216	0.30778	1	0.87661	0
3hpcoa_p	3-Hydroxypropionyl-CoA	0.50216	0.30778	1	0.87661	0
3hivcoa_p	3-Hydroxyisovaleryl-CoA	0.50216	0.30778	1	0.87661	0
3hibutcoa_p	(S)-3-Hydroxyisobutyryl-CoA	0.50216	0.30778	1	0.87661	0
C14144_p	2,3-Didehydroadipyl-CoA	0.50216	0.30778	1	0.87661	0
3spyr_c	3spyr c	0.49995	0.30856	2	0.49092	1.7561
thymd_m	Thymidine	0.49989	0.30857	8	0.03288	0.8898
udpg_g	UDPglucose	0.4996	0.30868	5	0.15922	1.6023
mi34p_c	Mi34p c	0.49535	0.31018	8	0.028738	1.0623
nrpphr_c	Nrpphr c	0.49466	0.31042	13	-0.064276	0.99391
mi1346p_c	Mi1346p c	0.49419	0.31058	4	0.22014	0.75887
mi3456p_c	Mi3456p c	0.49419	0.31058	4	0.22014	0.75887
pro__L_c	L-Proline	0.49416	0.3106	14	-0.081717	0.76745
pail345p_mem	Phosphatidylinositol-3,4,5-trisphosphate	0.49404	0.31064	29	-0.18635	3.0388
uri_c	Uridine	0.49376	0.31074	37	-0.2134	2.677
mm_c	Methylmalonate	0.49223	0.31128	10	-0.019602	1.2156
5hoxindoa_c	5hoxindoa c	0.49223	0.31128	10	-0.019602	1.2156
mmtsa_c	(S)-Methylmalonate semialdehyde	0.49223	0.31128	10	-0.019602	1.2156
glu__L_c	L-Glutamate	0.49022	0.31199	79	-0.27777	1.9837
ppi_n	Diphosphate	0.48927	0.31233	9	0.002621	1.1737
pe_r	Phosphatidylethanolamine	0.48905	0.3124	27	-0.17628	0.81148
tag_c	Triacylglycerol	0.48843	0.31262	3	0.30943	1.6611
ggn_c	primed glycogenin (glycogenin-8[1,4-Glc])	0.4837	0.3143	11	-0.046801	0.8625
4abut_c	4-Aminobutanoate	0.48119	0.31519	22	-0.15656	0.98164
gdp_l	GDP	0.48066	0.31538	3	0.29787	0.50004
hista_e	Hista c	0.47923	0.31589	6	0.083325	1.1568
mal__L_m	L-Malate	0.47901	0.31597	10	-0.030404	1.1024
fmn_c	FMN	0.47725	0.31659	16	-0.11454	0.92174
cys__L_m	L-Cysteine	0.47723	0.3166	6	0.081235	0.88196
trnaleu_m	TRNA(Leu)	0.4772	0.31661	2	0.44969	0.52936
leutrna_m	L-Leucyl-tRNA(Leu)	0.4772	0.31661	2	0.44969	0.52936
taur_c	Taurine	0.47706	0.31666	9	-0.0078775	1.0637
C05284_c	4-Androsten-11beta-ol-3,17-dione	0.47376	0.31784	13	-0.07919	0.90586
uacgam_r	UDP-N-acetyl-D-glucosamine	0.47369	0.31786	9	-0.010767	1.2042
C15656_r	alpha-N-Acetyl-D-glucosaminyl-(1->4)-beta-D-glucuronosyl-(1->3)-beta-D-galactosyl-(1->3)-beta-D-galactosyl-(1->4)-beta-D-xylosylproteoglycan	0.47369	0.31786	9	-0.010767	1.2042
m5mpdol_L_mem	[(GlcNAc)2 (Man)6 (PP-Dol)1']	0.47304	0.31809	3	0.28655	0.34788
C17333_mem	3beta-Hydroxy-5-cholestenoate	0.47154	0.31863	1	0.79672	0
7ahprgnlone_mem	7alpha-Hydroxypregnenolone	0.47154	0.31863	1	0.79672	0
4hpro_LT_m	Trans 4 Hydroxy L proline C5H9NO3	0.47136	0.31869	7	0.040182	1.5987
ddcacoa_p	Dodecanoyl-CoA (n-C12:0CoA)	0.47131	0.31871	7	0.040132	0.64574
occoa_p	Octanoyl-CoA (n-C8:0CoA)	0.47131	0.31871	7	0.040132	0.64574
hxcoa_p	Hexanoyl-CoA (n-C6:0CoA)	0.47131	0.31871	7	0.040132	0.64574
dcacoa_p	Decanoyl-CoA (n-C10:0CoA)	0.47131	0.31871	7	0.040132	0.64574
glygn5_e	glycogen, structure 5 (glycogenin-2[1,4-Glc])	0.47001	0.31917	2	0.43667	1.2319
ppcoa_p	Propanoyl-CoA	0.4691	0.3195	2	0.43501	0.11304
10fthf_m	10-Formyltetrahydrofolate	0.46715	0.3202	10	-0.040092	0.70508
sgalside_g	Sulfatide	0.46632	0.32049	2	0.42997	0.29336
digalside_hs_g	Digalside hs c	0.46632	0.32049	2	0.42997	0.29336
digalsgalside_hs_g	Digalsgalside hs c	0.46632	0.32049	2	0.42997	0.29336
fa_m	Fatty acid	0.46602	0.3206	5	0.12078	0.86818
pmtcoa_mem	Palmitoyl-CoA (n-C16:0CoA)	0.46578	0.32069	78	-0.28478	2.6741
C03723_c	Ribonucleoside diphosphate	0.46437	0.32119	11	-0.061861	1.2333
C04232_c	2'-Deoxyribonucleoside diphosphate	0.46437	0.32119	11	-0.061861	1.2333
C16663_c	Tryparedoxin	0.46437	0.32119	11	-0.061861	1.2333
C16664_c	Tryparedoxin disulfide	0.46437	0.32119	11	-0.061861	1.2333
dma_c	Dimethylamine	0.46409	0.32129	1	0.77727	0
aact_c	Aminoacetone	0.46409	0.32129	1	0.77727	0
3hxkynam_c	3hxkynam c	0.46409	0.32129	1	0.77727	0
48dhoxquin_c	48dhoxquin c	0.46409	0.32129	1	0.77727	0
46dhoxquin_c	46dhoxquin c	0.46409	0.32129	1	0.77727	0
ddmcital_c	Didemethylcitalopram	0.46409	0.32129	1	0.77727	0
succ_e	Succinate	0.46338	0.32155	4	0.18063	0.79966
retinal_c	Retinal c	0.46142	0.32225	27	-0.18997	3.3113
ahcys_m	S-Adenosyl-L-homocysteine	0.46102	0.32239	11	-0.064475	1.1578
h_g	H+	0.46083	0.32246	6	0.064057	1.4384
pppi_m	Inorganic triphosphate	0.45995	0.32278	2	0.41842	0.44244
cbi_m	Cobinamide	0.45995	0.32278	2	0.41842	0.44244
co1dam_m	Cob(I)yrinate a,c diamide	0.45995	0.32278	2	0.41842	0.44244
adcobdam_m	Adenosyl cobyrinate diamide	0.45995	0.32278	2	0.41842	0.44244
adocbi_m	Adenosyl cobinamide	0.45995	0.32278	2	0.41842	0.44244
tyr__L_m	L-Tyrosine	0.45994	0.32278	8	-0.0035149	1.11
25dhb_c	2,5-Dihydroxybenzoate	0.45715	0.32378	3	0.26292	1.2578
4pyrdx_c	4pyrdx c	0.45715	0.32378	3	0.26292	1.2578
C05585_c	Gentisate aldehyde	0.45715	0.32378	3	0.26292	1.2578
C05842_c	N1-Methyl-2-pyridone-5-carboxamide	0.45715	0.32378	3	0.26292	1.2578
C05843_c	1-Methyl-4-pyridone-3-carboximide	0.45715	0.32378	3	0.26292	1.2578
citalppa_c	Citalopram propionic acid	0.45715	0.32378	3	0.26292	1.2578
akg_e	2-Oxoglutarate	0.45579	0.32427	3	0.2609	0.95944
C06790_c	TCE	0.4554	0.32441	14	-0.10832	1.4053
C11088_c	1,2-Dibromoethane	0.4554	0.32441	14	-0.10832	1.4053
C11278_c	Aflatoxin B1exo-8,9-epoxide-GSH	0.4554	0.32441	14	-0.10832	1.4053
C11583_c	4-Glutathionyl cyclophosphamide	0.4554	0.32441	14	-0.10832	1.4053
C13645_c	HBr	0.4554	0.32441	14	-0.10832	1.4053
C14791_c	(1R)-Hydroxy-(2R)-glutathionyl-1,2-dihydronaphthalene	0.4554	0.32441	14	-0.10832	1.4053
C14792_c	(1S)-Hydroxy-(2S)-glutathionyl-1,2-dihydronaphthalene	0.4554	0.32441	14	-0.10832	1.4053
C14793_c	(1R)-Glutathionyl-(2R)-hydroxy-1,2-dihydronaphthalene	0.4554	0.32441	14	-0.10832	1.4053
C14803_c	1-Nitro-7-hydroxy-8-glutathionyl-7,8-dihydronaphthalene	0.4554	0.32441	14	-0.10832	1.4053
C14804_c	1-Nitro-7-glutathionyl-8-hydroxy-7,8-dihydronaphthalene	0.4554	0.32441	14	-0.10832	1.4053
C14805_c	1-Nitro-5-hydroxy-6-glutathionyl-5,6-dihydronaphthalene	0.4554	0.32441	14	-0.10832	1.4053
C14806_c	1-Nitro-5-glutathionyl-6-hydroxy-5,6-dihydronaphthalene	0.4554	0.32441	14	-0.10832	1.4053
C14839_c	Bromobenzene-3,4-oxide	0.4554	0.32441	14	-0.10832	1.4053
C14840_c	Bromobenzene-2,3-oxide	0.4554	0.32441	14	-0.10832	1.4053
C14847_c	3,4-Dihydro-3-hydroxy-4-S-glutathionyl bromobenzene	0.4554	0.32441	14	-0.10832	1.4053
C14848_c	2,3-Dihydro-2-S-glutathionyl-3-hydroxy bromobenzene	0.4554	0.32441	14	-0.10832	1.4053
C14855_c	4,5-Dihydro-4-hydroxy-5-S-glutathionyl-benzo[a]pyrene	0.4554	0.32441	14	-0.10832	1.4053
C14856_c	7,8-Dihydro-7-hydroxy-8-S-glutathionyl-benzo[a]pyrene	0.4554	0.32441	14	-0.10832	1.4053
C14857_c	2,2-Dichlorooxirane	0.4554	0.32441	14	-0.10832	1.4053
C14858_c	2,2-Dichloroacetaldehyde	0.4554	0.32441	14	-0.10832	1.4053
C14859_c	Chloroacetyl chloride	0.4554	0.32441	14	-0.10832	1.4053
C14861_c	S-(2,2-Dichloro-1-hydroxy)ethyl glutathione	0.4554	0.32441	14	-0.10832	1.4053
C14863_c	2-(S-Glutathionyl)acetyl glutathione	0.4554	0.32441	14	-0.10832	1.4053
C14864_c	S-(2-Chloroacetyl)glutathione	0.4554	0.32441	14	-0.10832	1.4053
C14865_c	2-(S-Glutathionyl)acetyl chloride	0.4554	0.32441	14	-0.10832	1.4053
C14868_c	DCVG	0.4554	0.32441	14	-0.10832	1.4053
C14870_c	2-Bromoacetaldehyde	0.4554	0.32441	14	-0.10832	1.4053
C14871_c	S-(Formylmethyl)glutathione	0.4554	0.32441	14	-0.10832	1.4053
C14874_c	Glutathione episulfonium ion	0.4554	0.32441	14	-0.10832	1.4053
srtn_c	Srtn c	0.45486	0.3246	7	0.024139	1.1325
ach_c	Ach c	0.45453	0.32472	1	0.75235	0
ak2gp_hs_c	2-Acyl-1-alkyl-sn-glycero-3-phosphate	0.4542	0.32484	3	0.25853	0.33408
sgalside_l	Sulfatide	0.45327	0.32518	1	0.74904	0
selcys_c	Selenocysteine	0.44913	0.32667	2	0.39881	1.2064
C05689_c	Se-Methyl-L-selenocysteine	0.44913	0.32667	2	0.39881	1.2064
dolmanp_mem	Dolichyl phosphate D-mannose	0.44872	0.32682	23	-0.1785	0.94571
accoa_n	Acetyl-CoA	0.44861	0.32686	2	0.39787	1.3331
chol_n	Choline	0.44861	0.32686	2	0.39787	1.3331
ach_n	Ach c	0.44861	0.32686	2	0.39787	1.3331
meoh_c	Methanol	0.44802	0.32707	3	0.24935	0.65379
confrl_c	Coniferol	0.44802	0.32707	3	0.24935	0.65379
C02325_c	Sinapyl alcohol	0.44802	0.32707	3	0.24935	0.65379
pad_c	2-Phenylacetamide C8H9NO	0.44802	0.32707	3	0.24935	0.65379
4cmalc_c	4-Coumaroyl alcohol	0.44802	0.32707	3	0.24935	0.65379
C15804_c	p-Hydroxyphenyl lignin	0.44802	0.32707	3	0.24935	0.65379
C15805_c	Guaiacyl lignin	0.44802	0.32707	3	0.24935	0.65379
C15806_c	Syringyl lignin	0.44802	0.32707	3	0.24935	0.65379
phpyr_e	Phenylpyruvate	0.44769	0.32719	2	0.39621	1.6436
34hpp_e	2-Hydroxy-3-(4-hydroxyphenyl)propenoate	0.44769	0.32719	2	0.39621	1.6436
ephpyr_e	Enol-Phenylpyruvate	0.44769	0.32719	2	0.39621	1.6436
2h34hppr_e	4-Hydroxy-enol-phenylpyruvate	0.44769	0.32719	2	0.39621	1.6436
indpyr_c	Indolepyruvate C11H8NO3	0.44529	0.32805	1	0.72824	0
pi_g	Phosphate	0.44528	0.32806	1	0.72819	0
inost_g	Myo-Inositol	0.44528	0.32806	1	0.72819	0
mi1p__D_g	1D-myo-Inositol 1-phosphate	0.44528	0.32806	1	0.72819	0
mi4p__D_g	1D-myo-Inositol 4-phosphate	0.44528	0.32806	1	0.72819	0
mi3p__D_g	1D-myo-Inositol 3-phosphate	0.44528	0.32806	1	0.72819	0
pchol_m	Phosphatidylcholine	0.4447	0.32827	5	0.096377	0.97116
gd3_g	GD3	0.44414	0.32847	8	-0.01791	1.0898
gt3_g	NeuAc-alpha2->8NeuAc-alpha2->8NeuAc2->3LacCer	0.44414	0.32847	8	-0.01791	1.0898
sbt__D_l	D-Sorbitol	0.44244	0.32909	3	0.24105	0.73779
succ_c	Succinate	0.44199	0.32925	9	-0.038021	0.82185
prostgh2_mem	Prostgh2 c	0.44153	0.32941	15	-0.12803	1.279
acnacngal14acglcgalgluside_mem	[(Gal)2 (Glc)1 (GlcNAc)1 (Neu5Ac)2 (Cer)1']	0.44109	0.32957	2	0.38424	0.09593
acald_c	Acetaldehyde	0.43945	0.33017	23	-0.18348	1.2678
am6sa_c	2-Aminomuconate 6-semialdehyde	0.43671	0.33116	2	0.3763	0.71209
dtdp_c	DTDP	0.43653	0.33123	23	-0.18505	0.86837
id3acald_c	Indole 3 acetaldehyde C10H9NO	0.43533	0.33166	8	-0.025939	1.2265
n4abutn_c	N4 Acetylaminobutanal C6H11NO2	0.43533	0.33166	8	-0.025939	1.2265
34dhmald_c	3,4-Dihydroxymandelaldehyde	0.43492	0.33181	7	0.0047332	1.3317
C02090_c	Trypanothione	0.43342	0.33235	19	-0.16503	1.0276
C03170_c	Oxidized trypanothione	0.43342	0.33235	19	-0.16503	1.0276
epist_mem	Episterol C28H46O	0.43303	0.3325	1	0.69624	0
C15782_mem	delta7-Avenasterol	0.43303	0.3325	1	0.69624	0
gpail_mem	[(GlcN)1 (Ino-P)1']	0.43242	0.33272	1	0.69465	0
paps_g	3'-Phosphoadenylyl sulfate	0.43135	0.33311	9	-0.047171	1.0891
fn2m2masn_g	[(GlcNAc)4 (LFuc)1 (Man)3 (Asn)1']	0.42955	0.33376	9	-0.048717	0.75888
pe_m	Phosphatidylethanolamine	0.42766	0.33445	3	0.21908	0.07023
ps_mim	Phosphatidylserine	0.42766	0.33445	3	0.21908	0.07023
h_c	proton	0.4271	0.33465	524	-0.37295	2.5038
hxdcal_mem	Hexadecanal C16H32O	0.42623	0.33497	2	0.35731	1.3752
C06123_c	Hexadecenal	0.42623	0.33497	2	0.35731	1.3752
val__L_m	L-Valine	0.42552	0.33523	4	0.13208	0.72946
ump_n	UMP	0.42169	0.33663	3	0.2102	0.67446
ura_n	Uracil	0.42169	0.33663	3	0.2102	0.67446
prpp_n	5-Phospho-alpha-D-ribose 1-diphosphate	0.42169	0.33663	3	0.2102	0.67446
cmp_m	CMP	0.4216	0.33666	13	-0.1164	1.1908
crtsl_mem	Crtsl c	0.42018	0.33718	9	-0.056775	1.3072
prostge2_mem	Prostge2 c	0.4182	0.3379	9	-0.058477	1.5039
damp_m	DAMP	0.4145	0.33925	4	0.11795	0.49716
mercppyr_c	Mercaptopyruvate	0.41394	0.33946	10	-0.083558	0.82484
C18075_c	11beta-Hydroxytestosterone	0.4137	0.33955	8	-0.045645	0.8056
nrpphr_e	Nrpphr c	0.41325	0.33971	11	-0.1017	1.0462
methf_m	5,10-Methenyltetrahydrofolate	0.41217	0.34011	11	-0.10254	1.0138
ahdt_c	2-Amino-4-hydroxy-6-(erythro-1,2,3-trihydroxypropyl)dihydropteridine triphosphate	0.41204	0.34015	1	0.64147	0
C05922_c	Formamidopyrimidine nucleoside triphosphate	0.41204	0.34015	1	0.64147	0
C05923_c	2,5-Diaminopyrimidine nucleoside triphosphate	0.41204	0.34015	1	0.64147	0
C06148_c	2,5-Diamino-6-(5'-triphosphoryl-3',4'-trihydroxy-2'-oxopentyl)-amino-4-oxopyrimidine	0.41204	0.34015	1	0.64147	0
acald_e	Acetaldehyde	0.4118	0.34024	1	0.64084	0
athr__L_e	L-Allo-threonine	0.4118	0.34024	1	0.64084	0
thr__L_e	L-Threonine	0.41108	0.34051	11	-0.10339	0.93292
gluside_mem	D-Glucosyl-N-acylsphingosine	0.41102	0.34053	9	-0.064652	1.039
hemeO_mem	Heme O	0.41075	0.34063	3	0.19394	0.61772
for_c	Formate	0.41028	0.3408	33	-0.23762	2.8448
lys__L_m	L-Lysine	0.40859	0.34142	8	-0.050296	2.2671
acnamp_c	Acnamp c	0.40808	0.34161	3	0.18997	1.0399
cdpchol_c	CDPcholine C14H25N4O11P2	0.40759	0.34179	8	-0.05121	1.1097
mi4p__D_c	1D-myo-Inositol 4-phosphate	0.40758	0.34179	5	0.053883	0.92113
pro__L_m	L-Proline	0.40654	0.34217	12	-0.11869	1.3048
gthrd_p	Reduced glutathione	0.40451	0.34292	4	0.10514	1.4806
C00462_p	HX	0.40451	0.34292	4	0.10514	1.4806
C01322_p	RX	0.40451	0.34292	4	0.10514	1.4806
cl_p	Chloride	0.40451	0.34292	4	0.10514	1.4806
C02320_p	R-S-Glutathione	0.40451	0.34292	4	0.10514	1.4806
C06790_p	TCE	0.40451	0.34292	4	0.10514	1.4806
C07645_p	Aldophosphamide	0.40451	0.34292	4	0.10514	1.4806
C11088_p	1,2-Dibromoethane	0.40451	0.34292	4	0.10514	1.4806
C11278_p	Aflatoxin B1exo-8,9-epoxide-GSH	0.40451	0.34292	4	0.10514	1.4806
C11583_p	4-Glutathionyl cyclophosphamide	0.40451	0.34292	4	0.10514	1.4806
C13645_p	HBr	0.40451	0.34292	4	0.10514	1.4806
1r2sonpthl_p	(1R,2S)-Naphthalene epoxide	0.40451	0.34292	4	0.10514	1.4806
1s2ronpthl_p	(1S,2R)-Naphthalene epoxide	0.40451	0.34292	4	0.10514	1.4806
C14791_p	(1R)-Hydroxy-(2R)-glutathionyl-1,2-dihydronaphthalene	0.40451	0.34292	4	0.10514	1.4806
C14792_p	(1S)-Hydroxy-(2S)-glutathionyl-1,2-dihydronaphthalene	0.40451	0.34292	4	0.10514	1.4806
C14793_p	(1R)-Glutathionyl-(2R)-hydroxy-1,2-dihydronaphthalene	0.40451	0.34292	4	0.10514	1.4806
C14800_p	1-Nitronaphthalene-5,6-oxide	0.40451	0.34292	4	0.10514	1.4806
C14802_p	1-Nitronaphthalene-7,8-oxide	0.40451	0.34292	4	0.10514	1.4806
C14803_p	1-Nitro-7-hydroxy-8-glutathionyl-7,8-dihydronaphthalene	0.40451	0.34292	4	0.10514	1.4806
C14804_p	1-Nitro-7-glutathionyl-8-hydroxy-7,8-dihydronaphthalene	0.40451	0.34292	4	0.10514	1.4806
C14805_p	1-Nitro-5-hydroxy-6-glutathionyl-5,6-dihydronaphthalene	0.40451	0.34292	4	0.10514	1.4806
C14806_p	1-Nitro-5-glutathionyl-6-hydroxy-5,6-dihydronaphthalene	0.40451	0.34292	4	0.10514	1.4806
C14839_p	Bromobenzene-3,4-oxide	0.40451	0.34292	4	0.10514	1.4806
C14840_p	Bromobenzene-2,3-oxide	0.40451	0.34292	4	0.10514	1.4806
C14847_p	3,4-Dihydro-3-hydroxy-4-S-glutathionyl bromobenzene	0.40451	0.34292	4	0.10514	1.4806
C14848_p	2,3-Dihydro-2-S-glutathionyl-3-hydroxy bromobenzene	0.40451	0.34292	4	0.10514	1.4806
C14852_p	Benzo[a]pyrene-7,8-diol	0.40451	0.34292	4	0.10514	1.4806
C14855_p	4,5-Dihydro-4-hydroxy-5-S-glutathionyl-benzo[a]pyrene	0.40451	0.34292	4	0.10514	1.4806
C14856_p	7,8-Dihydro-7-hydroxy-8-S-glutathionyl-benzo[a]pyrene	0.40451	0.34292	4	0.10514	1.4806
C14857_p	2,2-Dichlorooxirane	0.40451	0.34292	4	0.10514	1.4806
C14858_p	2,2-Dichloroacetaldehyde	0.40451	0.34292	4	0.10514	1.4806
C14859_p	Chloroacetyl chloride	0.40451	0.34292	4	0.10514	1.4806
C14861_p	S-(2,2-Dichloro-1-hydroxy)ethyl glutathione	0.40451	0.34292	4	0.10514	1.4806
C14863_p	2-(S-Glutathionyl)acetyl glutathione	0.40451	0.34292	4	0.10514	1.4806
C14864_p	S-(2-Chloroacetyl)glutathione	0.40451	0.34292	4	0.10514	1.4806
C14865_p	2-(S-Glutathionyl)acetyl chloride	0.40451	0.34292	4	0.10514	1.4806
C14868_p	DCVG	0.40451	0.34292	4	0.10514	1.4806
C14870_p	2-Bromoacetaldehyde	0.40451	0.34292	4	0.10514	1.4806
C14871_p	S-(Formylmethyl)glutathione	0.40451	0.34292	4	0.10514	1.4806
C14874_p	Glutathione episulfonium ion	0.40451	0.34292	4	0.10514	1.4806
eaflatoxin_p	Aflatoxin B1 exo-8,9-epozide	0.40451	0.34292	4	0.10514	1.4806
C00462_c	HX	0.40363	0.34324	17	-0.16831	1.3949
C01322_c	RX	0.40363	0.34324	17	-0.16831	1.3949
C02320_c	R-S-Glutathione	0.40363	0.34324	17	-0.16831	1.3949
m6mpdol_L_mem	[(GlcNAc)2 (Man)7 (PP-Dol)1']	0.40179	0.34392	4	0.10165	1.2444
m7mpdol_L_mem	[(GlcNAc)2 (Man)8 (PP-Dol)1']	0.40179	0.34392	4	0.10165	1.2444
adn_e	Adenosine	0.40034	0.34445	8	-0.057809	1.0785
ins_e	Inosine	0.40034	0.34445	8	-0.057809	1.0785
fe2_m	Fe2+	0.39912	0.3449	1	0.60776	0
cgly_c	Cys-Gly	0.39839	0.34517	3	0.17557	0.8189
C00071_c	RCHO	0.39834	0.34519	13	-0.13299	1.2825
phe__L_c	L-Phenylalanine	0.39571	0.34616	40	-0.25888	0.88841
peplys_n	Peplys e	0.39538	0.34628	68	-0.29843	2.0723
Nmelys_n	Protein N6-methyl-L-lysine	0.39538	0.34628	68	-0.29843	2.0723
Ndmelys_n	Ndmelys n	0.39538	0.34628	68	-0.29843	2.0723
Ntmelys_n	Ntmelys n	0.39538	0.34628	68	-0.29843	2.0723
trnaile_m	TRNA(Ile)	0.39486	0.34647	1	0.59665	0
iletrna_m	L-Isoleucyl-tRNA(Ile)	0.39486	0.34647	1	0.59665	0
galgluside_g	LacCer	0.39292	0.34719	14	-0.15121	1.1617
lipoamp_m	Lipoyl-AMP	0.39244	0.34737	1	0.59032	0
atp_m	ATP	0.3924	0.34738	161	-0.34104	2.2303
urea_m	Urea	0.39223	0.34745	2	0.29568	1.9561
dhbpt_c	6,7-Dihydrobiopterin	0.38941	0.34848	16	-0.1711	0.98699
thbpt_c	Tetrahydrobiopterin	0.38941	0.34848	16	-0.1711	0.98699
C15647_mem	2-Acyl-1-(1-alkenyl)-sn-glycero-3-phosphate	0.38813	0.34896	7	-0.040777	0.88821
h2o_m	H2O	0.38747	0.34921	200	-0.34954	2.3715
C03820_c	1-Alkyl-2-acetyl-sn-glycerol	0.3865	0.34956	3	0.1579	0.82513
3hodcoa_mem	(S)-3-Hydroxyoctadecanoyl-CoA	0.38645	0.34958	5	0.029689	0.55257
psqldp_mem	Presqualene diphosphate	0.3843	0.35038	2	0.28132	1.2393
dopa_c	Dopamine	0.38102	0.35159	15	-0.16841	0.96537
pi_l	Phosphate	0.37809	0.35268	4	0.071247	0.77353
gdpfuc_l	GDP-L-fucose	0.37792	0.35274	2	0.26975	0.7038
pepser_l	Protein serine	0.37792	0.35274	2	0.26975	0.7038
G13052_l	[(LFuc)1 (Ser/Thr)1']	0.37792	0.35274	2	0.26975	0.7038
C16836_r	1,4'-Bipiperidine-1'-carboxylic acid	0.37722	0.353	2	0.26849	0.031274
C16837_r	4-Amino-1-piperidinecarboxylic acid	0.37722	0.353	2	0.26849	0.031274
trnatyr_c	TRNA(Tyr)	0.37692	0.35312	5	0.018788	1.0306
tyrtrna_c	L-Tyrosyl-tRNA(Tyr)	0.37692	0.35312	5	0.018788	1.0306
adn_m	Adenosine	0.37626	0.35336	3	0.14267	1.2049
ins_m	Inosine	0.37626	0.35336	3	0.14267	1.2049
uri_m	Uridine	0.37626	0.35336	3	0.14267	1.2049
gsn_m	Guanosine	0.37626	0.35336	3	0.14267	1.2049
ribflv_c	Riboflavin	0.37617	0.3534	15	-0.17165	0.86034
amet_m	S-Adenosyl-L-methionine	0.37471	0.35394	14	-0.16371	1.0503
S2hglut_m	(S)-2-Hydroxyglutarate	0.37456	0.35399	1	0.54368	0
etha_e	Ethanolamine	0.36903	0.35605	1	0.52925	0
C15646_mem	1-(1-Alkenyl)-sn-glycero-3-phosphate	0.36903	0.35605	1	0.52925	0
mmcoa__S_m	(S)-Methylmalonyl-CoA	0.36863	0.3562	6	-0.032534	0.86331
nm2masn_g	[(GlcNAc)3 (Man)3 (Asn)1']	0.36855	0.35623	3	0.13122	0.61319
glc__D_l	D-glucose	0.36804	0.35642	4	0.058362	0.81853
biliverd_c	Biliverdin	0.36773	0.35654	8	-0.087514	1.1804
trnalys_c	TRNA(Lys)	0.36728	0.35671	3	0.12932	0.96773
trnalys_m	TRNA(Lys)	0.36728	0.35671	3	0.12932	0.96773
lystrna_c	L-Lysine-tRNA (Lys)	0.36728	0.35671	3	0.12932	0.96773
lystrna_m	L-Lysine-tRNA (Lys)	0.36728	0.35671	3	0.12932	0.96773
betald_m	Betaine aldehyde	0.3671	0.35677	3	0.12905	0.1724
prgstrn_c	Prgstrn c	0.36671	0.35692	5	0.0070927	1.4443
17ahprgstrn_c	17ahprgstrn c	0.36671	0.35692	5	0.0070927	1.4443
17ahprgnlone_c	17ahprgnlone c	0.36671	0.35692	5	0.0070927	1.4443
3htmelys_m	3htmelys c	0.36669	0.35692	1	0.52315	0
tmlys_c	Tmlys c	0.36669	0.35692	1	0.52315	0
gthox_r	Oxidized glutathione	0.36602	0.35717	2	0.24819	1.8715
methf_c	5,10-Methenyltetrahydrofolate	0.36438	0.35779	8	-0.090573	0.87172
ppp9_m	Protoporphyrin	0.36436	0.35779	3	0.12499	0.47856
alatrna_c	L-Alanyl-tRNA(Ala)	0.36401	0.35792	4	0.053199	1.8126
trnaala_c	TRNA(Ala)	0.36401	0.35792	4	0.053199	1.8126
gthrd_n	Reduced glutathione	0.36392	0.35796	5	0.0038998	1.123
gthox_n	Oxidized glutathione	0.36392	0.35796	5	0.0038998	1.123
C01025_c	Lipid hydroperoxide	0.36392	0.35796	5	0.0038998	1.123
C01025_n	Lipid hydroperoxide	0.36392	0.35796	5	0.0038998	1.123
C01356_c	Lipid	0.36392	0.35796	5	0.0038998	1.123
C01356_n	Lipid	0.36392	0.35796	5	0.0038998	1.123
cholcoa_mem	Cholcoa x	0.36355	0.3581	1	0.51494	0
dgcholcoa_p	Dgcholcoa x	0.36355	0.3581	1	0.51494	0
cdpchol_g	CDPcholine C14H25N4O11P2	0.36289	0.35834	1	0.51322	0
C03820_g	1-Alkyl-2-acetyl-sn-glycerol	0.36289	0.35834	1	0.51322	0
paf_g	1-alkyl 2-acteylglycerol 3-phosphocholine, Platelet-activating factor	0.36289	0.35834	1	0.51322	0
gal1p_c	Alpha-D-Galactose 1-phosphate	0.36094	0.35907	5	0.00049127	1.4294
dag_r	Diacylglycerol	0.35907	0.35977	5	-0.0016562	0.97357
phpyr_m	Phenylpyruvate	0.35816	0.36011	7	-0.069935	1.1816
34hpp_m	2-Hydroxy-3-(4-hydroxyphenyl)propenoate	0.35816	0.36011	7	-0.069935	1.1816
glygn1_c	glycogen, structure 1 (glycogenin-11[1,4-Glc])	0.35814	0.36012	9	-0.11012	0.9293
pi_m	Phosphate	0.35772	0.36028	86	-0.32143	2.457
leuktrB4_c	LeuktrB4 c	0.35662	0.36069	3	0.11348	1.0957
Tyr_ggn_c	Tyr-194 of apo-glycogenin protein (primer for glycogen synthesis)	0.35656	0.36071	12	-0.15596	1.1024
but_m	Butyrate (n-C4:0)	0.35634	0.36079	1	0.49614	0
cytd_c	Cytidine	0.35634	0.36079	38	-0.27044	2.6399
2ahethmpp_m	2-(alpha-Hydroxyethyl)thiamine diphosphate	0.35586	0.36097	6	-0.045903	1.072
dhretinol_c	All-trans-13,14-Dihydroretinol	0.35571	0.36103	5	-0.0054936	0.59465
3hmp_m	(S)-3-Hydroxyisobutyrate	0.35305	0.36203	8	-0.10089	0.84251
11docrtstrn_mem	11docrtstrn c	0.35242	0.36226	4	0.038333	1.6658
C05485_mem	21-Hydroxypregnenolone	0.35242	0.36226	4	0.038333	1.6658
C05487_mem	17alpha,21-Dihydroxypregnenolone	0.35242	0.36226	4	0.038333	1.6658
11docrtsl_mem	11docrtsl c	0.35242	0.36226	4	0.038333	1.6658
trp__L_c	L-tryptophan	0.3503	0.36306	29	-0.25536	0.8183
2dr5p_c	2-Deoxy-D-ribose 5-phosphate	0.34535	0.36492	2	0.21072	2.0322
mlthf_m	5,10-Methylenetetrahydrofolate	0.34473	0.36515	18	-0.21011	0.91044
trnatyr_m	TRNA(Tyr)	0.34304	0.36579	1	0.46143	0
tyrtrna_m	L-Tyrosyl-tRNA(Tyr)	0.34304	0.36579	1	0.46143	0
cgly_e	Cys-Gly	0.34098	0.36656	8	-0.11188	0.92899
atp_r	ATP	0.34031	0.36681	5	-0.023128	1.3968
ppi_r	Diphosphate	0.34031	0.36681	5	-0.023128	1.3968
amp_r	AMP	0.34031	0.36681	5	-0.023128	1.3968
damp_n	DAMP	0.33969	0.36704	7	-0.087897	0.54988
C05729_e	R-S-Cysteinylglycine	0.3393	0.36719	6	-0.063257	1.0742
Nacsertn_c	Nacsertn c	0.33856	0.36747	2	0.19841	0.66111
udp_l	UDP	0.33756	0.36785	2	0.19659	0.22277
dhap_e	Dihydroxyacetone phosphate	0.33686	0.36811	4	0.018382	0.61901
g3p_e	Glyceraldehyde 3-phosphate	0.33686	0.36811	4	0.018382	0.61901
e4p_e	D-Erythrose 4-phosphate	0.33686	0.36811	4	0.018382	0.61901
fdp_e	D-Fructose 1,6-bisphosphate	0.33686	0.36811	4	0.018382	0.61901
s17bp_e	Sedoheptulose 1,7-bisphosphate	0.33686	0.36811	4	0.018382	0.61901
glyald_e	D-Glyceraldehyde	0.33686	0.36811	4	0.018382	0.61901
f1p_e	D-Fructose 1-phosphate	0.33686	0.36811	4	0.018382	0.61901
fdp_B_e	Beta-D-Fructose 1,6-bisphosphate	0.33686	0.36811	4	0.018382	0.61901
C05449_p	3alpha,7alpha-Dihydroxy-5beta-24-oxocholestanoyl-CoA	0.33526	0.36871	3	0.081727	1.0788
mfecostrl_mem	4alpha-Methylfecosterol	0.33378	0.36927	8	-0.11845	1.1608
btn_co2_c	Carboxybiotin-carboxyl-carrier protein	0.33373	0.36929	8	-0.11849	1.1621
apoC_Lys_btn_c	Holo-[carboxylase]	0.33373	0.36929	8	-0.11849	1.1621
C01335_p	R-OH (aromatic or alkyl)	0.33357	0.36935	2	0.18936	2.0553
C02090_p	Trypanothione	0.33357	0.36935	2	0.18936	2.0553
C03170_p	Oxidized trypanothione	0.33357	0.36935	2	0.18936	2.0553
C15498_p	ROOH	0.33357	0.36935	2	0.18936	2.0553
atp_e	ATP	0.33332	0.36945	7	-0.0941	1.0172
dctp_c	DCTP	0.33196	0.36996	22	-0.23847	0.84925
dttp_c	DTTP	0.33196	0.36996	22	-0.23847	0.84925
dtmp_m	DTMP	0.33169	0.37006	5	-0.032996	0.80325
dump_m	DUMP	0.33169	0.37006	5	-0.032996	0.80325
duri_m	Deoxyuridine	0.33169	0.37006	5	-0.032996	0.80325
C04242_m	5-Fluorodeoxyuridine monophosphate	0.33169	0.37006	5	-0.032996	0.80325
C11736_m	Floxuridine	0.33169	0.37006	5	-0.032996	0.80325
13Shpocdcy1829Z11Ea_c	(9Z,11E)-(13S)-13-Hydroperoxyoctadeca-9,11-dienoic acid	0.33127	0.37022	1	0.43072	0
apppa_c	P1,P3-Bis(5'-adenosyl) triphosphate	0.33121	0.37024	1	0.43056	0
lac__L_m	L-Lactate	0.33015	0.37064	5	-0.034754	0.80459
acon_C_c	Cis-Aconitate	0.32999	0.37071	1	0.42737	0
pglyc_r	Phosphatidylglycerol	0.3285	0.37127	10	-0.15336	0.75787
1agpg_r	1-Acyl-sn-glycero-3-phosphoglycerol	0.3285	0.37127	10	-0.15336	0.75787
pan4p_c	Pantetheine 4'-phosphate	0.32666	0.37196	4	0.0053034	1.2825
trnahis_c	TRNA(His)	0.32607	0.37219	2	0.17577	0.83393
histrna_c	L-Histidyl-tRNA(His)	0.32607	0.37219	2	0.17577	0.83393
arg__L_e	L-Arginine	0.32599	0.37222	14	-0.19716	1.1882
fru_c	D-Fructose	0.32517	0.37253	25	-0.25351	1.1617
pap_g	Adenosine 3',5'-bisphosphate	0.3249	0.37263	7	-0.10229	1.12
met__L_e	L-Methionine	0.32468	0.37271	14	-0.19805	0.94412
atp_i	ATP	0.32423	0.37288	3	0.065329	0.89909
adp_i	ADP	0.32423	0.37288	3	0.065329	0.89909
amp_i	AMP	0.32423	0.37288	3	0.065329	0.89909
dadp_i	DADP	0.32423	0.37288	3	0.065329	0.89909
damp_i	DAMP	0.32423	0.37288	3	0.065329	0.89909
mi145p_r	D-myo-Inositol 1,4,5-trisphosphate	0.32328	0.37324	3	0.063916	1.5634
mi1345p_r	Inositol 1,3,4,5-tetrakisphosphate	0.32328	0.37324	3	0.063916	1.5634
frdp_mem	Farnesyl diphosphate	0.32291	0.37338	14	-0.19927	0.9454
urate_p	Urate	0.3211	0.37407	4	-0.0018293	1.4444
sbt6p_c	D-Sorbitol 6-phosphate	0.32109	0.37407	2	0.16675	0.11907
btal_c	Butanal	0.32109	0.37407	2	0.16675	0.11907
srbL1p_c	Sorbose 1-phosphate	0.32109	0.37407	2	0.16675	0.11907
btoh_c	1-Butanol	0.32109	0.37407	2	0.16675	0.11907
13Shocdcy1829Z11Ea_c	(9Z,11E)-(13S)-13-Hydroxyoctadeca-9,11-dienoic acid	0.32109	0.37407	2	0.16675	0.11907
13oocdcy1829Z11Ea_c	(9Z,11E)-13-Oxooctadeca-9,11-dienoic acid	0.32109	0.37407	2	0.16675	0.11907
cmp_g	CMP	0.32102	0.3741	34	-0.2797	2.7644
so4_m	Sulfate	0.31853	0.37504	1	0.39748	0
so3_m	Sulfite	0.31853	0.37504	1	0.39748	0
tsul_m	Thiosulfate	0.31853	0.37504	1	0.39748	0
paf_mem	1-alkyl 2-acteylglycerol 3-phosphocholine, Platelet-activating factor	0.31772	0.37535	11	-0.17615	0.69945
glc__D_g	D-glucose	0.31529	0.37627	5	-0.051771	0.70844
crn_c	L-Carnitine	0.31487	0.37643	20	-0.23962	0.96513
coa_n	Coenzyme A	0.31399	0.37676	3	0.050105	1.1186
n2m2nmasn_g	[(GlcNAc)5 (Man)3 (Asn)1'']	0.31361	0.37691	4	-0.011435	1.1747
pcrn_c	propionyl-carnitine	0.31278	0.37722	12	-0.18861	1.077
val__L_e	L-Valine	0.31245	0.37735	7	-0.1144	0.91536
ile__L_e	L-Isoleucine	0.31245	0.37735	7	-0.1144	0.91536
hs_e	Heparan sulfate	0.31178	0.3776	5	-0.055781	0.46948
G13034_e	[(GlcA)2 (GlcN)1 (GlcNAc)1 (LIdoA)1 (S)4']	0.31178	0.3776	5	-0.055781	0.46948
leu__L_e	L-Leucine	0.31138	0.37776	22	-0.24977	1.0625
gm1_l	D-Galactosyl-N-acetyl-D-galactosaminyl-(N-acetylneuraminyl)-D-galactosyl-D-glucosylceramide	0.31077	0.37799	2	0.14804	0.1541
glyclt_c	Glycolate	0.31029	0.37817	2	0.14717	1.0872
2pglyc_c	2-Phosphoglycolate	0.31029	0.37817	2	0.14717	1.0872
c226coa_mim	C226coa c	0.30906	0.37864	2	0.14495	0.068856
dcsptn1coa_m	Dcsptn1coa c	0.30906	0.37864	2	0.14495	0.068856
glyc_c	Glycerol	0.30865	0.37879	19	-0.2386	0.93364
4abut_e	4-Aminobutanoate	0.3084	0.37889	9	-0.15288	0.96065
ade_l	Adenine	0.30811	0.379	1	0.37029	0
adn_l	Adenosine	0.30811	0.379	1	0.37029	0
thymd_l	Thymidine	0.30811	0.379	1	0.37029	0
hxan_l	Hypoxanthine	0.30811	0.379	1	0.37029	0
ins_l	Inosine	0.30811	0.379	1	0.37029	0
uri_l	Uridine	0.30811	0.379	1	0.37029	0
gsn_l	Guanosine	0.30811	0.379	1	0.37029	0
cytd_l	Cytidine	0.30811	0.379	1	0.37029	0
3moxtyr_c	3moxtyr c	0.30719	0.37935	2	0.14156	0.89902
mepi_c	Mepi c	0.30719	0.37935	2	0.14156	0.89902
normete__L_c	Normete L c	0.30719	0.37935	2	0.14156	0.89902
44mctr_mem	4,4-Dimethyl-5alpha-cholesta-8,14,24-trien-3beta-ol	0.30681	0.37949	6	-0.097282	1.1712
mergtrol_mem	4alpha-Methyl-5alpha-ergosta-8,14,24(28)-trien-3beta-ol	0.30681	0.37949	6	-0.097282	1.1712
decdp_m	All trans Decaprenyl diphosphate	0.30618	0.37973	3	0.038493	0.86541
etoh_c	Ethanol	0.30555	0.37997	10	-0.1721	1.4327
gtp_e	GTP	0.30439	0.38042	6	-0.099826	1.1141
ctp_e	CTP	0.30439	0.38042	6	-0.099826	1.1141
utp_e	UTP	0.30439	0.38042	6	-0.099826	1.1141
itp_e	ITP	0.30439	0.38042	6	-0.099826	1.1141
cdp_e	CDP	0.30439	0.38042	6	-0.099826	1.1141
dtdp_e	DTDP	0.30439	0.38042	6	-0.099826	1.1141
dttp_e	DTTP	0.30439	0.38042	6	-0.099826	1.1141
oaa_m	Oxaloacetate	0.30246	0.38115	14	-0.21331	0.84979
urea_r	Urea	0.30236	0.38119	3	0.032819	0.43269
urdglyc_r	(-)-Ureidoglycolate	0.30236	0.38119	3	0.032819	0.43269
dcsptn1coa_p	Dcsptn1coa c	0.30228	0.38122	1	0.35508	0
C16376_mem	(6Z,9Z,12Z,15Z,18Z,21Z)-3-Oxotetracosahexa-6,9,12,15,18,21-enoyl-CoA	0.30228	0.38122	1	0.35508	0
C16389_p	(6Z,9Z,12Z,15Z,18Z)-3-Oxotetracosapenta-6,9,12,15,18-enoyl-CoA	0.30228	0.38122	1	0.35508	0
b2coa_p	Crotonoyl-CoA	0.30211	0.38128	4	-0.026176	0.75555
idp_l	IDP	0.30191	0.38136	1	0.35411	0
ump_l	UMP	0.30191	0.38136	1	0.35411	0
imp_l	IMP	0.30191	0.38136	1	0.35411	0
gmp_l	GMP	0.30191	0.38136	1	0.35411	0
C02399_r	D-Xylosylprotein	0.30106	0.38169	2	0.13044	0.66136
C00658_l	(2E)-2-Enoyl-CoA	0.30061	0.38185	7	-0.12592	0.64746
C02843_l	Long-chain acyl-CoA	0.30061	0.38185	7	-0.12592	0.64746
xylt_c	Xylitol C5H12O5	0.30045	0.38192	4	-0.028308	0.50033
2hpmmbq_m	2-Hexaprenyl-3-methyl-6-methoxy-1,4-benzoquinone	0.29993	0.38211	2	0.12841	1.2595
C17561_m	2-Polyprenyl-3-methyl-6-methoxy-1,4-benzoquinone	0.29993	0.38211	2	0.12841	1.2595
3oacoa_p	3-Oxoacyl-CoA	0.29941	0.38231	3	0.028439	1.0503
2maacoa_p	2-Methyl-3-acetoacetyl-CoA	0.29941	0.38231	3	0.028439	1.0503
3ohdcoa_p	3-Oxohexadecanoyl-CoA	0.29941	0.38231	3	0.028439	1.0503
3otdcoa_p	3-Oxotetradecanoyl-CoA	0.29941	0.38231	3	0.028439	1.0503
3oddcoa_p	3-Oxododecanoyl-CoA	0.29941	0.38231	3	0.028439	1.0503
3odcoa_p	3-Oxodecanoyl-CoA	0.29941	0.38231	3	0.028439	1.0503
3oocoa_p	3-Oxooctanoyl-CoA	0.29941	0.38231	3	0.028439	1.0503
3ohcoa_p	3-Oxohexanoyl-CoA	0.29941	0.38231	3	0.028439	1.0503
pa_c	Phosphatidate	0.29901	0.38247	50	-0.31321	2.2956
pepser_r	Protein serine	0.29816	0.38279	10	-0.17814	0.90044
sql_mem	Squalene C30H50	0.29748	0.38305	3	0.025559	0.98192
dpcoa_c	Dephospho-CoA	0.29718	0.38316	1	0.34179	0
ppi_p	Diphosphate	0.29612	0.38357	8	-0.15275	1.2967
dutp_c	DUTP	0.29487	0.38405	24	-0.26699	0.81919
dcmp_m	DCMP	0.29225	0.38505	1	0.3289	0
34dhphe_c	34dhphe c	0.29137	0.38539	7	-0.13491	0.96959
5hxudidzcba	5-Hydroxy-2-oxo-4-ureido-2,5-dihydro-1H-imidazole-5-carboxylate	0.28898	0.3863	4	-0.043024	0.58825
G13039_l	[(GlcA)2 (GlcNAc)1 (S)2']	0.28648	0.38726	1	0.31385	0
G06780_l	[(Gal)2 (GlcNAc)2 (S)2']	0.28647	0.38726	9	-0.17173	1.1281
25dop_c	2,5-Dioxopentanoate	0.28543	0.38766	7	-0.14068	1.2776
4abutn_c	4-Aminobutanal	0.28543	0.38766	7	-0.14068	1.2776
C00804_c	Propynoate	0.28543	0.38766	7	-0.14068	1.2776
glcr_c	D-Glucarate	0.28543	0.38766	7	-0.14068	1.2776
ind3ac_c	Indole 3 acetate C10H8NO2	0.28543	0.38766	7	-0.14068	1.2776
4tmeabut_c	4tmeabut c	0.28543	0.38766	7	-0.14068	1.2776
glac_c	Glac c	0.28543	0.38766	7	-0.14068	1.2776
4aabutn_c	4-Acetamidobutanoate C6H10NO3	0.28543	0.38766	7	-0.14068	1.2776
C05985_c	2-Propynal	0.28543	0.38766	7	-0.14068	1.2776
C06614_c	trans-3-Chloroacrylic acid	0.28543	0.38766	7	-0.14068	1.2776
C06615_c	cis-3-Chloroacrylic acid	0.28543	0.38766	7	-0.14068	1.2776
C06755_c	Chloroacetic acid	0.28543	0.38766	7	-0.14068	1.2776
C00028_r	A	0.28494	0.38784	4	-0.048199	2.0564
C00030_r	AH2	0.28494	0.38784	4	-0.048199	2.0564
prostgg2_r	Prostaglandin G2	0.28494	0.38784	4	-0.048199	2.0564
G02632_l	[(GlcA)1 (GlcNAc)1']	0.28418	0.38814	2	0.099851	1.4284
gacpail_mem	[(GlcN)1 (Ino(acyl)-P)1']	0.28409	0.38817	4	-0.049284	0.59163
23dpg_c	2,3-Bisphospho-D-glycerate	0.28238	0.38882	8	-0.16527	1.4287
dolp_c	Dolichol phosphate C15H27O4P	0.28172	0.38908	5	-0.090194	1.2532
C06899_c	Chloral hydrate	0.28129	0.38924	6	-0.12402	1.4103
C16587_c	3-Carbamoyl-2-phenylpropionaldehyde	0.28129	0.38924	6	-0.12402	1.4103
cs_hs_linkage_r	beta-D-Glucuronyl-1,3-D-galactosylproteoglycan	0.28019	0.38967	4	-0.054294	1.2952
co2_g	CO2	0.27845	0.39033	1	0.2929	0
glc__D_c	D-glucose	0.27774	0.39061	50	-0.32097	2.3856
hphaccoa_e	4-Hydroxyphenylacetyl CoA C29H42N7O18P3S	0.27756	0.39067	4	-0.057659	0.80995
C05596_e	p-Hydroxyphenylacetylglycine	0.27756	0.39067	4	-0.057659	0.80995
gdpddman_c	GDP-4-dehydro-6-deoxy-D-mannose	0.27748	0.3907	3	-0.0041622	0.53641
G13032_l	[(Gal)3 (GlcNAc)2 (S)2']	0.27691	0.39092	2	0.086678	0.24087
C04737_l	Trihexosylceramide	0.27592	0.3913	7	-0.14993	1.2296
apo_m	Apoprotein	0.27507	0.39163	4	-0.060851	0.47293
pail5p_c	1-Phosphatidyl-1D-myo-inositol 5-phosphate	0.27428	0.39193	4	-0.061866	0.18377
selnp_c	Selenophosphate	0.27353	0.39222	5	-0.099571	1.2701
cholp_l	Choline phosphate C5H13NO4P	0.27204	0.3928	1	0.27618	0
cs_hs_linkage_g	beta-D-Glucuronyl-1,3-D-galactosylproteoglycan	0.27127	0.39309	7	-0.15446	0.96979
gam_e	D-Glucosamine	0.27081	0.39327	4	-0.066323	0.50904
5flurimp_c	5-Fluorouridine monophosphate	0.27014	0.39353	14	-0.23549	0.9045
acnam_l	N-Acetylneuraminate	0.26966	0.39371	3	-0.015789	1.563
C00151_c	L-Amino acid	0.26912	0.39392	1	0.26856	0
5oxpro_c	5-Oxoproline	0.26912	0.39392	1	0.26856	0
C03740_c	(5-L-Glutamyl)-L-amino acid	0.26912	0.39392	1	0.26856	0
gm3_g	alpha-N-Acetylneuraminyl-2,3-beta-D-galactosyl-1,4-beta-D-glucosylceramide	0.26819	0.39428	10	-0.20263	1.3417
accoa_p	Acetyl-CoA	0.26759	0.39451	7	-0.15804	0.99574
h2o_p	H2O	0.26624	0.39503	35	-0.30464	2.7926
arab__L_c	L-Arabinose	0.26543	0.39534	1	0.25893	0
abt_c	L Arabinitol C5H12O5	0.26543	0.39534	1	0.25893	0
sbt__D_c	D-Sorbitol	0.26543	0.39534	1	0.25893	0
galt_c	Galactitol	0.26543	0.39534	1	0.25893	0
lcts_l	Lactose	0.26469	0.39562	1	0.257	0
gdpmann_r	GDP-D-mannose	0.2642	0.39581	4	-0.074799	0.86731
grdp_m	Geranyl diphosphate	0.26414	0.39584	5	-0.11033	1.204
grdp_p	Geranyl diphosphate	0.26414	0.39584	5	-0.11033	1.204
cmpacna_g	CMP-N-acetylneuraminate	0.26278	0.39636	33	-0.30373	2.8037
hcys__L_c	L-Homocysteine	0.26161	0.39681	17	-0.25713	1.1888
pail3p_mem	1-Phosphatidyl-1D-myo-inositol 3-phosphate	0.25991	0.39747	27	-0.28985	3.1121
dcamp_c	N6-(1,2-Dicarboxyethyl)-AMP	0.25888	0.39786	7	-0.16651	0.98815
4tmeabutn_c	gamma-Butyro-betaine	0.25831	0.39808	11	-0.22245	1.1224
alltn_p	(S)-Allantoin	0.25728	0.39848	2	0.051103	0.89998
mgacpail_mem	[(GlcN)1 (Ino(acyl)-P)1 (Man)1']	0.25444	0.39958	5	-0.12142	0.36879
for_m	Formate	0.25264	0.40027	5	-0.12349	0.81082
ser__L_e	L-Serine	0.2521	0.40048	14	-0.24788	0.93175
didp_c	DIDP	0.25187	0.40057	10	-0.21595	0.62721
ala__L_e	L-Alanine	0.25002	0.40128	24	-0.29051	1.0486
cala_c	N-Carbamoyl-beta-alanine	0.24996	0.40131	5	-0.12656	0.33052
3uib_c	3uib c	0.24996	0.40131	5	-0.12656	0.33052
aflburppa_c	Alpha-Fluoro-beta-ureidopropionic acid	0.24996	0.40131	5	-0.12656	0.33052
glu__L_e	L-Glutamate	0.24985	0.40135	11	-0.22904	0.72709
cortsn_mem	Cortsn r	0.24445	0.40344	5	-0.13286	1.149
C05285_c	Adrenosterone	0.24445	0.40344	5	-0.13286	1.149
C05476_c	Tetrahydrocorticosterone	0.24445	0.40344	5	-0.13286	1.149
C05478_c	5beta-Pregnane-3alpha,21-diol-11,20-dione	0.24445	0.40344	5	-0.13286	1.149
C05490_c	11-Dehydrocorticosterone	0.24445	0.40344	5	-0.13286	1.149
14Bglcn_c	1,4-beta-D-Glucan	0.24377	0.4037	1	0.20241	0
C01798_c	D-Glucoside	0.24377	0.4037	1	0.20241	0
C05712_c	Cyanohydrin	0.24377	0.4037	1	0.20241	0
C05713_c	Cyanoglycoside	0.24377	0.4037	1	0.20241	0
h2o_i	H2O	0.24367	0.40374	1	0.20216	0
o2_i	O2	0.24367	0.40374	1	0.20216	0
co2_i	CO2	0.24367	0.40374	1	0.20216	0
pppg9_i	Protoporphyrinogen IX	0.24367	0.40374	1	0.20216	0
cpppg3_i	Coproporphyrinogen III	0.24367	0.40374	1	0.20216	0
dag_mem	Diacylglycerol	0.24329	0.40389	3	-0.054988	0.52772
f2p_c	Beta-D-fructose 2-phosphate	0.24104	0.40476	9	-0.21079	1.3479
5mthf_c	5-Methyltetrahydrofolate	0.24079	0.40486	4	-0.10482	1.1826
2pg_c	D-Glycerate 2-phosphate	0.23698	0.40634	26	-0.30157	1.2793
pep_c	Phosphoenolpyruvate	0.23501	0.4071	29	-0.31071	1.1114
gmp_g	GMP	0.23255	0.40806	2	0.006274	0.58522
gm2_l	N-Acetyl-D-galactosaminyl-(N-acetylneuraminyl)-D-galactosyl-D-glucosylceramide	0.22968	0.40917	8	-0.21328	1.0707
adp_e	ADP	0.22845	0.40965	10	-0.23509	0.99406
gthox_m	Oxidized glutathione	0.22687	0.41026	8	-0.21584	0.97411
C03454_mem	1-Alkenyl-2-acylglycerol	0.2266	0.41037	4	-0.12302	0.87723
ak2gpe_mem	1-Alkyl-2-acylglycerophosphoethanolamine	0.2266	0.41037	4	-0.12302	0.87723
C05675_mem	Diacylglycerophosphonoethanolamine	0.2266	0.41037	4	-0.12302	0.87723
nadph_l	Nicotinamide adenine dinucleotide phosphate - reduced	0.22622	0.41052	8	-0.21643	0.65181
nadp_l	Nicotinamide adenine dinucleotide phosphate	0.22622	0.41052	8	-0.21643	0.65181
f6p_B_c	Beta-D-Fructose 6-phosphate	0.22508	0.41096	65	-0.35059	2.102
btn_co2_m	Carboxybiotin-carboxyl-carrier protein	0.22292	0.4118	2	-0.011182	0.91715
apoC_Lys_btn_m	Holo-[carboxylase]	0.22292	0.4118	2	-0.011182	0.91715
4ppcys_c	N-((R)-4-Phosphopantothenoyl)-L-cysteine	0.2228	0.41184	4	-0.12788	1.2634
3dhguln_c	3-Dehydro-L-gulonate	0.21948	0.41314	4	-0.13214	0.26834
ppcoa_c	Propanoyl-CoA	0.21883	0.41339	20	-0.29486	1.0307
ascb__L_c	L-Ascorbate	0.21858	0.41349	14	-0.27089	0.85631
so4_e	Sulfate	0.21705	0.41408	19	-0.29261	3.8248
ipdp_m	Isopentenyl diphosphate	0.21674	0.4142	7	-0.20751	1.0022
G13033_l	[(Gal)2 (GlcNAc)2 (S)1']	0.21646	0.41432	8	-0.22533	1.1937
6pgc_c	6-Phospho-D-gluconate	0.21521	0.4148	3	-0.096736	0.55491
cholp_m	Choline phosphate C5H13NO4P	0.21428	0.41516	3	-0.098112	1.2992
gln__L_e	L-Glutamine	0.2134	0.41551	12	-0.26272	0.98663
C16255_m	S-Acetyldihydrolipoamide-E	0.20875	0.41732	7	-0.21528	1.0763
orot5p_c	Orotidine 5'-phosphate	0.20821	0.41753	1	0.10963	0
C16545_r	Tamoxifen N-oxide	0.20812	0.41757	2	-0.038001	0.014935
ura_e	Uracil	0.20774	0.41771	3	-0.10784	0.22165
ade_e	Adenine	0.20774	0.41771	3	-0.10784	0.22165
thym_e	Thymine	0.20774	0.41771	3	-0.10784	0.22165
gua_e	Guanine	0.20774	0.41771	3	-0.10784	0.22165
hxan_e	Hypoxanthine	0.20774	0.41771	3	-0.10784	0.22165
dcyt_c	Deoxycytidine	0.20583	0.41846	17	-0.292	3.9018
cytd_m	Cytidine	0.20504	0.41877	14	-0.28018	0.98677
creat_e	Creat c	0.20458	0.41895	1	0.10016	0
orn_c	Ornithine	0.20422	0.41909	26	-0.31815	1.1125
ditp_c	DITP	0.20165	0.42009	11	-0.2666	0.61828
btcoa_p	Butanoyl-CoA	0.20044	0.42057	4	-0.15656	0.57006
leuktrA4_mem	LeuktrA4 c	0.19691	0.42195	6	-0.21241	0.78276
xylu__L_c	L-Xylulose	0.19683	0.42198	3	-0.12405	0.56612
C00472_c	Quinone	0.19638	0.42216	1	0.078754	0
hqn_c	Hydroquinone	0.19638	0.42216	1	0.078754	0
dopaqn_c	Dopaqn c	0.19638	0.42216	1	0.078754	0
56dihindl_c	5,6-Dihydroxyindole	0.19638	0.42216	1	0.078754	0
C05579_c	Indole-5,6-quinone	0.19638	0.42216	1	0.078754	0
C01335_c	R-OH (aromatic or alkyl)	0.19509	0.42266	9	-0.2503	0.68463
ficytC_mim	Ferricytochrome c	0.19419	0.42301	62	-0.35631	0.96577
focytC_mim	Ferrocytochrome C	0.19419	0.42301	62	-0.35631	0.96577
3ohodcoa_mem	3-Oxooctadecanoyl-CoA	0.19342	0.42331	4	-0.16556	0.49629
gd1alpha_g	GD1alpha	0.19276	0.42357	2	-0.065837	1.0802
gt1alpha_g	[(Gal)2 (GalNAc)1 (Glc)1 (Neu5Ac)3 (Cer)1']	0.19276	0.42357	2	-0.065837	1.0802
gq1balpha_g	[(Gal)2 (GalNAc)1 (Glc)1 (Neu5Ac)4 (Cer)1']	0.19276	0.42357	2	-0.065837	1.0802
gthox_c	Oxidized glutathione	0.19265	0.42362	14	-0.28869	0.77988
glyald_c	D-Glyceraldehyde	0.19213	0.42382	25	-0.32176	1.3304
ddcaACP_mem	Dodecanoyl-ACP (n-C12:0ACP)	0.19125	0.42416	9	-0.2536	0.59358
myrsACP_mem	Myristoyl-ACP (n-C14:0ACP)	0.19125	0.42416	9	-0.2536	0.59358
urcan_c	Urocanate	0.19119	0.42419	2	-0.068695	0.021823
man1p_c	D-Mannose 1-phosphate	0.19037	0.42451	7	-0.23316	1.0106
ump_m	UMP	0.19031	0.42453	2	-0.070273	0.56452
dmpp_p	Dimethylallyl diphosphate	0.18694	0.42585	6	-0.22285	1.1116
3aib_D_c	3-Aminoisobutanoate	0.18675	0.42593	3	-0.13904	0.45485
aflbala_c	Alpha-Fluoro-beta-alanine	0.18675	0.42593	3	-0.13904	0.45485
ipdp_p	Isopentenyl diphosphate	0.18573	0.42633	8	-0.25331	1.0284
acACP_m	Acetyl-ACP	0.18555	0.4264	1	0.050503	0
actACP_m	Acetoacetyl-ACP	0.18555	0.4264	1	0.050503	0
butACP_m	Butyryl-ACP (n-C4:0ACP)	0.18555	0.4264	1	0.050503	0
3ohexACP_m	3-Oxohexanoyl-[acyl-carrier protein]	0.18555	0.4264	1	0.050503	0
hexACP_m	Hexanoyl-ACP (n-C6:0ACP)	0.18555	0.4264	1	0.050503	0
3ooctACP_m	3-Oxooctanoyl-[acyl-carrier protein]	0.18555	0.4264	1	0.050503	0
palmACP_mim	Hexadecanoyl-[acp]	0.18555	0.4264	1	0.050503	0
3ooctdACP_mim	3-Oxooctadecanoyl-[ac]	0.18555	0.4264	1	0.050503	0
minohp_c	1D-myo-Inositol hexakisphosphate	0.1845	0.42681	1	0.047777	0
acgam_l	N-Acetyl-D-glucosamine	0.1821	0.42775	7	-0.24121	1.1555
udpgal_l	UDPgalactose	0.18117	0.42812	1	0.039073	0
5mta_c	5-Methylthioadenosine	0.18047	0.42839	3	-0.14838	1.7039
3mob_c	3-Methyl-2-oxobutanoate	0.18044	0.4284	5	-0.20613	0.91018
4mop_c	4-Methyl-2-oxopentanoate	0.18044	0.4284	5	-0.20613	0.91018
3mop_c	(S)-3-Methyl-2-oxopentanoate	0.18044	0.4284	5	-0.20613	0.91018
bhb_m	(R)-3-Hydroxybutanoate	0.1804	0.42842	1	0.037069	0
g15lac_c	D-Glucono-1,5-lactone	0.17975	0.42867	2	-0.089414	0.37968
glcn_c	D-Gluconate	0.17975	0.42867	2	-0.089414	0.37968
gullac_c	Gullac c	0.17975	0.42867	2	-0.089414	0.37968
pram_c	5-Phospho-beta-D-ribosylamine	0.17967	0.42871	2	-0.089572	0.06259
cit_c	Citrate	0.17852	0.42916	8	-0.25989	1.1872
hmgcoa_c	Hydroxymethylglutaryl CoA C27H39N7O20P3S	0.17846	0.42918	9	-0.26459	0.70614
lgt__S_c	(R)-S-Lactoylglutathione	0.17786	0.42941	3	-0.15225	0.88167
leuktrB4_r	LeuktrB4 c	0.17726	0.42965	1	0.028884	0
leuktrB4woh_mem	20-OH-LTB4	0.17726	0.42965	1	0.028884	0
g2m8mpdol_L_mem	[(Glc)2 (GlcNAc)2 (Man)9 (PP-Dol)1']	0.17664	0.4299	3	-0.15407	0.44617
damp_c	DAMP	0.17599	0.43015	21	-0.32385	3.5388
G00031_g	[(GalNAc)1 (GlcNAc)1 (Ser/Thr)1']	0.17391	0.43097	1	0.020134	0
G00032_g	[(Gal)1 (GalNAc)1 (GlcNAc)1 (Ser/Thr)1']	0.17391	0.43097	1	0.020134	0
thymd_e	Thymidine	0.17365	0.43107	7	-0.24943	1.0072
uri_e	Uridine	0.17365	0.43107	7	-0.24943	1.0072
gsn_e	Guanosine	0.17365	0.43107	7	-0.24943	1.0072
cytd_e	Cytidine	0.17365	0.43107	7	-0.24943	1.0072
octeACP_c	Cis-octadec-11-enoyl-[acyl-carrier protein] (n-C18:1)	0.17244	0.43155	4	-0.19247	0.27598
ddca_mem	Dodecanoate (n-C12:0)	0.17244	0.43155	4	-0.19247	0.27598
ocdcaACP_mem	Octadecanoyl-[acyl-carier protein]	0.17244	0.43155	4	-0.19247	0.27598
G09660_l	[(GlcA)1 (GlcNAc)1 (S)1']	0.16991	0.43254	3	-0.16408	1.1087
hemeA_mem	Heme A	0.16972	0.43261	2	-0.10759	0.4665
trnaasp_m	TRNA(Asp)	0.16675	0.43378	1	0.0014511	0
asptrna_m	L-Aspartyl-tRNA(Asp)	0.16675	0.43378	1	0.0014511	0
uppg3_c	Uroporphyrinogen III	0.16653	0.43387	3	-0.1691	0.013379
thr__L_m	L-Threonine	0.16577	0.43417	4	-0.20102	2.046
fru_l	D-Fructose	0.16574	0.43418	2	-0.11481	0.57345
co2_e	CO2	0.16545	0.43429	6	-0.24536	0.63349
pppg9_m	Protoporphyrinogen IX	0.16487	0.43452	2	-0.1164	0.32929
r1p_c	Alpha-D-Ribose 1-phosphate	0.16249	0.43546	8	-0.27449	1.2427
C16237_m	Protein N6-(lipoyl)lysine	0.16188	0.4357	7	-0.26088	0.49576
5aop_c	5-Amino-4-oxopentanoate	0.16096	0.43606	3	-0.17739	0.4053
phe__L_m	L-Phenylalanine	0.15935	0.4367	8	-0.27734	1.2413
his__L_m	L-Histidine	0.15848	0.43704	3	-0.18107	1.6557
NPmehis_m	N pai Methyl L histidine C7H11N3O2	0.15848	0.43704	3	-0.18107	1.6557
s17bp_c	Sedoheptulose 1,7-bisphosphate	0.15817	0.43716	9	-0.28204	1.6323
2h3oppan_p	2-Hydroxy-3-oxopropanoate	0.15737	0.43748	3	-0.18272	1.4334
gdp_r	GDP	0.15583	0.43808	5	-0.23431	0.8315
aacoa_p	Acetoacetyl-CoA	0.15467	0.43854	2	-0.13488	1.4305
3hacoa_p	(S)-3-Hydroxyacyl-CoA	0.15467	0.43854	2	-0.13488	1.4305
3hbcoa_p	(S)-3-Hydroxybutanoyl-CoA	0.15467	0.43854	2	-0.13488	1.4305
oxadpcoa_p	3-Oxoadipyl-CoA	0.15467	0.43854	2	-0.13488	1.4305
3hmbcoa_p	(S)-3-Hydroxy-2-methylbutyryl-CoA	0.15467	0.43854	2	-0.13488	1.4305
3hhdcoa_p	(S)-3-Hydroxyhexadecanoyl-CoA	0.15467	0.43854	2	-0.13488	1.4305
3htdcoa_p	(S)-3-Hydroxytetradecanoyl-CoA	0.15467	0.43854	2	-0.13488	1.4305
3hdcoa_p	(S)-3-Hydroxydecanoyl-CoA	0.15467	0.43854	2	-0.13488	1.4305
3hocoa_p	(S)-3-Hydroxyoctanoyl-CoA	0.15467	0.43854	2	-0.13488	1.4305
3hhcoa_p	(S)-3-Hydroxyhexanoyl-CoA	0.15467	0.43854	2	-0.13488	1.4305
thcholoylcoa_p	Thcholoylcoa x	0.15467	0.43854	2	-0.13488	1.4305
C05450_p	3alpha,7alpha,12alpha,24-Tetrahydroxy-5beta-cholestanoyl-CoA	0.15467	0.43854	2	-0.13488	1.4305
3hmp_p	(S)-3-Hydroxyisobutyrate	0.15467	0.43854	2	-0.13488	1.4305
3hadpcoa_p	(3S)-3-Hydroxyadipyl-CoA	0.15467	0.43854	2	-0.13488	1.4305
cholcoaone_mem	Cholcoaone x	0.15371	0.43892	6	-0.25766	1.0518
tre_e	Trehalose	0.15294	0.43922	3	-0.1893	0.75015
3hpp_m	3-Hydroxypropanoate	0.15263	0.43934	1	-0.035381	0
coa_r	Coenzyme A	0.15157	0.43976	43	-0.35874	2.4826
gthrd_m	Reduced glutathione	0.15103	0.43998	10	-0.29833	0.88878
uacgam_g	UDP-N-acetyl-D-glucosamine	0.14968	0.44051	31	-0.35058	2.8322
c226coa_mem	C226coa c	0.14899	0.44078	2	-0.14517	0.70746
h2o2_c	Hydrogen peroxide	0.14578	0.44205	27	-0.34642	3.0854
15dap_c	1,5-Diaminopentane	0.14539	0.4422	1	-0.054289	0
na15dap_c	N-3-aminopropyl-1,5-diaminopentane	0.14539	0.4422	1	-0.054289	0
acorn_c	N2-Acetyl-L-ornithine	0.14477	0.44245	5	-0.24698	0.61574
rbflvrd_c	Reduced riboflavin	0.14437	0.44261	3	-0.20205	1.3398
palmACP_mem	Hexadecanoyl-[acp]	0.14369	0.44287	8	-0.29161	0.62274
ttdca_mem	Tetradecanoate (n-C14:0)	0.14369	0.44287	8	-0.29161	0.62274
txa2_r	Txa2 c	0.14356	0.44293	1	-0.059069	0
ocACP_mem	Octanoyl-ACP (n-C8:0ACP)	0.14186	0.44359	8	-0.29328	0.6176
4izp_c	4-Imidazolone-5-propanoate	0.14082	0.444	5	-0.25149	0.84061
trnaser_m	TRNA(Ser)	0.13976	0.44443	1	-0.068978	0
sertrna_m	L-Seryl-tRNA(Ser)	0.13976	0.44443	1	-0.068978	0
sertrna_sec_m	L-Seryl-tRNA(Sec)	0.13976	0.44443	1	-0.068978	0
trnasecys_m	tRNA(Sec)	0.13976	0.44443	1	-0.068978	0
glyb_m	Glycine betaine	0.13936	0.44458	1	-0.070007	0
aadpsae_m	alpha-Aminoadipoyl-S-acyl enzyme	0.13936	0.44458	1	-0.070007	0
l2aadipad_m	L-2-Aminoadipate adenylate	0.13936	0.44458	1	-0.070007	0
hl2_m	Holo-lys2	0.13936	0.44458	1	-0.070007	0
C11522_mem	24-Methylenelophenol	0.13887	0.44478	4	-0.23552	0.97776
trnaile_c	TRNA(Ile)	0.13857	0.44489	1	-0.072072	0
iletrna_c	L-Isoleucyl-tRNA(Ile)	0.13857	0.44489	1	-0.072072	0
e4p_c	D-Erythrose 4-phosphate	0.13825	0.44502	16	-0.33284	1.3544
gthrd_e	Reduced glutathione	0.13802	0.44511	4	-0.23661	1.0157
chsterol_g	Chsterol c	0.13743	0.44535	3	-0.21237	1.291
btamp_n	Biotinyl 5 AMP C20H27N7O9PS	0.1368	0.44559	1	-0.076691	0
apoC_lys_n	Apo-[carboxylase]	0.1368	0.44559	1	-0.076691	0
apoC_Lys_btn_n	Holo-[carboxylase]	0.1368	0.44559	1	-0.076691	0
xol25oh_mem	Xol25oh r	0.13546	0.44612	5	-0.25763	0.67739
thbpt_m	Tetrahydrobiopterin	0.13493	0.44633	1	-0.08158	0
6pthp_m	6-Pyruvoyl-5,6,7,8-tetrahydropterin	0.13493	0.44633	1	-0.08158	0
C04244_m	6-Lactoyl-5,6,7,8-tetrahydropterin	0.13493	0.44633	1	-0.08158	0
chol_e	Choline	0.13478	0.44639	4	-0.24076	1.5366
G13031_l	[(Gal)3 (GlcNAc)2 (S)3']	0.13414	0.44665	1	-0.083645	0
xyllac_D_c	D-Xylonolactone	0.13172	0.4476	3	-0.22084	2.0731
12npthldl_c	1,2-Naphthalenediol	0.13172	0.4476	3	-0.22084	2.0731
C06205_c	1,2-Dihydronaphthalene-1,2-diol	0.13172	0.4476	3	-0.22084	2.0731
trnacys_m	TRNA(Cys)	0.13101	0.44788	1	-0.091807	0
cystrna_m	L-Cysteinyl-tRNA(Cys)	0.13101	0.44788	1	-0.091807	0
4fumacac_c	4-Fumarylacetoacetate C8H6O6	0.13075	0.44799	5	-0.26302	0.85221
lcts_g	Lactose	0.1283	0.44896	3	-0.22594	0.84416
mhista_c	Mhista c	0.12819	0.449	3	-0.22609	0.87033
C15498_c	ROOH	0.12692	0.4495	8	-0.30689	0.70904
C07054_c	Isoniazid	0.12331	0.45093	1	-0.11189	0
C07447_c	Acetylhydrazine	0.12331	0.45093	1	-0.11189	0
C07585_c	N-Acetylisoniazid	0.12331	0.45093	1	-0.11189	0
C13747_c	Paraxanthine	0.12331	0.45093	1	-0.11189	0
C16365_c	AFMU	0.12331	0.45093	1	-0.11189	0
C16622_c	Diacetylhydrazine	0.12331	0.45093	1	-0.11189	0
atp_p	ATP	0.12294	0.45108	5	-0.27196	1.3387
forglu_c	N-Formimidoyl-L-glutamate	0.12288	0.4511	5	-0.27203	0.83674
trnaval_c	TRNA(Val)	0.12037	0.45209	1	-0.11956	0
valtrna_c	L-Valyl-tRNA(Val)	0.12037	0.45209	1	-0.11956	0
fru_e	D-Fructose	0.11929	0.45252	4	-0.26063	0.54486
cdpea_c	CDPethanolamine C11H19N4O11P2	0.11581	0.4539	8	-0.31701	1.2529
cmp2amep_c	Cmp2amep c	0.11581	0.4539	8	-0.31701	1.2529
oaa_p	Oxaloacetate	0.11532	0.4541	2	-0.2062	1.4597
asp__D_p	Asp D c	0.11532	0.4541	2	-0.2062	1.4597
gar_c	N1-(5-Phospho-D-ribosyl)glycinamide	0.1149	0.45426	1	-0.13383	0
crn_e	L-Carnitine	0.11452	0.45441	4	-0.26674	0.84986
asn__L_m	L-Asparagine	0.11358	0.45479	2	-0.20935	0.86869
trnaasn_m	TRNA(Asn)	0.11358	0.45479	2	-0.20935	0.86869
asntrna_m	L-Asparaginyl-tRNA(Asn)	0.11358	0.45479	2	-0.20935	0.86869
trp__L_m	L-Tryptophan	0.11338	0.45486	1	-0.1378	0
trnatrp_m	TRNA(Trp)	0.11338	0.45486	1	-0.1378	0
trptrna_m	L-Tryptophanyl-tRNA(Trp)	0.11338	0.45486	1	-0.1378	0
ocdcea_c	Octadecenoate (n-C18:1)	0.11324	0.45492	5	-0.28306	0.3133
ocdca_mem	Octadecanoate (n-C18:0)	0.11324	0.45492	5	-0.28306	0.3133
ump_g	UMP	0.11172	0.45552	5	-0.28481	1.2468
C17938_c	5,6-Indolequinone-2-carboxylic acid	0.10936	0.45646	2	-0.217	1.537
pro__L_r	L-Proline	0.10858	0.45677	14	-0.3464	1.2541
4hpro_LT_r	Trans 4 Hydroxy L proline C5H9NO3	0.10858	0.45677	14	-0.3464	1.2541
C18125_mem	1-Acyl-sn-glycero-3-phosphoserine	0.10841	0.45683	9	-0.32482	1.0519
nh3_p	Ammonia	0.10531	0.45806	6	-0.30836	0.76292
orn__D_p	Orn D x	0.10531	0.45806	6	-0.30836	0.76292
pro__D_p	Pro D c	0.10531	0.45806	6	-0.30836	0.76292
arg__D_p	Arg D x	0.10531	0.45806	6	-0.30836	0.76292
5a2opntn_p	5a2opntn x	0.10531	0.45806	6	-0.30836	0.76292
4hpro_D_p	cis-4-Hydroxy-D-proline	0.10531	0.45806	6	-0.30836	0.76292
1p2cbxl_p	1p2cbxl x	0.10531	0.45806	6	-0.30836	0.76292
5g2oxpt_p	2-Oxoarginine	0.10531	0.45806	6	-0.30836	0.76292
1p4h2cbxl_p	1-Pyrroline-4-hydroxy-2-carboxylate	0.10531	0.45806	6	-0.30836	0.76292
gly_l	Glycine	0.10508	0.45815	1	-0.15945	0
ala__L_l	L-Alanine	0.10508	0.45815	1	-0.15945	0
ala__D_l	D-Alanine	0.10508	0.45815	1	-0.15945	0
pro__L_l	L-Proline	0.10508	0.45815	1	-0.15945	0
4abut_l	4-Aminobutanoate	0.10508	0.45815	1	-0.15945	0
pro__D_e	Pro D c	0.10508	0.45815	1	-0.15945	0
pro__D_l	Pro D c	0.10508	0.45815	1	-0.15945	0
pro__D_c	Pro D c	0.10508	0.45815	1	-0.15945	0
hista_c	Hista c	0.10471	0.4583	13	-0.34249	0.89355
l2xser_g	(Gal)2-Xyl-L-Ser (protein)	0.1046	0.45835	6	-0.30911	1.0242
G13026_g	[(GlcNAc)1 (Man)1 (Ser/Thr)1']	0.10328	0.45887	2	-0.22802	0.31795
G13027_g	[(Man)1 (Ser/Thr)1']	0.10328	0.45887	2	-0.22802	0.31795
5HPET_mem	5HPET c	0.10295	0.459	7	-0.3182	0.78231
uacgam_e	UDP-N-acetyl-D-glucosamine	0.1028	0.45906	3	-0.26384	0.1118
so4_l	Sulfate	0.10209	0.45934	7	-0.31904	0.93768
2maacoa_m	2-Methyl-3-acetoacetyl-CoA	0.098229	0.46088	5	-0.30025	0.8913
mtpp_c	3-Methylthiopropionate	0.09741	0.4612	1	-0.17947	0
3odecACP_mem	3-Oxodecanoyl-[acyl-carrier protein]	0.096263	0.46166	5	-0.3025	0.80051
dcaACP_mem	Decanoyl-ACP (n-C10:0ACP)	0.096263	0.46166	5	-0.3025	0.80051
3oddecACP_mem	3-Oxododecanoyl-[acyl-carrier protein]	0.096263	0.46166	5	-0.3025	0.80051
3omrsACP_mem	3-Oxotetradecanoyl-[acyl-carrier protein]	0.096263	0.46166	5	-0.3025	0.80051
3opalmACP_mem	3-Oxohexadecanoyl-[acyl-carrier protein]	0.096263	0.46166	5	-0.3025	0.80051
cpppg3_c	Coproporphyrinogen III	0.095984	0.46177	1	-0.18319	0
uppg1_c	Uroporphyrinogen I	0.095984	0.46177	1	-0.18319	0
cpppg1_c	Coproporphyrinogen I	0.095984	0.46177	1	-0.18319	0
5forthf_c	5forthf c	0.094596	0.46232	1	-0.18682	0
Nforglu_c	N-Formyl-L-glutamate	0.094596	0.46232	1	-0.18682	0
5fthf_c	5-Formyltetrahydrofolate	0.094596	0.46232	1	-0.18682	0
thglu_c	Tetrahydropteroyltri-L-glutamate	0.093756	0.46265	1	-0.18901	0
5mthglu_c	5-Methyltetrahydropteroyltri-L-glutamate	0.093756	0.46265	1	-0.18901	0
selhcys_c	Selhcys c	0.093756	0.46265	1	-0.18901	0
C16239_mem	Lipoyl-ACP	0.093337	0.46282	3	-0.27791	0.22982
G13052_e	[(LFuc)1 (Ser/Thr)1']	0.091568	0.46352	2	-0.24925	0.15402
G13053_e	[(GlcNAc)1 (LFuc)1 (Ser/Thr)1']	0.091568	0.46352	2	-0.24925	0.15402
retpalm_11_cis_c	11-cis-Retinyl palmitate	0.090779	0.46383	7	-0.33004	1.3062
spmd_c	Spermidine	0.087636	0.46508	9	-0.34268	1.1007
sprm_c	Spermine C10H30N4	0.087636	0.46508	9	-0.34268	1.1007
fad_c	Flavin adenine dinucleotide oxidized	0.087562	0.46511	8	-0.34275	1.1413
mev__R_c	R Mevalonate C6H11O4	0.08534	0.466	6	-0.32928	0.35923
C00401_g	Chondroitin	0.085174	0.46606	5	-0.31519	1.289
cs_a_g	Chondroitin sulfate A	0.085174	0.46606	5	-0.31519	1.289
udpxyl_g	UDP-D-xylose	0.084627	0.46628	2	-0.26183	0.78451
emgacpail_mem	[(GlcN)1 (Ino(acyl)-P)1 (Man)1 (EtN)1 (P)1']	0.082255	0.46722	3	-0.29438	0.75641
1agpe_mem	1-Acyl-sn-glycero-3-phosphoethanolamine	0.082179	0.46725	49	-0.3888	2.3466
trnaasn_c	TRNA(Asn)	0.082121	0.46728	1	-0.21937	0
asntrna_c	L-Asparaginyl-tRNA(Asn)	0.082121	0.46728	1	-0.21937	0
5fthf_m	5-Formyltetrahydrofolate	0.081651	0.46746	3	-0.29528	1.7944
hpyr_p	Hydroxypyruvate	0.081194	0.46764	6	-0.33363	1.3512
chtbs_l	N,N'-diacetylchitobiose	0.081106	0.46768	6	-0.33372	1.2371
gm3_l	alpha-N-Acetylneuraminyl-2,3-beta-D-galactosyl-1,4-beta-D-glucosylceramide	0.081106	0.46768	6	-0.33372	1.2371
G08421_l	[(Gal)2 (GlcNAc)1 (S)1']	0.081106	0.46768	6	-0.33372	1.2371
selmeth_c	Selenomethionine	0.079596	0.46828	4	-0.31153	0.12069
glygn2_c	glycogen, structure 2 (glycogenin-1,6-{7[1,4-Glc], 4[1,4-Glc]})	0.079548	0.4683	7	-0.34097	1.0823
1mncam_c	1-Methylnicotinamide C7H9N2O	0.076514	0.46951	4	-0.31548	1.5469
udpacgal_c	UDP-N-acetyl-D-galactosamine	0.076352	0.46957	2	-0.27682	0.023358
udp_e	UDP	0.076347	0.46957	17	-0.37298	1.1204
g1m8masn_r	[(Glc)1 (GlcNAc)2 (Man)9 (Asn)1']	0.075597	0.46987	1	-0.23639	0
trypta_c	Trypta c	0.0755	0.46991	3	-0.30442	0.9723
tym_c	Tyramine	0.0755	0.46991	3	-0.30442	0.9723
peamn_c	Phenethylamine	0.0755	0.46991	3	-0.30442	0.9723
5hxkynam_c	5hxkynam c	0.0755	0.46991	3	-0.30442	0.9723
pchol_r	Phosphatidylcholine	0.074004	0.4705	21	-0.38164	0.77019
citr__L_m	L-Citrulline	0.07299	0.47091	4	-0.32	1.4965
dad_2_e	Deoxyadenosine	0.072673	0.47103	2	-0.28349	2.2161
pyr_m	Pyruvate	0.070848	0.47176	21	-0.38343	1.025
cmp_e	CMP	0.070342	0.47196	7	-0.34992	1.2134
dtmp_e	DTMP	0.070342	0.47196	7	-0.34992	1.2134
obfool_mem	Obtusifoliol	0.069583	0.47226	2	-0.28909	0.54269
ala_B_e	Beta-Alanine	0.06931	0.47237	1	-0.25279	0
trnamet_c	TRNA(Met)	0.06898	0.4725	2	-0.29019	0.022067
mettrna_c	L-Methionyl-tRNA (Met)	0.06898	0.4725	2	-0.29019	0.022067
C05336_c	Selenomethionyl-tRNA(Met)	0.06898	0.4725	2	-0.29019	0.022067
fgam_c	N2-Formyl-N1-(5-phospho-D-ribosyl)glycinamide	0.067495	0.47309	3	-0.31632	0.16874
fpram_c	2-(Formamido)-N1-(5-phospho-D-ribosyl)acetamidine	0.067495	0.47309	3	-0.31632	0.16874
glx_p	Glyoxylate	0.06228	0.47517	13	-0.37275	0.84621
gmp_c	GMP	0.060475	0.47589	59	-0.40085	2.9202
adrnl_c	Adrnl c	0.060311	0.47595	6	-0.3555	0.66337
fad_p	Flavin adenine dinucleotide oxidized	0.06024	0.47598	3	-0.32711	0.55941
fadh2_p	Flavin adenine dinucleotide reduced	0.06024	0.47598	3	-0.32711	0.55941
tethex3coa_p	Tethex3coa c	0.06024	0.47598	3	-0.32711	0.55941
tetpent6coa_p	Tetpent6coa c	0.06024	0.47598	3	-0.32711	0.55941
C16327_p	OPC8-CoA	0.06024	0.47598	3	-0.32711	0.55941
C16328_p	trans-2-Enoyl-OPC8-CoA	0.06024	0.47598	3	-0.32711	0.55941
C16331_p	OPC6-CoA	0.06024	0.47598	3	-0.32711	0.55941
C16332_p	trans-2-Enoyl-OPC6-CoA	0.06024	0.47598	3	-0.32711	0.55941
C16335_p	OPC4-CoA	0.06024	0.47598	3	-0.32711	0.55941
C16336_p	trans-2-Enoyl-OPC4-CoA	0.06024	0.47598	3	-0.32711	0.55941
C16374_mem	(2E,6Z,9Z,12Z,15Z,18Z,21Z)-Tetracosahepta-2,6,9,12,15,18,21-enoyl-CoA	0.06024	0.47598	3	-0.32711	0.55941
C16387_p	(2E,6Z,9Z,12Z,15Z,18Z)-Tetracosahexa-2,6,9,12,15,18-enoyl-CoA	0.06024	0.47598	3	-0.32711	0.55941
adp_m	ADP	0.059996	0.47608	120	-0.40686	2.503
gly_p	Glycine	0.059255	0.47637	9	-0.36708	0.99094
dhap_m	Dihydroxyacetone phosphate	0.056495	0.47747	3	-0.33267	0.42307
ppa_c	Propionate (n-C3:0)	0.054069	0.47844	6	-0.36204	1.1025
ppad_c	Propionyladenylate	0.054069	0.47844	6	-0.36204	1.1025
C05993_c	Acetyl adenylate	0.054069	0.47844	6	-0.36204	1.1025
gal14acglcgalgluside_hs_e	Gal14acglcgalgluside hs g	0.053889	0.47851	1	-0.29303	0
acglcgal14acglcgalgluside_e	N-Acetyl-D-glucosaminyl-1,3-beta-D-galactosyl-1,4-N-acetyl-beta-D-glucosaminyl-1,3-beta-D-galactosyl-1,4-beta-D-glucosylceramide	0.053889	0.47851	1	-0.29303	0
galacglcgal14acglcgalgluside_e	[(Gal)3 (Glc)1 (GlcNAc)2 (Cer)1']	0.053889	0.47851	1	-0.29303	0
acglc13galacglcgal14acglcgalgluside_e	[(Gal)3 (Glc)1 (GlcNAc)3 (Cer)1']	0.053889	0.47851	1	-0.29303	0
udpacgal_r	UDP-N-acetyl-D-galactosamine	0.05377	0.47856	1	-0.29334	0
h2o_e	H2O	0.05377	0.47856	157	-0.40945	2.3201
lac__L_e	L-Lactate	0.051361	0.47952	2	-0.32212	1.2694
C00028_e	A	0.05098	0.47967	2	-0.32281	0.013644
C00030_e	AH2	0.05098	0.47967	2	-0.32281	0.013644
C00069_e	R-OH alcohol	0.05098	0.47967	2	-0.32281	0.013644
glcur_e	D-Glucuronate	0.05098	0.47967	2	-0.32281	0.013644
C03033_e	Glucuronide	0.05098	0.47967	2	-0.32281	0.013644
C05791_e	D-Urobilinogen	0.05098	0.47967	2	-0.32281	0.013644
C11173_e	SN-38	0.05098	0.47967	2	-0.32281	0.013644
C11376_e	SN-38G	0.05098	0.47967	2	-0.32281	0.013644
G09660_e	[(GlcA)1 (GlcNAc)1 (S)1']	0.05098	0.47967	2	-0.32281	0.013644
G13040_e	[(GlcA)2 (GlcNAc)1 (S)1']	0.05098	0.47967	2	-0.32281	0.013644
Ssq23epx_mem	(S)-2,3-Epoxysqualene	0.048538	0.48064	2	-0.32724	0.22448
5htrp_c	5htrp c	0.04638	0.4815	12	-0.38727	0.81259
ach_e	Ach c	0.044246	0.48235	2	-0.33501	1.5378
psphings_m	Phytosphingosine C18H40NO3	0.040622	0.4838	1	-0.32765	0
C12145_m	Ceramide II	0.040622	0.4838	1	-0.32765	0
adp_p	ADP	0.0389	0.48449	2	-0.3447	1.0969
5dpmev_p	R 5-Diphosphomevalonate C6H10O10P2	0.0389	0.48449	2	-0.3447	1.0969
nad_l	Nicotinamide adenine dinucleotide	0.038188	0.48477	3	-0.35989	0.58704
nadh_l	Nicotinamide adenine dinucleotide - reduced	0.038188	0.48477	3	-0.35989	0.58704
grdp_c	Geranyl diphosphate	0.037848	0.4849	2	-0.34661	1.0788
ggdp_c	Geranylgeranyl diphosphate C20H33O7P2	0.037848	0.4849	2	-0.34661	1.0788
dha_c	Dihydroxyacetone	0.037839	0.48491	2	-0.34663	1.1664
pi_r	Phosphate	0.03706	0.48522	9	-0.38616	0.88664
5fluri_c	5-Fluorouridine	0.036248	0.48554	11	-0.39551	0.95247
gdp_e	GDP	0.035792	0.48572	14	-0.39636	1.2409
idp_e	IDP	0.035792	0.48572	14	-0.39636	1.2409
ura_c	Uracil	0.027994	0.48883	15	-0.40401	1.0282
ACP_m	Acyl carrier protein	0.02306	0.4908	5	-0.3863	0.47757
cholcoar_p	(25R)-3alpha,7alpha,12alpha-Trihydroxy-5beta-cholestan-26-oyl-CoA	0.022146	0.49117	3	-0.38374	0.72938
C17343_p	(25S)-3alpha,7alpha,12alpha-Trihydroxy-5beta-cholestan-26-oyl-CoA	0.022146	0.49117	3	-0.38374	0.72938
C17345_p	(25R)-3alpha,7alpha-Dihydroxy-5beta-cholestanoyl-CoA	0.022146	0.49117	3	-0.38374	0.72938
C17346_p	(25S)-3alpha,7alpha-Dihydroxy-5beta-cholestanoyl-CoA	0.022146	0.49117	3	-0.38374	0.72938
glyclt_p	Glycolate	0.021898	0.49126	4	-0.38552	0.4954
lthstrl_mem	Lthstrl r	0.021068	0.4916	7	-0.39786	1.027
citr__L_c	L-Citrulline	0.020886	0.49167	9	-0.40007	1.0769
s7p_c	Sedoheptulose 7-phosphate	0.020764	0.49172	7	-0.39815	1.0124
glucys_c	Gamma-L-Glutamyl-L-cysteine	0.019117	0.49237	5	-0.39081	0.88188
galside_mem	Galactocerebroside	0.018814	0.49249	25	-0.41068	1.0818
malACP_c	Malonyl-[acyl-carrier protein]	0.017817	0.49289	4	-0.39075	0.89582
acACP_c	Acetyl-ACP	0.017817	0.49289	4	-0.39075	0.89582
but2eACP_c	But-2-enoyl-[acyl-carrier protein]	0.017817	0.49289	4	-0.39075	0.89582
3hbutACP_c	(R)-3-Hydroxybutanoyl-[acyl-carrier protein]	0.017817	0.49289	4	-0.39075	0.89582
3hdecACP_mem	(R)-3-Hydroxydecanoyl-[acyl-carrier protein]	0.017817	0.49289	4	-0.39075	0.89582
3hoctACP_c	(R)-3-Hydroxyoctanoyl-[acyl-carrier protein]	0.017817	0.49289	4	-0.39075	0.89582
3hpalmACP_mem	R-3-hydroxypalmitoyl-[acyl-carrier protein]	0.017817	0.49289	4	-0.39075	0.89582
3hmrsACP_mem	(R)-3-Hydroxytetradecanoyl-[acyl-carrier protein]	0.017817	0.49289	4	-0.39075	0.89582
actACP_c	Acetoacetyl-ACP	0.017817	0.49289	4	-0.39075	0.89582
butACP_c	Butyryl-ACP (n-C4:0ACP)	0.017817	0.49289	4	-0.39075	0.89582
3ohexACP_c	3-Oxohexanoyl-[acyl-carrier protein]	0.017817	0.49289	4	-0.39075	0.89582
3hhexACP_c	(R)-3-Hydroxyhexanoyl-[acyl-carrier protein]	0.017817	0.49289	4	-0.39075	0.89582
thex2eACP_c	Trans-Hex-2-enoyl-[acyl-carrier protein]	0.017817	0.49289	4	-0.39075	0.89582
hexACP_c	Hexanoyl-ACP (n-C6:0ACP)	0.017817	0.49289	4	-0.39075	0.89582
3ooctACP_c	3-Oxooctanoyl-[acyl-carrier protein]	0.017817	0.49289	4	-0.39075	0.89582
toct2eACP_mem	Trans-Oct-2-enoyl-[acyl-carrier protein]	0.017817	0.49289	4	-0.39075	0.89582
tdec2eACP_mem	Trans-Dec-2-enoyl-[acyl-carrier protein]	0.017817	0.49289	4	-0.39075	0.89582
3hddecACP_mem	(R)-3-Hydroxydodecanoyl-[acyl-carrier protein]	0.017817	0.49289	4	-0.39075	0.89582
tddec2eACP_mem	Trans-Dodec-2-enoyl-[acyl-carrier protein]	0.017817	0.49289	4	-0.39075	0.89582
tmrs2eACP_mem	Trans-Tetradec-2-enoyl-[acyl-carrier protein]	0.017817	0.49289	4	-0.39075	0.89582
tpalm2eACP_mem	Trans-Hexadec-2-enoyl-[acyl-carrier protein]	0.017817	0.49289	4	-0.39075	0.89582
ala__L_n	L-Alanine	0.017119	0.49317	1	-0.38897	0
cys__L_n	L-Cysteine	0.017119	0.49317	1	-0.38897	0
C15811_c	[Enzyme]-cysteine	0.017119	0.49317	1	-0.38897	0
C15811_m	[Enzyme]-cysteine	0.017119	0.49317	1	-0.38897	0
C15811_n	[Enzyme]-cysteine	0.017119	0.49317	1	-0.38897	0
C15812_c	[Enzyme]-S-sulfanylcysteine	0.017119	0.49317	1	-0.38897	0
C15812_m	[Enzyme]-S-sulfanylcysteine	0.017119	0.49317	1	-0.38897	0
C15812_n	[Enzyme]-S-sulfanylcysteine	0.017119	0.49317	1	-0.38897	0
C16236_m	Protein N6-(octanoyl)lysine	0.015213	0.49393	6	-0.40274	0.3548
56dihindlcrbxlt_c	56dihindlcrbxlt c	0.011934	0.49524	4	-0.3983	0.98393
ser__L_m	L-Serine	0.01107	0.49558	2	-0.39514	0.46127
nmn_m	NMN	0.0098297	0.49608	4	-0.40099	0.43527
dnad_m	Deamino-NAD+	0.0098297	0.49608	4	-0.40099	0.43527
nicrnt_m	Nicotinate D-ribonucleotide	0.0098297	0.49608	4	-0.40099	0.43527
his__L_c	L-histidine	0.0085489	0.49659	28	-0.41613	0.73245
no_c	Nitric oxide	0.0061621	0.49754	7	-0.41236	0.93555
nwharg_c	Nwharg c	0.0061621	0.49754	7	-0.41236	0.93555
C04742_c	15(S)-HETE	0.0044846	0.49821	2	-0.40708	0.60702
C04805_c	5-HETE	0.0044846	0.49821	2	-0.40708	0.60702
mi3p__D_c	1D-myo-Inositol 3-phosphate	0.0031056	0.49876	9	-0.41536	0.81079
2aobut_m	L-2-Amino-3-oxobutanoate	0.0012815	0.49949	5	-0.41123	1.8332
sucr_e	Sucrose	-0.00029183	0.50012	1	-0.4344	0
fru_B_e	Beta-D-fructose	-0.00029183	0.50012	1	-0.4344	0
5flura_c	5-Fluorouracil	-0.0033925	0.50135	6	-0.42223	0.93785
amp_n	AMP	-0.0086519	0.50345	10	-0.42878	1.1043
mmcoa__R_m	(R)-Methylmalonyl-CoA	-0.0090285	0.5036	4	-0.42518	0.84293
gmp_m	GMP	-0.013723	0.50547	1	-0.46945	0
xmp_m	Xanthosine 5'-phosphate	-0.013723	0.50547	1	-0.46945	0
xtp_m	XTP	-0.013723	0.50547	1	-0.46945	0
ap4a_m	P1,P4-Bis(5'-adenosyl) tetraphosphate	-0.013723	0.50547	1	-0.46945	0
gp4g_m	P1,P4-Bis(5'-guanosyl) tetraphosphate	-0.013723	0.50547	1	-0.46945	0
C04392_m	XppppX	-0.013723	0.50547	1	-0.46945	0
up4g_m	UppppU	-0.013723	0.50547	1	-0.46945	0
aproa_c	3-Aminopropanal C3H8NO	-0.014731	0.50588	11	-0.43524	1.1025
trnathr_c	TRNA(Thr)	-0.015509	0.50619	7	-0.43344	0.53077
thrtrna_c	L-Threonyl-tRNA(Thr)	-0.015509	0.50619	7	-0.43344	0.53077
thcys_c	Thcys c	-0.016514	0.50659	1	-0.47673	0
gln__L_m	L-Glutamine	-0.019572	0.50781	7	-0.43739	0.94259
glu__D_m	D-Glutamate	-0.019572	0.50781	7	-0.43739	0.94259
gln__D_m	D-Glutamine	-0.019572	0.50781	7	-0.43739	0.94259
C00865_mem	Phospholipid	-0.019712	0.50786	3	-0.44596	0.23541
C00865_mim	Phospholipid	-0.019712	0.50786	3	-0.44596	0.23541
etf_m	Electron-transferring flavoprotein	-0.020309	0.5081	3	-0.44685	0.46171
C04570_m	Reduced electron-transfer flavoprotein	-0.020309	0.5081	3	-0.44685	0.46171
C05594_c	3-Methoxy-4-hydroxyphenylethyleneglycol	-0.023188	0.50925	1	-0.49414	0
ACP_c	Acyl carrier protein	-0.025054	0.50999	9	-0.43957	0.73236
acoa_r	Acyl-CoA	-0.025258	0.51008	37	-0.43256	2.6309
retinol_cis_11_c	Retinol cis 11 c	-0.027001	0.51077	9	-0.44124	1.1527
retfa_mem	Retinyl ester	-0.027001	0.51077	9	-0.44124	1.1527
trnaval_m	TRNA(Val)	-0.027515	0.51098	1	-0.50543	0
valtrna_m	L-Valyl-tRNA(Val)	-0.027515	0.51098	1	-0.50543	0
guln__L_c	L-Gulonate	-0.028086	0.5112	16	-0.43996	0.92693
C05379_m	Oxalosuccinate	-0.030941	0.51234	1	-0.51437	0
C00060_e	R-COOH	-0.034162	0.51363	8	-0.45363	0.45937
pe_e	Phosphatidylethanolamine	-0.034162	0.51363	8	-0.45363	0.45937
orn_e	Ornithine	-0.034591	0.5138	9	-0.44777	1.2672
phe__L_e	L-Phenylalanine	-0.036246	0.51446	20	-0.44157	1.0265
memgacpail_mem	[(GlcN)1 (Ino(acyl)-P)1 (Man)2 (EtN)1 (P)1']	-0.036646	0.51462	2	-0.48163	0.9704
fa_c	Fatty acid	-0.038879	0.51551	41	-0.43703	2.5726
h2s_c	Hydrogen sulfide	-0.041031	0.51636	7	-0.45826	1.2852
cyst__L_c	L-Cystathionine	-0.041031	0.51636	7	-0.45826	1.2852
caro_c	beta-Carotene	-0.041877	0.5167	5	-0.46064	0.86223
pyr_p	Pyruvate	-0.045656	0.51821	3	-0.48453	1.5626
glu__L_p	L-Glutamate	-0.045656	0.51821	3	-0.48453	1.5626
ala__L_p	L-Alanine	-0.045656	0.51821	3	-0.48453	1.5626
ser__L_p	L-Serine	-0.045656	0.51821	3	-0.48453	1.5626
amp_p	AMP	-0.046306	0.51847	4	-0.47298	1.4939
h_p	H+	-0.048291	0.51926	24	-0.44701	3.284
dmpp_c	Dimethylallyl diphosphate	-0.051285	0.52045	3	-0.49289	0.80382
glu__L_l	L-Glutamate	-0.052708	0.52102	1	-0.57117	0
thf_e	5,6,7,8-Tetrahydrofolate	-0.052708	0.52102	1	-0.57117	0
thf_l	5,6,7,8-Tetrahydrofolate	-0.052708	0.52102	1	-0.57117	0
5thf_e	pentaglutamyl folate (THF)	-0.052708	0.52102	1	-0.57117	0
5thf_l	pentaglutamyl folate (THF)	-0.052708	0.52102	1	-0.57117	0
acgal_l	N-Acetyl-D-galactosamine	-0.053759	0.52144	10	-0.46563	1.0336
gbside_l	Globoside	-0.053759	0.52144	10	-0.46563	1.0336
m2emgacpail_mem	[(GlcN)1 (Ino(acyl)-P)1 (Man)3 (EtN)1 (P)1']	-0.058037	0.52314	3	-0.50293	0.71285
4mlacac_c	4-Maleylacetoacetate C8H6O6	-0.061031	0.52433	5	-0.48256	0.81765
C06205_r	1,2-Dihydronaphthalene-1,2-diol	-0.062323	0.52485	1	-0.59625	0
C14801_r	1,2-Dihydro-5-nitro-1,2-naphthalenediol	-0.062323	0.52485	1	-0.59625	0
C14842_r	Bromobenzene-2,3-dihydrodiol	-0.062323	0.52485	1	-0.59625	0
C14844_r	Bromobenzene-3,4-dihydrodiol	-0.062323	0.52485	1	-0.59625	0
aflatoxin23hd_r	Aflatoxin B1-2,3-dihydrodiol	-0.062323	0.52485	1	-0.59625	0
C19607_r	trans-DMBA-5,6-dihydrodiol	-0.062323	0.52485	1	-0.59625	0
psphings_c	Phytosphingosine C18H40NO3	-0.064598	0.52575	7	-0.48119	0.95656
C12145_c	Ceramide II	-0.064598	0.52575	7	-0.48119	0.95656
C12146_c	C26-CoA	-0.064598	0.52575	7	-0.48119	0.95656
atp_l	ATP	-0.066336	0.52645	2	-0.53544	0.33621
adp_l	ADP	-0.066336	0.52645	2	-0.53544	0.33621
thmpp_n	Thiamine diphosphate	-0.066336	0.52645	2	-0.53544	0.33621
thmmp_n	Thiamin monophosphate	-0.066336	0.52645	2	-0.53544	0.33621
udpglcur_g	UDP-D-glucuronate	-0.067605	0.52695	9	-0.47615	1.0563
lnlccoa_mem	Lnlccoa c	-0.070055	0.52792	24	-0.45842	3.3008
4mzym_c	4-methylzymosterol C28H46O	-0.070741	0.5282	2	-0.54342	0.93762
6pgc_r	6-Phospho-D-gluconate	-0.072891	0.52905	2	-0.54732	1.2513
g6p_B_r	Beta D glucose 6 phosphate C6H11O9P	-0.072891	0.52905	2	-0.54732	1.2513
6pgl_r	6-phospho-D-glucono-1,5-lactone	-0.072891	0.52905	2	-0.54732	1.2513
2lpchol_mem	2-Lysolecithin	-0.073521	0.5293	45	-0.44835	2.4245
malACP_m	Malonyl-[acyl-carrier protein]	-0.073757	0.5294	2	-0.54889	0.84767
dad_5_m	5'-Deoxyadenosine	-0.074618	0.52974	3	-0.52758	0.46382
ocACP_mim	Octanoyl-ACP (n-C8:0ACP)	-0.074618	0.52974	3	-0.52758	0.46382
C16239_mim	Lipoyl-ACP	-0.074618	0.52974	3	-0.52758	0.46382
C17023_m	S-donor	-0.074618	0.52974	3	-0.52758	0.46382
sarcs_c	Sarcosine	-0.07558	0.53012	2	-0.55219	0.42135
2ameph_c	2-Aminoethylphosphonate	-0.075959	0.53027	4	-0.51101	1.6711
C16620_c	6-Methylthioguanosine monophosphate	-0.078057	0.53111	1	-0.63731	0
psphings_r	Phytosphingosine C18H40NO3	-0.080723	0.53217	2	-0.56151	0.033338
C12145_r	Ceramide II	-0.080723	0.53217	2	-0.56151	0.033338
ocdce9coa_n	(9Z)-octadecenoyl-coa	-0.081168	0.53235	1	-0.64542	0
C00638_c	Higher fatty acid	-0.081168	0.53235	1	-0.64542	0
C00638_n	Higher fatty acid	-0.081168	0.53235	1	-0.64542	0
ocdcea_n	Octadecenoate (n-C18:1)	-0.081168	0.53235	1	-0.64542	0
arachcoa_n	Arachidyl-CoA	-0.081168	0.53235	1	-0.64542	0
arachdcoa_c	Arachdcoa c	-0.081168	0.53235	1	-0.64542	0
arachdcoa_n	Arachdcoa c	-0.081168	0.53235	1	-0.64542	0
C02843_c	Long-chain acyl-CoA	-0.081168	0.53235	1	-0.64542	0
C02843_n	Long-chain acyl-CoA	-0.081168	0.53235	1	-0.64542	0
dlnlcg_c	Dihomo-gamma-linolenic acid	-0.081168	0.53235	1	-0.64542	0
dlnlcg_n	Dihomo-gamma-linolenic acid	-0.081168	0.53235	1	-0.64542	0
dlnlcgcoa_c	Dlnlcgcoa c	-0.081168	0.53235	1	-0.64542	0
dlnlcgcoa_n	Dlnlcgcoa c	-0.081168	0.53235	1	-0.64542	0
arach_n	Arachidic acid	-0.081168	0.53235	1	-0.64542	0
lnlncg_c	Lnlncg c	-0.081168	0.53235	1	-0.64542	0
lnlncg_n	Lnlncg c	-0.081168	0.53235	1	-0.64542	0
C06428_c	Eicosapentaenoic acid	-0.081168	0.53235	1	-0.64542	0
C06428_n	Eicosapentaenoic acid	-0.081168	0.53235	1	-0.64542	0
C06429_c	Docosahexaenoate	-0.081168	0.53235	1	-0.64542	0
C06429_n	Docosahexaenoate	-0.081168	0.53235	1	-0.64542	0
tmndnccoa_c	Tmndnccoa c	-0.081168	0.53235	1	-0.64542	0
tmndnccoa_n	Tmndnccoa c	-0.081168	0.53235	1	-0.64542	0
o2_n	O2	-0.081836	0.53261	3	-0.53831	0.11257
ps_mem	Phosphatidylserine	-0.08205	0.5327	12	-0.48304	0.96827
3dhq_c	3-Dehydroquinate	-0.083244	0.53317	1	-0.65084	0
2dda7p_c	2-Dehydro-3-deoxy-D-arabino-heptonate 7-phosphate	-0.083244	0.53317	1	-0.65084	0
3snpyr_c	3snpyr c	-0.08333	0.53321	3	-0.54053	0.28614
4h2oglt_c	4-Hydroxy-2-oxoglutarate	-0.08333	0.53321	3	-0.54053	0.28614
e4hglu_c	L erythro 4 Hydroxyglutamate C5H8NO5	-0.08333	0.53321	3	-0.54053	0.28614
arg__L_m	L-Arginine	-0.083769	0.53338	5	-0.50859	1.7307
trnaarg_c	TRNA(Arg)	-0.08721	0.53475	4	-0.52543	0.52743
argtrna_c	L-Arginyl-tRNA(Arg)	-0.08721	0.53475	4	-0.52543	0.52743
xolest_hs_mem	Xolest hs c	-0.087602	0.5349	6	-0.51044	0.47615
L_dpchrm_c	L dpchrm c	-0.090694	0.53613	2	-0.57959	0.64081
ump_r	UMP	-0.092495	0.53685	2	-0.58285	0.40943
f1p_c	D-Fructose 1-phosphate	-0.092842	0.53699	14	-0.48466	1.3944
4mzym_int2_mem	4-Methylzymosterol intermediate 2 C28H44O	-0.093533	0.53726	5	-0.51977	1.2151
NPmehis_c	N pai Methyl L histidine C7H11N3O2	-0.094934	0.53782	5	-0.52137	0.68655
cs_pre_g	[(Gal)2 (GalNAc)1 (GlcA)1 (Xyl)1 (Ser)1']	-0.095575	0.53807	5	-0.52211	0.98882
10fthf_c	10-Formyltetrahydrofolate	-0.098575	0.53926	9	-0.50278	1.5457
C00028_l	A	-0.098997	0.53943	1	-0.69194	0
C00030_l	AH2	-0.098997	0.53943	1	-0.69194	0
C00069_l	R-OH alcohol	-0.098997	0.53943	1	-0.69194	0
C03033_l	Glucuronide	-0.098997	0.53943	1	-0.69194	0
bildglcur_l	Bildglcur c	-0.098997	0.53943	1	-0.69194	0
C05791_l	D-Urobilinogen	-0.098997	0.53943	1	-0.69194	0
C11173_l	SN-38	-0.098997	0.53943	1	-0.69194	0
C11376_l	SN-38G	-0.098997	0.53943	1	-0.69194	0
G13040_l	[(GlcA)2 (GlcNAc)1 (S)1']	-0.098997	0.53943	1	-0.69194	0
glc_bD_e	Beta D-glucose	-0.099164	0.5395	3	-0.56407	1.0539
g6p_A_e	Alpha-D-glucose 6 phosphate	-0.099164	0.5395	3	-0.56407	1.0539
g6p_B_e	Beta D glucose 6 phosphate C6H11O9P	-0.099164	0.5395	3	-0.56407	1.0539
5mdru1p_c	5-Methylthio-5-deoxy-D-ribulose 1-phosphate	-0.1003	0.53995	3	-0.56575	1.5051
fmettrna_m	N-Formylmethionyl-tRNA	-0.10443	0.54158	1	-0.70611	0
orot_c	Orotate	-0.10558	0.54204	2	-0.60657	1.0129
imp_e	IMP	-0.1058	0.54213	15	-0.4933	1.2533
gmp_e	GMP	-0.1058	0.54213	15	-0.4933	1.2533
C04295_c	Androstenediol	-0.10661	0.54245	3	-0.57514	1.38
C05140_mem	4-Androsten-16alpha-ol-3,17-dione	-0.10661	0.54245	3	-0.57514	1.38
C05489_c	11beta,17alpha,21-Trihydroxypregnenolone	-0.10661	0.54245	3	-0.57514	1.38
lpro_m	Lipoylprotein S2X	-0.11294	0.54496	2	-0.61991	0.153
udp_g	UDP	-0.11389	0.54534	111	-0.44897	2.6436
cbp_m	Carbamoyl phosphate	-0.11505	0.5458	5	-0.5444	1.3006
lgt__S_m	(R)-S-Lactoylglutathione	-0.11758	0.5468	2	-0.62832	0.44143
m1mpdol_c	Man-alpha1->3Man-beta1->4GlcNAc-beta1->4GlcNAc-PP-Dol	-0.11823	0.54706	1	-0.74213	0
G00021_g	[(GlcNAc)6 (Man)3 (Asn)1']	-0.1186	0.5472	1	-0.74309	0
udpgal_g	UDPgalactose	-0.11906	0.54738	34	-0.47357	2.7686
G13027_r	[(Man)1 (Ser/Thr)1']	-0.12129	0.54827	6	-0.54573	0.9546
oxadpcoa_m	3-Oxoadipyl-CoA	-0.12135	0.54829	3	-0.59705	1.1208
thcholoylcoa_m	Thcholoylcoa x	-0.12135	0.54829	3	-0.59705	1.1208
C05449_m	3alpha,7alpha-Dihydroxy-5beta-24-oxocholestanoyl-CoA	-0.12135	0.54829	3	-0.59705	1.1208
C05450_m	3alpha,7alpha,12alpha,24-Tetrahydroxy-5beta-cholestanoyl-CoA	-0.12135	0.54829	3	-0.59705	1.1208
amet_c	S-Adenosyl-L-methionine	-0.12262	0.5488	37	-0.47367	0.70001
cit_e	Citrate	-0.1236	0.54919	4	-0.57211	0.79699
n3m2masn_g	[(GlcNAc)5 (Man)3 (Asn)1']	-0.12673	0.55042	2	-0.64491	1.613
xtp_c	XTP	-0.1301	0.55176	1	-0.7731	0
dimp_c	DIMP	-0.1301	0.55176	1	-0.7731	0
C16617_c	6-Thioinosine-5'-triphosphate	-0.1301	0.55176	1	-0.7731	0
coa_c	Coenzyme A	-0.13106	0.55214	132	-0.44971	2.4247
trnacys_c	TRNA(Cys)	-0.13171	0.55239	2	-0.65392	1.1612
cystrna_c	L-Cysteinyl-tRNA(Cys)	-0.13171	0.55239	2	-0.65392	1.1612
G00027_g	[(Gal)1 (GalNAc)1 (Neu5Ac)2 (Ser/Thr)1']	-0.13418	0.55337	1	-0.78374	0
sTn_antigen_g	[(GalNAc)1 (Neu5Ac)1 (Ser/Thr)1']	-0.13418	0.55337	1	-0.78374	0
34dhphe_e	34dhphe c	-0.13632	0.55422	2	-0.66229	0.46647
pi_e	Phosphate	-0.1409	0.55603	42	-0.47634	2.4976
camp_c	CAMP	-0.1415	0.55626	55	-0.46817	2.2196
g6p_A_r	Alpha-D-glucose 6 phosphate	-0.14375	0.55715	4	-0.59794	0.35425
udpxyl_c	UDP-D-xylose	-0.14675	0.55834	1	-0.81656	0
ametam_c	S-Adenosylmethioninamine	-0.14827	0.55894	4	-0.60374	0.88185
5htrp_e	5htrp c	-0.1485	0.55903	4	-0.60404	0.46578
adrnl_e	Adrnl c	-0.1485	0.55903	4	-0.60404	0.46578
trnapro_m	TRNA(Pro)	-0.14855	0.55905	2	-0.68445	1.2374
protrna_m	L-Prolyl-tRNA(Pro)	-0.14855	0.55905	2	-0.68445	1.2374
ak2lgchol_mem	1-Alkyl-sn-glycero-3-phosphocholine	-0.1503	0.55973	47	-0.47652	2.3702
pail34p_mem	1-Phosphatidyl-1D-myo-inositol 3,4-bisphosphate	-0.1529	0.56076	24	-0.50188	3.2617
zymstnl_mem	Zymstnl r	-0.1542	0.56127	6	-0.5802	0.99317
chlstol_mem	Chlstol r	-0.1542	0.56127	6	-0.5802	0.99317
co_c	Carbon monoxide	-0.15536	0.56173	3	-0.64761	1.0601
chsterol_e	Chsterol c	-0.15874	0.56306	5	-0.59441	1.0668
acon_C_m	Cis-Aconitate	-0.1594	0.56333	2	-0.70412	0.82697
asp__L_l	L-Aspartate	-0.15959	0.5634	1	-0.85004	0
iasp_l	Iminoaspartate	-0.15959	0.5634	1	-0.85004	0
mal__L_c	L-Malate	-0.16423	0.56523	14	-0.53367	1.3272
cu2_g	Cu2+	-0.16436	0.56528	5	-0.60085	0.57465
cu2_c	Cu2+	-0.16436	0.56528	5	-0.60085	0.57465
ca2_e	Calcium	-0.16519	0.5656	4	-0.62543	1.3015
dadp_c	DADP	-0.16535	0.56566	47	-0.48217	2.3663
pchol_e	Phosphatidylcholine	-0.16588	0.56588	9	-0.56065	0.53639
pacald_c	Phenylacetaldehyde	-0.16809	0.56674	5	-0.60512	0.87762
4hoxpacd_c	4-Hydroxyphenylacetaldehyde	-0.16809	0.56674	5	-0.60512	0.87762
34dhpac_c	3,4-Dihydroxyphenylacetaldehyde	-0.16809	0.56674	5	-0.60512	0.87762
3mox4hpac_c	3mox4hpac c	-0.16809	0.56674	5	-0.60512	0.87762
3m4hpga_c	3m4hpga c	-0.16809	0.56674	5	-0.60512	0.87762
3mldz_c	Methylimidazoleacetaldehyde	-0.16809	0.56674	5	-0.60512	0.87762
idp_r	IDP	-0.16814	0.56676	1	-0.87236	0
imp_r	IMP	-0.16814	0.56676	1	-0.87236	0
gmp_r	GMP	-0.16814	0.56676	1	-0.87236	0
acoa_c	Acyl-CoA	-0.1698	0.56742	52	-0.48111	2.2658
ser__L_c	L-Serine	-0.17045	0.56767	44	-0.4897	2.4805
adhap_p	Acylglycerone phosphate	-0.17299	0.56867	4	-0.63543	1.2236
amet_n	S-Adenosyl-L-methionine	-0.17392	0.56904	89	-0.46886	2.4227
ahcys_n	S-Adenosyl-L-homocysteine	-0.17392	0.56904	89	-0.46886	2.4227
mi1p__D_c	1D-myo-Inositol 1-phosphate	-0.17938	0.57118	4	-0.64363	0.093073
glyc3p_c	Glycerol 3-phosphate	-0.1796	0.57127	31	-0.50268	2.8023
44mzym_mem	14-Demethyllanosterol	-0.18041	0.57159	9	-0.57314	1.1631
chsterol_l	Chsterol c	-0.18572	0.57367	1	-0.91822	0
C06128_mem	GM4	-0.18857	0.57479	15	-0.54854	1.0989
ctp_c	CTP	-0.19046	0.57552	46	-0.49426	2.3881
acgagbside_l	Forssman hapten	-0.19488	0.57725	4	-0.6635	0.7532
zym_int2_r	zymosterol intermediate 2	-0.19573	0.57759	4	-0.66459	1.3334
mpdol_mem	Beta D Mannosyldiacetylchitobiosyldiphosphodolichol C37H64N2O22P2	-0.20103	0.57966	3	-0.71551	0.27103
5aop_m	5-Amino-4-oxopentanoate	-0.21058	0.58339	3	-0.7297	2.4599
udpgal_c	UDPgalactose	-0.21127	0.58366	10	-0.59431	1.0379
pheme_e	Protoheme	-0.21193	0.58392	1	-0.98661	0
lanost_r	Lanosterol C30H50O	-0.21356	0.58455	5	-0.65717	0.74036
o2_c	O2	-0.21381	0.58465	132	-0.46827	3.0584
ppi_c	Diphosphate	-0.2154	0.58527	207	-0.45966	2.4824
G13038_l	[(GlcA)2 (GlcNAc)2 (S)2']	-0.21702	0.5859	4	-0.69189	0.6988
pepd_e	Peptide C2H4NO2RC2H2NOR	-0.21824	0.58638	3	-0.74109	0.1433
C00045_e	Amino acid	-0.21824	0.58638	3	-0.74109	0.1433
C00151_e	L-Amino acid	-0.21824	0.58638	3	-0.74109	0.1433
leuktrC4_mem	LeuktrC4 c	-0.21824	0.58638	3	-0.74109	0.1433
C02320_e	R-S-Glutathione	-0.21824	0.58638	3	-0.74109	0.1433
C02512_e	L-3-Cyanoalanine	-0.21824	0.58638	3	-0.74109	0.1433
C03193_e	(5-L-Glutamyl)-peptide	-0.21824	0.58638	3	-0.74109	0.1433
C03363_e	5-L-Glutamyl amino acid	-0.21824	0.58638	3	-0.74109	0.1433
C03740_e	(5-L-Glutamyl)-L-amino acid	-0.21824	0.58638	3	-0.74109	0.1433
C05670_e	3-Aminopropiononitrile	-0.21824	0.58638	3	-0.74109	0.1433
C05711_e	gamma-Glutamyl-beta-cyanoalanine	-0.21824	0.58638	3	-0.74109	0.1433
C05844_e	Glutaurine	-0.21824	0.58638	3	-0.74109	0.1433
leuktrD4_e	LeuktrD4 c	-0.21824	0.58638	3	-0.74109	0.1433
C06114_e	gamma-Glutamyl-3-aminopropiononitrile	-0.21824	0.58638	3	-0.74109	0.1433
thym_c	Thymine	-0.22251	0.58804	6	-0.65176	0.69753
atp_c	ATP	-0.22319	0.58831	577	-0.44501	2.8045
6pgl_c	6-phospho-D-glucono-1,5-lactone	-0.22632	0.58952	6	-0.65575	1.1316
r5p_m	Ribose 5-phosphate	-0.22715	0.58985	1	-1.0263	0
adprib_m	ADPribose	-0.22715	0.58985	1	-1.0263	0
accoa_r	Acetyl-CoA	-0.23129	0.59146	5	-0.67747	0.73129
pail4p_mem	1-Phosphatidyl-1D-myo-inositol 4-phosphate	-0.23356	0.59234	53	-0.50272	3.1173
malcoa_r	Malonyl-CoA	-0.23664	0.59353	27	-0.53597	3.0568
3oacoa_r	3-Oxoacyl-CoA	-0.23664	0.59353	27	-0.53597	3.0568
so3_c	Sulfite	-0.23832	0.59418	4	-0.71922	0.83052
fadh2_c	Flavin adenine dinucleotide reduced	-0.23853	0.59427	4	-0.71949	0.84163
em2emgacpail_mem	[(GlcN)1 (Ino(acyl)-P)1 (Man)3 (EtN)2 (P)2']	-0.24358	0.59622	2	-0.85668	0.51527
h2o2_r	Hydrogen peroxide	-0.24586	0.59711	1	-1.0752	0
C04742_r	15(S)-HETE	-0.24586	0.59711	1	-1.0752	0
C04805_r	5-HETE	-0.24586	0.59711	1	-1.0752	0
ipdp_c	Isopentenyl diphosphate	-0.24789	0.59789	5	-0.69647	0.65369
zymst_mem	Zymosterol C27H44O	-0.24953	0.59852	7	-0.66109	0.93155
2kmb_c	4-Methylthio-2-oxobutanoate	-0.25013	0.59875	3	-0.78848	1.0675
acglu_m	N-Acetyl-L-glutamate	-0.25018	0.59878	2	-0.86865	0.86066
ptrc_m	Putrescine	-0.2506	0.59894	1	-1.0875	0
agm_m	Agmatine	-0.2506	0.59894	1	-1.0875	0
oaa_c	Oxaloacetate	-0.25514	0.60069	17	-0.58027	1.0715
4mzym_int1_mem	4alpha-Methylzymosterol-4-carboxylate	-0.25671	0.6013	6	-0.68759	1.1324
bildglcur_e	Bildglcur c	-0.25793	0.60177	5	-0.70796	0.4463
lnlncacoa_mem	Lnlncacoa c	-0.2608	0.60288	20	-0.57074	3.5947
atp_g	ATP	-0.26567	0.60475	1	-1.1268	0
nad_g	Nicotinamide adenine dinucleotide	-0.26567	0.60475	1	-1.1268	0
ppi_g	Diphosphate	-0.26567	0.60475	1	-1.1268	0
nmn_g	NMN	-0.26567	0.60475	1	-1.1268	0
dnad_g	Deamino-NAD+	-0.26567	0.60475	1	-1.1268	0
nicrnt_g	Nicotinate D-ribonucleotide	-0.26567	0.60475	1	-1.1268	0
trnagln_c	TRNA(Gln)	-0.26679	0.60518	1	-1.1297	0
glntrna_c	L-Glutaminyl-tRNA(Gln)	-0.26679	0.60518	1	-1.1297	0
fprica_c	5-Formamido-1-(5-phospho-D-ribosyl)imidazole-4-carboxamide	-0.27052	0.60662	5	-0.72238	1.8984
cholp_e	Choline phosphate C5H13NO4P	-0.2709	0.60677	5	-0.72281	1.53
dhcholoylcoa_p	Dhcholoylcoa r	-0.27316	0.60763	1	-1.1464	0
cholcoads_p	Cholcoads x	-0.27316	0.60763	1	-1.1464	0
C02442_c	N-Methyltyramine	-0.2766	0.60896	7	-0.68742	0.67769
C06199_c	Hordenine	-0.2766	0.60896	7	-0.68742	0.67769
2ogm_c	2-Oxoglutaramate	-0.29419	0.61569	1	-1.2013	0
C02362_c	Oxaloacetamide	-0.29419	0.61569	1	-1.2013	0
fna5moxam_c	Fna5moxam c	-0.29498	0.616	1	-1.2033	0
f5hoxkyn_c	F5hoxkyn c	-0.29498	0.616	1	-1.2033	0
nmn_p	NMN	-0.30196	0.61866	1	-1.2215	0
dnad_p	Deamino-NAD+	-0.30196	0.61866	1	-1.2215	0
nicrnt_p	Nicotinate D-ribonucleotide	-0.30196	0.61866	1	-1.2215	0
rib__D_c	D-Ribose	-0.30378	0.61935	1	-1.2263	0
[truncated: 5,213 more rows]

## Sheet: Brain_dko_vs_wt
REPORTER METABOLITES USING TEST TYPE: all
ID	NAME	Z-SCORE	P-VALUE	NUMBER OF NEIGHBOURS	AVERAGE Z-SCORE	STD Z-SCORE
h_i	H+	3.911	4.5959e-05	177	0.14722	1.0445
h_m	H+	3.8664	5.5234e-05	348	-0.071519	1.5123
h2o_m	H2O	3.0672	0.0010804	200	-0.05013	1.851
lys__L_n	L-Lysine	2.8564	0.0021424	1	6.6113	0
biocyt_c	Biocyt c	2.8564	0.0021424	1	6.6113	0
biocyt_e	Biocyt c	2.8564	0.0021424	1	6.6113	0
biocyt_m	Biocyt c	2.8564	0.0021424	1	6.6113	0
biocyt_n	Biocyt c	2.8564	0.0021424	1	6.6113	0
q_m	Ubiquinone	2.5742	0.0050241	121	-0.0041683	1.6326
qh2_m	Ubiquinol	2.4537	0.0070707	118	-0.025069	1.639
nadh_m	Nicotinamide adenine dinucleotide - reduced	2.3946	0.0083183	174	-0.1382	1.8131
nad_m	Nicotinamide adenine dinucleotide	2.3896	0.0084323	178	-0.14413	1.7946
pi_m	Phosphate	2.0562	0.019883	86	-0.035654	1.9527
o2s_m	Superoxide anion	2.0365	0.020851	60	0.067019	1.038
btn_n	Biotin	1.9244	0.027153	2	2.8361	5.3389
na1_e	Sodium	1.9228	0.027254	117	-0.14932	0.9762
na1_c	Sodium	1.904	0.028456	121	-0.15746	0.96641
o2_m	O2	1.8949	0.029052	83	-0.070794	0.98153
trnaglu_m	TRNA (Glu)	1.8752	0.030381	1	4.1344	0
glutrna_m	L-Glutamyl-tRNA(Glu)	1.8752	0.030381	1	4.1344	0
tsul_e	Thiosulfate	1.7684	0.038493	2	2.5582	0.75342
sel_e	Selenate	1.7684	0.038493	2	2.5582	0.75342
gthrd_c	Reduced glutathione	1.7184	0.042862	43	0.063336	1.0298
adp_m	ADP	1.6716	0.047305	120	-0.21127	2.2038
lys__L_e	L-Lysine	1.6625	0.04821	19	0.36268	1.7629
btn_m	Biotin	1.6387	0.050637	4	1.4698	3.4932
C14851_mem	Benzo[a]pyrene-4,5-oxide	1.6042	0.054333	38	0.06101	0.96698
fald_c	Formaldehyde	1.5955	0.055302	22	0.26382	1.0662
sel_c	Selenate	1.5624	0.059101	6	1.0016	1.405
nicrnt_c	Nicotinate D-ribonucleotide	1.5487	0.06073	26	0.17035	0.90538
nadph_m	Nicotinamide adenine dinucleotide phosphate - reduced	1.5301	0.062992	49	-0.044958	0.88373
nadp_m	Nicotinamide adenine dinucleotide phosphate	1.5301	0.062992	49	-0.044958	0.88373
tsul_c	Thiosulfate	1.5026	0.066471	4	1.2985	1.5185
nmn_c	NMN	1.4633	0.071697	25	0.14537	0.9232
glu__L_m	L-Glutamate	1.4622	0.071837	52	-0.085637	1.2299
1r2sonpthl_c	(1R,2S)-Naphthalene epoxide	1.4518	0.073276	25	0.13956	1.0333
1s2ronpthl_c	(1S,2R)-Naphthalene epoxide	1.4518	0.073276	25	0.13956	1.0333
C14800_c	1-Nitronaphthalene-5,6-oxide	1.4518	0.073276	25	0.13956	1.0333
C14802_c	1-Nitronaphthalene-7,8-oxide	1.4518	0.073276	25	0.13956	1.0333
C14852_c	Benzo[a]pyrene-7,8-diol	1.4518	0.073276	25	0.13956	1.0333
eaflatoxin_c	Aflatoxin B1 exo-8,9-epozide	1.4518	0.073276	25	0.13956	1.0333
prostge2_mem	Prostge2 c	1.451	0.073388	9	0.62507	0.77672
C00462_c	HX	1.4349	0.075657	17	0.28403	0.99487
C01322_c	RX	1.4349	0.075657	17	0.28403	0.99487
C02320_c	R-S-Glutathione	1.4349	0.075657	17	0.28403	0.99487
galgluside_l	LacCer	1.4264	0.076877	2	1.9487	1.1678
nadh_e	Nicotinamide adenine dinucleotide - reduced	1.3936	0.081717	2	1.8902	0.42574
nadph_e	Nicotinamide adenine dinucleotide phosphate - reduced	1.3936	0.081717	2	1.8902	0.42574
nadp_e	Nicotinamide adenine dinucleotide phosphate	1.3936	0.081717	2	1.8902	0.42574
accoa_e	Acetyl-CoA	1.3936	0.081717	2	1.8902	0.42574
sbt6p_e	D-Sorbitol 6-phosphate	1.3936	0.081717	2	1.8902	0.42574
btal_e	Butanal	1.3936	0.081717	2	1.8902	0.42574
srbL1p_e	Sorbose 1-phosphate	1.3936	0.081717	2	1.8902	0.42574
btoh_e	1-Butanol	1.3936	0.081717	2	1.8902	0.42574
C06548_e	Ethylene oxide	1.3936	0.081717	2	1.8902	0.42574
13Shocdcy1829Z11Ea_e	(9Z,11E)-(13S)-13-Hydroxyoctadeca-9,11-dienoic acid	1.3936	0.081717	2	1.8902	0.42574
13oocdcy1829Z11Ea_e	(9Z,11E)-13-Oxooctadeca-9,11-dienoic acid	1.3936	0.081717	2	1.8902	0.42574
retinal_c	Retinal c	1.3818	0.083523	27	0.075608	1.2172
retpalm_c	Vitamin A palmitate	1.3798	0.083831	1	2.8836	0
C06790_c	TCE	1.3787	0.083997	14	0.33626	1.0826
C11088_c	1,2-Dibromoethane	1.3787	0.083997	14	0.33626	1.0826
C11278_c	Aflatoxin B1exo-8,9-epoxide-GSH	1.3787	0.083997	14	0.33626	1.0826
C11583_c	4-Glutathionyl cyclophosphamide	1.3787	0.083997	14	0.33626	1.0826
C13645_c	HBr	1.3787	0.083997	14	0.33626	1.0826
C14791_c	(1R)-Hydroxy-(2R)-glutathionyl-1,2-dihydronaphthalene	1.3787	0.083997	14	0.33626	1.0826
C14792_c	(1S)-Hydroxy-(2S)-glutathionyl-1,2-dihydronaphthalene	1.3787	0.083997	14	0.33626	1.0826
C14793_c	(1R)-Glutathionyl-(2R)-hydroxy-1,2-dihydronaphthalene	1.3787	0.083997	14	0.33626	1.0826
C14803_c	1-Nitro-7-hydroxy-8-glutathionyl-7,8-dihydronaphthalene	1.3787	0.083997	14	0.33626	1.0826
C14804_c	1-Nitro-7-glutathionyl-8-hydroxy-7,8-dihydronaphthalene	1.3787	0.083997	14	0.33626	1.0826
C14805_c	1-Nitro-5-hydroxy-6-glutathionyl-5,6-dihydronaphthalene	1.3787	0.083997	14	0.33626	1.0826
C14806_c	1-Nitro-5-glutathionyl-6-hydroxy-5,6-dihydronaphthalene	1.3787	0.083997	14	0.33626	1.0826
C14839_c	Bromobenzene-3,4-oxide	1.3787	0.083997	14	0.33626	1.0826
C14840_c	Bromobenzene-2,3-oxide	1.3787	0.083997	14	0.33626	1.0826
C14847_c	3,4-Dihydro-3-hydroxy-4-S-glutathionyl bromobenzene	1.3787	0.083997	14	0.33626	1.0826
C14848_c	2,3-Dihydro-2-S-glutathionyl-3-hydroxy bromobenzene	1.3787	0.083997	14	0.33626	1.0826
C14855_c	4,5-Dihydro-4-hydroxy-5-S-glutathionyl-benzo[a]pyrene	1.3787	0.083997	14	0.33626	1.0826
C14856_c	7,8-Dihydro-7-hydroxy-8-S-glutathionyl-benzo[a]pyrene	1.3787	0.083997	14	0.33626	1.0826
C14857_c	2,2-Dichlorooxirane	1.3787	0.083997	14	0.33626	1.0826
C14858_c	2,2-Dichloroacetaldehyde	1.3787	0.083997	14	0.33626	1.0826
C14859_c	Chloroacetyl chloride	1.3787	0.083997	14	0.33626	1.0826
C14861_c	S-(2,2-Dichloro-1-hydroxy)ethyl glutathione	1.3787	0.083997	14	0.33626	1.0826
C14863_c	2-(S-Glutathionyl)acetyl glutathione	1.3787	0.083997	14	0.33626	1.0826
C14864_c	S-(2-Chloroacetyl)glutathione	1.3787	0.083997	14	0.33626	1.0826
C14865_c	2-(S-Glutathionyl)acetyl chloride	1.3787	0.083997	14	0.33626	1.0826
C14868_c	DCVG	1.3787	0.083997	14	0.33626	1.0826
C14870_c	2-Bromoacetaldehyde	1.3787	0.083997	14	0.33626	1.0826
C14871_c	S-(Formylmethyl)glutathione	1.3787	0.083997	14	0.33626	1.0826
C14874_c	Glutathione episulfonium ion	1.3787	0.083997	14	0.33626	1.0826
lac__L_e	L-Lactate	1.3727	0.084928	2	1.8529	0.74291
Sfglutth_c	S-formylglutathionate(1-)	1.3699	0.085361	7	0.70843	1.1664
btn_c	Biotin	1.3683	0.08561	9	0.55532	2.5325
btn_e	Biotin	1.3683	0.08561	9	0.55532	2.5325
h2o_l	H2O	1.3659	0.085992	60	-0.15141	0.776
nicrns_c	Nicotinate D-ribonucleoside	1.3591	0.08705	28	0.053324	0.94356
mal__L_m	L-Malate	1.3559	0.08756	10	0.48549	0.7016
udpgal_r	UDPgalactose	1.3434	0.089567	7	0.68328	0.84485
C04487_r	Procollagen 5-(D-galactosyl)-L-lysine	1.3434	0.089567	7	0.68328	0.84485
tym_e	Tyramine	1.3416	0.089862	4	1.0959	0.7765
mthgxl_e	Methylglyoxal	1.3416	0.089862	4	1.0959	0.7765
pacald_e	Phenylacetaldehyde	1.3416	0.089862	4	1.0959	0.7765
15dap_e	1,5-Diaminopentane	1.3416	0.089862	4	1.0959	0.7765
aact_e	Aminoacetone	1.3416	0.089862	4	1.0959	0.7765
nmptrc_e	Nmptrc c	1.3416	0.089862	4	1.0959	0.7765
4hoxpacd_e	4-Hydroxyphenylacetaldehyde	1.3416	0.089862	4	1.0959	0.7765
34dhpac_e	3,4-Dihydroxyphenylacetaldehyde	1.3416	0.089862	4	1.0959	0.7765
peamn_e	Phenethylamine	1.3416	0.089862	4	1.0959	0.7765
1mpyr_e	1mpyr c	1.3416	0.089862	4	1.0959	0.7765
C12455_e	5-Aminopentanal	1.3416	0.089862	4	1.0959	0.7765
lcts_l	Lactose	1.3365	0.090697	1	2.7744	0
Lcystin_c	L-Cystine	1.3153	0.094211	7	0.65651	0.46361
cl_c	Chloride	1.3092	0.095239	39	-0.070314	0.90168
rnam_c	N Ribosylnicotinamide C11H15N2O5	1.3039	0.096142	27	0.03777	0.95787
G13032_l	[(Gal)3 (GlcNAc)2 (S)2']	1.2983	0.097093	2	1.7204	1.4906
C04759_r	1,2-D-Glucosyl-5-D-(galactosyloxy)-L-lysine-procollagen	1.2934	0.097942	5	0.86632	0.90281
imp_c	IMP	1.2903	0.098473	44	-0.10308	0.89944
for_c	Formate	1.284	0.099567	33	-0.032508	0.91629
15HPET_mem	15HPET c	1.2718	0.10172	22	0.089377	0.80313
udpg_c	UDPglucose	1.2641	0.1031	30	-0.012126	0.88665
h2o2_e	Hydrogen peroxide	1.2602	0.10379	6	0.69406	0.98565
asp__L_c	L-Aspartate	1.2533	0.10506	48	-0.13718	0.94921
Lcystin_e	L-Cystine	1.2477	0.10607	6	0.68131	0.50275
C07645_c	Aldophosphamide	1.2445	0.10665	20	0.10607	1.2988
13dpg_c	3-Phospho-D-glyceroyl phosphate	1.2432	0.10689	18	0.14067	1.284
C00226_c	1-Alcohol	1.2336	0.10868	2	1.605	0.23654
C06611_c	trans-3-Chloroallyl alcohol	1.2336	0.10868	2	1.605	0.23654
C06612_c	cis-3-Chloroallyl alcohol	1.2336	0.10868	2	1.605	0.23654
C07490_c	Trichloroethanol	1.2336	0.10868	2	1.605	0.23654
C16551_c	Alcophosphamide	1.2336	0.10868	2	1.605	0.23654
C16586_c	2-Phenyl-1,3-propanediol monocarbamate	1.2336	0.10868	2	1.605	0.23654
C16595_c	4-Hydroxy-5-phenyltetrahydro-1,3-oxazin-2-one	1.2336	0.10868	2	1.605	0.23654
C16596_c	5-Phenyl-1,3-oxazinane-2,4-dione	1.2336	0.10868	2	1.605	0.23654
lys__L_c	L-Lysine	1.2277	0.10978	32	-0.045843	1.5159
ser__L_c	L-Serine	1.2254	0.1102	44	-0.12771	0.99729
mma_c	Mma c	1.2213	0.11099	6	0.65438	0.99323
atp_m	ATP	1.219	0.11142	161	-0.35265	2.5633
gm1_l	D-Galactosyl-N-acetyl-D-galactosaminyl-(N-acetylneuraminyl)-D-galactosyl-D-glucosylceramide	1.2089	0.11335	2	1.561	1.716
glc__D_l	D-glucose	1.2063	0.11384	4	0.92574	1.3601
3pg_c	3-Phospho-D-glycerate	1.2051	0.11408	17	0.14261	1.1797
dtmp_c	DTMP	1.2045	0.11421	18	0.11768	0.99201
pepser_r	Protein serine	1.2026	0.11456	10	0.36343	0.80832
3dsphgn_c	3-Dehydrosphinganine C18H38NO2	1.1969	0.11568	10	0.35884	1.0657
dgmp_c	DGMP	1.1939	0.11627	22	0.04735	1.0831
glygn1_c	glycogen, structure 1 (glycogenin-11[1,4-Glc])	1.1767	0.11966	9	0.39376	0.76278
paf_c	1-alkyl 2-acteylglycerol 3-phosphocholine, Platelet-activating factor	1.1746	0.12007	20	0.066648	1.107
ipdp_c	Isopentenyl diphosphate	1.1738	0.12024	5	0.7307	1.3993
ac_c	Acetate	1.164	0.12222	50	-0.18034	1.0714
pmtcoa_mem	Palmitoyl-CoA (n-C16:0CoA)	1.1599	0.12305	78	-0.26309	1.9513
12ppd_c	1,2-Propanediol	1.154	0.12424	4	0.85991	0.87143
2kmb_m	4-Methylthio-2-oxobutanoate	1.1518	0.1247	9	0.37277	1.1644
13dampp_e	1,3-Diaminopropane	1.1518	0.12471	5	0.70576	1.1015
aproa_e	3-Aminopropanal C3H8NO	1.1518	0.12471	5	0.70576	1.1015
leuktrB4_c	LeuktrB4 c	1.1445	0.12622	3	1.0686	1.6394
h2o_p	H2O	1.1426	0.12659	35	-0.10803	0.99661
hqn_e	Hydroquinone	1.1416	0.1268	3	1.0645	1.8792
C13636_e	4-Hydroxyphenyl acetate	1.1416	0.1268	3	1.0645	1.8792
nad_r	Nicotinamide adenine dinucleotide	1.1412	0.12689	16	0.12548	0.64269
nadh_r	Nicotinamide adenine dinucleotide - reduced	1.1412	0.12689	16	0.12548	0.64269
stcoa_mem	Stearoyl-CoA (n-C18:0CoA)	1.1346	0.12827	18	0.076248	0.86841
1pyr5c_m	1-Pyrroline-5-carboxylate	1.1324	0.12874	11	0.2653	0.74857
damp_c	DAMP	1.1322	0.12877	21	0.028794	0.97949
C06754_r	2-Chloroethanal	1.1308	0.12907	12	0.22812	0.481
gm2_l	N-Acetyl-D-galactosaminyl-(N-acetylneuraminyl)-D-galactosyl-D-glucosylceramide	1.1267	0.12992	8	0.41217	1.0675
gal_l	D-Galactose	1.1197	0.13142	4	0.81671	1.4779
g1p_c	D-Glucose 1-phosphate	1.1013	0.13539	20	0.025248	0.86261
uacgam_c	UDP-N-acetyl-D-glucosamine	1.0999	0.13568	38	-0.14536	0.86559
gthox_m	Oxidized glutathione	1.098	0.1361	8	0.38644	0.83246
atp_c	ATP	1.097	0.13631	577	-0.48011	2.1245
gthrd_m	Reduced glutathione	1.0944	0.13689	10	0.27724	0.79624
C14802_r	1-Nitronaphthalene-7,8-oxide	1.0942	0.13694	20	0.021244	0.61677
so4_e	Sulfate	1.0863	0.13867	19	0.029669	1.2277
crn_m	L-Carnitine	1.0822	0.13958	12	0.19281	1.1297
34dhoxpeg_c	3,4-Dihydroxyphenylethyleneglycol	1.0802	0.14003	3	0.97561	1.103
hxdcal_mem	Hexadecanal C16H32O	1.0765	0.14085	2	1.3251	0.64971
C06123_c	Hexadecenal	1.0765	0.14085	2	1.3251	0.64971
dmpp_c	Dimethylallyl diphosphate	1.0749	0.14122	3	0.96794	1.7009
C02399_r	D-Xylosylprotein	1.0747	0.14127	2	1.3218	0.14877
ahcys_m	S-Adenosyl-L-homocysteine	1.0746	0.14127	11	0.22158	0.79384
nh3_m	Ammonia	1.0489	0.14711	16	0.067307	0.69023
grdp_c	Geranyl diphosphate	1.0464	0.14768	2	1.2715	2.2876
ggdp_c	Geranylgeranyl diphosphate C20H33O7P2	1.0464	0.14768	2	1.2715	2.2876
inost_e	Myo-Inositol	1.046	0.14777	3	0.92623	1.3074
1r2sonpthl_r	(1R,2S)-Naphthalene epoxide	1.0451	0.14799	21	-0.019185	0.62906
1s2ronpthl_r	(1S,2R)-Naphthalene epoxide	1.0451	0.14799	21	-0.019185	0.62906
C14800_r	1-Nitronaphthalene-5,6-oxide	1.0451	0.14799	21	-0.019185	0.62906
C14852_r	Benzo[a]pyrene-7,8-diol	1.0451	0.14799	21	-0.019185	0.62906
eaflatoxin_r	Aflatoxin B1 exo-8,9-epozide	1.0451	0.14799	21	-0.019185	0.62906
mmtsa_p	(S)-Methylmalonate semialdehyde	1.0411	0.14891	8	0.33543	0.48967
met__L_m	L-Methionine	1.0395	0.14929	15	0.082228	1.0322
udp_e	UDP	1.0352	0.15028	17	0.038074	0.96225
C16679_mem	all-trans-18-Hydroxyretinoic acid	1.0317	0.1511	19	-0.0018623	0.82153
G06780_l	[(Gal)2 (GlcNAc)2 (S)2']	1.0307	0.15134	9	0.27064	1.0714
C05689_m	Se-Methyl-L-selenocysteine	1.0291	0.15171	8	0.3247	1.2353
C18904_m	Methylselenopyruvate	1.0291	0.15171	8	0.3247	1.2353
6pgc_c	6-Phospho-D-gluconate	1.0275	0.15208	3	0.8995	0.62858
lac__L_c	L-Lactate	1.0178	0.15439	38	-0.17898	1.1315
prostgh2_mem	Prostgh2 c	1.0177	0.15441	15	0.068011	0.78056
icit_m	Isocitrate	1.0143	0.15523	12	0.14339	1.1588
udpxyl_r	UDP-D-xylose	1.0114	0.1559	5	0.54664	1.2248
gthrd_r	Reduced glutathione	0.99567	0.1597	16	0.03377	0.70857
ac_r	Acetate	0.99435	0.16003	6	0.4234	0.48063
ac_p	Acetate	0.99435	0.16003	6	0.4234	0.48063
C00071_r	RCHO	0.99435	0.16003	6	0.4234	0.48063
C00071_p	RCHO	0.99435	0.16003	6	0.4234	0.48063
acald_r	Acetaldehyde	0.99435	0.16003	6	0.4234	0.48063
acald_p	Acetaldehyde	0.99435	0.16003	6	0.4234	0.48063
ala_B_r	Beta-Alanine	0.99435	0.16003	6	0.4234	0.48063
ala_B_p	Beta-Alanine	0.99435	0.16003	6	0.4234	0.48063
fa_p	Fatty acid	0.99435	0.16003	6	0.4234	0.48063
glyc__R_r	(R)-Glycerate	0.99435	0.16003	6	0.4234	0.48063
glyc__R_p	(R)-Glycerate	0.99435	0.16003	6	0.4234	0.48063
4abut_r	4-Aminobutanoate	0.99435	0.16003	6	0.4234	0.48063
4abut_p	4-Aminobutanoate	0.99435	0.16003	6	0.4234	0.48063
25dop_r	2,5-Dioxopentanoate	0.99435	0.16003	6	0.4234	0.48063
25dop_p	2,5-Dioxopentanoate	0.99435	0.16003	6	0.4234	0.48063
4abutn_r	4-Aminobutanal	0.99435	0.16003	6	0.4234	0.48063
4abutn_p	4-Aminobutanal	0.99435	0.16003	6	0.4234	0.48063
glyald_r	D-Glyceraldehyde	0.99435	0.16003	6	0.4234	0.48063
glyald_p	D-Glyceraldehyde	0.99435	0.16003	6	0.4234	0.48063
id3acald_r	Indole 3 acetaldehyde C10H9NO	0.99435	0.16003	6	0.4234	0.48063
id3acald_p	Indole 3 acetaldehyde C10H9NO	0.99435	0.16003	6	0.4234	0.48063
C00804_r	Propynoate	0.99435	0.16003	6	0.4234	0.48063
C00804_p	Propynoate	0.99435	0.16003	6	0.4234	0.48063
glcr_r	D-Glucarate	0.99435	0.16003	6	0.4234	0.48063
glcr_p	D-Glucarate	0.99435	0.16003	6	0.4234	0.48063
ind3ac_r	Indole 3 acetate C10H8NO2	0.99435	0.16003	6	0.4234	0.48063
ind3ac_p	Indole 3 acetate C10H8NO2	0.99435	0.16003	6	0.4234	0.48063
4tmeabut_r	4tmeabut c	0.99435	0.16003	6	0.4234	0.48063
4tmeabut_p	4tmeabut c	0.99435	0.16003	6	0.4234	0.48063
4tmeabutn_r	gamma-Butyro-betaine	0.99435	0.16003	6	0.4234	0.48063
4tmeabutn_p	gamma-Butyro-betaine	0.99435	0.16003	6	0.4234	0.48063
mm_r	Methylmalonate	0.99435	0.16003	6	0.4234	0.48063
mm_p	Methylmalonate	0.99435	0.16003	6	0.4234	0.48063
glac_r	Glac c	0.99435	0.16003	6	0.4234	0.48063
glac_p	Glac c	0.99435	0.16003	6	0.4234	0.48063
im4ac_r	Imidazole-4-acetate	0.99435	0.16003	6	0.4234	0.48063
im4ac_p	Imidazole-4-acetate	0.99435	0.16003	6	0.4234	0.48063
4aabutn_r	4-Acetamidobutanoate C6H10NO3	0.99435	0.16003	6	0.4234	0.48063
4aabutn_p	4-Acetamidobutanoate C6H10NO3	0.99435	0.16003	6	0.4234	0.48063
im4act_r	Imidazole-4-acetaldehyde	0.99435	0.16003	6	0.4234	0.48063
im4act_p	Imidazole-4-acetaldehyde	0.99435	0.16003	6	0.4234	0.48063
5hoxindact_r	5hoxindact c	0.99435	0.16003	6	0.4234	0.48063
5hoxindact_p	5hoxindact c	0.99435	0.16003	6	0.4234	0.48063
5hoxindoa_r	5hoxindoa c	0.99435	0.16003	6	0.4234	0.48063
5hoxindoa_p	5hoxindoa c	0.99435	0.16003	6	0.4234	0.48063
aproa_r	3-Aminopropanal C3H8NO	0.99435	0.16003	6	0.4234	0.48063
aproa_p	3-Aminopropanal C3H8NO	0.99435	0.16003	6	0.4234	0.48063
n4abutn_r	N4 Acetylaminobutanal C6H11NO2	0.99435	0.16003	6	0.4234	0.48063
n4abutn_p	N4 Acetylaminobutanal C6H11NO2	0.99435	0.16003	6	0.4234	0.48063
C05985_r	2-Propynal	0.99435	0.16003	6	0.4234	0.48063
C05985_p	2-Propynal	0.99435	0.16003	6	0.4234	0.48063
mmtsa_r	(S)-Methylmalonate semialdehyde	0.99435	0.16003	6	0.4234	0.48063
C06613_r	trans-3-Chloro-2-propenal	0.99435	0.16003	6	0.4234	0.48063
C06613_p	trans-3-Chloro-2-propenal	0.99435	0.16003	6	0.4234	0.48063
C06614_r	trans-3-Chloroacrylic acid	0.99435	0.16003	6	0.4234	0.48063
C06614_p	trans-3-Chloroacrylic acid	0.99435	0.16003	6	0.4234	0.48063
C06615_r	cis-3-Chloroacrylic acid	0.99435	0.16003	6	0.4234	0.48063
C06615_p	cis-3-Chloroacrylic acid	0.99435	0.16003	6	0.4234	0.48063
C06754_p	2-Chloroethanal	0.99435	0.16003	6	0.4234	0.48063
C06755_r	Chloroacetic acid	0.99435	0.16003	6	0.4234	0.48063
C06755_p	Chloroacetic acid	0.99435	0.16003	6	0.4234	0.48063
C16348_r	cis-3-Chloro-2-propenal	0.99435	0.16003	6	0.4234	0.48063
C16348_p	cis-3-Chloro-2-propenal	0.99435	0.16003	6	0.4234	0.48063
nadh_p	Nicotinamide adenine dinucleotide - reduced	0.98807	0.16156	9	0.23469	0.54877
etoh_c	Ethanol	0.98413	0.16253	10	0.18946	1.1138
gdp_e	GDP	0.98233	0.16297	14	0.069148	0.965
idp_e	IDP	0.98233	0.16297	14	0.069148	0.965
mal__L_c	L-Malate	0.97779	0.16409	14	0.066086	0.7552
ficytC_mim	Ferricytochrome c	0.97665	0.16437	62	-0.28218	2.1854
focytC_mim	Ferrocytochrome C	0.97665	0.16437	62	-0.28218	2.1854
thymd_c	Thymidine	0.97336	0.16519	23	-0.080408	1.0659
fa_r	Fatty acid	0.97242	0.16542	10	0.18013	0.67903
pro__L_m	L-Proline	0.97124	0.16571	12	0.11211	0.83079
q9_m	Ubiquinone-9	0.97115	0.16574	3	0.81791	1.3194
C03226_m	3-Demethylubiquinone-9	0.97115	0.16574	3	0.81791	1.3194
3dh5hpb_m	3-Hexaprenyl 4,5-dihydroxybenzoate C37H53O4	0.97115	0.16574	3	0.81791	1.3194
3hph5mb_m	3-Hexaprenyl 4-hydroxy 5-methoxybenzoate C38H55O4	0.97115	0.16574	3	0.81791	1.3194
C17554_m	3-Polyprenyl-4,5-dihydroxybenzoate	0.97115	0.16574	3	0.81791	1.3194
C17559_m	3-Polyprenyl-4-hydroxy-5-methoxybenzoate	0.97115	0.16574	3	0.81791	1.3194
q6_m	Ubiquinone 6 C39H58O4	0.97115	0.16574	3	0.81791	1.3194
ala__D_e	D-Alanine	0.9697	0.1661	5	0.49931	0.697
3mop_m	(S)-3-Methyl-2-oxopentanoate	0.96614	0.16699	12	0.10839	0.90255
Tyr_ggn_c	Tyr-194 of apo-glycogenin protein (primer for glycogen synthesis)	0.96496	0.16728	12	0.10753	0.8009
imp_e	IMP	0.96103	0.16827	15	0.031073	0.94152
gmp_e	GMP	0.96103	0.16827	15	0.031073	0.94152
nad_e	Nicotinamide adenine dinucleotide	0.95808	0.16901	6	0.38648	1.4114
C17331_mem	7alpha,24-Dihydroxy-4-cholesten-3-one	0.95212	0.17052	4	0.60585	1.5517
C17332_mem	7alpha,25-Dihydroxy-4-cholesten-3-one	0.95212	0.17052	4	0.60585	1.5517
C17336_mem	7alpha,26-Dihydroxy-4-cholesten-3-one	0.95212	0.17052	4	0.60585	1.5517
retinol_c	Retinol c	0.9472	0.17177	26	-0.12658	3.2651
ump_e	UMP	0.94431	0.17251	19	-0.052393	0.93993
dcmp_c	DCMP	0.9426	0.17294	16	0.00032394	1.0432
prostgf2_c	Prostgf2 c	0.94136	0.17326	4	0.5923	1.0797
C05497_mem	21-Deoxycortisol	0.93902	0.17386	2	1.0801	1.6773
C05498_mem	11beta-Hydroxyprogesterone	0.93902	0.17386	2	1.0801	1.6773
inost_c	Myo-Inositol	0.92697	0.17697	8	0.23317	1.0349
h2o2_c	Hydrogen peroxide	0.92675	0.17703	27	-0.14539	1.0804
nadph_p	Nicotinamide adenine dinucleotide phosphate - reduced	0.92468	0.17757	13	0.051771	0.66864
nadp_p	Nicotinamide adenine dinucleotide phosphate	0.92468	0.17757	13	0.051771	0.66864
andrstndn_mem	Andrstndn r	0.92118	0.17848	35	-0.20289	0.85678
pepser_g	Protein serine	0.91954	0.17891	28	-0.15572	0.99332
tststerone_mem	Tststerone c	0.91841	0.1792	67	-0.31219	0.87542
pglyc_m	Phosphatidylglycerol	0.91657	0.17968	3	0.73897	1.1763
fa_l	Fatty acid	0.91623	0.17977	7	0.27724	0.62463
lald__L_c	L-Lactaldehyde	0.91355	0.18048	31	-0.18249	1.0362
oaa_m	Oxaloacetate	0.91121	0.18109	14	0.021215	1.1033
nh3_e	Ammonia	0.90971	0.18149	6	0.33724	1.3362
acac_c	Acetoacetate	0.90795	0.18195	14	0.019019	0.71985
dgsn_c	Deoxyguanosine	0.90621	0.18241	18	-0.059224	1.0289
dad_2_c	Deoxyadenosine	0.90621	0.18241	18	-0.059224	1.0289
xtsn_c	Xanthosine	0.90621	0.18241	18	-0.059224	1.0289
C00462_r	HX	0.90388	0.18303	14	0.016276	0.69583
C01322_r	RX	0.90388	0.18303	14	0.016276	0.69583
cl_r	Chloride	0.90388	0.18303	14	0.016276	0.69583
C02320_r	R-S-Glutathione	0.90388	0.18303	14	0.016276	0.69583
C06790_r	TCE	0.90388	0.18303	14	0.016276	0.69583
C07645_r	Aldophosphamide	0.90388	0.18303	14	0.016276	0.69583
C11088_r	1,2-Dibromoethane	0.90388	0.18303	14	0.016276	0.69583
C11278_r	Aflatoxin B1exo-8,9-epoxide-GSH	0.90388	0.18303	14	0.016276	0.69583
C11583_r	4-Glutathionyl cyclophosphamide	0.90388	0.18303	14	0.016276	0.69583
C13645_r	HBr	0.90388	0.18303	14	0.016276	0.69583
C14791_r	(1R)-Hydroxy-(2R)-glutathionyl-1,2-dihydronaphthalene	0.90388	0.18303	14	0.016276	0.69583
C14792_r	(1S)-Hydroxy-(2S)-glutathionyl-1,2-dihydronaphthalene	0.90388	0.18303	14	0.016276	0.69583
C14793_r	(1R)-Glutathionyl-(2R)-hydroxy-1,2-dihydronaphthalene	0.90388	0.18303	14	0.016276	0.69583
C14803_r	1-Nitro-7-hydroxy-8-glutathionyl-7,8-dihydronaphthalene	0.90388	0.18303	14	0.016276	0.69583
C14804_r	1-Nitro-7-glutathionyl-8-hydroxy-7,8-dihydronaphthalene	0.90388	0.18303	14	0.016276	0.69583
C14805_r	1-Nitro-5-hydroxy-6-glutathionyl-5,6-dihydronaphthalene	0.90388	0.18303	14	0.016276	0.69583
C14806_r	1-Nitro-5-glutathionyl-6-hydroxy-5,6-dihydronaphthalene	0.90388	0.18303	14	0.016276	0.69583
C14847_r	3,4-Dihydro-3-hydroxy-4-S-glutathionyl bromobenzene	0.90388	0.18303	14	0.016276	0.69583
C14848_r	2,3-Dihydro-2-S-glutathionyl-3-hydroxy bromobenzene	0.90388	0.18303	14	0.016276	0.69583
C14855_r	4,5-Dihydro-4-hydroxy-5-S-glutathionyl-benzo[a]pyrene	0.90388	0.18303	14	0.016276	0.69583
C14856_r	7,8-Dihydro-7-hydroxy-8-S-glutathionyl-benzo[a]pyrene	0.90388	0.18303	14	0.016276	0.69583
C14857_r	2,2-Dichlorooxirane	0.90388	0.18303	14	0.016276	0.69583
C14858_r	2,2-Dichloroacetaldehyde	0.90388	0.18303	14	0.016276	0.69583
C14859_r	Chloroacetyl chloride	0.90388	0.18303	14	0.016276	0.69583
C14861_r	S-(2,2-Dichloro-1-hydroxy)ethyl glutathione	0.90388	0.18303	14	0.016276	0.69583
C14863_r	2-(S-Glutathionyl)acetyl glutathione	0.90388	0.18303	14	0.016276	0.69583
C14864_r	S-(2-Chloroacetyl)glutathione	0.90388	0.18303	14	0.016276	0.69583
C14865_r	2-(S-Glutathionyl)acetyl chloride	0.90388	0.18303	14	0.016276	0.69583
C14868_r	DCVG	0.90388	0.18303	14	0.016276	0.69583
C14870_r	2-Bromoacetaldehyde	0.90388	0.18303	14	0.016276	0.69583
C14871_r	S-(Formylmethyl)glutathione	0.90388	0.18303	14	0.016276	0.69583
C14874_r	Glutathione episulfonium ion	0.90388	0.18303	14	0.016276	0.69583
retinol_cis_11_c	Retinol cis 11 c	0.90084	0.18384	9	0.16112	1.3495
retfa_mem	Retinyl ester	0.90084	0.18384	9	0.16112	1.3495
1p3h5c_m	L 1 Pyrroline 3 hydroxy 5 carboxylate C5H6NO3	0.89956	0.18418	8	0.20861	0.63752
amet_m	S-Adenosyl-L-methionine	0.89294	0.18594	14	0.0089048	0.8427
naglc2p_mem	N-Acetyl-D-glucosaminyldiphosphodolichol	0.88944	0.18688	4	0.52698	1.0235
xol7aone_mem	Xol7aone c	0.88911	0.18697	5	0.40793	1.4148
dadp_m	DADP	0.88881	0.18705	10	0.11357	1.0723
adp_c	ADP	0.88658	0.18765	463	-0.49008	2.129
2hpmhmbq_m	2-Hexaprenyl-3-methyl-5-hydroxy-6-methoxy-1,4-benzoquinone	0.88504	0.18807	4	0.52145	1.2297
C17562_m	2-Polyprenyl-3-methyl-5-hydroxy-6-methoxy-1,4-benzoquinone	0.88504	0.18807	4	0.52145	1.2297
ficytb5_mem	Ferricytochrome b5	0.88332	0.18853	14	0.0024186	0.81411
focytb5_mem	Ferrocytochrome b5	0.88332	0.18853	14	0.0024186	0.81411
C05011_mem	Hydroxytamoxifen	0.87568	0.1906	17	-0.060095	0.79729
C05290_mem	19-Hydroxyandrostenedione	0.87568	0.1906	17	-0.060095	0.79729
whtststerone_mem	Whtststerone c	0.87568	0.1906	17	-0.060095	0.79729
C07163_mem	Methadone	0.87568	0.1906	17	-0.060095	0.79729
C07496_mem	Carbamazepine epoxide	0.87568	0.1906	17	-0.060095	0.79729
C07535_c	Benzpyrene	0.87568	0.1906	17	-0.060095	0.79729
C08012_mem	LAAM	0.87568	0.1906	17	-0.060095	0.79729
C14749_mem	19(S)-HETE	0.87568	0.1906	17	-0.060095	0.79729
C14781_r	15H-11,12-EETA	0.87568	0.1906	17	-0.060095	0.79729
C14782_mem	11,12,15-THETA	0.87568	0.1906	17	-0.060095	0.79729
C14813_c	11H-14,15-EETA	0.87568	0.1906	17	-0.060095	0.79729
C14825_mem	9(10)-EpOME	0.87568	0.1906	17	-0.060095	0.79729
C14826_mem	12(13)-EpOME	0.87568	0.1906	17	-0.060095	0.79729
C14849_mem	Benzo[a]pyrene-9,10-oxide	0.87568	0.1906	17	-0.060095	0.79729
C14853_mem	Benzo[a]pyrene-7,8-dihydrodiol-9,10-oxide	0.87568	0.1906	17	-0.060095	0.79729
C14854_mem	9-Hydroxybenzo[a]pyrene-4,5-oxide	0.87568	0.1906	17	-0.060095	0.79729
C16544_mem	alpha-Hydroxytamoxifen	0.87568	0.1906	17	-0.060095	0.79729
C16547_mem	Endoxifen	0.87568	0.1906	17	-0.060095	0.79729
C16549_mem	alpha-Hydroxy-N-desmethyltamoxifen	0.87568	0.1906	17	-0.060095	0.79729
C16601_mem	2-Hydroxycarbamazepine	0.87568	0.1906	17	-0.060095	0.79729
C16602_mem	3-Hydroxycarbamazepine	0.87568	0.1906	17	-0.060095	0.79729
C16604_mem	2-Hydroxyiminostilbene	0.87568	0.1906	17	-0.060095	0.79729
C16659_mem	EDDP	0.87568	0.1906	17	-0.060095	0.79729
C16660_mem	EMDP	0.87568	0.1906	17	-0.060095	0.79729
C16661_mem	nor-LAAM	0.87568	0.1906	17	-0.060095	0.79729
C16662_mem	dinor-LAAM	0.87568	0.1906	17	-0.060095	0.79729
hretn_mem	Hretn c	0.87568	0.1906	17	-0.060095	0.79729
C16680_mem	all-trans-5,6-Epoxyretinoic acid	0.87568	0.1906	17	-0.060095	0.79729
C19559_mem	(1aalpha,2beta,3alpha,11calpha)-1a,2,3,11c-Tetrahydro-6,11-dimethylbenzo[6,7]phenanthro[3,4-b]oxirene-2,3-diol	0.87568	0.1906	17	-0.060095	0.79729
C19561_mem	12-Methylbenz[a]anthracene-7-methanol	0.87568	0.1906	17	-0.060095	0.79729
nh3_c	Ammonia	0.8754	0.19068	76	-0.34172	1.9858
acoa_m	Acyl-CoA	0.86986	0.19219	5	0.38611	1.0552
retpalm_11_cis_c	11-cis-Retinyl palmitate	0.86887	0.19246	7	0.23223	1.4367
gln__L_m	L-Glutamine	0.86592	0.19327	7	0.22942	0.83095
glu__D_m	D-Glutamate	0.86592	0.19327	7	0.22942	0.83095
gln__D_m	D-Glutamine	0.86592	0.19327	7	0.22942	0.83095
akg_e	2-Oxoglutarate	0.86544	0.1934	3	0.66501	0.40984
psphings_l	Phytosphingosine C18H40NO3	0.86094	0.19464	6	0.2876	0.68359
C12145_l	Ceramide II	0.86094	0.19464	6	0.2876	0.68359
retinol_9_cis_c	Retinol 9 cis c	0.86061	0.19473	5	0.37561	1.3658
xmp_c	Xanthosine 5'-phosphate	0.85963	0.195	26	-0.16981	0.98194
oaa_c	Oxaloacetate	0.8576	0.19556	17	-0.07122	0.85268
seln_c	Selenide	0.85721	0.19566	7	0.22115	0.62114
4hpro_LT_m	Trans 4 Hydroxy L proline C5H9NO3	0.85699	0.19573	7	0.22093	0.68757
udp_c	UDP	0.85675	0.19579	120	-0.39909	1.6186
dcdp_m	DCDP	0.85618	0.19595	7	0.22017	1.2449
Nacasp_c	Nacasp c	0.85336	0.19673	9	0.12108	0.86289
Nforasp_c	N-Formyl-L-aspartate	0.85336	0.19673	9	0.12108	0.86289
C14839_r	Bromobenzene-3,4-oxide	0.85202	0.1971	15	-0.039993	0.70504
C14840_r	Bromobenzene-2,3-oxide	0.85202	0.1971	15	-0.039993	0.70504
ins_c	Inosine	0.84957	0.19778	25	-0.16609	1.0611
gsn_c	Guanosine	0.84957	0.19778	25	-0.16609	1.0611
C00658_m	(2E)-2-Enoyl-CoA	0.84749	0.19836	9	0.11613	1.2577
atp_i	ATP	0.84738	0.19839	3	0.63888	0.12939
adp_i	ADP	0.84738	0.19839	3	0.63888	0.12939
amp_i	AMP	0.84738	0.19839	3	0.63888	0.12939
dadp_i	DADP	0.84738	0.19839	3	0.63888	0.12939
damp_i	DAMP	0.84738	0.19839	3	0.63888	0.12939
s7p_c	Sedoheptulose 7-phosphate	0.84549	0.19892	7	0.21001	1.2076
g3pc_c	Sn-Glycero-3-phosphocholine	0.84383	0.19938	16	-0.061912	1.083
akg_p	2-Oxoglutarate	0.84304	0.1996	13	-0.0052583	0.69573
ala__L_e	L-Alanine	0.8387	0.20082	24	-0.1644	0.82713
lpam_m	Lipoamide-E	0.83861	0.20084	20	-0.12293	0.76675
C07108_mem	Tamoxifen	0.83684	0.20134	19	-0.11451	0.76977
estrone_c	Estrone c	0.83657	0.20142	19	-0.11467	0.76698
estradiol_c	Estradiol c	0.83657	0.20142	19	-0.11467	0.76698
estriol_c	Estriol c	0.83657	0.20142	19	-0.11467	0.76698
C05300_c	16alpha-Hydroxyestrone	0.83657	0.20142	19	-0.11467	0.76698
C14850_mem	Benzo[a]pyrene-7,8-oxide	0.83285	0.20247	18	-0.10274	0.79437
C19489_mem	1a,11b-Dihydro-4,9-dimethylbenz[a]anthra[3,4-b]oxirene	0.83285	0.20247	18	-0.10274	0.79437
C19490_mem	trans-DMBA-3,4-dihydrodiol	0.83285	0.20247	18	-0.10274	0.79437
C19604_mem	DMBA-5,6-epoxide	0.83285	0.20247	18	-0.10274	0.79437
akg_r	2-Oxoglutarate	0.83228	0.20263	32	-0.22275	0.98321
ppcoa_p	Propanoyl-CoA	0.82939	0.20344	2	0.88469	0.61867
ethamp_c	Ethanolamine phosphate C2H7NO4P	0.8284	0.20372	18	-0.10538	0.86273
xoltri24_mem	Xoltri24 c	0.82786	0.20388	5	0.33847	1.4708
C04737_l	Trihexosylceramide	0.81968	0.2062	7	0.18547	0.65037
m2mpdol_L_mem	[(GlcNAc)2 (Man)3 (PP-Dol)1']	0.81909	0.20637	4	0.43846	1.5517
C17337_mem	7alpha-Hydroxy-3-oxo-4-cholestenoate	0.81654	0.2071	7	0.18249	1.272
im4ac_c	Imidazole-4-acetate	0.81516	0.20749	11	0.025131	0.85175
C01335_m	R-OH (aromatic or alkyl)	0.81411	0.20779	7	0.18018	1.0547
C02090_m	Trypanothione	0.81411	0.20779	7	0.18018	1.0547
C03170_m	Oxidized trypanothione	0.81411	0.20779	7	0.18018	1.0547
C15498_m	ROOH	0.81411	0.20779	7	0.18018	1.0547
C00865_mem	Phospholipid	0.8135	0.20797	3	0.58988	0.014786
C00865_mim	Phospholipid	0.8135	0.20797	3	0.58988	0.014786
ocdcea_c	Octadecenoate (n-C18:1)	0.8134	0.20799	5	0.32209	1.42
ocdca_mem	Octadecanoate (n-C18:0)	0.8134	0.20799	5	0.32209	1.42
adn_c	Adenosine	0.81247	0.20826	38	-0.263	0.96978
G13052_g	[(LFuc)1 (Ser/Thr)1']	0.81213	0.20836	5	0.32064	1.0459
dcyt_c	Deoxycytidine	0.80893	0.20928	17	-0.10117	1.1207
creat_c	Creat c	0.80739	0.20972	24	-0.18046	0.72649
retn_mem	Retn c	0.80653	0.20997	59	-0.32982	0.87548
eandrstrn_mem	16alpha-Hydroxydehydroepiandrosterone	0.80495	0.21042	20	-0.14193	0.76664
no_c	Nitric oxide	0.80151	0.21142	7	0.16821	0.756
nwharg_c	Nwharg c	0.80151	0.21142	7	0.16821	0.756
pmtcrn_mem	Pmtcrn c	0.79794	0.21245	12	-0.013914	1.1218
succ_e	Succinate	0.79721	0.21267	4	0.41092	0.60846
C05703_c	Methylselenol	0.79508	0.21328	4	0.40825	0.64696
5hiu_p	5-Hydroxyisourate	0.79301	0.21388	5	0.29897	0.33557
2obut_c	2-Oxobutanoate	0.79287	0.21393	8	0.11301	1.3592
ddcaACP_mem	Dodecanoyl-ACP (n-C12:0ACP)	0.79119	0.21442	9	0.068654	1.1576
myrsACP_mem	Myristoyl-ACP (n-C14:0ACP)	0.79119	0.21442	9	0.068654	1.1576
Lkynr_m	L Kynurenine C10H12N2O3	0.79091	0.2145	11	0.006764	1.2147
4aphdob_m	4aphdob c	0.79091	0.2145	11	0.006764	1.2147
hLkynr_m	3-Hydroxy L kynurenine C10H12N2O4	0.79091	0.2145	11	0.006764	1.2147
42A3HP24DB_m	42A3HP24DB c	0.79091	0.2145	11	0.006764	1.2147
acACP_m	Acetyl-ACP	0.78779	0.21541	1	1.3893	0
actACP_m	Acetoacetyl-ACP	0.78779	0.21541	1	1.3893	0
butACP_m	Butyryl-ACP (n-C4:0ACP)	0.78779	0.21541	1	1.3893	0
3ohexACP_m	3-Oxohexanoyl-[acyl-carrier protein]	0.78779	0.21541	1	1.3893	0
hexACP_m	Hexanoyl-ACP (n-C6:0ACP)	0.78779	0.21541	1	1.3893	0
3ooctACP_m	3-Oxooctanoyl-[acyl-carrier protein]	0.78779	0.21541	1	1.3893	0
palmACP_mim	Hexadecanoyl-[acp]	0.78779	0.21541	1	1.3893	0
3ooctdACP_mim	3-Oxooctadecanoyl-[ac]	0.78779	0.21541	1	1.3893	0
2pg_c	D-Glycerate 2-phosphate	0.78687	0.21568	26	-0.20573	1.0601
G13051_r	[(Glc)1 (Ser)1']	0.78473	0.21631	5	0.28958	1.163
atp_e	ATP	0.77792	0.21831	7	0.14578	0.69655
ppgpp_p	Guanosine 3',5'-bis(diphosphate)	0.77769	0.21838	2	0.79256	1.2388
gdptp_p	Guanosine 3'-diphosphate 5'-triphosphate	0.77769	0.21838	2	0.79256	1.2388
akg_m	2-Oxoglutarate	0.77491	0.2192	63	-0.35019	2.1584
ppi_c	Diphosphate	0.77398	0.21947	207	-0.45851	2.2012
co2_r	CO2	0.77338	0.21965	56	-0.33267	0.91317
2dr5p_c	2-Deoxy-D-ribose 5-phosphate	0.7725	0.21991	2	0.7833	0.42859
acon_C_m	Cis-Aconitate	0.77201	0.22005	2	0.78244	2.6427
pep_c	Phosphoenolpyruvate	0.77193	0.22008	29	-0.23355	0.98034
cu2_g	Cu2+	0.77068	0.22045	5	0.27364	0.56733
cu2_c	Cu2+	0.77068	0.22045	5	0.27364	0.56733
pcollg5hlys_r	Pcollg5hlys c	0.76997	0.22066	14	-0.073974	1.021
sbt6p_c	D-Sorbitol 6-phosphate	0.76928	0.22086	2	0.77757	0.19697
btal_c	Butanal	0.76928	0.22086	2	0.77757	0.19697
srbL1p_c	Sorbose 1-phosphate	0.76928	0.22086	2	0.77757	0.19697
btoh_c	1-Butanol	0.76928	0.22086	2	0.77757	0.19697
13Shocdcy1829Z11Ea_c	(9Z,11E)-(13S)-13-Hydroxyoctadeca-9,11-dienoic acid	0.76928	0.22086	2	0.77757	0.19697
13oocdcy1829Z11Ea_c	(9Z,11E)-13-Oxooctadeca-9,11-dienoic acid	0.76928	0.22086	2	0.77757	0.19697
leu__L_m	L-Leucine	0.764	0.22243	5	0.26606	1.163
tdcoa_mem	Tetradecanoyl-CoA (n-C14:0CoA)	0.76343	0.2226	16	-0.11257	1.0894
thmpp_m	Thiamine diphosphate	0.76304	0.22272	19	-0.15716	0.7719
cholcoa_mem	Cholcoa x	0.7612	0.22327	1	1.3222	0
dgcholcoa_p	Dgcholcoa x	0.7612	0.22327	1	1.3222	0
bhb_c	(R)-3-Hydroxybutanoate	0.76099	0.22333	6	0.18585	0.64266
datp_m	DATP	0.76087	0.22337	6	0.18574	1.3601
dgtp_m	DGTP	0.76087	0.22337	6	0.18574	1.3601
dgdp_m	DGDP	0.76087	0.22337	6	0.18574	1.3601
dtdp_m	DTDP	0.76087	0.22337	6	0.18574	1.3601
dctp_m	DCTP	0.76087	0.22337	6	0.18574	1.3601
dttp_m	DTTP	0.76087	0.22337	6	0.18574	1.3601
dutp_m	DUTP	0.76087	0.22337	6	0.18574	1.3601
dudp_m	DUDP	0.76087	0.22337	6	0.18574	1.3601
nm2masn_g	[(GlcNAc)3 (Man)3 (Asn)1']	0.75924	0.22385	3	0.51139	0.09214
trnaphe_c	TRNA(Phe)	0.75344	0.22559	3	0.50299	0.84804
phetrna_c	L-Phenylalanyl-tRNA(Phe)	0.75344	0.22559	3	0.50299	0.84804
hpyr_p	Hydroxypyruvate	0.75246	0.22589	6	0.17717	0.86414
arg__L_e	L-Arginine	0.75163	0.22614	14	-0.086333	0.97959
coa_e	Coenzyme A	0.75104	0.22631	6	0.17573	1.4627
im4act_c	Imidazole-4-acetaldehyde	0.75078	0.22639	12	-0.048203	0.85091
td2coa_mem	Trans-Tetradec-2-enoyl-CoA	0.74871	0.22702	20	-0.17366	1.1446
hdd2coa_m	Trans-Hexadec-2-enoyl-CoA	0.7469	0.22756	15	-0.10853	1.0541
h_p	H+	0.74668	0.22763	24	-0.2116	0.90768
decdp_m	All trans Decaprenyl diphosphate	0.7462	0.22777	3	0.49252	0.71487
val__L_m	L-Valine	0.74576	0.22791	4	0.34618	1.0304
trnaser_m	TRNA(Ser)	0.74566	0.22794	1	1.2829	0
sertrna_m	L-Seryl-tRNA(Ser)	0.74566	0.22794	1	1.2829	0
sertrna_sec_m	L-Seryl-tRNA(Sec)	0.74566	0.22794	1	1.2829	0
trnasecys_m	tRNA(Sec)	0.74566	0.22794	1	1.2829	0
C05449_p	3alpha,7alpha-Dihydroxy-5beta-24-oxocholestanoyl-CoA	0.74334	0.22864	3	0.48839	0.8308
mi4p__D_c	1D-myo-Inositol 4-phosphate	0.74237	0.22893	5	0.24154	0.76369
2hyoxplac_c	2-Hydroxyphenylacetate	0.74178	0.22911	4	0.34118	0.57945
o2_r	O2	0.73992	0.22967	52	-0.33788	0.93181
od2coa_mem	Trans-Octadec-2-enoyl-CoA	0.73734	0.23046	17	-0.14523	0.92759
cholp_m	Choline phosphate C5H13NO4P	0.73245	0.23195	3	0.47263	0.83819
m1mpdol_c	Man-alpha1->3Man-beta1->4GlcNAc-beta1->4GlcNAc-PP-Dol	0.72427	0.23445	1	1.2289	0
dadp_n	DADP	0.72415	0.23449	13	-0.088314	0.86056
ggn_c	primed glycogenin (glycogenin-8[1,4-Glc])	0.72408	0.23451	11	-0.043832	0.92501
cital_c	Citalopram	0.72297	0.23485	12	-0.068429	0.92418
dmcital_c	Demethylcitalopram	0.72297	0.23485	12	-0.068429	0.92418
C15498_c	ROOH	0.72175	0.23522	8	0.049293	0.83471
sbt__D_l	D-Sorbitol	0.72057	0.23559	3	0.45545	1.346
gal14acglcgalgluside_hs_e	Gal14acglcgalgluside hs g	0.71975	0.23584	1	1.2175	0
acglcgal14acglcgalgluside_e	N-Acetyl-D-glucosaminyl-1,3-beta-D-galactosyl-1,4-N-acetyl-beta-D-glucosaminyl-1,3-beta-D-galactosyl-1,4-beta-D-glucosylceramide	0.71975	0.23584	1	1.2175	0
galacglcgal14acglcgalgluside_e	[(Gal)3 (Glc)1 (GlcNAc)2 (Cer)1']	0.71975	0.23584	1	1.2175	0
acglc13galacglcgal14acglcgalgluside_e	[(Gal)3 (Glc)1 (GlcNAc)3 (Cer)1']	0.71975	0.23584	1	1.2175	0
glcur_c	D-Glucuronate	0.71906	0.23605	44	-0.31998	0.90681
c226coa_mem	C226coa c	0.71784	0.23643	2	0.6859	0.33753
ca2_c	Calcium	0.716	0.237	23	-0.2163	0.78915
3htmelys_m	3htmelys c	0.71379	0.23768	1	1.2025	0
tmlys_c	Tmlys c	0.71379	0.23768	1	1.2025	0
gln__L_c	L-Glutamine	0.71331	0.23783	47	-0.33344	1.0166
C01335_c	R-OH (aromatic or alkyl)	0.71132	0.23844	9	0.001301	0.79396
13Shpocdcy1829Z11Ea_c	(9Z,11E)-(13S)-13-Hydroperoxyoctadeca-9,11-dienoic acid	0.71118	0.23849	1	1.1959	0
xylu__D_c	D-Xylulose	0.70912	0.23912	1	1.1907	0
3hddcoa_p	(S)-3-Hydroxydodecanoyl-CoA	0.7075	0.23963	6	0.1314	0.90809
C16255_m	S-Acetyldihydrolipoamide-E	0.70658	0.23991	7	0.077972	0.74305
nad_p	Nicotinamide adenine dinucleotide	0.70391	0.24074	10	-0.033648	0.99384
ppcoa_c	Propanoyl-CoA	0.70279	0.24109	20	-0.19956	0.80775
C02090_c	Trypanothione	0.70194	0.24136	19	-0.19248	0.79455
C03170_c	Oxidized trypanothione	0.70194	0.24136	19	-0.19248	0.79455
acnam_c	N-Acetylneuraminate	0.70157	0.24147	13	-0.10409	0.60472
pepser_c	Protein serine	0.69908	0.24225	12	-0.085802	0.80247
G12573_c	[(GlcNAc)1 (Ser/Thr)1']	0.69908	0.24225	12	-0.085802	0.80247
gal1p_c	Alpha-D-Galactose 1-phosphate	0.6988	0.24234	5	0.19213	0.70022
selt_c	Selenite	0.69796	0.2426	1	1.1625	0
C18902_c	Methylseleninate	0.69796	0.2426	1	1.1625	0
2ahethmpp_m	2-(alpha-Hydroxyethyl)thiamine diphosphate	0.69796	0.2426	6	0.12169	0.80405
lys__L_m	L-Lysine	0.69544	0.24339	8	0.025715	2.7478
pydx5p_c	Pyridoxal 5'-phosphate	0.69246	0.24432	8	0.023048	0.55867
pydxn_c	Pyridoxine	0.69246	0.24432	8	0.023048	0.55867
pydam_c	Pyridoxamine	0.69246	0.24432	8	0.023048	0.55867
pdx5p_c	Pyridoxine 5'-phosphate	0.69246	0.24432	8	0.023048	0.55867
pyam5p_c	Pyridoxamine 5'-phosphate	0.69246	0.24432	8	0.023048	0.55867
cytcc_mim	Cytochrome c	0.69159	0.2446	7	0.063727	0.39462
apocytc_mim	Apocytochrome c	0.69159	0.2446	7	0.063727	0.39462
gly_p	Glycine	0.68971	0.24519	9	-0.016924	0.63466
h_e	H+	0.68922	0.24534	64	-0.3783	2.8205
fol_c	Folate	0.68917	0.24536	1	1.1403	0
o2_e	O2	0.68821	0.24566	11	-0.070995	1.1177
2h3oppan_p	2-Hydroxy-3-oxopropanoate	0.68798	0.24573	3	0.40831	1.0048
C16374_mim	(2E,6Z,9Z,12Z,15Z,18Z,21Z)-Tetracosahepta-2,6,9,12,15,18,21-enoyl-CoA	0.68556	0.2465	3	0.4048	1.2376
C16375_mim	(6Z,9Z,12Z,15Z,18Z,21Z)-3-Hydroxytetracosahexa-6,9,12,15,18,21-enoyl-CoA	0.68556	0.2465	3	0.4048	1.2376
C16387_m	(2E,6Z,9Z,12Z,15Z,18Z)-Tetracosahexa-2,6,9,12,15,18-enoyl-CoA	0.68556	0.2465	3	0.4048	1.2376
C16388_m	(6Z,9Z,12Z,15Z,18Z)-3-Hydroxytetracosapenta-6,9,12,15,18-enoyl-CoA	0.68556	0.2465	3	0.4048	1.2376
hx2coa_m	Trans-Hex-2-enoyl-CoA	0.68395	0.247	17	-0.17808	1.0115
g16bp_c	alpha-D-Glucose 1,6-bisphosphate	0.68287	0.24735	2	0.62357	1.5879
sucr_l	Sucrose	0.68227	0.24753	1	1.1229	0
glyc_l	Glycerol	0.68227	0.24753	1	1.1229	0
inost_l	Myo-Inositol	0.68227	0.24753	1	1.1229	0
man_l	D-Mannose	0.68227	0.24753	1	1.1229	0
raffin_l	Raffinose C18H32O16	0.68227	0.24753	1	1.1229	0
1Dgali_l	1-alpha D Galactosyl myo inositol C12H22O11	0.68227	0.24753	1	1.1229	0
stys_l	Stachyose	0.68227	0.24753	1	1.1229	0
mgdg_l	1,2-Diacyl-3-beta-D-galactosyl-sn-glycerol	0.68227	0.24753	1	1.1229	0
melt_l	Melibiitol C12H24O11	0.68227	0.24753	1	1.1229	0
epm_l	Epimelibiose C12H22O11	0.68227	0.24753	1	1.1229	0
ggl_l	Galactosylglycerol C9H18O8	0.68227	0.24753	1	1.1229	0
melib_l	Melibiose	0.68227	0.24753	1	1.1229	0
mantr_l	Manninotriose	0.68227	0.24753	1	1.1229	0
C06037_l	DGDG	0.68227	0.24753	1	1.1229	0
digalside_hs_l	Digalside hs c	0.68227	0.24753	1	1.1229	0
sphs1p_c	Sphs1p c	0.68093	0.24796	5	0.17187	1.3577
C14768_mem	5,6-EET	0.68052	0.24809	19	-0.20486	0.86933
C14769_mem	8,9-EET	0.68052	0.24809	19	-0.20486	0.86933
C14770_mem	11,12-EET	0.68052	0.24809	19	-0.20486	0.86933
C14771_mem	14,15-EET	0.68052	0.24809	19	-0.20486	0.86933
ca2_r	Calcium	0.67759	0.24901	19	-0.20655	0.86348
coa_n	Coenzyme A	0.67616	0.24947	3	0.39121	0.60412
dd2coa_m	Trans-Dodec-2-enoyl-CoA	0.67608	0.24949	13	-0.12189	1.1276
dc2coa_m	Trans-Dec-2-enoyl-CoA	0.67608	0.24949	13	-0.12189	1.1276
oc2coa_m	Trans-Oct-2-enoyl-CoA	0.67608	0.24949	13	-0.12189	1.1276
ibcoa_m	Isobutyryl-CoA	0.67573	0.24961	13	-0.12214	0.75412
bilirub_c	Bilirubin	0.67271	0.25056	6	0.095996	1.0564
orn_e	Ornithine	0.66889	0.25178	9	-0.034474	0.66492
dcamp_c	N6-(1,2-Dicarboxyethyl)-AMP	0.66838	0.25195	7	0.041662	0.96866
pchol_m	Phosphatidylcholine	0.66791	0.25209	5	0.15711	0.72385
pyr_m	Pyruvate	0.66707	0.25236	21	-0.22734	1.1016
guln__L_c	L-Gulonate	0.66376	0.25342	16	-0.17538	0.89276
C06613_c	trans-3-Chloro-2-propenal	0.6635	0.2535	9	-0.039019	1.2774
C16348_c	cis-3-Chloro-2-propenal	0.6635	0.2535	9	-0.039019	1.2774
thr__L_c	L-Threonine	0.66124	0.25423	28	-0.27854	0.85742
malcoa_r	Malonyl-CoA	0.65924	0.25487	27	-0.27532	0.83844
3oacoa_r	3-Oxoacyl-CoA	0.65924	0.25487	27	-0.27532	0.83844
acoa_p	Acyl-CoA	0.65901	0.25494	5	0.14702	0.54094
hemeA_mem	Heme A	0.65689	0.25562	2	0.57728	0.12425
ile__L_m	L-Isoleucine	0.65551	0.25607	5	0.14305	1.1176
ppa_c	Propionate (n-C3:0)	0.65265	0.25699	6	0.075567	0.9321
ppad_c	Propionyladenylate	0.65265	0.25699	6	0.075567	0.9321
C05993_c	Acetyl adenylate	0.65265	0.25699	6	0.075567	0.9321
udpg_g	UDPglucose	0.65155	0.25735	5	0.13856	0.40717
pi_p	Phosphate	0.65124	0.25745	4	0.22725	0.97448
nm4masn_g	[(GlcNAc)3 (Man)5 (Asn)1']	0.65117	0.25747	6	0.074067	0.79372
gacpail_mem	[(GlcN)1 (Ino(acyl)-P)1']	0.65091	0.25755	4	0.22684	0.48927
estrone_m	Estrone c	0.64939	0.25804	3	0.35248	1.0499
estradiol_m	Estradiol c	0.64939	0.25804	3	0.35248	1.0499
estriol_m	Estriol c	0.64939	0.25804	3	0.35248	1.0499
C05284_m	4-Androsten-11beta-ol-3,17-dione	0.64939	0.25804	3	0.35248	1.0499
C05300_m	16alpha-Hydroxyestrone	0.64939	0.25804	3	0.35248	1.0499
C18075_m	11beta-Hydroxytestosterone	0.64939	0.25804	3	0.35248	1.0499
adsel_c	Adsel c	0.64809	0.25846	4	0.2233	0.82321
3pg_m	3-Phospho-D-glycerate	0.64805	0.25848	5	0.13459	0.78009
dhea_mem	Dhea c	0.64706	0.2588	21	-0.23836	0.86811
peplys_r	Peplys e	0.64666	0.25893	12	-0.12391	1.0832
pail35p_mem	1-Phosphatidyl-1D-myo-inositol 3,5-bisphosphate	0.64643	0.259	5	0.13275	0.84924
gtp_e	GTP	0.64589	0.25918	6	0.068689	0.72958
ctp_e	CTP	0.64589	0.25918	6	0.068689	0.72958
utp_e	UTP	0.64589	0.25918	6	0.068689	0.72958
itp_e	ITP	0.64589	0.25918	6	0.068689	0.72958
cdp_e	CDP	0.64589	0.25918	6	0.068689	0.72958
dtdp_e	DTDP	0.64589	0.25918	6	0.068689	0.72958
dttp_e	DTTP	0.64589	0.25918	6	0.068689	0.72958
C05298_c	2-Hydroxyestrone	0.64495	0.25948	12	-0.12516	0.91381
C05301_c	2-OH-Estradiol	0.64495	0.25948	12	-0.12516	0.91381
cbp_c	Carbamoyl phosphate	0.6431	0.26008	4	0.21702	0.77151
cbasp_c	N-Carbamoyl-L-aspartate	0.6431	0.26008	4	0.21702	0.77151
hgentis_c	Homogentisate C8H7O4	0.63929	0.26132	6	0.061967	0.74093
xu5p__D_c	D-Xylulose 5-phosphate	0.63877	0.26149	11	-0.10843	0.78829
gly_e	Glycine	0.63732	0.26196	27	-0.28597	0.84977
Lkynr_c	L Kynurenine C10H12N2O3	0.63636	0.26227	9	-0.061907	1.1627
npthl_c	Npthl c	0.63566	0.2625	11	-0.11078	0.95699
6hoxmelatn_c	6hoxmelatn c	0.63566	0.2625	11	-0.11078	0.95699
C06174_c	Codeine	0.63566	0.2625	11	-0.11078	0.95699
aflatoxin_c	Aflatoxin c	0.63566	0.2625	11	-0.11078	0.95699
C06868_c	Carbamazepine	0.63566	0.2625	11	-0.11078	0.95699
C07047_c	Ifosfamide	0.63566	0.2625	11	-0.11078	0.95699
lido_c	Lidocaine	0.63566	0.2625	11	-0.11078	0.95699
C07501_c	Felbamate	0.63566	0.2625	11	-0.11078	0.95699
C07643_c	4-Hydroxycyclophosphamide	0.63566	0.2625	11	-0.11078	0.95699
C07644_c	4-Ketocyclophosphamide	0.63566	0.2625	11	-0.11078	0.95699
C07888_c	Cyclophosphamide	0.63566	0.2625	11	-0.11078	0.95699
C12518_c	Glutaral	0.63566	0.2625	11	-0.11078	0.95699
C14040_c	1-Nitronaphthalene	0.63566	0.2625	11	-0.11078	0.95699
C14556_c	9-Hydroxybenzo[a]pyrene	0.63566	0.2625	11	-0.11078	0.95699
C14814_c	11,14,15-THETA	0.63566	0.2625	11	-0.11078	0.95699
C16542_c	APC	0.63566	0.2625	11	-0.11078	0.95699
C16543_c	NPC	0.63566	0.2625	11	-0.11078	0.95699
C16546_c	N-Desmethyltamoxifen	0.63566	0.2625	11	-0.11078	0.95699
C16548_c	N,N-Didesmethyltamoxifen	0.63566	0.2625	11	-0.11078	0.95699
C16550_c	3-Dechloroethylifosfamide	0.63566	0.2625	11	-0.11078	0.95699
C16553_c	4-Hydroxyifosfamide	0.63566	0.2625	11	-0.11078	0.95699
C16555_c	2-Dechloroethylifosfamide	0.63566	0.2625	11	-0.11078	0.95699
3hlido_c	3-Hydroxylidocaine	0.63566	0.2625	11	-0.11078	0.95699
meglyxyl_c	Monoethylglycinexylidide	0.63566	0.2625	11	-0.11078	0.95699
C16576_c	Norcodeine	0.63566	0.2625	11	-0.11078	0.95699
C16582_c	2-Hydroxyfelbamate	0.63566	0.2625	11	-0.11078	0.95699
C16584_c	p-Hydroxyfelbamate	0.63566	0.2625	11	-0.11078	0.95699
C16641_c	Irinotecan	0.63566	0.2625	11	-0.11078	0.95699
C19488_c	DMBA	0.63566	0.2625	11	-0.11078	0.95699
aflatoxinQ1_c	Aflatoxin Q1	0.63566	0.2625	11	-0.11078	0.95699
aflatoxindal_c	Aflatoxin B1 dialdehyde	0.63566	0.2625	11	-0.11078	0.95699
C19590_c	6-[2,3-Dihydroxy-1-(hydroxymethyl)propyl]-1,2-dihydro-7-hydroxy-9-methoxy-cyclopenta[c][1]benzopyran-3,4-dione	0.63566	0.2625	11	-0.11078	0.95699
C19591_c	1,2,3,4-Tetrahydro-alpha,7-dihydroxy-beta-(hydroxymethyl)-9-methoxy-3,4-dioxocyclopenta[c][1]benzopyran-6-propanal	0.63566	0.2625	11	-0.11078	0.95699
C19592_c	alpha-(1,2-Dihydroxyethyl)-1,2,3,4-tetrahydro-7-hydroxy-9-methoxy-3,4-dioxocyclopenta[c][1]benzopyran-6-acetaldehyde	0.63566	0.2625	11	-0.11078	0.95699
pi_l	Phosphate	0.63321	0.2633	4	0.20457	0.52153
dd2coa_p	Trans-Dodec-2-enoyl-CoA	0.63272	0.26346	11	-0.11301	1.1741
5mthf_c	5-Methyltetrahydrofolate	0.63264	0.26348	4	0.20385	0.97198
acnamp_c	Acnamp c	0.63229	0.2636	3	0.32776	0.58587
amp_c	AMP	0.62964	0.26447	170	-0.47304	2.1056
asp__L_m	L-Aspartate	0.62947	0.26452	9	-0.067722	1.0096
ser__L_e	L-Serine	0.62395	0.26633	14	-0.17238	1.0063
udp_r	UDP	0.62279	0.26671	62	-0.39558	2.1289
tyr__L_m	L-Tyrosine	0.62196	0.26698	8	-0.040124	1.0656
trnaleu_c	TRNA(Leu)	0.61971	0.26773	2	0.51101	1.7885
leutrna_c	L-Leucyl-tRNA(Leu)	0.61971	0.26773	2	0.51101	1.7885
mmcoa__R_m	(R)-Methylmalonyl-CoA	0.61957	0.26777	4	0.18741	0.24689
G13033_l	[(Gal)2 (GlcNAc)2 (S)1']	0.6195	0.26779	8	-0.042328	0.55175
ddcacoa_m	Dodecanoyl-CoA (n-C12:0CoA)	0.61764	0.26841	9	-0.077697	0.98867
dcacoa_m	Decanoyl-CoA (n-C10:0CoA)	0.61764	0.26841	9	-0.077697	0.98867
h2o_i	H2O	0.61594	0.26897	1	0.95545	0
o2_i	O2	0.61594	0.26897	1	0.95545	0
co2_i	CO2	0.61594	0.26897	1	0.95545	0
pppg9_i	Protoporphyrinogen IX	0.61594	0.26897	1	0.95545	0
cpppg3_i	Coproporphyrinogen III	0.61594	0.26897	1	0.95545	0
acoa_r	Acyl-CoA	0.61566	0.26906	37	-0.33846	0.807
occoa_m	Octanoyl-CoA (n-C8:0CoA)	0.61471	0.26937	13	-0.16477	0.86507
hxcoa_m	Hexanoyl-CoA (n-C6:0CoA)	0.61471	0.26937	13	-0.16477	0.86507
phpyr_c	Phenylpyruvate	0.61419	0.26954	7	-0.0098412	0.8538
34hpp_c	2-Hydroxy-3-(4-hydroxyphenyl)propenoate	0.61419	0.26954	7	-0.0098412	0.8538
pheme_m	Protoheme	0.61305	0.26992	9	-0.08157	0.65855
amp_m	AMP	0.6123	0.27017	42	-0.35514	2.515
cdp_c	CDP	0.61217	0.27021	39	-0.3514	0.97148
r5p_c	Ribose 5-phosphate	0.61197	0.27028	25	-0.28668	0.71951
mmtsa_m	(S)-Methylmalonate semialdehyde	0.6119	0.2703	15	-0.19654	1.0818
cmp_e	CMP	0.61104	0.27059	7	-0.012834	0.70007
dtmp_e	DTMP	0.61104	0.27059	7	-0.012834	0.70007
fad_r	Flavin adenine dinucleotide oxidized	0.61097	0.27061	3	0.29691	0.87058
pheme_r	Protoheme	0.61097	0.27061	3	0.29691	0.87058
co_r	Carbon monoxide	0.61097	0.27061	3	0.29691	0.87058
biliverd_r	Biliverdin	0.61097	0.27061	3	0.29691	0.87058
fadh2_r	Flavin adenine dinucleotide reduced	0.61097	0.27061	3	0.29691	0.87058
fe3_r	Fe3+	0.61097	0.27061	3	0.29691	0.87058
fald_r	Formaldehyde	0.61067	0.27071	6	0.032834	0.43182
npthl_r	Npthl c	0.61067	0.27071	6	0.032834	0.43182
melatn_r	Melatn c	0.61067	0.27071	6	0.032834	0.43182
C05298_r	2-Hydroxyestrone	0.61067	0.27071	6	0.032834	0.43182
C05300_r	16alpha-Hydroxyestrone	0.61067	0.27071	6	0.032834	0.43182
C05301_r	2-OH-Estradiol	0.61067	0.27071	6	0.032834	0.43182
6hoxmelatn_r	6hoxmelatn c	0.61067	0.27071	6	0.032834	0.43182
aflatoxin_r	Aflatoxin c	0.61067	0.27071	6	0.032834	0.43182
C06868_r	Carbamazepine	0.61067	0.27071	6	0.032834	0.43182
C07047_r	Ifosfamide	0.61067	0.27071	6	0.032834	0.43182
lido_r	Lidocaine	0.61067	0.27071	6	0.032834	0.43182
C07501_r	Felbamate	0.61067	0.27071	6	0.032834	0.43182
C07535_r	Benzpyrene	0.61067	0.27071	6	0.032834	0.43182
cital_r	Citalopram	0.61067	0.27071	6	0.032834	0.43182
C07643_r	4-Hydroxycyclophosphamide	0.61067	0.27071	6	0.032834	0.43182
C07644_r	4-Ketocyclophosphamide	0.61067	0.27071	6	0.032834	0.43182
C07888_r	Cyclophosphamide	0.61067	0.27071	6	0.032834	0.43182
C12518_r	Glutaral	0.61067	0.27071	6	0.032834	0.43182
C13747_r	Paraxanthine	0.61067	0.27071	6	0.032834	0.43182
C14040_r	1-Nitronaphthalene	0.61067	0.27071	6	0.032834	0.43182
C14556_r	9-Hydroxybenzo[a]pyrene	0.61067	0.27071	6	0.032834	0.43182
C14813_r	11H-14,15-EETA	0.61067	0.27071	6	0.032834	0.43182
C14814_r	11,14,15-THETA	0.61067	0.27071	6	0.032834	0.43182
C16356_r	1,7-Dimethyluric acid	0.61067	0.27071	6	0.032834	0.43182
C16542_r	APC	0.61067	0.27071	6	0.032834	0.43182
C16546_r	N-Desmethyltamoxifen	0.61067	0.27071	6	0.032834	0.43182
C16548_r	N,N-Didesmethyltamoxifen	0.61067	0.27071	6	0.032834	0.43182
C16550_r	3-Dechloroethylifosfamide	0.61067	0.27071	6	0.032834	0.43182
C16553_r	4-Hydroxyifosfamide	0.61067	0.27071	6	0.032834	0.43182
C16555_r	2-Dechloroethylifosfamide	0.61067	0.27071	6	0.032834	0.43182
3hlido_r	3-Hydroxylidocaine	0.61067	0.27071	6	0.032834	0.43182
meglyxyl_r	Monoethylglycinexylidide	0.61067	0.27071	6	0.032834	0.43182
C16576_r	Norcodeine	0.61067	0.27071	6	0.032834	0.43182
C16582_r	2-Hydroxyfelbamate	0.61067	0.27071	6	0.032834	0.43182
C16584_r	p-Hydroxyfelbamate	0.61067	0.27071	6	0.032834	0.43182
dmcital_r	Demethylcitalopram	0.61067	0.27071	6	0.032834	0.43182
C19488_r	DMBA	0.61067	0.27071	6	0.032834	0.43182
aflatoxinQ1_r	Aflatoxin Q1	0.61067	0.27071	6	0.032834	0.43182
accoa_g	Acetyl-CoA	0.61034	0.27082	2	0.49431	0.46366
chtbs_l	N,N'-diacetylchitobiose	0.60712	0.27188	6	0.029228	0.55003
gm3_l	alpha-N-Acetylneuraminyl-2,3-beta-D-galactosyl-1,4-beta-D-glucosylceramide	0.60712	0.27188	6	0.029228	0.55003
G08421_l	[(Gal)2 (GlcNAc)1 (S)1']	0.60712	0.27188	6	0.029228	0.55003
octeACP_c	Cis-octadec-11-enoyl-[acyl-carrier protein] (n-C18:1)	0.6069	0.27196	4	0.17146	1.5929
ddca_mem	Dodecanoate (n-C12:0)	0.6069	0.27196	4	0.17146	1.5929
ocdcaACP_mem	Octadecanoyl-[acyl-carier protein]	0.6069	0.27196	4	0.17146	1.5929
2obut_m	2-Oxobutanoate	0.60682	0.27198	8	-0.053687	0.84601
h2o2_r	Hydrogen peroxide	0.6065	0.27209	1	0.93164	0
C04742_r	15(S)-HETE	0.6065	0.27209	1	0.93164	0
C04805_r	5-HETE	0.6065	0.27209	1	0.93164	0
dhor__S_c	(S)-Dihydroorotate	0.6051	0.27256	5	0.08589	0.72966
acgam6p_c	N-Acetyl-D-glucosamine 6-phosphate	0.60495	0.27261	7	-0.018621	0.29777
accoa_p	Acetyl-CoA	0.60472	0.27268	7	-0.018838	0.8914
g3pe_c	Sn-Glycero-3-phosphoethanolamine	0.6044	0.27279	14	-0.18556	1.073
2agpe_c	2-Acyl-sn-glycero-3-phosphoethanolamine	0.6044	0.27279	14	-0.18556	1.073
lipoamp_m	Lipoyl-AMP	0.60407	0.2729	1	0.92548	0
ocdce9coa_n	(9Z)-octadecenoyl-coa	0.6037	0.27302	1	0.92457	0
C00638_c	Higher fatty acid	0.6037	0.27302	1	0.92457	0
C00638_n	Higher fatty acid	0.6037	0.27302	1	0.92457	0
ocdcea_n	Octadecenoate (n-C18:1)	0.6037	0.27302	1	0.92457	0
arachcoa_n	Arachidyl-CoA	0.6037	0.27302	1	0.92457	0
arachdcoa_c	Arachdcoa c	0.6037	0.27302	1	0.92457	0
arachdcoa_n	Arachdcoa c	0.6037	0.27302	1	0.92457	0
C02843_c	Long-chain acyl-CoA	0.6037	0.27302	1	0.92457	0
C02843_n	Long-chain acyl-CoA	0.6037	0.27302	1	0.92457	0
dlnlcg_c	Dihomo-gamma-linolenic acid	0.6037	0.27302	1	0.92457	0
dlnlcg_n	Dihomo-gamma-linolenic acid	0.6037	0.27302	1	0.92457	0
dlnlcgcoa_c	Dlnlcgcoa c	0.6037	0.27302	1	0.92457	0
dlnlcgcoa_n	Dlnlcgcoa c	0.6037	0.27302	1	0.92457	0
arach_n	Arachidic acid	0.6037	0.27302	1	0.92457	0
lnlncg_c	Lnlncg c	0.6037	0.27302	1	0.92457	0
lnlncg_n	Lnlncg c	0.6037	0.27302	1	0.92457	0
C06428_c	Eicosapentaenoic acid	0.6037	0.27302	1	0.92457	0
C06428_n	Eicosapentaenoic acid	0.6037	0.27302	1	0.92457	0
C06429_c	Docosahexaenoate	0.6037	0.27302	1	0.92457	0
C06429_n	Docosahexaenoate	0.6037	0.27302	1	0.92457	0
tmndnccoa_c	Tmndnccoa c	0.6037	0.27302	1	0.92457	0
tmndnccoa_n	Tmndnccoa c	0.6037	0.27302	1	0.92457	0
ump_m	UMP	0.60267	0.27336	2	0.48066	0.076224
C05726_e	R-S-Cysteine	0.60175	0.27367	3	0.28357	0.81635
4mlacac_c	4-Maleylacetoacetate C8H6O6	0.60169	0.27369	5	0.082018	1.0375
coa_p	Coenzyme A	0.6015	0.27375	6	0.023502	0.79035
glu__L_e	L-Glutamate	0.60072	0.27401	11	-0.13724	0.85801
cit_m	Citrate	0.60036	0.27413	4	0.16323	1.6923
hLkynr_c	3-Hydroxy L kynurenine C10H12N2O4	0.59865	0.2747	2	0.47348	0.49407
gthrd_n	Reduced glutathione	0.59779	0.27499	5	0.077595	1.1873
gthox_n	Oxidized glutathione	0.59779	0.27499	5	0.077595	1.1873
C01025_c	Lipid hydroperoxide	0.59779	0.27499	5	0.077595	1.1873
C01025_n	Lipid hydroperoxide	0.59779	0.27499	5	0.077595	1.1873
C01356_c	Lipid	0.59779	0.27499	5	0.077595	1.1873
C01356_n	Lipid	0.59779	0.27499	5	0.077595	1.1873
xoltri25_mem	Xoltri25 c	0.59705	0.27524	5	0.076761	1.7904
C17335_mem	3beta,7alpha-Dihydroxy-5-cholestenoate	0.59705	0.27524	5	0.076761	1.7904
creat_e	Creat c	0.59679	0.27532	1	0.90711	0
acald_c	Acetaldehyde	0.59667	0.27536	23	-0.27931	1.1485
C16543_r	NPC	0.59562	0.27572	8	-0.063725	0.55377
C16641_r	Irinotecan	0.59562	0.27572	8	-0.063725	0.55377
frdp_mem	Farnesyl diphosphate	0.59307	0.27657	14	-0.19319	1.289
dhlpro_m	Dihydrolipolprotein H2S2X	0.59289	0.27663	2	0.46322	0.090769
cholcoaone_mem	Cholcoaone x	0.59282	0.27665	6	0.014669	0.81875
ser__L_m	L-Serine	0.59105	0.27724	2	0.45994	1.1639
prgstrn_c	Prgstrn c	0.58989	0.27763	5	0.068643	1.2709
17ahprgstrn_c	17ahprgstrn c	0.58989	0.27763	5	0.068643	1.2709
17ahprgnlone_c	17ahprgnlone c	0.58989	0.27763	5	0.068643	1.2709
cl_e	Chloride	0.58967	0.27771	25	-0.298	0.7085
retinal_cis_9_c	Retinal cis 9 c	0.58842	0.27813	8	-0.070175	1.2747
hco3_c	Bicarbonate	0.58767	0.27838	55	-0.39543	0.99661
aicar_c	5-Amino-1-(5-Phospho-D-ribosyl)imidazole-4-carboxamide	0.58594	0.27896	11	-0.14843	0.99742
damp_n	DAMP	0.58557	0.27908	7	-0.037041	1.1295
rbflvrd_c	Reduced riboflavin	0.5848	0.27934	3	0.25905	0.9482
nh3_p	Ammonia	0.57998	0.28096	6	0.0015966	0.60373
orn__D_p	Orn D x	0.57998	0.28096	6	0.0015966	0.60373
pro__D_p	Pro D c	0.57998	0.28096	6	0.0015966	0.60373
arg__D_p	Arg D x	0.57998	0.28096	6	0.0015966	0.60373
5a2opntn_p	5a2opntn x	0.57998	0.28096	6	0.0015966	0.60373
4hpro_D_p	cis-4-Hydroxy-D-proline	0.57998	0.28096	6	0.0015966	0.60373
1p2cbxl_p	1p2cbxl x	0.57998	0.28096	6	0.0015966	0.60373
5g2oxpt_p	2-Oxoarginine	0.57998	0.28096	6	0.0015966	0.60373
1p4h2cbxl_p	1-Pyrroline-4-hydroxy-2-carboxylate	0.57998	0.28096	6	0.0015966	0.60373
acgam_l	N-Acetyl-D-glucosamine	0.57996	0.28097	7	-0.042371	0.53665
estrone_r	Estrone c	0.5794	0.28116	38	-0.35838	0.85058
estradiol_r	Estradiol c	0.5794	0.28116	38	-0.35838	0.85058
estriol_r	Estriol c	0.5794	0.28116	38	-0.35838	0.85058
C06174_r	Codeine	0.5794	0.28116	38	-0.35838	0.85058
nad_c	Nicotinamide adenine dinucleotide	0.57604	0.28229	154	-0.47766	2.261
ocdce9coa_c	(9Z)-octadecenoyl-coa	0.5752	0.28258	5	0.051982	0.92642
xol7a_mem	Xol7a r	0.57459	0.28279	5	0.051288	1.8286
oaa_p	Oxaloacetate	0.5724	0.28352	2	0.42671	0.30756
asp__D_p	Asp D c	0.5724	0.28352	2	0.42671	0.30756
fe2_c	Fe2+	0.57238	0.28353	5	0.04879	0.93913
asn__L_m	L-Asparagine	0.571	0.284	2	0.42421	0.68526
trnaasn_m	TRNA(Asn)	0.571	0.284	2	0.42421	0.68526
asntrna_m	L-Asparaginyl-tRNA(Asn)	0.571	0.284	2	0.42421	0.68526
2ameph_c	2-Aminoethylphosphonate	0.56938	0.28455	4	0.12425	0.57221
e4hglu_m	L erythro 4 Hydroxyglutamate C5H8NO5	0.56926	0.28459	8	-0.087342	0.95722
pydx_c	Pyridoxal	0.56689	0.28539	11	-0.16285	0.74012
bamppald_c	beta-Aminopropion aldehyde	0.5664	0.28556	27	-0.32041	0.95904
2mbcoa_m	2-Methylbutanoyl-CoA	0.5658	0.28577	15	-0.2266	0.71616
gln__L_e	L-Glutamine	0.56507	0.28601	12	-0.18324	1.0168
ala__D_c	D-Alanine	0.56225	0.28697	7	-0.059212	1.1395
11docrtstrn_mem	11docrtstrn c	0.55987	0.28778	4	0.11229	1.4631
C05485_mem	21-Hydroxypregnenolone	0.55987	0.28778	4	0.11229	1.4631
C05487_mem	17alpha,21-Dihydroxypregnenolone	0.55987	0.28778	4	0.11229	1.4631
11docrtsl_mem	11docrtsl c	0.55987	0.28778	4	0.11229	1.4631
palmACP_mem	Hexadecanoyl-[acp]	0.55912	0.28804	8	-0.096424	1.1186
ttdca_mem	Tetradecanoate (n-C14:0)	0.55912	0.28804	8	-0.096424	1.1186
C06754_c	2-Chloroethanal	0.55837	0.2883	18	-0.26555	0.96658
mi14p_c	Mi14p c	0.55795	0.28844	10	-0.14986	0.77383
ac_e	Acetate	0.55738	0.28864	6	-0.021412	1.727
cs_hs_linkage_r	beta-D-Glucuronyl-1,3-D-galactosylproteoglycan	0.55677	0.28884	4	0.10839	0.98061
nadh_c	Nicotinamide adenine dinucleotide - reduced	0.55573	0.2892	148	-0.47887	2.3049
gpail_mem	[(GlcN)1 (Ino-P)1']	0.55551	0.28927	1	0.8029	0
fmn_l	FMN	0.55495	0.28946	1	0.80149	0
ribflv_l	Riboflavin	0.55495	0.28946	1	0.80149	0
malACP_m	Malonyl-[acyl-carrier protein]	0.55404	0.28977	2	0.39399	1.4076
pser__L_c	O-Phospho-L-serine	0.55315	0.29008	3	0.21328	1.3351
h2o_r	H2O	0.55242	0.29033	102	-0.45609	2.2428
udpgal_c	UDPgalactose	0.55122	0.29074	10	-0.15522	0.82966
melatn_c	Melatn c	0.54935	0.29138	12	-0.19468	0.95762
glyclt_c	Glycolate	0.54861	0.29164	2	0.38431	1.7283
2pglyc_c	2-Phosphoglycolate	0.54861	0.29164	2	0.38431	1.7283
glyc__R_m	(R)-Glycerate	0.54852	0.29167	9	-0.13599	0.83119
ascb__L_e	L-Ascorbate	0.54607	0.29251	9	-0.13805	1.1613
mettrna_m	L-Methionyl-tRNA (Met)	0.54523	0.2928	4	0.093867	0.41956
h2o2_m	Hydrogen peroxide	0.54488	0.29292	8	-0.10919	1.3282
dedoldp_c	Dehydrodolichol diphosphate	0.5433	0.29346	2	0.37485	1.2744
3oacoa_p	3-Oxoacyl-CoA	0.54172	0.294	3	0.19674	0.46465
2maacoa_p	2-Methyl-3-acetoacetyl-CoA	0.54172	0.294	3	0.19674	0.46465
3ohdcoa_p	3-Oxohexadecanoyl-CoA	0.54172	0.294	3	0.19674	0.46465
3otdcoa_p	3-Oxotetradecanoyl-CoA	0.54172	0.294	3	0.19674	0.46465
3oddcoa_p	3-Oxododecanoyl-CoA	0.54172	0.294	3	0.19674	0.46465
3odcoa_p	3-Oxodecanoyl-CoA	0.54172	0.294	3	0.19674	0.46465
3oocoa_p	3-Oxooctanoyl-CoA	0.54172	0.294	3	0.19674	0.46465
3ohcoa_p	3-Oxohexanoyl-CoA	0.54172	0.294	3	0.19674	0.46465
pyr_e	Pyruvate	0.5386	0.29508	5	0.010482	0.74106
indpyr_c	Indolepyruvate C11H8NO3	0.53747	0.29547	1	0.75736	0
C16361_p	1,3,7-Trimethylurate	0.53699	0.29564	3	0.1899	0.36738
C16362_p	3,6,8-Trimethylallantoin	0.53699	0.29564	3	0.1899	0.36738
pcreat_c	Pcreat c	0.53624	0.2959	20	-0.29353	0.73083
adn_m	Adenosine	0.53379	0.29674	3	0.18527	1.5042
ins_m	Inosine	0.53379	0.29674	3	0.18527	1.5042
uri_m	Uridine	0.53379	0.29674	3	0.18527	1.5042
gsn_m	Guanosine	0.53379	0.29674	3	0.18527	1.5042
C18075_c	11beta-Hydroxytestosterone	0.53281	0.29708	8	-0.12	0.45199
ala__L_m	L-Alanine	0.53208	0.29733	6	-0.047159	0.49835
fuc1p__L_c	L-Fucose 1-phosphate	0.52951	0.29822	2	0.35027	0.11709
m3mpdol_L_mem	[(GlcNAc)2 (Man)4 (PP-Dol)1']	0.52667	0.29921	3	0.17497	1.7874
cdpchol_g	CDPcholine C14H25N4O11P2	0.52099	0.30119	1	0.71577	0
C03820_g	1-Alkyl-2-acetyl-sn-glycerol	0.52099	0.30119	1	0.71577	0
paf_g	1-alkyl 2-acteylglycerol 3-phosphocholine, Platelet-activating factor	0.52099	0.30119	1	0.71577	0
C00658_p	(2E)-2-Enoyl-CoA	0.51833	0.30211	4	0.060022	0.60395
dump_c	DUMP	0.51828	0.30213	7	-0.101	0.74834
G13027_r	[(Man)1 (Ser/Thr)1']	0.51823	0.30215	6	-0.061258	0.60187
acmana_c	N-Acetyl-D-mannosamine	0.51746	0.30242	8	-0.13376	1.0424
3odecACP_mem	3-Oxodecanoyl-[acyl-carrier protein]	0.51737	0.30245	5	-0.013594	0.87065
dcaACP_mem	Decanoyl-ACP (n-C10:0ACP)	0.51737	0.30245	5	-0.013594	0.87065
3oddecACP_mem	3-Oxododecanoyl-[acyl-carrier protein]	0.51737	0.30245	5	-0.013594	0.87065
3omrsACP_mem	3-Oxotetradecanoyl-[acyl-carrier protein]	0.51737	0.30245	5	-0.013594	0.87065
3opalmACP_mem	3-Oxohexadecanoyl-[acyl-carrier protein]	0.51737	0.30245	5	-0.013594	0.87065
mthgxl_c	Methylglyoxal	0.51576	0.30301	3	0.15919	0.22929
C16376_mim	(6Z,9Z,12Z,15Z,18Z,21Z)-3-Oxotetracosahexa-6,9,12,15,18,21-enoyl-CoA	0.51497	0.30329	5	-0.016319	1.1352
C16389_m	(6Z,9Z,12Z,15Z,18Z)-3-Oxotetracosapenta-6,9,12,15,18-enoyl-CoA	0.51497	0.30329	5	-0.016319	1.1352
trnatyr_m	TRNA(Tyr)	0.51378	0.3037	1	0.69757	0
tyrtrna_m	L-Tyrosyl-tRNA(Tyr)	0.51378	0.3037	1	0.69757	0
lnlncgcoa_mem	Lnlncgcoa c	0.51246	0.30416	4	0.052637	1.0862
alatrna_m	L-Alanyl-tRNA(Ala)	0.51134	0.30456	3	0.15279	0.62174
trnaala_m	TRNA(Ala)	0.51134	0.30456	3	0.15279	0.62174
pheme_e	Protoheme	0.50883	0.30543	1	0.68507	0
3php_c	3-Phosphohydroxypyruvate	0.50831	0.30562	3	0.14841	1.2874
4hglusa_m	L 4 Hydroxyglutamate semialdehyde C5H9NO4	0.50309	0.30745	4	0.040839	0.12986
coa_r	Coenzyme A	0.50239	0.3077	43	-0.40325	0.8455
acgam_c	N-Acetyl-D-glucosamine	0.50235	0.30771	3	0.13978	0.56278
G13031_l	[(Gal)3 (GlcNAc)2 (S)3']	0.50141	0.30804	1	0.66632	0
3mob_m	3-Methyl-2-oxobutanoate	0.50066	0.30831	7	-0.11775	0.95851
4mop_m	4-Methyl-2-oxopentanoate	0.50066	0.30831	7	-0.11775	0.95851
cdpea_c	CDPethanolamine C11H19N4O11P2	0.50047	0.30837	8	-0.14898	0.50477
cmp2amep_c	Cmp2amep c	0.50047	0.30837	8	-0.14898	0.50477
co2_e	CO2	0.4939	0.31069	6	-0.086024	0.8107
fprica_c	5-Formamido-1-(5-phospho-D-ribosyl)imidazole-4-carboxamide	0.49347	0.31084	5	-0.040693	1.2542
adp_n	ADP	0.49233	0.31124	22	-0.33078	0.85671
3hmp_m	(S)-3-Hydroxyisobutyrate	0.49117	0.31165	8	-0.15731	0.60929
mercppyr_c	Mercaptopyruvate	0.49026	0.31198	10	-0.20376	1.2523
thf_c	5,6,7,8-Tetrahydrofolate	0.4902	0.31199	17	-0.2973	0.83441
udp_l	UDP	0.4898	0.31214	2	0.2795	0.096326
dhf_c	7,8-Dihydrofolate	0.48973	0.31216	5	-0.044938	0.69812
ump_g	UMP	0.4896	0.31221	5	-0.045086	0.27903
gthox_e	Oxidized glutathione	0.4892	0.31235	1	0.63551	0
C04742_e	15(S)-HETE	0.4892	0.31235	1	0.63551	0
C04805_e	5-HETE	0.4892	0.31235	1	0.63551	0
ahcys_c	S-Adenosyl-L-homocysteine	0.48888	0.31246	28	-0.3605	0.793
thr__L_m	L-Threonine	0.48775	0.31286	4	0.021545	0.87066
acac_e	Acetoacetate	0.48637	0.31335	4	0.019802	0.85536
glyc__R_c	(R)-Glycerate	0.48606	0.31346	12	-0.24069	0.93848
trdrd_c	Reduced thioredoxin	0.486	0.31349	12	-0.24074	0.84352
trdox_c	Oxidized thioredoxin	0.486	0.31349	12	-0.24074	0.84352
ach_c	Ach c	0.48599	0.31349	1	0.62741	0
C05726_c	R-S-Cysteine	0.48581	0.31355	1	0.62695	0
C05729_c	R-S-Cysteinylglycine	0.48581	0.31355	1	0.62695	0
2mp2coa_m	2-Methylprop-2-enoyl-CoA	0.4849	0.31387	16	-0.28809	0.90287
hco3_e	Bicarbonate	0.48415	0.31414	43	-0.41025	0.84191
trnagly_c	TRNA(Gly)	0.48081	0.31533	1	0.61434	0
glytrna_c	Glycyl-tRNA(Gly)	0.48081	0.31533	1	0.61434	0
3mbdhl_m	S-(3-Methylbutanoyl)-dihydrolipoamide	0.48072	0.31536	7	-0.1367	0.8779
2mpdhl_m	S-(2-Methylpropanoyl)-dihydrolipoamide-E	0.48072	0.31536	7	-0.1367	0.8779
2mbdhl_m	S-(2-Methylbutanoyl)-dihydrolipoamide-E	0.48072	0.31536	7	-0.1367	0.8779
his__L_m	L-Histidine	0.48034	0.31549	3	0.10795	0.49889
NPmehis_m	N pai Methyl L histidine C7H11N3O2	0.48034	0.31549	3	0.10795	0.49889
C16453_c	NNK	0.47604	0.31702	11	-0.23165	0.94955
C19574_c	NNAL	0.47604	0.31702	11	-0.23165	0.94955
4fumacac_c	4-Fumarylacetoacetate C8H6O6	0.47561	0.31718	5	-0.060946	1.1159
damp_m	DAMP	0.47485	0.31745	4	0.0053109	0.58317
anth_c	Anthranilate	0.47422	0.31767	8	-0.1725	1.1913
nformanth_c	Nformanth c	0.47422	0.31767	8	-0.1725	1.1913
phpyr_m	Phenylpyruvate	0.47145	0.31866	7	-0.14551	1.1051
34hpp_m	2-Hydroxy-3-(4-hydroxyphenyl)propenoate	0.47145	0.31866	7	-0.14551	1.1051
urate_p	Urate	0.47032	0.31906	4	-0.00039357	0.48458
5aop_m	5-Amino-4-oxopentanoate	0.47021	0.3191	3	0.093299	0.68198
pa_r	Phosphatidate	0.47008	0.31915	1	0.58725	0
alpa_r	1-Acyl sn glycerol 3-phosphate C1920H3622O700P100	0.47008	0.31915	1	0.58725	0
1agpi_r	1-Acyl-sn-glycero-3-phosphoinositol	0.47008	0.31915	1	0.58725	0
prpp_c	5-Phospho-alpha-D-ribose 1-diphosphate	0.46996	0.31919	19	-0.32656	0.64874
mi1p__D_c	1D-myo-Inositol 1-phosphate	0.46822	0.31981	4	-0.0030352	0.58741
hs_e	Heparan sulfate	0.4682	0.31982	5	-0.06935	0.55567
G13034_e	[(GlcA)2 (GlcN)1 (GlcNAc)1 (LIdoA)1 (S)4']	0.4682	0.31982	5	-0.06935	0.55567
mercplac_c	Mercplac c	0.46742	0.3201	6	-0.11298	1.5196
2hb_c	2-Hydroxybutyrate C4H7O3	0.46742	0.3201	6	-0.11298	1.5196
msa_m	Malonate semialdehyde	0.46603	0.3206	4	-0.0057971	1.9192
k_c	Potassium	0.46493	0.32099	13	-0.2694	0.80919
k_e	Potassium	0.46493	0.32099	13	-0.2694	0.80919
ru5p__D_c	D-Ribulose 5-phosphate	0.46482	0.32103	8	-0.18092	0.7532
tag6p__D_c	D-Tagatose 6-phosphate	0.46482	0.32103	17	-0.31292	1.0606
tagdp__D_c	D-Tagatose 1,6-biphosphate	0.46482	0.32103	17	-0.31292	1.0606
10fthf_c	10-Formyltetrahydrofolate	0.4647	0.32107	9	-0.20666	0.96402
ppp9_m	Protoporphyrin	0.46456	0.32113	3	0.085119	1.3072
gmp_c	GMP	0.46361	0.32146	59	-0.44252	2.2468
3oacoa_m	3-Oxoacyl-CoA	0.46323	0.3216	8	-0.18234	0.93711
3ohdcoa_m	3-Oxohexadecanoyl-CoA	0.46323	0.3216	8	-0.18234	0.93711
3otdcoa_m	3-Oxotetradecanoyl-CoA	0.46323	0.3216	8	-0.18234	0.93711
3oddcoa_m	3-Oxododecanoyl-CoA	0.46323	0.3216	8	-0.18234	0.93711
3odcoa_m	3-Oxodecanoyl-CoA	0.46323	0.3216	8	-0.18234	0.93711
3oocoa_m	3-Oxooctanoyl-CoA	0.46323	0.3216	8	-0.18234	0.93711
3ohcoa_m	3-Oxohexanoyl-CoA	0.46323	0.3216	8	-0.18234	0.93711
h_g	H+	0.46157	0.3222	6	-0.11894	0.68886
for_e	Formate	0.46126	0.3223	5	-0.077211	0.72345
citr__L_c	L-Citrulline	0.46056	0.32256	9	-0.21016	1.0197
ddcacoa_p	Dodecanoyl-CoA (n-C12:0CoA)	0.45893	0.32314	7	-0.15741	1.2882
occoa_p	Octanoyl-CoA (n-C8:0CoA)	0.45893	0.32314	7	-0.15741	1.2882
hxcoa_p	Hexanoyl-CoA (n-C6:0CoA)	0.45893	0.32314	7	-0.15741	1.2882
dcacoa_p	Decanoyl-CoA (n-C10:0CoA)	0.45893	0.32314	7	-0.15741	1.2882
23dpg_c	2,3-Bisphospho-D-glycerate	0.45795	0.32349	8	-0.18707	1.4322
amet_c	S-Adenosyl-L-methionine	0.45783	0.32354	37	-0.40359	0.78155
chsterol_e	Chsterol c	0.45762	0.32361	5	-0.081343	0.39592
pail345p_mem	Phosphatidylinositol-3,4,5-trisphosphate	0.45762	0.32361	29	-0.38108	0.93281
ssaltpp_m	3-Carboxy-1-hydroxypropyl-ThPP	0.45691	0.32387	9	-0.21323	0.81769
f2p_c	Beta-D-fructose 2-phosphate	0.45658	0.32399	9	-0.21352	0.42298
phe__L_m	L-Phenylalanine	0.45647	0.32403	8	-0.1884	1.0303
acgpail_mem	[(GlcNAc)1 (Ino-P)1']	0.4558	0.32427	10	-0.23119	0.75927
asn__L_c	L-Asparagine	0.45497	0.32457	23	-0.35413	0.98706
C02442_m	N-Methyltyramine	0.45288	0.32532	1	0.54382	0
C06199_m	Hordenine	0.45288	0.32532	1	0.54382	0
ctp_r	CTP	0.45264	0.3254	1	0.54322	0
cdp_r	CDP	0.45264	0.3254	1	0.54322	0
amp_n	AMP	0.45232	0.32552	10	-0.23396	1.0032
uacgam_r	UDP-N-acetyl-D-glucosamine	0.45201	0.32563	9	-0.21737	1.0356
C15656_r	alpha-N-Acetyl-D-glucosaminyl-(1->4)-beta-D-glucuronosyl-(1->3)-beta-D-galactosyl-(1->3)-beta-D-galactosyl-(1->4)-beta-D-xylosylproteoglycan	0.45201	0.32563	9	-0.21737	1.0356
5hxudidzcba	5-Hydroxy-2-oxo-4-ureido-2,5-dihydro-1H-imidazole-5-carboxylate	0.45094	0.32601	4	-0.024773	0.75189
succ_r	Succinate	0.45035	0.32623	26	-0.37186	1.0145
trnamet_m	TRNA(Met)	0.44977	0.32644	3	0.063738	0.50852
selmeth_m	Selenomethionine	0.44977	0.32644	3	0.063738	0.50852
C05336_m	Selenomethionyl-tRNA(Met)	0.44977	0.32644	3	0.063738	0.50852
gm1_g	D-Galactosyl-N-acetyl-D-galactosaminyl-(N-acetylneuraminyl)-D-galactosyl-D-glucosylceramide	0.44944	0.32656	2	0.20757	1.3275
ga1_g	GA1	0.44944	0.32656	2	0.20757	1.3275
gd1b_g	GD1b	0.44944	0.32656	2	0.20757	1.3275
galgbside_g	[(Gal)3 (GalNAc)1 (Glc)1 (Cer)1']	0.44944	0.32656	2	0.20757	1.3275
acngalgbside_g	[(Gal)3 (GalNAc)1 (Glc)1 (Neu5Ac)1 (Cer)1']	0.44944	0.32656	2	0.20757	1.3275
gmp_m	GMP	0.44921	0.32664	1	0.53456	0
xmp_m	Xanthosine 5'-phosphate	0.44921	0.32664	1	0.53456	0
xtp_m	XTP	0.44921	0.32664	1	0.53456	0
ap4a_m	P1,P4-Bis(5'-adenosyl) tetraphosphate	0.44921	0.32664	1	0.53456	0
gp4g_m	P1,P4-Bis(5'-guanosyl) tetraphosphate	0.44921	0.32664	1	0.53456	0
C04392_m	XppppX	0.44921	0.32664	1	0.53456	0
up4g_m	UppppU	0.44921	0.32664	1	0.53456	0
4mzym_c	4-methylzymosterol C28H46O	0.4483	0.32697	2	0.20553	0.78795
selnp_c	Selenophosphate	0.44824	0.32699	5	-0.091982	0.65755
hmbil_c	Hydroxymethylbilane	0.44593	0.32782	7	-0.16977	0.45131
chito2pdol_mem	N,N'-Diacetylchitobiosyldiphosphodolichol	0.44477	0.32824	5	-0.095918	1.5088
g3p_c	Glyceraldehyde 3-phosphate	0.44176	0.32933	31	-0.3955	2.8747
obfool_mem	Obtusifoliol	0.4417	0.32935	2	0.19378	0.32718
cmusa_c	2-Amino 3-carboxymuconate semialdehyde C7H6NO5	0.44134	0.32948	6	-0.13953	0.44139
co2_p	CO2	0.4401	0.32993	13	-0.28675	0.50776
cit_c	Citrate	0.4395	0.33015	8	-0.2036	0.42729
glyc_c	Glycerol	0.43919	0.33026	19	-0.34434	0.89896
glyb_e	Glycine betaine	0.43918	0.33026	1	0.50925	0
mi3p__D_c	1D-myo-Inositol 3-phosphate	0.4386	0.33048	9	-0.22868	0.84394
thcys_c	Thcys c	0.43858	0.33048	1	0.50773	0
air_c	5-amino-1-(5-phospho-D-ribosyl)imidazole	0.43711	0.33102	5	-0.1046	1.3229
trnaleu_m	TRNA(Leu)	0.43325	0.33242	2	0.17872	1.4853
leutrna_m	L-Leucyl-tRNA(Leu)	0.43325	0.33242	2	0.17872	1.4853
chsterol_g	Chsterol c	0.43299	0.33251	3	0.039454	0.17505
udp_n	UDP	0.43289	0.33255	6	-0.14813	0.48825
gdp_n	GDP	0.43289	0.33255	6	-0.14813	0.48825
cdp_n	CDP	0.43289	0.33255	6	-0.14813	0.48825
trdrd_n	Reduced thioredoxin	0.43289	0.33255	6	-0.14813	0.48825
trdox_n	Oxidized thioredoxin	0.43289	0.33255	6	-0.14813	0.48825
dgdp_n	DGDP	0.43289	0.33255	6	-0.14813	0.48825
dcdp_n	DCDP	0.43289	0.33255	6	-0.14813	0.48825
dudp_n	DUDP	0.43289	0.33255	6	-0.14813	0.48825
C02090_n	Trypanothione	0.43289	0.33255	6	-0.14813	0.48825
C03170_n	Oxidized trypanothione	0.43289	0.33255	6	-0.14813	0.48825
C03723_n	Ribonucleoside diphosphate	0.43289	0.33255	6	-0.14813	0.48825
C04232_n	2'-Deoxyribonucleoside diphosphate	0.43289	0.33255	6	-0.14813	0.48825
C16663_n	Tryparedoxin	0.43289	0.33255	6	-0.14813	0.48825
C16664_n	Tryparedoxin disulfide	0.43289	0.33255	6	-0.14813	0.48825
cdp_m	CDP	0.43093	0.33326	6	-0.15013	0.84145
lpro_m	Lipoylprotein S2X	0.43068	0.33335	2	0.17414	0.4996
dag_mem	Diacylglycerol	0.43048	0.33342	3	0.035835	0.67119
mlthf_c	5,10-Methylenetetrahydrofolate	0.43011	0.33356	11	-0.26642	0.66987
am6sa_c	2-Aminomuconate 6-semialdehyde	0.42899	0.33396	2	0.17113	0.4445
dhcholoylcoa_p	Dhcholoylcoa r	0.42855	0.33413	1	0.48241	0
cholcoads_p	Cholcoads x	0.42855	0.33413	1	0.48241	0
rib__D_c	D-Ribose	0.42769	0.33444	1	0.48024	0
drib_c	Deoxyribose	0.42769	0.33444	1	0.48024	0
G03532_r	[(Glc)1 (Xyl)1 (Ser)1']	0.42636	0.33492	3	0.029875	1.4099
5mthf_e	5-Methyltetrahydrofolate	0.42241	0.33636	1	0.46691	0
mi34p_c	Mi34p c	0.42224	0.33642	8	-0.21907	0.98328
4izp_c	4-Imidazolone-5-propanoate	0.42094	0.3369	5	-0.12293	0.53976
gthox_r	Oxidized glutathione	0.42063	0.33701	2	0.15623	1.0966
m4mpdol_L_mem	alpha D Mannosyl 4 beta D mannosyl diacetylchitobiosyldiphosphodolichol C61H104N2O42P2	0.42063	0.33701	5	-0.12329	1.4198
glygn2_c	glycogen, structure 2 (glycogenin-1,6-{7[1,4-Glc], 4[1,4-Glc]})	0.41949	0.33743	7	-0.1949	0.92353
pgp_m	phosphatidyl glycerol phosphate	0.41771	0.33808	4	-0.066589	1.8757
3sala_m	3-Sulfino-L-alanine	0.41768	0.33809	7	-0.19662	1.107
4abut_e	4-Aminobutanoate	0.41748	0.33816	9	-0.24648	1.0791
dcsptn1coa_p	Dcsptn1coa c	0.41461	0.33921	1	0.44722	0
C16376_mem	(6Z,9Z,12Z,15Z,18Z,21Z)-3-Oxotetracosahexa-6,9,12,15,18,21-enoyl-CoA	0.41461	0.33921	1	0.44722	0
C16389_p	(6Z,9Z,12Z,15Z,18Z)-3-Oxotetracosapenta-6,9,12,15,18-enoyl-CoA	0.41461	0.33921	1	0.44722	0
C03410_c	Neu5Gc	0.41398	0.33944	2	0.14438	0.22917
C03691_c	CMP-Neu5Gc	0.41398	0.33944	2	0.14438	0.22917
phpyr_e	Phenylpyruvate	0.41357	0.33959	2	0.14365	0.57693
34hpp_e	2-Hydroxy-3-(4-hydroxyphenyl)propenoate	0.41357	0.33959	2	0.14365	0.57693
ephpyr_e	Enol-Phenylpyruvate	0.41357	0.33959	2	0.14365	0.57693
2h34hppr_e	4-Hydroxy-enol-phenylpyruvate	0.41357	0.33959	2	0.14365	0.57693
pail3p_mem	1-Phosphatidyl-1D-myo-inositol 3-phosphate	0.41266	0.33993	27	-0.39509	0.82885
r5p_m	Ribose 5-phosphate	0.41258	0.33996	1	0.44208	0
adprib_m	ADPribose	0.41258	0.33996	1	0.44208	0
fe2_e	Fe2+	0.41165	0.3403	5	-0.13347	1.091
3mgcoa_m	3-Methylglutaconyl-CoA	0.41134	0.34041	5	-0.13383	0.53412
pcrn_m	propionyl-carnitine	0.41132	0.34042	7	-0.20266	1.1987
3aib_m	3aib c	0.41035	0.34078	3	0.0067077	2.3504
C05379_m	Oxalosuccinate	0.41022	0.34082	1	0.43613	0
galacglcgalgluside_hs_g	Galacglcgalgluside hs g	0.4099	0.34094	13	-0.30784	0.84137
G00163_r	[(Gal)2 (GlcA)2 (GlcNAc)1 (Xyl)1 (Ser)1']	0.40909	0.34124	7	-0.20478	1.1743
G00164_r	[(Gal)2 (GlcA)2 (GlcNAc)2 (Xyl)1 (Ser)1']	0.40909	0.34124	7	-0.20478	1.1743
G13053_g	[(GlcNAc)1 (LFuc)1 (Ser/Thr)1']	0.40705	0.34199	12	-0.29815	1.1514
dcmp_m	DCMP	0.40651	0.34219	1	0.42676	0
ACP_c	Acyl carrier protein	0.40643	0.34221	9	-0.25581	1.1504
C05729_e	R-S-Cysteinylglycine	0.40629	0.34226	6	-0.17521	0.87253
alpa_m	1-Acyl sn glycerol 3-phosphate C1920H3622O700P100	0.40618	0.3423	2	0.13048	1.0067
mag_m	Monoacylglycerol	0.40618	0.3423	2	0.13048	1.0067
thr__L_e	L-Threonine	0.40612	0.34233	11	-0.28459	1.0552
pram_c	5-Phospho-beta-D-ribosylamine	0.40492	0.34277	2	0.12823	0.21947
selmeth_c	Selenomethionine	0.4044	0.34296	4	-0.083342	0.4763
accoa_n	Acetyl-CoA	0.40285	0.34353	2	0.12453	0.55064
chol_n	Choline	0.40285	0.34353	2	0.12453	0.55064
ach_n	Ach c	0.40285	0.34353	2	0.12453	0.55064
trnaasp_c	TRNA(Asp)	0.40195	0.34386	1	0.41527	0
asptrna_c	L-Aspartyl-tRNA(Asp)	0.40195	0.34386	1	0.41527	0
fru_l	D-Fructose	0.40126	0.34411	2	0.12171	1.7191
trnaval_m	TRNA(Val)	0.4006	0.34436	1	0.41185	0
valtrna_m	L-Valyl-tRNA(Val)	0.4006	0.34436	1	0.41185	0
dhap_e	Dihydroxyacetone phosphate	0.40044	0.34441	4	-0.088315	1.398
g3p_e	Glyceraldehyde 3-phosphate	0.40044	0.34441	4	-0.088315	1.398
e4p_e	D-Erythrose 4-phosphate	0.40044	0.34441	4	-0.088315	1.398
fdp_e	D-Fructose 1,6-bisphosphate	0.40044	0.34441	4	-0.088315	1.398
s17bp_e	Sedoheptulose 1,7-bisphosphate	0.40044	0.34441	4	-0.088315	1.398
glyald_e	D-Glyceraldehyde	0.40044	0.34441	4	-0.088315	1.398
f1p_e	D-Fructose 1-phosphate	0.40044	0.34441	4	-0.088315	1.398
fdp_B_e	Beta-D-Fructose 1,6-bisphosphate	0.40044	0.34441	4	-0.088315	1.398
thymd_m	Thymidine	0.40014	0.34453	8	-0.23888	1.3054
g6p_r	D-Glucose 6-phosphate	0.40001	0.34457	4	-0.088861	1.1416
utp_m	UTP	0.3996	0.34473	7	-0.2138	0.81181
25aics_c	(S)-2-[5-Amino-1-(5-phospho-D-ribosyl)imidazole-4-carboxamido]succinate	0.39946	0.34478	7	-0.21394	1.314
ocACP_mem	Octanoyl-ACP (n-C8:0ACP)	0.39865	0.34507	8	-0.24021	0.93447
C04742_c	15(S)-HETE	0.39606	0.34603	2	0.11245	0.87284
C04805_c	5-HETE	0.39606	0.34603	2	0.11245	0.87284
mev__R_c	R Mevalonate C6H11O4	0.39538	0.34628	6	-0.18631	0.25585
dma_c	Dimethylamine	0.3949	0.34646	1	0.39747	0
aact_c	Aminoacetone	0.3949	0.34646	1	0.39747	0
3hxkynam_c	3hxkynam c	0.3949	0.34646	1	0.39747	0
48dhoxquin_c	48dhoxquin c	0.3949	0.34646	1	0.39747	0
46dhoxquin_c	46dhoxquin c	0.3949	0.34646	1	0.39747	0
ddmcital_c	Didemethylcitalopram	0.3949	0.34646	1	0.39747	0
alpro_m	S Aminomethyldihydrolipoylprotein CH6NS2X	0.39467	0.34654	2	0.10995	0.40883
glc__D_g	D-glucose	0.39272	0.34726	5	-0.15494	0.92493
gdpmann_c	GDP-D-mannose	0.39164	0.34766	18	-0.36445	1.0607
C11173_r	SN-38	0.39116	0.34784	34	-0.42713	0.88331
3mb2coa_m	3-Methylbut-2-enoyl-CoA	0.3903	0.34816	18	-0.36524	1.0366
acac_m	Acetoacetate	0.38934	0.34851	13	-0.3222	0.74176
fum_c	Fumarate	0.38858	0.34879	10	-0.28471	0.97197
prostgd2_c	Prostgd2 c	0.38808	0.34898	1	0.38024	0
fe2_m	Fe2+	0.38675	0.34947	1	0.3769	0
acgam1p_c	N-Acetyl-D-glucosamine 1-phosphate	0.38581	0.34982	9	-0.27319	0.72487
C05299_mem	2-Methoxyestrone	0.38569	0.34986	33	-0.42724	0.87976
C05302_mem	2-Methoxyestradiol-17beta	0.38569	0.34986	33	-0.42724	0.87976
acac_p	Acetoacetate	0.38541	0.34997	4	-0.10723	1.2054
hmgcoa_p	Hydroxymethylglutaryl CoA C27H39N7O20P3S	0.38541	0.34997	4	-0.10723	1.2054
udp_m	UDP	0.3834	0.35071	7	-0.2292	0.79611
xyl__D_c	D-Xylose	0.3832	0.35079	7	-0.2294	0.50614
chol_e	Choline	0.38242	0.35108	4	-0.111	0.88742
gdpmann_r	GDP-D-mannose	0.38139	0.35146	4	-0.11229	1.3539
gluside_mem	D-Glucosyl-N-acylsphingosine	0.37789	0.35276	9	-0.27987	1.4425
em2emgacpail_mem	[(GlcN)1 (Ino(acyl)-P)1 (Man)3 (EtN)2 (P)2']	0.37607	0.35343	2	0.07682	0.85611
r1p_c	Alpha-D-Ribose 1-phosphate	0.37585	0.35351	8	-0.26064	0.70868
pail34p_mem	1-Phosphatidyl-1D-myo-inositol 3,4-bisphosphate	0.37516	0.35377	24	-0.40215	0.70536
udpgal_l	UDPgalactose	0.37516	0.35377	1	0.34762	0
56dura_c	5,6-dihydrouracil	0.37487	0.35388	5	-0.17518	1.3997
56dthm_c	56dthm c	0.37487	0.35388	5	-0.17518	1.3997
56dh5flura_c	5,6-Dihydro-5-fluorouracil	0.37487	0.35388	5	-0.17518	1.3997
pchol_g	Phosphatidylcholine	0.37475	0.35392	5	-0.17531	0.69392
triodthy_e	Triodthy c	0.37474	0.35393	5	-0.17532	0.99212
triodthy_c	Triodthy c	0.37474	0.35393	5	-0.17532	0.99212
udpglcur_r	UDP-D-glucuronate	0.37447	0.35403	37	-0.43798	0.90808
aacoa_p	Acetoacetyl-CoA	0.37309	0.35454	2	0.071502	0.58111
3hacoa_p	(S)-3-Hydroxyacyl-CoA	0.37309	0.35454	2	0.071502	0.58111
3hbcoa_p	(S)-3-Hydroxybutanoyl-CoA	0.37309	0.35454	2	0.071502	0.58111
oxadpcoa_p	3-Oxoadipyl-CoA	0.37309	0.35454	2	0.071502	0.58111
3hmbcoa_p	(S)-3-Hydroxy-2-methylbutyryl-CoA	0.37309	0.35454	2	0.071502	0.58111
3hhdcoa_p	(S)-3-Hydroxyhexadecanoyl-CoA	0.37309	0.35454	2	0.071502	0.58111
3htdcoa_p	(S)-3-Hydroxytetradecanoyl-CoA	0.37309	0.35454	2	0.071502	0.58111
3hdcoa_p	(S)-3-Hydroxydecanoyl-CoA	0.37309	0.35454	2	0.071502	0.58111
3hocoa_p	(S)-3-Hydroxyoctanoyl-CoA	0.37309	0.35454	2	0.071502	0.58111
3hhcoa_p	(S)-3-Hydroxyhexanoyl-CoA	0.37309	0.35454	2	0.071502	0.58111
thcholoylcoa_p	Thcholoylcoa x	0.37309	0.35454	2	0.071502	0.58111
C05450_p	3alpha,7alpha,12alpha,24-Tetrahydroxy-5beta-cholestanoyl-CoA	0.37309	0.35454	2	0.071502	0.58111
3hmp_p	(S)-3-Hydroxyisobutyrate	0.37309	0.35454	2	0.071502	0.58111
3hadpcoa_p	(3S)-3-Hydroxyadipyl-CoA	0.37309	0.35454	2	0.071502	0.58111
pyr_p	Pyruvate	0.3684	0.35629	3	-0.053964	0.83478
glu__L_p	L-Glutamate	0.3684	0.35629	3	-0.053964	0.83478
ala__L_p	L-Alanine	0.3684	0.35629	3	-0.053964	0.83478
ser__L_p	L-Serine	0.3684	0.35629	3	-0.053964	0.83478
bilirub_r	Bilirubin	0.36519	0.35749	32	-0.43174	0.89345
andrstrn_r	Andrstrn c	0.36519	0.35749	32	-0.43174	0.89345
C01335_r	R-OH (aromatic or alkyl)	0.36519	0.35749	32	-0.43174	0.89345
C01516_r	Morphine	0.36519	0.35749	32	-0.43174	0.89345
C03033_r	Glucuronide	0.36519	0.35749	32	-0.43174	0.89345
ahandrostan_mem	3alpha-Hydroxy-5beta-androstan-17-one	0.36519	0.35749	32	-0.43174	0.89345
estradiolglc_r	Estradiolglc c	0.36519	0.35749	32	-0.43174	0.89345
estriolglc_mem	Estriolglc c	0.36519	0.35749	32	-0.43174	0.89345
bildglcur_r	Bildglcur c	0.36519	0.35749	32	-0.43174	0.89345
C07490_r	Trichloroethanol	0.36519	0.35749	32	-0.43174	0.89345
retnglc_r	Retnglc c	0.36519	0.35749	32	-0.43174	0.89345
C11131_mem	2-Methoxy-estradiol-17beta 3-glucuronide	0.36519	0.35749	32	-0.43174	0.89345
C11132_mem	2-Methoxyestrone 3-glucuronide	0.36519	0.35749	32	-0.43174	0.89345
estroneglc_r	Estroneglc c	0.36519	0.35749	32	-0.43174	0.89345
tststeroneglc_r	Tststeroneglc c	0.36519	0.35749	32	-0.43174	0.89345
andrstrnglc_r	Andrstrnglc c	0.36519	0.35749	32	-0.43174	0.89345
ahandrostanglc_mem	Ahandrostanglc c	0.36519	0.35749	32	-0.43174	0.89345
C11376_r	SN-38G	0.36519	0.35749	32	-0.43174	0.89345
C14869_r	Urochloralic acid	0.36519	0.35749	32	-0.43174	0.89345
C16577_r	Codeine-6-glucuronide	0.36519	0.35749	32	-0.43174	0.89345
C16578_r	Morphine-6-glucuronide	0.36519	0.35749	32	-0.43174	0.89345
C16643_r	Morphine-3-glucuronide	0.36519	0.35749	32	-0.43174	0.89345
C19574_r	NNAL	0.36519	0.35749	32	-0.43174	0.89345
C19605_r	NNAL-O-glucuronide	0.36519	0.35749	32	-0.43174	0.89345
C19606_r	NNAL-N-glucuronide	0.36519	0.35749	32	-0.43174	0.89345
3moxtyr_c	3moxtyr c	0.36501	0.35755	2	0.057098	0.48135
mepi_c	Mepi c	0.36501	0.35755	2	0.057098	0.48135
normete__L_c	Normete L c	0.36501	0.35755	2	0.057098	0.48135
nad_l	Nicotinamide adenine dinucleotide	0.36426	0.35783	3	-0.059956	1.2557
nadh_l	Nicotinamide adenine dinucleotide - reduced	0.36426	0.35783	3	-0.059956	1.2557
prostgf2_e	Prostgf2 c	0.36363	0.35807	1	0.31851	0
srtn_e	Srtn c	0.36363	0.35807	1	0.31851	0
trnahis_c	TRNA(His)	0.36138	0.35891	2	0.050639	0.012159
histrna_c	L-Histidyl-tRNA(His)	0.36138	0.35891	2	0.050639	0.012159
mi134p_c	Mi134p c	0.36106	0.35903	14	-0.34955	0.99312
g6p_A_r	Alpha-D-glucose 6 phosphate	0.36045	0.35925	4	-0.13863	0.74192
6tgsnmp_c	6-Thioguanosine monophosphate	0.35768	0.36029	6	-0.22469	0.98988
thymd_e	Thymidine	0.35624	0.36083	7	-0.25502	1.0162
uri_e	Uridine	0.35624	0.36083	7	-0.25502	1.0162
gsn_e	Guanosine	0.35624	0.36083	7	-0.25502	1.0162
cytd_e	Cytidine	0.35624	0.36083	7	-0.25502	1.0162
fa_g	Fatty acid	0.35169	0.36254	2	0.033365	0.20074
udpxyl_c	UDP-D-xylose	0.35102	0.36279	1	0.28669	0
G00047_mem	[(Gal)2 (Glc)1 (GlcNAc)1 (Neu5Ac)1 (Cer)1']	0.35087	0.36284	6	-0.23162	0.77344
xyllac_D_c	D-Xylonolactone	0.34973	0.36327	3	-0.080978	0.28895
12npthldl_c	1,2-Naphthalenediol	0.34973	0.36327	3	-0.080978	0.28895
C06205_c	1,2-Dihydronaphthalene-1,2-diol	0.34973	0.36327	3	-0.080978	0.28895
gar_c	N1-(5-Phospho-D-ribosyl)glycinamide	0.34972	0.36327	1	0.28342	0
mag_c	Monoacylglycerol	0.34916	0.36348	5	-0.20433	0.85161
pchol_r	Phosphatidylcholine	0.34745	0.36413	21	-0.40333	0.74826
ctp_m	CTP	0.34743	0.36414	6	-0.23513	0.79605
h_l	H+	0.34676	0.36439	53	-0.47571	2.2007
galgluside_g	LacCer	0.34574	0.36477	14	-0.35988	0.58908
dha_c	Dihydroxyacetone	0.34566	0.3648	2	0.022617	0.12102
dolmanp_mem	Dolichyl phosphate D-mannose	0.34497	0.36506	23	-0.41221	0.88512
10fthf_m	10-Formyltetrahydrofolate	0.34333	0.36567	10	-0.32073	0.68783
3hanthrn_c	3-Hydroxyanthranilate C7H7NO3	0.34322	0.36572	5	-0.21107	0.39606
Nacsertn_c	Nacsertn c	0.343	0.3658	2	0.017885	0.45986
ala_B_m	Beta-Alanine	0.34248	0.366	7	-0.2681	1.5119
4abut_m	4-Aminobutanoate	0.34248	0.366	7	-0.2681	1.5119
C17938_c	5,6-Indolequinone-2-carboxylic acid	0.3419	0.36621	2	0.015912	0.94831
ACP_m	Acyl carrier protein	0.34139	0.36641	5	-0.21314	1.1838
hx2coa_p	Trans-Hex-2-enoyl-CoA	0.3407	0.36667	7	-0.26979	1.2607
hdd2coa_p	Trans-Hexadec-2-enoyl-CoA	0.3407	0.36667	7	-0.26979	1.2607
dc2coa_p	Trans-Dec-2-enoyl-CoA	0.3407	0.36667	7	-0.26979	1.2607
oc2coa_p	Trans-Oct-2-enoyl-CoA	0.3407	0.36667	7	-0.26979	1.2607
trnaser_c	TRNA(Ser)	0.34061	0.3667	2	0.013614	0.21136
sertrna_c	L-Seryl-tRNA(Ser)	0.34061	0.3667	2	0.013614	0.21136
sertrna_sec_c	L-Seryl-tRNA(Sec)	0.34061	0.3667	2	0.013614	0.21136
trnasecys_c	tRNA(Sec)	0.34061	0.3667	2	0.013614	0.21136
2hp6mbq_m	2-Hexaprenyl-6-methoxy-1,4-benzoquinone	0.33887	0.36736	4	-0.1658	0.18044
C17560_m	2-Polyprenyl-6-methoxy-1,4-benzoquinone	0.33887	0.36736	4	-0.1658	0.18044
2hp6mp_m	2-Hexaprenyl 6-methoxyphenol C37H56O2	0.33722	0.36797	3	-0.09907	0.14873
C17552_m	2-Polyprenyl-6-methoxyphenol	0.33722	0.36797	3	-0.09907	0.14873
ipdp_m	Isopentenyl diphosphate	0.3335	0.36938	7	-0.27663	0.89204
4mzym_int2_mem	4-Methylzymosterol intermediate 2 C28H44O	0.33242	0.36978	5	-0.22331	0.84682
dxtrn_c	phosphorylase-limit dextrin (glycogenin-1,6{4[1,4-Glc], 4[1,4-Glc]})	0.3319	0.36998	7	-0.27815	0.67481
glygn3_c	glycogen, structure 3 (glycogenin-7[1,4-Glc])	0.3319	0.36998	7	-0.27815	0.67481
uacgam_e	UDP-N-acetyl-D-glucosamine	0.33178	0.37003	3	-0.10693	1.1472
btcoa_c	Butanoyl-CoA	0.33012	0.37065	3	-0.10934	0.1594
2maacoa_c	2-Methyl-3-acetoacetyl-CoA	0.33012	0.37065	3	-0.10934	0.1594
3ohcoa_c	3-Oxohexanoyl-CoA	0.33012	0.37065	3	-0.10934	0.1594
ivcoa_m	Isovaleryl-CoA	0.32613	0.37216	11	-0.34515	1.1146
ala_B_c	Beta-Alanine	0.32319	0.37327	34	-0.45667	0.89266
chsterol_l	Chsterol c	0.32266	0.37348	1	0.2151	0
selcys_c	Selenocysteine	0.32252	0.37353	2	-0.018625	0.55895
C05689_c	Se-Methyl-L-selenocysteine	0.32252	0.37353	2	-0.018625	0.55895
mi145p_c	D-myo-Inositol 1,4,5-trisphosphate	0.32234	0.3736	29	-0.44458	0.83426
idp_l	IDP	0.32119	0.37403	1	0.21139	0
ump_l	UMP	0.32119	0.37403	1	0.21139	0
imp_l	IMP	0.32119	0.37403	1	0.21139	0
gmp_l	GMP	0.32119	0.37403	1	0.21139	0
cala_c	N-Carbamoyl-beta-alanine	0.32096	0.37412	5	-0.23631	0.89509
3uib_c	3uib c	0.32096	0.37412	5	-0.23631	0.89509
aflburppa_c	Alpha-Fluoro-beta-ureidopropionic acid	0.32096	0.37412	5	-0.23631	0.89509
2ddecdicoa_m	trans,cis-Lauro-2,6-dienoyl-CoA	0.31962	0.37463	3	-0.12452	1.0885
3ddecdicoa_m	cis,cis-3,6-Dodecadienoyl-CoA	0.31962	0.37463	3	-0.12452	1.0885
meoh_c	Methanol	0.31859	0.37502	3	-0.12603	1.2391
confrl_c	Coniferol	0.31859	0.37502	3	-0.12603	1.2391
C02325_c	Sinapyl alcohol	0.31859	0.37502	3	-0.12603	1.2391
pad_c	2-Phenylacetamide C8H9NO	0.31859	0.37502	3	-0.12603	1.2391
4cmalc_c	4-Coumaroyl alcohol	0.31859	0.37502	3	-0.12603	1.2391
C15804_c	p-Hydroxyphenyl lignin	0.31859	0.37502	3	-0.12603	1.2391
C15805_c	Guaiacyl lignin	0.31859	0.37502	3	-0.12603	1.2391
C15806_c	Syringyl lignin	0.31859	0.37502	3	-0.12603	1.2391
lgt__S_c	(R)-S-Lactoylglutathione	0.31838	0.3751	3	-0.12633	0.43861
ethamp_e	Ethanolamine phosphate C2H7NO4P	0.31773	0.37535	2	-0.027158	1.1758
C15645_mem	1-(1-Alkenyl)-sn-glycerol	0.31773	0.37535	2	-0.027158	1.1758
glc__D_r	D-glucose	0.3159	0.37604	7	-0.29336	0.56218
glyb_m	Glycine betaine	0.31332	0.37702	1	0.19152	0
aadpsae_m	alpha-Aminoadipoyl-S-acyl enzyme	0.31332	0.37702	1	0.19152	0
l2aadipad_m	L-2-Aminoadipate adenylate	0.31332	0.37702	1	0.19152	0
hl2_m	Holo-lys2	0.31332	0.37702	1	0.19152	0
hemeO_mem	Heme O	0.31295	0.37716	3	-0.13418	1.2354
fmettrna_m	N-Formylmethionyl-tRNA	0.31044	0.37811	1	0.18426	0
5aizc_c	5-amino-1-(5-phospho-D-ribosyl)imidazole-4-carboxylate	0.31041	0.37813	4	-0.20161	1.5068
acgal_l	N-Acetyl-D-galactosamine	0.31012	0.37823	10	-0.34718	0.64132
gbside_l	Globoside	0.31012	0.37823	10	-0.34718	0.64132
trnacys_c	TRNA(Cys)	0.30748	0.37924	2	-0.045425	1.4881
cystrna_c	L-Cysteinyl-tRNA(Cys)	0.30748	0.37924	2	-0.045425	1.4881
psphings_g	Phytosphingosine C18H40NO3	0.3069	0.37946	1	0.17531	0
C12145_g	Ceramide II	0.3069	0.37946	1	0.17531	0
mtpp_c	3-Methylthiopropionate	0.30682	0.37949	1	0.1751	0
acnam_l	N-Acetylneuraminate	0.30428	0.38046	3	-0.14672	0.30174
lcts_g	Lactose	0.30322	0.38086	3	-0.14825	1.3053
dhdascb_e	Dhdascb c	0.30123	0.38162	10	-0.35425	0.96688
5hoxnfkyn_c	5hoxnfkyn c	0.301	0.38171	8	-0.3277	1.2274
4hbz_m	4-Hydroxybenzoate	0.29963	0.38223	1	0.15697	0
C03885_m	Nonaprenyl-4-hydroxybenzoate	0.29963	0.38223	1	0.15697	0
atnodp_m	all-trans-Nonaprenyl diphosphate	0.29963	0.38223	1	0.15697	0
ppdp_m	Polyprenyl diphosphate	0.29963	0.38223	1	0.15697	0
C05848_m	4-Hydroxy-3-polyprenylbenzoate	0.29963	0.38223	1	0.15697	0
3ophb_5_m	3-Hexaprenyl 4-hydroxybenzoate C37H53O3	0.29963	0.38223	1	0.15697	0
Lcyst_m	L-Cysteate	0.29935	0.38234	4	-0.21552	1.4413
mercppyr_m	Mercaptopyruvate	0.29935	0.38234	4	-0.21552	1.4413
3snpyr_m	3snpyr c	0.29935	0.38234	4	-0.21552	1.4413
3spyr_m	3spyr c	0.29935	0.38234	4	-0.21552	1.4413
4h2oglt_m	4-Hydroxy-2-oxoglutarate	0.29935	0.38234	4	-0.21552	1.4413
pppg9_m	Protoporphyrinogen IX	0.29887	0.38252	2	-0.06077	1.8138
atp_g	ATP	0.29831	0.38273	1	0.15364	0
nad_g	Nicotinamide adenine dinucleotide	0.29831	0.38273	1	0.15364	0
ppi_g	Diphosphate	0.29831	0.38273	1	0.15364	0
nmn_g	NMN	0.29831	0.38273	1	0.15364	0
dnad_g	Deamino-NAD+	0.29831	0.38273	1	0.15364	0
nicrnt_g	Nicotinate D-ribonucleotide	0.29831	0.38273	1	0.15364	0
srtn_c	Srtn c	0.29821	0.38277	7	-0.31018	0.71456
gthox_c	Oxidized glutathione	0.29622	0.38353	14	-0.39325	0.95368
34dhmald_c	3,4-Dihydroxymandelaldehyde	0.29557	0.38378	7	-0.31268	1.5774
C03723_c	Ribonucleoside diphosphate	0.29554	0.38379	11	-0.36831	0.75356
C04232_c	2'-Deoxyribonucleoside diphosphate	0.29554	0.38379	11	-0.36831	0.75356
C16663_c	Tryparedoxin	0.29554	0.38379	11	-0.36831	0.75356
C16664_c	Tryparedoxin disulfide	0.29554	0.38379	11	-0.36831	0.75356
didp_m	DIDP	0.29521	0.38392	5	-0.26551	0.88612
ditp_m	DITP	0.29521	0.38392	5	-0.26551	0.88612
trnatyr_c	TRNA(Tyr)	0.2952	0.38392	5	-0.26552	0.53118
tyrtrna_c	L-Tyrosyl-tRNA(Tyr)	0.2952	0.38392	5	-0.26552	0.53118
HC02136_c	Glycogenin-G7G1	0.2942	0.3843	2	-0.069098	0.014998
arab__L_c	L-Arabinose	0.29291	0.38479	1	0.14	0
abt_c	L Arabinitol C5H12O5	0.29291	0.38479	1	0.14	0
sbt__D_c	D-Sorbitol	0.29291	0.38479	1	0.14	0
galt_c	Galactitol	0.29291	0.38479	1	0.14	0
hmgcoa_m	Hydroxymethylglutaryl CoA C27H39N7O20P3S	0.29267	0.38489	5	-0.26838	1.1043
lxser_g	[(Gal)1 (Xyl)1 (Ser)1']	0.2922	0.38507	3	-0.1642	0.47833
camp_e	CAMP	0.2918	0.38522	5	-0.26938	0.95951
35cgmp_e	3',5'-Cyclic GMP	0.2918	0.38522	5	-0.26938	0.95951
malcoa_p	Malonyl-CoA	0.29084	0.38559	2	-0.075074	0.39232
cmpacna_c	CMP-N-acetylneuraminate	0.29082	0.3856	7	-0.3172	0.75684
glygn2_e	glycogen, structure 2 (glycogenin-1,6-{7[1,4-Glc], 4[1,4-Glc]})	0.29062	0.38567	18	-0.42437	1.1057
C16620_c	6-Methylthioguanosine monophosphate	0.28801	0.38667	1	0.12763	0
4abut_c	4-Aminobutanoate	0.28743	0.38689	22	-0.44122	0.97126
xoltri27_mem	Xoltri27 c	0.28646	0.38726	6	-0.29719	1.8449
apo_m	Apoprotein	0.28621	0.38736	4	-0.23205	1.1807
chol_c	Choline	0.28612	0.38739	19	-0.43281	0.89441
trnaasn_c	TRNA(Asn)	0.28436	0.38807	1	0.11841	0
asntrna_c	L-Asparaginyl-tRNA(Asn)	0.28436	0.38807	1	0.11841	0
2mb2coa_m	Trans-2-Methylbut-2-enoyl-CoA	0.2834	0.38844	13	-0.39621	0.91533
txa2_r	Txa2 c	0.28311	0.38855	1	0.11525	0
gdpddman_c	GDP-4-dehydro-6-deoxy-D-mannose	0.28215	0.38891	3	-0.17873	0.39001
ala_B_e	Beta-Alanine	0.27945	0.38995	1	0.106	0
chsterol_c	Chsterol c	0.27912	0.39008	6	-0.30466	0.69637
atp_l	ATP	0.27837	0.39036	2	-0.097299	0.52665
adp_l	ADP	0.27837	0.39036	2	-0.097299	0.52665
thmpp_n	Thiamine diphosphate	0.27837	0.39036	2	-0.097299	0.52665
thmmp_n	Thiamin monophosphate	0.27837	0.39036	2	-0.097299	0.52665
gm2_g	N-Acetyl-D-galactosaminyl-(N-acetylneuraminyl)-D-galactosyl-D-glucosylceramide	0.27763	0.39065	2	-0.09863	0.15495
gd2_g	GD2	0.27763	0.39065	2	-0.09863	0.15495
ga2_g	GA2	0.27763	0.39065	2	-0.09863	0.15495
gt2_g	[(Gal)1 (GalNAc)1 (Glc)1 (Neu5Ac)3 (Cer)1']	0.27763	0.39065	2	-0.09863	0.15495
trnamet_c	TRNA(Met)	0.2743	0.39193	2	-0.10456	0.17123
mettrna_c	L-Methionyl-tRNA (Met)	0.2743	0.39193	2	-0.10456	0.17123
C05336_c	Selenomethionyl-tRNA(Met)	0.2743	0.39193	2	-0.10456	0.17123
5hxkyn_c	5hxkyn c	0.2737	0.39216	9	-0.36773	1.1703
56dihindlcrbxlt_c	56dihindlcrbxlt c	0.27263	0.39257	4	-0.24914	0.72775
gdp_r	GDP	0.27225	0.39271	5	-0.29153	1.2392
cit_e	Citrate	0.27173	0.39291	4	-0.25027	0.63297
3ohodcoa_mem	3-Oxooctadecanoyl-CoA	0.26758	0.39451	4	-0.2555	0.36239
didp_c	DIDP	0.26713	0.39469	10	-0.38141	1.1605
glygn4_e	glycogen, structure 4 (glycogenin-1,6-{2[1,4-Glc], [1,4-Glc]})	0.26653	0.39492	19	-0.44413	1.078
C05284_c	4-Androsten-11beta-ol-3,17-dione	0.26521	0.39542	13	-0.40892	0.57679
4ppan_c	D-4'-Phosphopantothenate	0.26352	0.39607	2	-0.12376	0.92857
zym_int2_r	zymosterol intermediate 2	0.26297	0.39629	4	-0.2613	0.8892
3hpcoa_m	3-Hydroxypropionyl-CoA	0.26206	0.39664	7	-0.34453	1.1832
3hibutcoa_m	(S)-3-Hydroxyisobutyryl-CoA	0.26206	0.39664	7	-0.34453	1.1832
atp_n	ATP	0.26195	0.39668	19	-0.44678	0.89324
ca2_e	Calcium	0.26192	0.39669	4	-0.26261	0.29965
C04242_c	5-Fluorodeoxyuridine monophosphate	0.26096	0.39706	2	-0.12832	0.58772
C11736_c	Floxuridine	0.26096	0.39706	2	-0.12832	0.58772
udpglcur_c	UDP-D-glucuronate	0.26085	0.3971	35	-0.48573	0.91853
methf_m	5,10-Methenyltetrahydrofolate	0.26067	0.39717	11	-0.39472	0.68006
tag_mem	Triacylglycerol	0.25904	0.3978	1	0.054486	0
mag_r	Monoacylglycerol	0.25904	0.3978	1	0.054486	0
6mpur_c	6-Mercaptopurine	0.25547	0.39918	4	-0.27073	0.9968
C16614_c	6-Methylmercaptopurine	0.25547	0.39918	4	-0.27073	0.9968
C16615_c	6-Methylthioinosine-5'-monophosphate	0.25547	0.39918	4	-0.27073	0.9968
ptrc_m	Putrescine	0.25491	0.3994	1	0.044053	0
agm_m	Agmatine	0.25491	0.3994	1	0.044053	0
ohpb_c	2-Oxo-3-hydroxy-4-phosphobutanoate	0.25388	0.39979	2	-0.14095	1.677
phthr_c	O-Phospho-4-hydroxy-L-threonine	0.25388	0.39979	2	-0.14095	1.677
urea_m	Urea	0.25329	0.40002	2	-0.142	0.26311
glx_m	Glyoxylate	0.25124	0.40081	1	0.034802	0
accoa_r	Acetyl-CoA	0.24565	0.40298	5	-0.3217	0.79167
lgt__S_m	(R)-S-Lactoylglutathione	0.24345	0.40383	2	-0.15954	0.61493
h2o_c	H2O	0.24277	0.40409	865	-0.57449	2.4748
trnaasp_m	TRNA(Asp)	0.24121	0.4047	1	0.0094698	0
asptrna_m	L-Aspartyl-tRNA(Asp)	0.24121	0.4047	1	0.0094698	0
3hacoa_m	(S)-3-Hydroxyacyl-CoA	0.24091	0.40481	9	-0.39539	1.0623
3hbcoa_m	(S)-3-Hydroxybutanoyl-CoA	0.24091	0.40481	9	-0.39539	1.0623
3hmbcoa_m	(S)-3-Hydroxy-2-methylbutyryl-CoA	0.24091	0.40481	9	-0.39539	1.0623
3hhdcoa_m	(S)-3-Hydroxyhexadecanoyl-CoA	0.24091	0.40481	9	-0.39539	1.0623
3htdcoa_m	(S)-3-Hydroxytetradecanoyl-CoA	0.24091	0.40481	9	-0.39539	1.0623
3hddcoa_m	(S)-3-Hydroxydodecanoyl-CoA	0.24091	0.40481	9	-0.39539	1.0623
3hdcoa_m	(S)-3-Hydroxydecanoyl-CoA	0.24091	0.40481	9	-0.39539	1.0623
3hocoa_m	(S)-3-Hydroxyoctanoyl-CoA	0.24091	0.40481	9	-0.39539	1.0623
3hhcoa_m	(S)-3-Hydroxyhexanoyl-CoA	0.24091	0.40481	9	-0.39539	1.0623
3hadpcoa_m	(3S)-3-Hydroxyadipyl-CoA	0.24091	0.40481	9	-0.39539	1.0623
etha_c	Ethanolamine	0.23968	0.40529	21	-0.46267	0.78754
sT_antigen_g	alpha-N-Acetylneuraminyl-2,3-beta-D-galactosyl-1,3-N-acetyl-alpha-D-galactosaminyl-R	0.23911	0.40551	3	-0.24099	1.2185
so4_m	Sulfate	0.23888	0.4056	1	0.0035967	0
so3_m	Sulfite	0.23888	0.4056	1	0.0035967	0
tsul_m	Thiosulfate	0.23888	0.4056	1	0.0035967	0
forglu_c	N-Formimidoyl-L-glutamate	0.23884	0.40561	5	-0.32942	0.75283
ditp_c	DITP	0.2385	0.40575	11	-0.4115	1.1055
mhista_c	Mhista c	0.23811	0.4059	3	-0.24244	1.1742
ncam_c	Nicotinamide	0.23758	0.4061	6	-0.34694	0.71606
h_c	proton	0.23727	0.40623	524	-0.56916	2.4925
crtstrn_c	Crtstrn c	0.23625	0.40662	6	-0.3483	1.3437
C04051_c	5-Amino-4-imidazolecarboxyamide	0.23562	0.40686	3	-0.24604	0.041302
2kmb_c	4-Methylthio-2-oxobutanoate	0.23548	0.40692	3	-0.24624	0.40796
hyptaur_m	Hyptaur c	0.2349	0.40714	2	-0.17477	0.27405
cysam_m	Cysam c	0.2349	0.40714	2	-0.17477	0.27405
andrstandn_mem	Andrstandn r	0.23293	0.40791	7	-0.37222	0.41599
5adtststerone_c	5adtststerone c	0.23293	0.40791	7	-0.37222	0.41599
dhap_m	Dihydroxyacetone phosphate	0.23267	0.40801	3	-0.25031	0.8146
nadph_l	Nicotinamide adenine dinucleotide phosphate - reduced	0.23193	0.4083	8	-0.3896	0.74183
nadp_l	Nicotinamide adenine dinucleotide phosphate	0.23193	0.4083	8	-0.3896	0.74183
2aobut_m	L-2-Amino-3-oxobutanoate	0.23116	0.4086	5	-0.33813	1.1024
n2m2masn_g	[(GlcNAc)4 (Man)3 (Asn)1']	0.22923	0.40935	8	-0.39202	0.95132
lanost_r	Lanosterol C30H50O	0.22666	0.41035	5	-0.34324	0.54356
id3acald_c	Indole 3 acetaldehyde C10H9NO	0.22536	0.41085	8	-0.39548	0.98311
n4abutn_c	N4 Acetylaminobutanal C6H11NO2	0.22536	0.41085	8	-0.39548	0.98311
acmanap_c	N-Acetyl-D-mannosamine 6-phosphate	0.22446	0.4112	5	-0.34573	1.2302
gd1a_g	N-Acetylneuraminyl-D-galactosyl-N-acetyl-D-galactosaminyl-(N-acetylneuraminyl)-D-galactosyl-D-glucosylceramide	0.22288	0.41182	13	-0.43849	0.9579
gm1b_g	[(Gal)2 (GalNAc)1 (Glc)1 (Neu5Ac)1 (Cer)1']	0.22288	0.41182	13	-0.43849	0.9579
thbpt_m	Tetrahydrobiopterin	0.22272	0.41188	1	-0.037202	0
6pthp_m	6-Pyruvoyl-5,6,7,8-tetrahydropterin	0.22272	0.41188	1	-0.037202	0
C04244_m	6-Lactoyl-5,6,7,8-tetrahydropterin	0.22272	0.41188	1	-0.037202	0
Lfmkynr_c	L Formylkynurenine C11H12N2O4	0.22259	0.41193	18	-0.46472	0.90092
xser_g	D-Xylosylprotein	0.22218	0.41209	2	-0.19744	0.67155
trnathr_c	TRNA(Thr)	0.22211	0.41211	7	-0.38251	0.59779
thrtrna_c	L-Threonyl-tRNA(Thr)	0.22211	0.41211	7	-0.38251	0.59779
3hivcoa_m	3-Hydroxyisovaleryl-CoA	0.22127	0.41244	6	-0.36355	1.2949
C14144_m	2,3-Didehydroadipyl-CoA	0.22127	0.41244	6	-0.36355	1.2949
prpncoa_m	Acrylyl CoA	0.2212	0.41247	9	-0.41201	1.067
h2s_c	Hydrogen sulfide	0.22075	0.41264	7	-0.3838	0.96741
cyst__L_c	L-Cystathionine	0.22075	0.41264	7	-0.3838	0.96741
glyb_c	Glycine betaine	0.22006	0.41291	3	-0.26854	0.70669
C00658_l	(2E)-2-Enoyl-CoA	0.21971	0.41305	7	-0.38478	0.80114
C02843_l	Long-chain acyl-CoA	0.21971	0.41305	7	-0.38478	0.80114
gthrd_e	Reduced glutathione	0.21901	0.41332	4	-0.31661	0.89806
acald_e	Acetaldehyde	0.21867	0.41345	1	-0.047412	0
athr__L_e	L-Allo-threonine	0.21867	0.41345	1	-0.047412	0
fe3_e	Fe3+	0.218	0.41372	6	-0.36688	1.131
apppa_c	P1,P3-Bis(5'-adenosyl) triphosphate	0.21586	0.41455	1	-0.054526	0
methf_c	5,10-Methenyltetrahydrofolate	0.2143	0.41516	8	-0.40539	0.56855
3spyr_c	3spyr c	0.21387	0.41532	2	-0.21225	1.9232
ppbng_c	Porphobilinogen	0.21005	0.41682	8	-0.4092	0.69358
C06548_c	Ethylene oxide	0.20926	0.41712	4	-0.32888	1.2889
adn_e	Adenosine	0.20769	0.41774	8	-0.41131	1.0395
ins_e	Inosine	0.20769	0.41774	8	-0.41131	1.0395
cmp_g	CMP	0.20719	0.41793	34	-0.50708	0.84824
L2aadp6sa_m	L 2 Aminoadipate 6 semialdehyde C6H11NO3	0.20428	0.41907	3	-0.29138	0.93211
dag_r	Diacylglycerol	0.20227	0.41985	5	-0.3709	0.73943
malcoa_m	Malonyl-CoA	0.20209	0.41992	6	-0.38307	0.62945
mi1345p_c	Inositol 1,3,4,5-tetrakisphosphate	0.20068	0.42047	16	-0.46718	0.89748
aprut_c	N Acetylputrescine C6H15N2O	0.19988	0.42079	8	-0.41831	0.75642
pcrn_c	propionyl-carnitine	0.19976	0.42083	12	-0.44888	0.84869
crtsl_mem	Crtsl c	0.19502	0.42269	9	-0.43408	1.0838
his__L_e	L-Histidine	0.19389	0.42313	7	-0.40933	0.69909
pro__L_c	L-Proline	0.19379	0.42317	14	-0.46228	0.70201
aacoa_m	Acetoacetyl-CoA	0.1937	0.42321	8	-0.42385	0.33834
gdp_c	GDP	0.19304	0.42346	84	-0.54227	1.8994
1mncam_c	1-Methylnicotinamide C7H9N2O	0.19265	0.42362	4	-0.34978	1.0683
so4_l	Sulfate	0.19154	0.42405	7	-0.41156	0.72541
C02442_c	N-Methyltyramine	0.19013	0.4246	7	-0.4129	0.49432
C06199_c	Hordenine	0.19013	0.4246	7	-0.4129	0.49432
ppi_m	Diphosphate	0.18965	0.42479	59	-0.53256	2.1598
G02632_l	[(GlcA)1 (GlcNAc)1']	0.18876	0.42514	2	-0.257	0.70389
ametam_c	S-Adenosylmethioninamine	0.18707	0.4258	4	-0.35679	0.57268
trnaarg_c	TRNA(Arg)	0.18567	0.42635	4	-0.35856	0.55945
argtrna_c	L-Arginyl-tRNA(Arg)	0.18567	0.42635	4	-0.35856	0.55945
xolest2_e	cholesterol ester	0.18565	0.42636	2	-0.26254	0.67549
5fthf_m	5-Formyltetrahydrofolate	0.18534	0.42648	3	-0.31876	0.62494
mgacpail_mem	[(GlcN)1 (Ino(acyl)-P)1 (Man)1']	0.18398	0.42701	5	-0.39163	0.64024
nmn_e	NMN	0.18303	0.42739	5	-0.39271	0.86753
nicrnt_e	Nicotinate D-ribonucleotide	0.18303	0.42739	5	-0.39271	0.86753
G10981_r	[(Glc)1 (LFuc)1 (Ser/Thr)1']	0.18196	0.42781	2	-0.26912	1.1203
G13052_r	[(LFuc)1 (Ser/Thr)1']	0.18196	0.42781	2	-0.26912	1.1203
malACP_c	Malonyl-[acyl-carrier protein]	0.1811	0.42814	4	-0.36431	0.43668
acACP_c	Acetyl-ACP	0.1811	0.42814	4	-0.36431	0.43668
but2eACP_c	But-2-enoyl-[acyl-carrier protein]	0.1811	0.42814	4	-0.36431	0.43668
3hbutACP_c	(R)-3-Hydroxybutanoyl-[acyl-carrier protein]	0.1811	0.42814	4	-0.36431	0.43668
3hdecACP_mem	(R)-3-Hydroxydecanoyl-[acyl-carrier protein]	0.1811	0.42814	4	-0.36431	0.43668
3hoctACP_c	(R)-3-Hydroxyoctanoyl-[acyl-carrier protein]	0.1811	0.42814	4	-0.36431	0.43668
3hpalmACP_mem	R-3-hydroxypalmitoyl-[acyl-carrier protein]	0.1811	0.42814	4	-0.36431	0.43668
3hmrsACP_mem	(R)-3-Hydroxytetradecanoyl-[acyl-carrier protein]	0.1811	0.42814	4	-0.36431	0.43668
actACP_c	Acetoacetyl-ACP	0.1811	0.42814	4	-0.36431	0.43668
butACP_c	Butyryl-ACP (n-C4:0ACP)	0.1811	0.42814	4	-0.36431	0.43668
3ohexACP_c	3-Oxohexanoyl-[acyl-carrier protein]	0.1811	0.42814	4	-0.36431	0.43668
3hhexACP_c	(R)-3-Hydroxyhexanoyl-[acyl-carrier protein]	0.1811	0.42814	4	-0.36431	0.43668
thex2eACP_c	Trans-Hex-2-enoyl-[acyl-carrier protein]	0.1811	0.42814	4	-0.36431	0.43668
hexACP_c	Hexanoyl-ACP (n-C6:0ACP)	0.1811	0.42814	4	-0.36431	0.43668
3ooctACP_c	3-Oxooctanoyl-[acyl-carrier protein]	0.1811	0.42814	4	-0.36431	0.43668
toct2eACP_mem	Trans-Oct-2-enoyl-[acyl-carrier protein]	0.1811	0.42814	4	-0.36431	0.43668
tdec2eACP_mem	Trans-Dec-2-enoyl-[acyl-carrier protein]	0.1811	0.42814	4	-0.36431	0.43668
3hddecACP_mem	(R)-3-Hydroxydodecanoyl-[acyl-carrier protein]	0.1811	0.42814	4	-0.36431	0.43668
tddec2eACP_mem	Trans-Dodec-2-enoyl-[acyl-carrier protein]	0.1811	0.42814	4	-0.36431	0.43668
tmrs2eACP_mem	Trans-Tetradec-2-enoyl-[acyl-carrier protein]	0.1811	0.42814	4	-0.36431	0.43668
tpalm2eACP_mem	Trans-Hexadec-2-enoyl-[acyl-carrier protein]	0.1811	0.42814	4	-0.36431	0.43668
fad_e	Flavin adenine dinucleotide oxidized	0.18024	0.42848	4	-0.36539	0.99925
udpg_e	UDPglucose	0.18024	0.42848	4	-0.36539	0.99925
paps_e	3'-Phosphoadenylyl sulfate	0.18024	0.42848	4	-0.36539	0.99925
pap_e	Adenosine 3',5'-bisphosphate	0.18024	0.42848	4	-0.36539	0.99925
g1p_e	D-Glucose 1-phosphate	0.18024	0.42848	4	-0.36539	0.99925
dnad_e	Deamino-NAD+	0.18024	0.42848	4	-0.36539	0.99925
dpcoa_e	Dephospho-CoA	0.18024	0.42848	4	-0.36539	0.99925
pan4p_e	Pantetheine 4'-phosphate	0.18024	0.42848	4	-0.36539	0.99925
ala__L_n	L-Alanine	0.17644	0.42997	1	-0.15402	0
cys__L_n	L-Cysteine	0.17644	0.42997	1	-0.15402	0
C15811_c	[Enzyme]-cysteine	0.17644	0.42997	1	-0.15402	0
C15811_m	[Enzyme]-cysteine	0.17644	0.42997	1	-0.15402	0
C15811_n	[Enzyme]-cysteine	0.17644	0.42997	1	-0.15402	0
C15812_c	[Enzyme]-S-sulfanylcysteine	0.17644	0.42997	1	-0.15402	0
C15812_m	[Enzyme]-S-sulfanylcysteine	0.17644	0.42997	1	-0.15402	0
C15812_n	[Enzyme]-S-sulfanylcysteine	0.17644	0.42997	1	-0.15402	0
atp_p	ATP	0.17433	0.4308	5	-0.40257	0.37
C00071_c	RCHO	0.17364	0.43107	13	-0.47289	1.3041
acon_C_c	Cis-Aconitate	0.17226	0.43162	1	-0.16457	0
dolichol_r	Dolichol C15H28O	0.16947	0.43271	2	-0.29138	1.1803
glu__L_c	L-Glutamate	0.1691	0.43286	79	-0.54726	1.9038
ipdp_p	Isopentenyl diphosphate	0.16838	0.43314	8	-0.44654	0.58364
hco3_m	Bicarbonate	0.16678	0.43377	15	-0.48673	0.92602
malt_c	Maltose	0.16526	0.43437	6	-0.42057	0.91743
5hoxindact_c	5hoxindact c	0.1649	0.43451	11	-0.46723	0.95894
his__L_c	L-histidine	0.16092	0.43608	28	-0.51645	0.69791
dhf_m	7,8-Dihydrofolate	0.16016	0.43638	3	-0.35519	0.30911
dhpt_c	Dihydropteroate	0.16016	0.43638	3	-0.35519	0.30911
dhpt_m	Dihydropteroate	0.16016	0.43638	3	-0.35519	0.30911
thfglu_c	Tetrahydrofolyl Glu 2 C24H27N8O9	0.16016	0.43638	3	-0.35519	0.30911
thfglu_m	Tetrahydrofolyl Glu 2 C24H27N8O9	0.16016	0.43638	3	-0.35519	0.30911
fmn_e	FMN	0.16012	0.43639	5	-0.41868	0.87354
pa_m	Phosphatidate	0.15976	0.43653	3	-0.35577	0.6333
citalald_c	Citalopram aldehyde	0.15705	0.4376	4	-0.39457	1.0191
na1_g	Sodium	0.15611	0.43797	4	-0.39576	0.65703
C00401_g	Chondroitin	0.15521	0.43833	5	-0.42426	1.1447
cs_a_g	Chondroitin sulfate A	0.15521	0.43833	5	-0.42426	1.1447
C06899_c	Chloral hydrate	0.15497	0.43842	6	-0.43104	1.6936
C16587_c	3-Carbamoyl-2-phenylpropionaldehyde	0.15497	0.43842	6	-0.43104	1.6936
man_g	D-Mannose	0.15386	0.43886	7	-0.44737	0.93224
nmn_m	NMN	0.15098	0.44	4	-0.40221	0.60771
dnad_m	Deamino-NAD+	0.15098	0.44	4	-0.40221	0.60771
nicrnt_m	Nicotinate D-ribonucleotide	0.15098	0.44	4	-0.40221	0.60771
g15lac_c	D-Glucono-1,5-lactone	0.14888	0.44083	2	-0.32808	0.9691
glcn_c	D-Gluconate	0.14888	0.44083	2	-0.32808	0.9691
gullac_c	Gullac c	0.14888	0.44083	2	-0.32808	0.9691
ach_e	Ach c	0.1481	0.44113	2	-0.32947	1.3532
3hpp_m	3-Hydroxypropanoate	0.14619	0.44189	1	-0.23039	0
Tyr_ggn_e	Tyr-194 of apo-glycogenin protein (primer for glycogen synthesis)	0.14611	0.44192	1	-0.23059	0
n3m2masn_g	[(GlcNAc)5 (Man)3 (Asn)1']	0.14514	0.4423	2	-0.33474	0.24043
adp_p	ADP	0.14328	0.44304	2	-0.33806	0.18963
5dpmev_p	R 5-Diphosphomevalonate C6H10O10P2	0.14328	0.44304	2	-0.33806	0.18963
thcholst_m	Thcholst m	0.14164	0.44368	3	-0.38199	0.63688
dhcholestanate_m	Dhcholestanate m	0.14164	0.44368	3	-0.38199	0.63688
thcholstoic_m	Thcholstoic m	0.14164	0.44368	3	-0.38199	0.63688
xol7ah3_m	Xol7ah3 m	0.14164	0.44368	3	-0.38199	0.63688
xol7ah2al_m	Xol7ah2al m	0.14164	0.44368	3	-0.38199	0.63688
xoltetrol_m	5beta-Cholestane-3alpha,7alpha,12alpha,26-tetrol	0.14164	0.44368	3	-0.38199	0.63688
xol7ah2_m	Xol7ah2 c	0.14164	0.44368	3	-0.38199	0.63688
xoltriol_m	Xoltriol c	0.14164	0.44368	3	-0.38199	0.63688
xol27oh_mim	Xol27oh m	0.14164	0.44368	3	-0.38199	0.63688
C17333_mim	3beta-Hydroxy-5-cholestenoate	0.14164	0.44368	3	-0.38199	0.63688
C17336_mim	7alpha,26-Dihydroxy-4-cholesten-3-one	0.14164	0.44368	3	-0.38199	0.63688
psphings_r	Phytosphingosine C18H40NO3	0.14079	0.44402	2	-0.34249	1.4122
C12145_r	Ceramide II	0.14079	0.44402	2	-0.34249	1.4122
cpmp_c	Cyclic pyranopterin monophosphate	0.14064	0.44408	2	-0.34275	0.26737
C16237_m	Protein N6-(lipoyl)lysine	0.13743	0.44535	7	-0.46299	0.9388
btcoa_p	Butanoyl-CoA	0.13657	0.44569	4	-0.42035	1.6764
btcoa_m	Butanoyl-CoA	0.13634	0.44578	10	-0.48554	0.52801
C03454_mem	1-Alkenyl-2-acylglycerol	0.13508	0.44627	4	-0.42221	0.26081
ak2gpe_mem	1-Alkyl-2-acylglycerophosphoethanolamine	0.13508	0.44627	4	-0.42221	0.26081
C05675_mem	Diacylglycerophosphonoethanolamine	0.13508	0.44627	4	-0.42221	0.26081
C16836_r	1,4'-Bipiperidine-1'-carboxylic acid	0.13467	0.44644	2	-0.3534	0.99524
C16837_r	4-Amino-1-piperidinecarboxylic acid	0.13467	0.44644	2	-0.3534	0.99524
5mta_c	5-Methylthioadenosine	0.13441	0.44654	3	-0.39243	0.80279
fa_m	Fatty acid	0.13358	0.44687	5	-0.44878	0.75535
core3_g	Core3 g	0.12939	0.44852	3	-0.3997	0.47123
core4_g	Core4 g	0.12939	0.44852	3	-0.3997	0.47123
2hpmmbq_m	2-Hexaprenyl-3-methyl-6-methoxy-1,4-benzoquinone	0.12705	0.44945	2	-0.36697	0.0013936
C17561_m	2-Polyprenyl-3-methyl-6-methoxy-1,4-benzoquinone	0.12705	0.44945	2	-0.36697	0.0013936
tgua_c	Thioguanine	0.12675	0.44957	3	-0.40352	1.1767
C00028_r	A	0.12526	0.45016	4	-0.43458	0.98492
C00030_r	AH2	0.12526	0.45016	4	-0.43458	0.98492
prostgg2_r	Prostaglandin G2	0.12526	0.45016	4	-0.43458	0.98492
C05594_c	3-Methoxy-4-hydroxyphenylethyleneglycol	0.12524	0.45017	1	-0.28327	0
prgnlone_mem	Prgnlone c	0.12499	0.45027	15	-0.51398	0.98862
gua_c	Guanine	0.12496	0.45028	14	-0.50867	0.62849
so4_c	Sulfate	0.12275	0.45115	22	-0.52998	3.4146
dhap_p	Dihydroxyacetone phosphate	0.12193	0.45148	1	-0.29162	0
6tins5mp_c	6-Thioinosine-5'-monophosphate	0.11972	0.45235	11	-0.50144	0.7114
cmpacna_g	CMP-N-acetylneuraminate	0.11965	0.45238	33	-0.54414	0.83298
adp_e	ADP	0.11909	0.4526	10	-0.49927	1.1984
C03820_c	1-Alkyl-2-acetyl-sn-glycerol	0.11724	0.45333	3	-0.41728	0.3192
nac_c	Nicotinate	0.1172	0.45335	5	-0.46735	0.68944
gly_l	Glycine	0.11517	0.45416	1	-0.30871	0
ala__L_l	L-Alanine	0.11517	0.45416	1	-0.30871	0
ala__D_l	D-Alanine	0.11517	0.45416	1	-0.30871	0
pro__L_l	L-Proline	0.11517	0.45416	1	-0.30871	0
4abut_l	4-Aminobutanoate	0.11517	0.45416	1	-0.30871	0
pro__D_e	Pro D c	0.11517	0.45416	1	-0.30871	0
pro__D_l	Pro D c	0.11517	0.45416	1	-0.30871	0
pro__D_c	Pro D c	0.11517	0.45416	1	-0.30871	0
5pmev_c	R 5-Phosphomevalonate C6H10O7P	0.11474	0.45432	3	-0.42089	0.25326
3m1hbtpp_m	3-Methyl-1-hydroxybutyl-ThPP	0.11357	0.45479	4	-0.44929	0.66016
2m1hptpp_m	2-Methyl-1-hydroxypropyl-ThPP	0.11357	0.45479	4	-0.44929	0.66016
2m1hbtpp_m	2-Methyl-1-hydroxybutyl-ThPP	0.11357	0.45479	4	-0.44929	0.66016
gm3_g	alpha-N-Acetylneuraminyl-2,3-beta-D-galactosyl-1,4-beta-D-glucosylceramide	0.11268	0.45514	10	-0.50438	0.87294
cbp_m	Carbamoyl phosphate	0.11209	0.45538	5	-0.47315	0.3822
6txan5mp_c	6-Thioxanthine 5'-monophosphate	0.11071	0.45592	8	-0.49821	0.75476
adhap_p	Acylglycerone phosphate	0.11049	0.45601	4	-0.45316	0.75005
dgsn_m	Deoxyguanosine	0.1102	0.45613	3	-0.42746	0.90252
dgmp_m	DGMP	0.1102	0.45613	3	-0.42746	0.90252
pglyc_r	Phosphatidylglycerol	0.10694	0.45742	10	-0.50894	0.72795
1agpg_r	1-Acyl-sn-glycero-3-phosphoglycerol	0.10694	0.45742	10	-0.50894	0.72795
g3m8masn_r	[(Glc)3 (GlcNAc)2 (Man)9 (Asn)1']	0.10663	0.45754	4	-0.45801	0.38248
m5mpdol_L_mem	[(GlcNAc)2 (Man)6 (PP-Dol)1']	0.10497	0.4582	3	-0.43503	0.74731
dmpp_p	Dimethylallyl diphosphate	0.10423	0.45849	6	-0.48269	0.68075
prostgi2_r	Prostgi2 c	0.10338	0.45883	3	-0.43732	0.57376
prpncoa_p	Acrylyl CoA	0.10301	0.45898	1	-0.3394	0
3mb2coa_p	3-Methylbut-2-enoyl-CoA	0.10301	0.45898	1	-0.3394	0
2mb2coa_p	Trans-2-Methylbut-2-enoyl-CoA	0.10301	0.45898	1	-0.3394	0
2mp2coa_p	2-Methylprop-2-enoyl-CoA	0.10301	0.45898	1	-0.3394	0
2ddecdicoa_p	trans,cis-Lauro-2,6-dienoyl-CoA	0.10301	0.45898	1	-0.3394	0
3ddecdicoa_p	cis,cis-3,6-Dodecadienoyl-CoA	0.10301	0.45898	1	-0.3394	0
3hpcoa_p	3-Hydroxypropionyl-CoA	0.10301	0.45898	1	-0.3394	0
3hivcoa_p	3-Hydroxyisovaleryl-CoA	0.10301	0.45898	1	-0.3394	0
3hibutcoa_p	(S)-3-Hydroxyisobutyryl-CoA	0.10301	0.45898	1	-0.3394	0
C14144_p	2,3-Didehydroadipyl-CoA	0.10301	0.45898	1	-0.3394	0
trnaval_c	TRNA(Val)	0.10182	0.45945	1	-0.3424	0
valtrna_c	L-Valyl-tRNA(Val)	0.10182	0.45945	1	-0.3424	0
glcur_l	D-Glucuronate	0.10126	0.45967	2	-0.41294	0.79433
psphings_m	Phytosphingosine C18H40NO3	0.099967	0.46019	1	-0.34708	0
C12145_m	Ceramide II	0.099967	0.46019	1	-0.34708	0
cys__L_m	L-Cysteine	0.097811	0.46104	6	-0.48923	1.3182
G00031_g	[(GalNAc)1 (GlcNAc)1 (Ser/Thr)1']	0.095711	0.46187	1	-0.35782	0
G00032_g	[(Gal)1 (GalNAc)1 (GlcNAc)1 (Ser/Thr)1']	0.095711	0.46187	1	-0.35782	0
doldp_mem	Dolichyl diphosphate	0.095228	0.46207	4	-0.47236	0.42656
zymst_mem	Zymosterol C27H44O	0.095162	0.46209	7	-0.50317	0.90692
dtmp_m	DTMP	0.09426	0.46245	5	-0.49336	1.2787
dump_m	DUMP	0.09426	0.46245	5	-0.49336	1.2787
duri_m	Deoxyuridine	0.09426	0.46245	5	-0.49336	1.2787
C04242_m	5-Fluorodeoxyuridine monophosphate	0.09426	0.46245	5	-0.49336	1.2787
C11736_m	Floxuridine	0.09426	0.46245	5	-0.49336	1.2787
C00071_m	RCHO	0.093767	0.46265	4	-0.4742	0.86973
acald_m	Acetaldehyde	0.093767	0.46265	4	-0.4742	0.86973
25dop_m	2,5-Dioxopentanoate	0.093767	0.46265	4	-0.4742	0.86973
4abutn_m	4-Aminobutanal	0.093767	0.46265	4	-0.4742	0.86973
glyald_m	D-Glyceraldehyde	0.093767	0.46265	4	-0.4742	0.86973
id3acald_m	Indole 3 acetaldehyde C10H9NO	0.093767	0.46265	4	-0.4742	0.86973
C00804_m	Propynoate	0.093767	0.46265	4	-0.4742	0.86973
glcr_m	D-Glucarate	0.093767	0.46265	4	-0.4742	0.86973
ind3ac_m	Indole 3 acetate C10H8NO2	0.093767	0.46265	4	-0.4742	0.86973
4tmeabut_m	4tmeabut c	0.093767	0.46265	4	-0.4742	0.86973
4tmeabutn_m	gamma-Butyro-betaine	0.093767	0.46265	4	-0.4742	0.86973
mm_m	Methylmalonate	0.093767	0.46265	4	-0.4742	0.86973
glac_m	Glac c	0.093767	0.46265	4	-0.4742	0.86973
im4ac_m	Imidazole-4-acetate	0.093767	0.46265	4	-0.4742	0.86973
4aabutn_m	4-Acetamidobutanoate C6H10NO3	0.093767	0.46265	4	-0.4742	0.86973
im4act_m	Imidazole-4-acetaldehyde	0.093767	0.46265	4	-0.4742	0.86973
5hoxindact_m	5hoxindact c	0.093767	0.46265	4	-0.4742	0.86973
5hoxindoa_m	5hoxindoa c	0.093767	0.46265	4	-0.4742	0.86973
aproa_m	3-Aminopropanal C3H8NO	0.093767	0.46265	4	-0.4742	0.86973
n4abutn_m	N4 Acetylaminobutanal C6H11NO2	0.093767	0.46265	4	-0.4742	0.86973
C05985_m	2-Propynal	0.093767	0.46265	4	-0.4742	0.86973
C06613_m	trans-3-Chloro-2-propenal	0.093767	0.46265	4	-0.4742	0.86973
C06614_m	trans-3-Chloroacrylic acid	0.093767	0.46265	4	-0.4742	0.86973
C06615_m	cis-3-Chloroacrylic acid	0.093767	0.46265	4	-0.4742	0.86973
C06754_m	2-Chloroethanal	0.093767	0.46265	4	-0.4742	0.86973
C06755_m	Chloroacetic acid	0.093767	0.46265	4	-0.4742	0.86973
C16348_m	cis-3-Chloro-2-propenal	0.093767	0.46265	4	-0.4742	0.86973
5dpmev_c	R 5-Diphosphomevalonate C6H10O10P2	0.092637	0.4631	2	-0.42831	0.35771
paf_mem	1-alkyl 2-acteylglycerol 3-phosphocholine, Platelet-activating factor	0.092561	0.46313	11	-0.522	0.65786
C00201_c	NTP	0.089655	0.46428	7	-0.5084	1.2645
C00454_c	NDP	0.089655	0.46428	7	-0.5084	1.2645
25dop_c	2,5-Dioxopentanoate	0.089283	0.46443	7	-0.50875	1.0039
4abutn_c	4-Aminobutanal	0.089283	0.46443	7	-0.50875	1.0039
C00804_c	Propynoate	0.089283	0.46443	7	-0.50875	1.0039
glcr_c	D-Glucarate	0.089283	0.46443	7	-0.50875	1.0039
ind3ac_c	Indole 3 acetate C10H8NO2	0.089283	0.46443	7	-0.50875	1.0039
4tmeabut_c	4tmeabut c	0.089283	0.46443	7	-0.50875	1.0039
glac_c	Glac c	0.089283	0.46443	7	-0.50875	1.0039
4aabutn_c	4-Acetamidobutanoate C6H10NO3	0.089283	0.46443	7	-0.50875	1.0039
C05985_c	2-Propynal	0.089283	0.46443	7	-0.50875	1.0039
C06614_c	trans-3-Chloroacrylic acid	0.089283	0.46443	7	-0.50875	1.0039
C06615_c	cis-3-Chloroacrylic acid	0.089283	0.46443	7	-0.50875	1.0039
C06755_c	Chloroacetic acid	0.089283	0.46443	7	-0.50875	1.0039
5flura_c	5-Fluorouracil	0.088668	0.46467	6	-0.49853	1.2013
oxadpcoa_m	3-Oxoadipyl-CoA	0.088361	0.46479	3	-0.45905	0.55893
thcholoylcoa_m	Thcholoylcoa x	0.088361	0.46479	3	-0.45905	0.55893
C05449_m	3alpha,7alpha-Dihydroxy-5beta-24-oxocholestanoyl-CoA	0.088361	0.46479	3	-0.45905	0.55893
C05450_m	3alpha,7alpha,12alpha,24-Tetrahydroxy-5beta-cholestanoyl-CoA	0.088361	0.46479	3	-0.45905	0.55893
G13026_g	[(GlcNAc)1 (Man)1 (Ser/Thr)1']	0.08815	0.46488	2	-0.4363	0.64936
G13027_g	[(Man)1 (Ser/Thr)1']	0.08815	0.46488	2	-0.4363	0.64936
14Bglcn_c	1,4-beta-D-Glucan	0.085881	0.46578	1	-0.38264	0
C01798_c	D-Glucoside	0.085881	0.46578	1	-0.38264	0
C05712_c	Cyanohydrin	0.085881	0.46578	1	-0.38264	0
C05713_c	Cyanoglycoside	0.085881	0.46578	1	-0.38264	0
xoldiolone_mem	Xoldiolone c	0.085439	0.46596	1	-0.38375	0
spmd_c	Spermidine	0.084524	0.46632	9	-0.52726	1.1583
sprm_c	Spermine C10H30N4	0.084524	0.46632	9	-0.52726	1.1583
malt_e	Maltose	0.082536	0.46711	5	-0.50666	0.52645
G05914_g	[(Gal)1 (GlcNAc)1 (LFuc)1 (Neu5Ac)1 (Ser/Thr)1']	0.082055	0.4673	5	-0.5072	0.4221
m4masn_g	[(GlcNAc)2 (Man)5 (Asn)1']	0.081701	0.46744	9	-0.52964	0.87745
trypta_c	Trypta c	0.081255	0.46762	3	-0.46933	0.87
tym_c	Tyramine	0.081255	0.46762	3	-0.46933	0.87
peamn_c	Phenethylamine	0.081255	0.46762	3	-0.46933	0.87
5hxkynam_c	5hxkynam c	0.081255	0.46762	3	-0.46933	0.87
xylt_c	Xylitol C5H12O5	0.079073	0.46849	4	-0.49269	1.1345
amp_e	AMP	0.077981	0.46892	14	-0.54033	1.0649
G00160_g	[(Gal)2 (GalNAc)2 (GlcA)2 (Xyl)1 (Ser)1']	0.076474	0.46952	2	-0.45711	0.19355
3snpyr_c	3snpyr c	0.075355	0.46997	3	-0.47786	1.0527
4h2oglt_c	4-Hydroxy-2-oxoglutarate	0.075355	0.46997	3	-0.47786	1.0527
e4hglu_c	L erythro 4 Hydroxyglutamate C5H8NO5	0.075355	0.46997	3	-0.47786	1.0527
ura_c	Uracil	0.073516	0.4707	15	-0.54754	0.87494
asp__L_l	L-Aspartate	0.069775	0.47219	1	-0.42329	0
iasp_l	Iminoaspartate	0.069775	0.47219	1	-0.42329	0
icit_c	Isocitrate	0.068749	0.47259	5	-0.52229	0.45793
caro_c	beta-Carotene	0.068422	0.47273	5	-0.52266	0.41848
o2_c	O2	0.067069	0.47326	132	-0.58112	2.3921
taur_e	Taurine	0.066971	0.4733	4	-0.50792	0.6835
psphings_c	Phytosphingosine C18H40NO3	0.065941	0.47371	7	-0.53094	0.50622
C12145_c	Ceramide II	0.065941	0.47371	7	-0.53094	0.50622
C12146_c	C26-CoA	0.065941	0.47371	7	-0.53094	0.50622
C03021_r	Protein asparagine	0.06576	0.47378	2	-0.47621	0.66145
dhap_c	Dihydroxyacetone phosphate	0.063848	0.47455	28	-0.56261	2.9131
orot_i	Orotate	0.063705	0.4746	1	-0.43862	0
dhor__S_i	(S)-Dihydroorotate	0.063705	0.4746	1	-0.43862	0
C15602_i	Quinone	0.063705	0.4746	1	-0.43862	0
hqn_i	Hydroquinone	0.063705	0.4746	1	-0.43862	0
acglcgalgluside_g	(Gal)1 (Glc)1 (GlcNAc)1 (Cer)1	0.063444	0.47471	20	-0.56028	0.84415
G09660_l	[(GlcA)1 (GlcNAc)1 (S)1']	0.062677	0.47501	3	-0.4962	0.6476
g2m8masn_r	[(Glc)2 (GlcNAc)2 (Man)9 (Asn)1']	0.060284	0.47596	3	-0.49966	0.10375
xyl__D_e	D-Xylose	0.059396	0.47632	3	-0.50095	0.68786
NPmehis_c	N pai Methyl L histidine C7H11N3O2	0.058365	0.47673	5	-0.53407	0.4991
2maacoa_m	2-Methyl-3-acetoacetyl-CoA	0.057868	0.47693	5	-0.53463	0.59771
Tn_antigen_g	[(GalNAc)1 (Ser/Thr)1']	0.057068	0.47725	39	-0.57525	2.5763
pep_m	Phosphoenolpyruvate	0.056893	0.47732	3	-0.50457	0.22481
pe_g	Phosphatidylethanolamine	0.05688	0.47732	2	-0.49203	0.83111
pa_g	Phosphatidate	0.05688	0.47732	2	-0.49203	0.83111
alkylR1oh_p	Long-chain alcohol	0.055211	0.47799	3	-0.507	0.9091
Rtotl_p	Long-chain acid anion	0.055211	0.47799	3	-0.507	0.9091
akdhap_p	O-Alkylglycerone phosphate	0.055211	0.47799	3	-0.507	0.9091
mmcoa__S_m	(S)-Methylmalonyl-CoA	0.054988	0.47807	6	-0.53282	0.92442
etf_m	Electron-transferring flavoprotein	0.053891	0.47851	3	-0.50891	0.58374
C04570_m	Reduced electron-transfer flavoprotein	0.053891	0.47851	3	-0.50891	0.58374
3dhguln_c	3-Dehydro-L-gulonate	0.050799	0.47974	4	-0.52827	0.62891
mm_c	Methylmalonate	0.050729	0.47977	10	-0.5537	0.96455
5hoxindoa_c	5hoxindoa c	0.050729	0.47977	10	-0.5537	0.96455
mmtsa_c	(S)-Methylmalonate semialdehyde	0.050729	0.47977	10	-0.5537	0.96455
man1p_c	D-Mannose 1-phosphate	0.050581	0.47983	7	-0.54554	0.84612
G13039_l	[(GlcA)2 (GlcNAc)1 (S)2']	0.050494	0.47986	1	-0.47197	0
m2emgacpail_mem	[(GlcN)1 (Ino(acyl)-P)1 (Man)3 (EtN)1 (P)1']	0.048658	0.4806	3	-0.51648	1.1927
alltn_p	(S)-Allantoin	0.045609	0.48181	2	-0.51212	0.80915
dnad_c	Deamino-NAD+	0.044844	0.48212	3	-0.522	0.60043
L_dpchrm_c	L dpchrm c	0.044445	0.48227	2	-0.51419	0.63918
trnaphe_m	TRNA(Phe)	0.043885	0.4825	1	-0.48865	0
phetrna_m	L-Phenylalanyl-tRNA(Phe)	0.043885	0.4825	1	-0.48865	0
glygn5_e	glycogen, structure 5 (glycogenin-2[1,4-Glc])	0.043866	0.48251	2	-0.51522	0.40254
cholcoar_p	(25R)-3alpha,7alpha,12alpha-Trihydroxy-5beta-cholestan-26-oyl-CoA	0.039866	0.4841	3	-0.5292	0.61817
C17343_p	(25S)-3alpha,7alpha,12alpha-Trihydroxy-5beta-cholestan-26-oyl-CoA	0.039866	0.4841	3	-0.5292	0.61817
C17345_p	(25R)-3alpha,7alpha-Dihydroxy-5beta-cholestanoyl-CoA	0.039866	0.4841	3	-0.5292	0.61817
C17346_p	(25S)-3alpha,7alpha-Dihydroxy-5beta-cholestanoyl-CoA	0.039866	0.4841	3	-0.5292	0.61817
dcmp_e	DCMP	0.038609	0.4846	1	-0.50197	0
dgsn_e	Deoxyguanosine	0.038609	0.4846	1	-0.50197	0
damp_e	DAMP	0.038609	0.4846	1	-0.50197	0
dgmp_e	DGMP	0.038609	0.4846	1	-0.50197	0
xmp_e	Xanthosine 5'-phosphate	0.038609	0.4846	1	-0.50197	0
dcyt_e	Deoxycytidine	0.038609	0.4846	1	-0.50197	0
xtsn_e	Xanthosine	0.038609	0.4846	1	-0.50197	0
rnam_e	N Ribosylnicotinamide C11H15N2O5	0.038609	0.4846	1	-0.50197	0
nicrns_e	Nicotinate D-ribonucleoside	0.038609	0.4846	1	-0.50197	0
fru_e	D-Fructose	0.037487	0.48505	4	-0.54502	0.45194
acorn_c	N2-Acetyl-L-ornithine	0.034487	0.48624	5	-0.56114	1.0571
saccrp__L_m	L Saccharopine C11H19N2O6	0.033989	0.48644	2	-0.53283	1.1781
xan_c	Xanthine	0.032774	0.48693	8	-0.56804	0.77638
pro__L_e	L-Proline	0.032586	0.487	4	-0.55118	0.74674
cholp_l	Choline phosphate C5H13NO4P	0.032451	0.48706	1	-0.51751	0
cholp_c	Choline phosphate C5H13NO4P	0.031683	0.48736	15	-0.57481	0.67976
argsuc_c	N(omega)-(L-Arginino)succinate	0.03141	0.48747	3	-0.54143	0.8361
dolp_c	Dolichol phosphate C15H27O4P	0.030808	0.48771	5	-0.56531	0.72656
ump_c	UMP	0.026935	0.48926	40	-0.58473	2.4817
C00028_e	A	0.02647	0.48944	2	-0.54623	0.64754
C00030_e	AH2	0.02647	0.48944	2	-0.54623	0.64754
C00069_e	R-OH alcohol	0.02647	0.48944	2	-0.54623	0.64754
glcur_e	D-Glucuronate	0.02647	0.48944	2	-0.54623	0.64754
C03033_e	Glucuronide	0.02647	0.48944	2	-0.54623	0.64754
C05791_e	D-Urobilinogen	0.02647	0.48944	2	-0.54623	0.64754
C11173_e	SN-38	0.02647	0.48944	2	-0.54623	0.64754
C11376_e	SN-38G	0.02647	0.48944	2	-0.54623	0.64754
G09660_e	[(GlcA)1 (GlcNAc)1 (S)1']	0.02647	0.48944	2	-0.54623	0.64754
G13040_e	[(GlcA)2 (GlcNAc)1 (S)1']	0.02647	0.48944	2	-0.54623	0.64754
pe_m	Phosphatidylethanolamine	0.026087	0.48959	3	-0.54913	1.3263
ps_mim	Phosphatidylserine	0.026087	0.48959	3	-0.54913	1.3263
ppi_p	Diphosphate	0.025878	0.48968	8	-0.57422	0.53991
hcys__L_c	L-Homocysteine	0.022659	0.49096	17	-0.58501	0.79935
xolest_hs_mem	Xolest hs c	0.022251	0.49112	6	-0.56614	0.73142
thym_c	Thymine	0.019949	0.49204	6	-0.56848	1.1832
adn_n	Adenosine	0.012756	0.49491	2	-0.57067	0.63798
dcmp_n	DCMP	0.012756	0.49491	2	-0.57067	0.63798
dcyt_n	Deoxycytidine	0.012756	0.49491	2	-0.57067	0.63798
pro__L_r	L-Proline	0.012608	0.49497	14	-0.58439	0.93863
4hpro_LT_r	Trans 4 Hydroxy L proline C5H9NO3	0.012608	0.49497	14	-0.58439	0.93863
hxan_p	Hypoxanthine	0.011161	0.49555	1	-0.57126	0
xan_p	Xanthine	0.011161	0.49555	1	-0.57126	0
6mpur_p	6-Mercaptopurine	0.011161	0.49555	1	-0.57126	0
C07480_p	Theobromine	0.011161	0.49555	1	-0.57126	0
C16353_p	7-Methylxanthine	0.011161	0.49555	1	-0.57126	0
C16355_p	7-Methyluric acid	0.011161	0.49555	1	-0.57126	0
C16358_p	1-Methylxanthine	0.011161	0.49555	1	-0.57126	0
C16359_p	1-Methyluric acid	0.011161	0.49555	1	-0.57126	0
C16360_p	3,7-Dimethyluric acid	0.011161	0.49555	1	-0.57126	0
C16613_p	6-Thiourate	0.011161	0.49555	1	-0.57126	0
C16545_r	Tamoxifen N-oxide	0.0091754	0.49634	2	-0.57705	0.12944
L2aadp_m	L 2 Aminoadipate C6H10NO4	0.0073662	0.49706	4	-0.58292	0.79779
nad_n	Nicotinamide adenine dinucleotide	0.0071282	0.49716	2	-0.5807	0.31881
nmn_n	NMN	0.0071282	0.49716	2	-0.5807	0.31881
gdp_g	GDP	0.0053701	0.49786	4	-0.58543	0.98827
adprib_c	ADPribose	0.0045137	0.4982	8	-0.59336	0.66007
2ogm_c	2-Oxoglutaramate	0.004502	0.4982	1	-0.58807	0
C02362_c	Oxaloacetamide	0.004502	0.4982	1	-0.58807	0
but_m	Butyrate (n-C4:0)	0.0037564	0.4985	1	-0.58995	0
C11522_mem	24-Methylenelophenol	0.0012177	0.49951	4	-0.59065	1.1111
ump_n	UMP	-0.00045209	0.50018	3	-0.58752	0.90512
ura_n	Uracil	-0.00045209	0.50018	3	-0.58752	0.90512
prpp_n	5-Phospho-alpha-D-ribose 1-diphosphate	-0.00045209	0.50018	3	-0.58752	0.90512
retinal_cis_9_r	Retinal cis 9 c	-0.00065876	0.50026	2	-0.59457	0.42107
retinol_9_cis_r	Retinol 9 cis c	-0.00065876	0.50026	2	-0.59457	0.42107
ascb__L_c	L-Ascorbate	-0.0028334	0.50113	14	-0.5948	0.86677
chsterol_mem	Chsterol c	-0.0030033	0.5012	15	-0.59743	0.58912
malcoa_c	Malonyl-CoA	-0.0053551	0.50214	17	-0.60225	0.81031
hdca_mem	Hexadecanoate (n-C16:0)	-0.0063446	0.50253	46	-0.59854	2.3128
ak2gp_hs_c	2-Acyl-1-alkyl-sn-glycero-3-phosphate	-0.0069634	0.50278	3	-0.59694	1.1221
thm_c	Thiamin	-0.0077617	0.5031	4	-0.60195	0.93251
C00723_r	Insulin	-0.0078245	0.50312	1	-0.61919	0
C02288_r	Reduced insulin	-0.0078245	0.50312	1	-0.61919	0
protdt_r	Protein dithiol	-0.0078245	0.50312	1	-0.61919	0
protds_r	Protein disulfide	-0.0078245	0.50312	1	-0.61919	0
g1m8masn_r	[(Glc)1 (GlcNAc)2 (Man)9 (Asn)1']	-0.0078934	0.50315	1	-0.61936	0
G00021_g	[(GlcNAc)6 (Man)3 (Asn)1']	-0.010532	0.5042	1	-0.62602	0
15dap_c	1,5-Diaminopentane	-0.010982	0.50438	1	-0.62716	0
na15dap_c	N-3-aminopropyl-1,5-diaminopentane	-0.010982	0.50438	1	-0.62716	0
ribflv_e	Riboflavin	-0.012834	0.50512	1	-0.63183	0
thglu_c	Tetrahydropteroyltri-L-glutamate	-0.012891	0.50514	1	-0.63198	0
5mthglu_c	5-Methyltetrahydropteroyltri-L-glutamate	-0.012891	0.50514	1	-0.63198	0
selhcys_c	Selhcys c	-0.012891	0.50514	1	-0.63198	0
C04295_c	Androstenediol	-0.01298	0.50518	3	-0.60564	0.34441
C05140_mem	4-Androsten-16alpha-ol-3,17-dione	-0.01298	0.50518	3	-0.60564	0.34441
C05489_c	11beta,17alpha,21-Trihydroxypregnenolone	-0.01298	0.50518	3	-0.60564	0.34441
for_m	Formate	-0.012991	0.50518	5	-0.61498	0.85595
mpdol_mem	Beta D Mannosyldiacetylchitobiosyldiphosphodolichol C37H64N2O22P2	-0.014966	0.50597	3	-0.60851	1.6606
icit_p	Isocitrate	-0.015526	0.50619	4	-0.61172	0.47569
C05379_c	Oxalosuccinate	-0.015526	0.50619	4	-0.61172	0.47569
C05379_p	Oxalosuccinate	-0.015526	0.50619	4	-0.61172	0.47569
gd1alpha_g	GD1alpha	-0.015672	0.50625	2	-0.62133	1.1221
gt1alpha_g	[(Gal)2 (GalNAc)1 (Glc)1 (Neu5Ac)3 (Cer)1']	-0.015672	0.50625	2	-0.62133	1.1221
gq1balpha_g	[(Gal)2 (GalNAc)1 (Glc)1 (Neu5Ac)4 (Cer)1']	-0.015672	0.50625	2	-0.62133	1.1221
fn2m2masn_g	[(GlcNAc)4 (LFuc)1 (Man)3 (Asn)1']	-0.016668	0.50665	9	-0.6126	1.0984
trnaglu_c	TRNA (Glu)	-0.01755	0.507	2	-0.62468	0.24216
trnapro_c	TRNA(Pro)	-0.01755	0.507	2	-0.62468	0.24216
protrna_c	L-Prolyl-tRNA(Pro)	-0.01755	0.507	2	-0.62468	0.24216
glutrna_c	L-Glutamyl-tRNA(Glu)	-0.01755	0.507	2	-0.62468	0.24216
ahdt_c	2-Amino-4-hydroxy-6-(erythro-1,2,3-trihydroxypropyl)dihydropteridine triphosphate	-0.017651	0.50704	1	-0.64399	0
C05922_c	Formamidopyrimidine nucleoside triphosphate	-0.017651	0.50704	1	-0.64399	0
C05923_c	2,5-Diaminopyrimidine nucleoside triphosphate	-0.017651	0.50704	1	-0.64399	0
C06148_c	2,5-Diamino-6-(5'-triphosphoryl-3',4'-trihydroxy-2'-oxopentyl)-amino-4-oxopyrimidine	-0.017651	0.50704	1	-0.64399	0
ura_e	Uracil	-0.018055	0.5072	3	-0.61298	0.56762
ade_e	Adenine	-0.018055	0.5072	3	-0.61298	0.56762
thym_e	Thymine	-0.018055	0.5072	3	-0.61298	0.56762
gua_e	Guanine	-0.018055	0.5072	3	-0.61298	0.56762
hxan_e	Hypoxanthine	-0.018055	0.5072	3	-0.61298	0.56762
core2_g	beta-D-Galactosyl-1,3-(N-acetyl-beta-D-glucosaminyl-1,6)-N-acetyl-D-galactosaminyl-R	-0.018275	0.50729	5	-0.62097	0.46973
udpacgal_c	UDP-N-acetyl-D-galactosamine	-0.019227	0.50767	2	-0.62766	0.57533
b2coa_p	Crotonoyl-CoA	-0.019724	0.50787	4	-0.61701	1.5843
C16239_mem	Lipoyl-ACP	-0.021451	0.50856	3	-0.61789	1.0945
C05499_mem	17alpha,20alpha-Dihydroxycholesterol	-0.022402	0.50894	10	-0.61193	0.60264
20ahchsterol_mem	20ahchsterol m	-0.022402	0.50894	10	-0.61193	0.60264
fum_m	Fumarate	-0.024033	0.50959	15	-0.61114	4.0338
3aib_D_c	3-Aminoisobutanoate	-0.026962	0.51076	3	-0.62587	0.86188
aflbala_c	Alpha-Fluoro-beta-alanine	-0.026962	0.51076	3	-0.62587	0.86188
ade_c	Adenine	-0.027618	0.51102	15	-0.61347	0.70053
aso3_c	Arsenite	-0.029358	0.51171	1	-0.67355	0
aso3_r	Arsenite	-0.029358	0.51171	1	-0.67355	0
lpchol_mem	1-Lysophosphatidylcholine	-0.030433	0.51214	28	-0.60744	2.9837
c226coa_mim	C226coa c	-0.030637	0.51222	2	-0.648	0.87257
dcsptn1coa_m	Dcsptn1coa c	-0.030637	0.51222	2	-0.648	0.87257
asn__L_e	L-Asparagine	-0.031379	0.51252	8	-0.62552	0.89041
pepd_e	Peptide C2H4NO2RC2H2NOR	-0.032577	0.51299	3	-0.63399	0.77808
C00045_e	Amino acid	-0.032577	0.51299	3	-0.63399	0.77808
C00151_e	L-Amino acid	-0.032577	0.51299	3	-0.63399	0.77808
leuktrC4_mem	LeuktrC4 c	-0.032577	0.51299	3	-0.63399	0.77808
C02320_e	R-S-Glutathione	-0.032577	0.51299	3	-0.63399	0.77808
C02512_e	L-3-Cyanoalanine	-0.032577	0.51299	3	-0.63399	0.77808
C03193_e	(5-L-Glutamyl)-peptide	-0.032577	0.51299	3	-0.63399	0.77808
C03363_e	5-L-Glutamyl amino acid	-0.032577	0.51299	3	-0.63399	0.77808
C03740_e	(5-L-Glutamyl)-L-amino acid	-0.032577	0.51299	3	-0.63399	0.77808
C05670_e	3-Aminopropiononitrile	-0.032577	0.51299	3	-0.63399	0.77808
C05711_e	gamma-Glutamyl-beta-cyanoalanine	-0.032577	0.51299	3	-0.63399	0.77808
C05844_e	Glutaurine	-0.032577	0.51299	3	-0.63399	0.77808
leuktrD4_e	LeuktrD4 c	-0.032577	0.51299	3	-0.63399	0.77808
C06114_e	gamma-Glutamyl-3-aminopropiononitrile	-0.032577	0.51299	3	-0.63399	0.77808
ctp_n	CTP	-0.033546	0.51338	3	-0.63539	0.77222
cmpacna_n	CMP-N-acetylneuraminate	-0.033546	0.51338	3	-0.63539	0.77222
acnam_n	N-Acetylneuraminate	-0.033546	0.51338	3	-0.63539	0.77222
C03410_n	Neu5Gc	-0.033546	0.51338	3	-0.63539	0.77222
C03691_n	CMP-Neu5Gc	-0.033546	0.51338	3	-0.63539	0.77222
dmgly_c	N,N-Dimethylglycine	-0.035932	0.51433	2	-0.65744	0.30231
2dr1p_c	2-Deoxy-D-ribose 1-phosphate	-0.037922	0.51513	4	-0.6399	0.65975
din_c	Deoxyinosine	-0.037922	0.51513	4	-0.6399	0.65975
7dhchsterol_r	Cholesta-5,7-dien-3beta-ol	-0.0428	0.51707	3	-0.64878	0.90909
cdpchol_c	CDPcholine C14H25N4O11P2	-0.043543	0.51737	8	-0.63642	0.44477
xtp_c	XTP	-0.044771	0.51786	1	-0.71246	0
dimp_c	DIMP	-0.044771	0.51786	1	-0.71246	0
C16617_c	6-Thioinosine-5'-triphosphate	-0.044771	0.51786	1	-0.71246	0
grdp_m	Geranyl diphosphate	-0.045108	0.51799	5	-0.6514	0.60483
grdp_p	Geranyl diphosphate	-0.045108	0.51799	5	-0.6514	0.60483
25dhb_c	2,5-Dihydroxybenzoate	-0.04958	0.51977	3	-0.65858	1.0675
4pyrdx_c	4pyrdx c	-0.04958	0.51977	3	-0.65858	1.0675
C05585_c	Gentisate aldehyde	-0.04958	0.51977	3	-0.65858	1.0675
C05842_c	N1-Methyl-2-pyridone-5-carboxamide	-0.04958	0.51977	3	-0.65858	1.0675
C05843_c	1-Methyl-4-pyridone-3-carboximide	-0.04958	0.51977	3	-0.65858	1.0675
citalppa_c	Citalopram propionic acid	-0.04958	0.51977	3	-0.65858	1.0675
ppi_n	Diphosphate	-0.050371	0.52009	9	-0.64102	0.61619
m8mpdol_L_mem	(alpha-D-Mannosyl)8-beta-D-mannosyl-diacetylchitobiosyldiphosphodolichol	-0.052347	0.52087	3	-0.66259	0.57247
orot_c	Orotate	-0.053595	0.52137	2	-0.68891	0.35397
C00370_mem	Sterol	-0.055753	0.52223	1	-0.74018	0
C01958_mem	Steryl ester	-0.055753	0.52223	1	-0.74018	0
peplys_n	Peplys e	-0.0561	0.52237	68	-0.6133	2.6957
Nmelys_n	Protein N6-methyl-L-lysine	-0.0561	0.52237	68	-0.6133	2.6957
Ndmelys_n	Ndmelys n	-0.0561	0.52237	68	-0.6133	2.6957
Ntmelys_n	Ntmelys n	-0.0561	0.52237	68	-0.6133	2.6957
actp_c	Acetyl phosphate	-0.057158	0.52279	1	-0.74373	0
accoa_c	Acetyl-CoA	-0.059173	0.52359	54	-0.61526	2.1441
udpacgal_g	UDP-N-acetyl-D-galactosamine	-0.065436	0.52609	40	-0.62157	2.4843
utp_c	UTP	-0.068875	0.52746	55	-0.61931	2.1689
f6p_c	D-Fructose 6-phosphate	-0.069355	0.52765	39	-0.62624	2.5682
hphaccoa_e	4-Hydroxyphenylacetyl CoA C29H42N7O18P3S	-0.070996	0.5283	4	-0.68152	0.75222
C05596_e	p-Hydroxyphenylacetylglycine	-0.070996	0.5283	4	-0.68152	0.75222
ptth_c	Pantetheine	-0.07167	0.52857	1	-0.78036	0
pnto__R_c	(R)-Pantothenate	-0.07167	0.52857	1	-0.78036	0
ptcys_c	N-Pantothenoylcysteine	-0.07167	0.52857	1	-0.78036	0
g3m8mpdol_L_mem	[(Glc)3 (GlcNAc)2 (Man)9 (PP-Dol)1']	-0.073235	0.52919	3	-0.6928	0.59958
trnapro_m	TRNA(Pro)	-0.074034	0.52951	2	-0.72534	0.57277
protrna_m	L-Prolyl-tRNA(Pro)	-0.074034	0.52951	2	-0.72534	0.57277
dhmtp_c	1,2-Dihydroxy-5-(methylthio)pent-1-en-3-one	-0.074044	0.52951	2	-0.72536	1.2734
zymstnl_mem	Zymstnl r	-0.07725	0.53079	6	-0.66743	0.87198
chlstol_mem	Chlstol r	-0.07725	0.53079	6	-0.66743	0.87198
sucr_e	Sucrose	-0.079395	0.53164	1	-0.79986	0
fru_B_e	Beta-D-fructose	-0.079395	0.53164	1	-0.79986	0
xylu__L_c	L-Xylulose	-0.080692	0.53216	3	-0.70359	1.2899
emgacpail_mem	[(GlcN)1 (Ino(acyl)-P)1 (Man)1 (EtN)1 (P)1']	-0.081152	0.53234	3	-0.70425	0.56647
chsterol_m	Chsterol c	-0.082547	0.53289	9	-0.66815	0.61074
adfdRD_m	Reduced adrenal ferredoxin	-0.082547	0.53289	9	-0.66815	0.61074
adfdOX_m	Oxidized adrenal ferredoxin	-0.082547	0.53289	9	-0.66815	0.61074
4mptnl_m	4mptnl c	-0.082547	0.53289	9	-0.66815	0.61074
17ahprgnlone_m	17ahprgnlone c	-0.082547	0.53289	9	-0.66815	0.61074
C05501_mem	20alpha,22beta-Dihydroxycholesterol	-0.082547	0.53289	9	-0.66815	0.61074
22bhchsterol_mem	22beta-Hydroxycholesterol	-0.082547	0.53289	9	-0.66815	0.61074
Ssq23epx_mem	(S)-2,3-Epoxysqualene	-0.082846	0.53301	2	-0.74104	0.39491
duri_c	Deoxyuridine	-0.084716	0.53376	9	-0.66998	0.74468
fad_p	Flavin adenine dinucleotide oxidized	-0.084806	0.53379	3	-0.70954	1.927
[truncated: 5,318 more rows]

## Sheet: Brain_het_vs_wt
REPORTER METABOLITES USING TEST TYPE: all
ID	NAME	Z-SCORE	P-VALUE	NUMBER OF NEIGHBOURS	AVERAGE Z-SCORE	STD Z-SCORE
h_i	H+	4.9585	3.5525e-07	177	0.60504	1.228
qh2_m	Ubiquinol	3.9938	3.2511e-05	118	0.59272	1.3115
q_m	Ubiquinone	3.8031	7.1449e-05	121	0.55025	1.3236
h2o_m	H2O	3.2078	0.00066883	200	0.29665	1.2052
h_m	H+	3.1634	0.00077976	348	0.17567	2.0124
nadh_m	Nicotinamide adenine dinucleotide - reduced	3.029	0.0012268	174	0.30297	1.6742
nad_m	Nicotinamide adenine dinucleotide	2.9174	0.0017648	178	0.28154	1.6704
o2s_m	Superoxide anion	2.0908	0.018274	60	0.38948	1.2478
lac__L_e	L-Lactate	2.0752	0.018983	2	2.938	1.6135
o2_m	O2	1.9958	0.022976	83	0.28033	1.2797
lnlncgcoa_mem	Lnlncgcoa c	1.9628	0.024834	4	1.9016	1.0672
succ_m	Succinate	1.9449	0.025895	30	0.57067	1.1122
ficytC_mim	Ferricytochrome c	1.8352	0.033237	62	0.31099	1.2669
focytC_mim	Ferrocytochrome C	1.8352	0.033237	62	0.31099	1.2669
pail345p_mem	Phosphatidylinositol-3,4,5-trisphosphate	1.7494	0.040109	29	0.50474	1.1254
pail_mem	1-Phosphatidyl-D-myo-inositol	1.7225	0.04249	43	0.37309	1.3895
C15493_c	9-cis-Retinoic acid	1.7	0.044567	3	1.8995	3.4713
l2fn2m2masn_g	[(Gal)2 (GlcNAc)4 (LFuc)1 (Man)3 (Asn)1']	1.6672	0.047739	11	0.88144	0.84126
pser__L_c	O-Phospho-L-serine	1.6601	0.048451	3	1.8504	1.9131
g3m8masn_r	[(Glc)3 (GlcNAc)2 (Man)9 (Asn)1']	1.6276	0.051802	4	1.5455	0.55712
pepser_c	Protein serine	1.6078	0.053937	12	0.80187	1.1521
G12573_c	[(GlcNAc)1 (Ser/Thr)1']	1.6078	0.053937	12	0.80187	1.1521
grdp_c	Geranyl diphosphate	1.5912	0.055785	2	2.2095	2.9802
ggdp_c	Geranylgeranyl diphosphate C20H33O7P2	1.5912	0.055785	2	2.2095	2.9802
ctp_c	CTP	1.5625	0.059088	46	0.30661	1.168
G00018_g	[(Gal)2 (GlcNAc)4 (LFuc)1 (Man)3 (Neu5Ac)2 (Asn)1']	1.5367	0.062179	4	1.4489	0.90878
G10982_g	[(Gal)1 (GlcNAc)1 (LFuc)1 (Neu5Ac)1 (Ser/Thr)1'']	1.5367	0.062179	4	1.4489	0.90878
G13054_g	[(Gal)1 (GlcNAc)1 (LFuc)1 (Ser/Thr)1']	1.504	0.066288	16	0.61114	0.93686
utp_c	UTP	1.4879	0.068386	55	0.24019	1.2178
glu5sa_m	L-Glutamate 5-semialdehyde	1.4848	0.068805	5	1.2187	0.72933
5dpmev_c	R 5-Diphosphomevalonate C6H10O10P2	1.4602	0.072114	2	2.0124	0.21654
udp_g	UDP	1.4563	0.072649	111	0.10751	0.91514
gd1a_g	N-Acetylneuraminyl-D-galactosyl-N-acetyl-D-galactosaminyl-(N-acetylneuraminyl)-D-galactosyl-D-glucosylceramide	1.4178	0.07813	13	0.65108	0.9067
gm1b_g	[(Gal)2 (GalNAc)1 (Glc)1 (Neu5Ac)1 (Cer)1']	1.4178	0.07813	13	0.65108	0.9067
sucsal_m	Succinic semialdehyde	1.4021	0.080448	8	0.87262	1.2498
air_c	5-amino-1-(5-phospho-D-ribosyl)imidazole	1.3884	0.082506	5	1.1277	0.84277
3htmelys_m	3htmelys c	1.385	0.083027	1	2.756	0
tmlys_c	Tmlys c	1.385	0.083027	1	2.756	0
glyb_c	Glycine betaine	1.3846	0.083086	3	1.5121	0.42211
dmpp_c	Dimethylallyl diphosphate	1.381	0.083646	3	1.5076	2.4329
frdp_mem	Farnesyl diphosphate	1.3775	0.084174	14	0.59604	1.2946
ipdp_c	Isopentenyl diphosphate	1.3725	0.08496	5	1.1126	1.861
fum_m	Fumarate	1.3631	0.086427	15	0.5607	1.1238
gm1_l	D-Galactosyl-N-acetyl-D-galactosaminyl-(N-acetylneuraminyl)-D-galactosyl-D-glucosylceramide	1.3586	0.087138	2	1.8595	0.49724
cmpacna_g	CMP-N-acetylneuraminate	1.3373	0.090555	33	0.3117	1.0733
hyptaur_m	Hyptaur c	1.3191	0.093572	2	1.8	2.0979
cysam_m	Cysam c	1.3191	0.093572	2	1.8	2.0979
m2mpdol_L_mem	[(GlcNAc)2 (Man)3 (PP-Dol)1']	1.2845	0.099492	4	1.1809	1.1478
dmgly_c	N,N-Dimethylglycine	1.2835	0.099651	2	1.7465	0.1633
tag_mem	Triacylglycerol	1.268	0.1024	1	2.5072	0
mag_r	Monoacylglycerol	1.268	0.1024	1	2.5072	0
akg_m	2-Oxoglutarate	1.2602	0.10379	63	0.15232	0.94263
man_g	D-Mannose	1.2545	0.10483	7	0.82407	0.89038
5mdr1p_c	5-Methylthio-5-deoxy-D-ribose 1-phosphate	1.2485	0.10592	3	1.345	0.67961
cmp_g	CMP	1.2471	0.10617	34	0.27025	1.0842
glutcoa_m	Glutaryl-CoA	1.2406	0.10738	20	0.40209	0.79983
sarcs_m	Sarcosine	1.238	0.10786	6	0.89283	1.2057
orn_m	Ornithine	1.2238	0.11052	7	0.79923	1.1734
5mthf_e	5-Methyltetrahydrofolate	1.2169	0.11182	1	2.3987	0
pail4p_mem	1-Phosphatidyl-1D-myo-inositol 4-phosphate	1.2154	0.11211	53	0.1703	1.222
adp_c	ADP	1.2136	0.11245	463	-0.065198	2.3034
adsel_c	Adsel c	1.2095	0.11323	4	1.1013	0.76458
gthox_r	Oxidized glutathione	1.2022	0.11464	2	1.6241	0.99789
retn_mem	Retn c	1.2	0.11506	59	0.14511	1.19
5aizc_c	5-amino-1-(5-phospho-D-ribosyl)imidazole-4-carboxylate	1.1963	0.1158	4	1.0872	0.96751
icit_c	Isocitrate	1.1886	0.11729	5	0.93889	1.2496
C00723_r	Insulin	1.1845	0.11811	1	2.3297	0
C02288_r	Reduced insulin	1.1845	0.11811	1	2.3297	0
protdt_r	Protein dithiol	1.1845	0.11811	1	2.3297	0
protds_r	Protein disulfide	1.1845	0.11811	1	2.3297	0
xoltri27_mem	Xoltri27 c	1.1814	0.11871	6	0.84381	0.96085
C17337_mem	7alpha-Hydroxy-3-oxo-4-cholestenoate	1.1735	0.1203	7	0.75853	0.88276
ptth_c	Pantetheine	1.17	0.12101	1	2.2988	0
pnto__R_c	(R)-Pantothenate	1.17	0.12101	1	2.2988	0
ptcys_c	N-Pantothenoylcysteine	1.17	0.12101	1	2.2988	0
xol7aone_mem	Xol7aone c	1.1695	0.1211	5	0.92082	1.1489
glyclt_c	Glycolate	1.1684	0.12131	2	1.5733	1.0833
2pglyc_c	2-Phosphoglycolate	1.1684	0.12131	2	1.5733	1.0833
ppi_n	Diphosphate	1.1648	0.12205	9	0.63967	0.88391
xser_g	D-Xylosylprotein	1.1633	0.12235	2	1.5656	0.50131
mlthf_m	5,10-Methylenetetrahydrofolate	1.1627	0.12249	18	0.39633	1.1367
ocdcea_c	Octadecenoate (n-C18:1)	1.1601	0.12301	5	0.91187	0.77261
ocdca_mem	Octadecanoate (n-C18:0)	1.1601	0.12301	5	0.91187	0.77261
4hglusa_m	L 4 Hydroxyglutamate semialdehyde C5H9NO4	1.1546	0.12412	4	1.0429	0.84783
gd3_g	GD3	1.1516	0.12474	8	0.68312	0.6649
gt3_g	NeuAc-alpha2->8NeuAc-alpha2->8NeuAc2->3LacCer	1.1516	0.12474	8	0.68312	0.6649
m4mpdol_L_mem	alpha D Mannosyl 4 beta D mannosyl diacetylchitobiosyldiphosphodolichol C61H104N2O42P2	1.1417	0.1268	5	0.89448	0.9576
lcts_l	Lactose	1.1287	0.12951	1	2.2111	0
icit_m	Isocitrate	1.1273	0.1298	12	0.50646	1.3745
pepser_g	Protein serine	1.1185	0.13167	28	0.26335	0.84291
m4masn_g	[(GlcNAc)2 (Man)5 (Asn)1']	1.1181	0.13177	9	0.60667	0.75608
pi_m	Phosphate	1.1179	0.1318	86	0.069812	1.9483
ohpb_c	2-Oxo-3-hydroxy-4-phosphobutanoate	1.1167	0.13206	2	1.4954	2.562
phthr_c	O-Phospho-4-hydroxy-L-threonine	1.1167	0.13206	2	1.4954	2.562
2oxoadp_m	2-Oxoadipate C6H6O5	1.1123	0.133	18	0.37119	0.83109
ak2gp_hs_e	2-Acyl-1-alkyl-sn-glycero-3-phosphate	1.1043	0.13473	5	0.8592	1.6038
sphs1p_e	Sphs1p c	1.1043	0.13473	5	0.8592	1.6038
ctp_n	CTP	1.1032	0.13496	3	1.1666	0.55433
cmpacna_n	CMP-N-acetylneuraminate	1.1032	0.13496	3	1.1666	0.55433
acnam_n	N-Acetylneuraminate	1.1032	0.13496	3	1.1666	0.55433
C03410_n	Neu5Gc	1.1032	0.13496	3	1.1666	0.55433
C03691_n	CMP-Neu5Gc	1.1032	0.13496	3	1.1666	0.55433
ethamp_c	Ethanolamine phosphate C2H7NO4P	1.1029	0.13504	18	0.36648	1.0129
acon_C_m	Cis-Aconitate	1.1007	0.13552	2	1.4713	2.5209
m8masn_g	[(GlcNAc)2 (Man)9 (Asn)1']	1.0956	0.13662	5	0.851	0.96737
G10694_g	[(GlcNAc)2 (Man)8 (Asn)1']	1.0956	0.13662	5	0.851	0.96737
fad_m	Flavin adenine dinucleotide oxidized	1.0842	0.13914	56	0.123	2.3224
fadh2_m	Flavin adenine dinucleotide reduced	1.0842	0.13914	56	0.123	2.3224
octeACP_c	Cis-octadec-11-enoyl-[acyl-carrier protein] (n-C18:1)	1.0818	0.13968	4	0.96552	0.88131
ddca_mem	Dodecanoate (n-C12:0)	1.0818	0.13968	4	0.96552	0.88131
ocdcaACP_mem	Octadecanoyl-[acyl-carier protein]	1.0818	0.13968	4	0.96552	0.88131
lys__L_n	L-Lysine	1.0795	0.14018	1	2.1065	0
biocyt_c	Biocyt c	1.0795	0.14018	1	2.1065	0
biocyt_e	Biocyt c	1.0795	0.14018	1	2.1065	0
biocyt_m	Biocyt c	1.0795	0.14018	1	2.1065	0
biocyt_n	Biocyt c	1.0795	0.14018	1	2.1065	0
C00066_m	tRNA	1.0718	0.14191	5	0.82844	1.5262
C04432_m	N6-Dimethylallyladenine in tRNA	1.0718	0.14191	5	0.82844	1.5262
15HPET_mem	15HPET c	1.0716	0.14196	22	0.2974	1.0098
udpacgal_g	UDP-N-acetyl-D-galactosamine	1.0554	0.14562	40	0.17019	0.8122
val__L_e	L-Valine	1.052	0.14639	7	0.66032	0.90011
ile__L_e	L-Isoleucine	1.052	0.14639	7	0.66032	0.90011
gt1b_g	GT1b	1.0486	0.14718	8	0.60514	1.0381
pail3p_mem	1-Phosphatidyl-1D-myo-inositol 3-phosphate	1.0427	0.14854	27	0.24114	1.2547
xol7a_mem	Xol7a r	1.0426	0.14857	5	0.80085	1.0678
ddcaACP_mem	Dodecanoyl-ACP (n-C12:0ACP)	1.0419	0.14873	9	0.55283	0.90946
myrsACP_mem	Myristoyl-ACP (n-C14:0ACP)	1.0419	0.14873	9	0.55283	0.90946
pe_m	Phosphatidylethanolamine	1.0364	0.15001	3	1.0845	1.0842
ps_mim	Phosphatidylserine	1.0364	0.15001	3	1.0845	1.0842
h_p	H+	1.0332	0.15075	24	0.2625	1.1682
xoltri25_mem	Xoltri25 c	1.021	0.15362	5	0.78048	1.0602
C17335_mem	3beta,7alpha-Dihydroxy-5-cholestenoate	1.021	0.15362	5	0.78048	1.0602
gtp_e	GTP	1.0201	0.15383	6	0.70397	1.4516
ctp_e	CTP	1.0201	0.15383	6	0.70397	1.4516
utp_e	UTP	1.0201	0.15383	6	0.70397	1.4516
itp_e	ITP	1.0201	0.15383	6	0.70397	1.4516
cdp_e	CDP	1.0201	0.15383	6	0.70397	1.4516
dtdp_e	DTDP	1.0201	0.15383	6	0.70397	1.4516
dttp_e	DTTP	1.0201	0.15383	6	0.70397	1.4516
ump_n	UMP	1.0177	0.15441	3	1.0615	0.60582
ura_n	Uracil	1.0177	0.15441	3	1.0615	0.60582
prpp_n	5-Phospho-alpha-D-ribose 1-diphosphate	1.0177	0.15441	3	1.0615	0.60582
uacgam_c	UDP-N-acetyl-D-glucosamine	1.014	0.15528	38	0.16503	1.2909
2obut_c	2-Oxobutanoate	1.0111	0.156	8	0.57673	1.5036
C14768_mem	5,6-EET	1.0109	0.15604	19	0.30768	1.056
C14769_mem	8,9-EET	1.0109	0.15604	19	0.30768	1.056
C14770_mem	11,12-EET	1.0109	0.15604	19	0.30768	1.056
C14771_mem	14,15-EET	1.0109	0.15604	19	0.30768	1.056
m5mpdol_L_mem	[(GlcNAc)2 (Man)6 (PP-Dol)1']	1.0094	0.1564	3	1.0513	0.57763
hx2coa_p	Trans-Hex-2-enoyl-CoA	1.0087	0.15657	7	0.62524	0.92373
hdd2coa_p	Trans-Hexadec-2-enoyl-CoA	1.0087	0.15657	7	0.62524	0.92373
dc2coa_p	Trans-Dec-2-enoyl-CoA	1.0087	0.15657	7	0.62524	0.92373
oc2coa_p	Trans-Oct-2-enoyl-CoA	1.0087	0.15657	7	0.62524	0.92373
mi145p_n	D-myo-Inositol 1,4,5-trisphosphate	1.0038	0.15774	2	1.3255	0.18069
mi13456p_n	1D-myo-Inositol 1,3,4,5,6-pentakisphosphate	1.0038	0.15774	2	1.3255	0.18069
mi1456p_n	Inositol 1,4,5,6-tetrakisphosphate	1.0038	0.15774	2	1.3255	0.18069
glu__L_m	L-Glutamate	0.99706	0.15937	52	0.10821	0.94077
f26bp_c	D-Fructose 2,6-bisphosphate	0.99607	0.15961	21	0.2772	1.4008
prostge2_c	Prostge2 c	0.98944	0.16122	6	0.67734	1.0389
prostge2_e	Prostge2 c	0.98944	0.16122	6	0.67734	1.0389
inost_c	Myo-Inositol	0.9847	0.16239	8	0.55679	1.7812
C00658_p	(2E)-2-Enoyl-CoA	0.98198	0.16306	4	0.8595	0.97731
S_gtrdhdlp_m	S-Glutaryldihydrolipoamide	0.97755	0.16415	14	0.36932	0.85767
C16254_m	S-Succinyldihydrolipoamide-E	0.97755	0.16415	14	0.36932	0.85767
f6p_B_c	Beta-D-Fructose 6-phosphate	0.97569	0.16461	65	0.070935	1.3262
mfecostrl_mem	4alpha-Methylfecosterol	0.96659	0.16687	8	0.54309	0.67405
btn_n	Biotin	0.96632	0.16694	2	1.2691	1.1842
paf_c	1-alkyl 2-acteylglycerol 3-phosphocholine, Platelet-activating factor	0.96458	0.16738	20	0.27095	1.5449
pail34p_mem	1-Phosphatidyl-1D-myo-inositol 3,4-bisphosphate	0.96364	0.16761	24	0.23241	1.2796
m1mpdol_c	Man-alpha1->3Man-beta1->4GlcNAc-beta1->4GlcNAc-PP-Dol	0.9624	0.16792	1	1.8575	0
mercplac_c	Mercplac c	0.96128	0.16821	6	0.65293	1.6725
2hb_c	2-Hydroxybutyrate C4H7O3	0.96128	0.16821	6	0.65293	1.6725
camp_e	CAMP	0.96121	0.16822	5	0.72395	0.94653
35cgmp_e	3',5'-Cyclic GMP	0.96121	0.16822	5	0.72395	0.94653
g2m8masn_r	[(Glc)2 (GlcNAc)2 (Man)9 (Asn)1']	0.96063	0.16837	3	0.99141	1.6933
glyc3p_m	Glycerol 3-phosphate	0.95923	0.16872	4	0.83534	1.4995
dgsn_m	Deoxyguanosine	0.95763	0.16913	3	0.98771	0.76398
dgmp_m	DGMP	0.95763	0.16913	3	0.98771	0.76398
palmACP_mem	Hexadecanoyl-[acp]	0.95605	0.16952	8	0.53512	0.97059
ttdca_mem	Tetradecanoate (n-C14:0)	0.95605	0.16952	8	0.53512	0.97059
ca2_r	Calcium	0.95359	0.17015	19	0.27984	1.2424
urea_m	Urea	0.95138	0.17071	2	1.2466	1.9519
fe2_c	Fe2+	0.94999	0.17106	5	0.71334	0.91277
icit_p	Isocitrate	0.94177	0.17316	4	0.81678	1.408
C05379_c	Oxalosuccinate	0.94177	0.17316	4	0.81678	1.408
C05379_p	Oxalosuccinate	0.94177	0.17316	4	0.81678	1.408
atp_e	ATP	0.93849	0.174	7	0.56849	1.3728
adp_m	ADP	0.93577	0.1747	120	-0.0040525	2.1962
m3mpdol_L_mem	[(GlcNAc)2 (Man)4 (PP-Dol)1']	0.93126	0.17586	3	0.95533	1.2927
C07108_mem	Tamoxifen	0.93115	0.17589	19	0.26894	1.0154
cdpglyc_c	CDPglycerol	0.92548	0.17736	3	0.94823	0.71133
cdpdag_mem	CDP-1,2-diacylglycerol	0.92545	0.17737	8	0.51195	1.848
xoldiolone_mem	Xoldiolone c	0.91672	0.17965	1	1.7603	0
h2s_c	Hydrogen sulfide	0.91356	0.18048	7	0.54832	1.1034
cyst__L_c	L-Cystathionine	0.91356	0.18048	7	0.54832	1.1034
3m1hbtpp_m	3-Methyl-1-hydroxybutyl-ThPP	0.91275	0.18069	4	0.78595	1.366
2m1hptpp_m	2-Methyl-1-hydroxypropyl-ThPP	0.91275	0.18069	4	0.78595	1.366
2m1hbtpp_m	2-Methyl-1-hydroxybutyl-ThPP	0.91275	0.18069	4	0.78595	1.366
m8mpdol_L_mem	(alpha-D-Mannosyl)8-beta-D-mannosyl-diacetylchitobiosyldiphosphodolichol	0.91151	0.18101	3	0.93108	0.55508
paps_c	3'-Phosphoadenylyl sulfate	0.9105	0.18128	11	0.39893	1.0289
acnam_c	N-Acetylneuraminate	0.90902	0.18167	13	0.35052	1.2343
pydx5p_c	Pyridoxal 5'-phosphate	0.90851	0.18181	8	0.49914	0.80183
pydxn_c	Pyridoxine	0.90851	0.18181	8	0.49914	0.80183
pydam_c	Pyridoxamine	0.90851	0.18181	8	0.49914	0.80183
pdx5p_c	Pyridoxine 5'-phosphate	0.90851	0.18181	8	0.49914	0.80183
pyam5p_c	Pyridoxamine 5'-phosphate	0.90851	0.18181	8	0.49914	0.80183
citr__L_c	L-Citrulline	0.90737	0.18211	9	0.45781	1.128
phpyr_e	Phenylpyruvate	0.90594	0.18248	2	1.1783	0.02722
34hpp_e	2-Hydroxy-3-(4-hydroxyphenyl)propenoate	0.90594	0.18248	2	1.1783	0.02722
ephpyr_e	Enol-Phenylpyruvate	0.90594	0.18248	2	1.1783	0.02722
2h34hppr_e	4-Hydroxy-enol-phenylpyruvate	0.90594	0.18248	2	1.1783	0.02722
tag6p__D_c	D-Tagatose 6-phosphate	0.90466	0.18282	17	0.28298	1.3535
tagdp__D_c	D-Tagatose 1,6-biphosphate	0.90466	0.18282	17	0.28298	1.3535
udpglcur_r	UDP-D-glucuronate	0.89616	0.18508	37	0.12767	0.84538
cmp_e	CMP	0.89603	0.18512	7	0.53415	1.3992
dtmp_e	DTMP	0.89603	0.18512	7	0.53415	1.3992
dd2coa_p	Trans-Dodec-2-enoyl-CoA	0.89589	0.18516	11	0.38961	0.86895
h2o2_m	Hydrogen peroxide	0.89262	0.18603	8	0.48711	1.4177
etha_c	Ethanolamine	0.89143	0.18635	21	0.22876	0.95247
estrone_r	Estrone c	0.89035	0.18664	38	0.12227	0.86994
estradiol_r	Estradiol c	0.89035	0.18664	38	0.12227	0.86994
estriol_r	Estriol c	0.89035	0.18664	38	0.12227	0.86994
C06174_r	Codeine	0.89035	0.18664	38	0.12227	0.86994
no_c	Nitric oxide	0.88436	0.18825	7	0.52471	1.1324
nwharg_c	Nwharg c	0.88436	0.18825	7	0.52471	1.1324
gthrd_n	Reduced glutathione	0.88359	0.18846	5	0.65059	1.4332
gthox_n	Oxidized glutathione	0.88359	0.18846	5	0.65059	1.4332
C01025_c	Lipid hydroperoxide	0.88359	0.18846	5	0.65059	1.4332
C01025_n	Lipid hydroperoxide	0.88359	0.18846	5	0.65059	1.4332
C01356_c	Lipid	0.88359	0.18846	5	0.65059	1.4332
C01356_n	Lipid	0.88359	0.18846	5	0.65059	1.4332
fn2m2masn_g	[(GlcNAc)4 (LFuc)1 (Man)3 (Asn)1']	0.88209	0.18886	9	0.43995	0.62421
C03021_r	Protein asparagine	0.87839	0.18987	2	1.1368	0.29935
cit_m	Citrate	0.87551	0.19065	4	0.74639	1.6803
glc__D_r	D-glucose	0.87431	0.19098	7	0.51658	1.1696
2ameph_c	2-Aminoethylphosphonate	0.87256	0.19145	4	0.74326	1.303
fald_p	Formaldehyde	0.872	0.1916	2	1.1272	1.6984
meoh_p	Methanol	0.872	0.1916	2	1.1272	1.6984
3hanthrn_p	3-Hydroxyanthranilate C7H7NO3	0.872	0.1916	2	1.1272	1.6984
o2s_p	Superoxide anion	0.872	0.1916	2	1.1272	1.6984
C05640_p	Cinnavalininate	0.872	0.1916	2	1.1272	1.6984
pi_n	Phosphate	0.86907	0.19241	12	0.34768	1.1079
lnlncacoa_mem	Lnlncacoa c	0.86757	0.19281	20	0.22486	1.39
dmpp_m	Dimethylallyl diphosphate	0.86432	0.19371	10	0.3956	1.278
xol27oh_mem	Xol27oh m	0.86029	0.19481	2	1.1096	0.07202
C11522_mem	24-Methylenelophenol	0.85492	0.1963	4	0.72451	0.68657
aps_c	Adenosine 5'-phosphosulfate	0.85332	0.19674	9	0.41963	1.0795
itp_c	ITP	0.85183	0.19715	41	0.097861	1.1961
idp_c	IDP	0.84908	0.19792	40	0.10087	1.2112
paf_e	1-alkyl 2-acteylglycerol 3-phosphocholine, Platelet-activating factor	0.84432	0.19925	2	1.0855	1.3022
gt1a_g	GT1a	0.84267	0.19971	4	0.7115	0.85385
gq1b_g	GQ1	0.84267	0.19971	4	0.7115	0.85385
gd1c_g	[(Gal)2 (GalNAc)1 (Glc)1 (Neu5Ac)2 (Cer)1']	0.84267	0.19971	4	0.7115	0.85385
C17331_mem	7alpha,24-Dihydroxy-4-cholesten-3-one	0.84214	0.19985	4	0.71094	1.2109
C17332_mem	7alpha,25-Dihydroxy-4-cholesten-3-one	0.84214	0.19985	4	0.71094	1.2109
C17336_mem	7alpha,26-Dihydroxy-4-cholesten-3-one	0.84214	0.19985	4	0.71094	1.2109
pppg9_m	Protoporphyrinogen IX	0.83455	0.20199	2	1.0708	1.3948
12ethd_c	1,2-Ethanediol	0.83134	0.20289	2	1.066	0.80239
C14772_c	5,6-DHET	0.83134	0.20289	2	1.066	0.80239
C14773_c	8,9-DHET	0.83134	0.20289	2	1.066	0.80239
C14774_c	11,12-DHET	0.83134	0.20289	2	1.066	0.80239
C14775_c	14,15-DHET	0.83134	0.20289	2	1.066	0.80239
hco3_e	Bicarbonate	0.83112	0.20295	43	0.084279	1.0338
acnam_l	N-Acetylneuraminate	0.82586	0.20444	3	0.82588	0.59348
thcholst_m	Thcholst m	0.82269	0.20534	3	0.82199	0.35724
dhcholestanate_m	Dhcholestanate m	0.82269	0.20534	3	0.82199	0.35724
thcholstoic_m	Thcholstoic m	0.82269	0.20534	3	0.82199	0.35724
xol7ah3_m	Xol7ah3 m	0.82269	0.20534	3	0.82199	0.35724
xol7ah2al_m	Xol7ah2al m	0.82269	0.20534	3	0.82199	0.35724
xoltetrol_m	5beta-Cholestane-3alpha,7alpha,12alpha,26-tetrol	0.82269	0.20534	3	0.82199	0.35724
xol7ah2_m	Xol7ah2 c	0.82269	0.20534	3	0.82199	0.35724
xoltriol_m	Xoltriol c	0.82269	0.20534	3	0.82199	0.35724
xol27oh_mim	Xol27oh m	0.82269	0.20534	3	0.82199	0.35724
C17333_mim	3beta-Hydroxy-5-cholestenoate	0.82269	0.20534	3	0.82199	0.35724
C17336_mim	7alpha,26-Dihydroxy-4-cholesten-3-one	0.82269	0.20534	3	0.82199	0.35724
nadph_p	Nicotinamide adenine dinucleotide phosphate - reduced	0.82055	0.20595	13	0.29826	1.2293
nadp_p	Nicotinamide adenine dinucleotide phosphate	0.82055	0.20595	13	0.29826	1.2293
amet_n	S-Adenosyl-L-methionine	0.82054	0.20595	89	0.00058932	1.921
ahcys_n	S-Adenosyl-L-homocysteine	0.82054	0.20595	89	0.00058932	1.921
ptrc_c	Putrescine	0.81852	0.20653	12	0.31661	1.2633
fe3_e	Fe3+	0.81212	0.20836	6	0.52359	1.1343
G13032_l	[(Gal)3 (GlcNAc)2 (S)2']	0.81171	0.20848	2	1.0364	1.6612
4ppan_c	D-4'-Phosphopantothenate	0.81153	0.20853	2	1.0362	1.7856
cmpacna_c	CMP-N-acetylneuraminate	0.80959	0.20909	7	0.46423	0.82516
atp_m	ATP	0.80892	0.20928	161	-0.049838	1.9565
ca2_c	Calcium	0.80488	0.21044	23	0.17203	1.1712
5fthf_m	5-Formyltetrahydrofolate	0.80359	0.21082	3	0.79853	0.30488
apppa_c	P1,P3-Bis(5'-adenosyl) triphosphate	0.80057	0.21169	1	1.5134	0
crmp_hs_mem	Crmp hs c	0.79951	0.212	10	0.35184	1.3888
udpgal_l	UDPgalactose	0.798	0.21244	1	1.5079	0
gly_m	Glycine	0.7965	0.21287	15	0.24987	1.0862
5mthf_c	5-Methyltetrahydrofolate	0.79634	0.21292	4	0.66228	1.2325
C04742_c	15(S)-HETE	0.78811	0.21532	2	1.0009	1.2415
C04805_c	5-HETE	0.78811	0.21532	2	1.0009	1.2415
xoltri24_mem	Xoltri24 c	0.78643	0.21581	5	0.55876	1.1025
pydx_c	Pyridoxal	0.78243	0.21698	11	0.31727	0.91637
lcts_g	Lactose	0.78095	0.21742	3	0.77072	0.60571
C05011_mem	Hydroxytamoxifen	0.77951	0.21784	17	0.21847	1.0649
C05290_mem	19-Hydroxyandrostenedione	0.77951	0.21784	17	0.21847	1.0649
whtststerone_mem	Whtststerone c	0.77951	0.21784	17	0.21847	1.0649
C07163_mem	Methadone	0.77951	0.21784	17	0.21847	1.0649
C07496_mem	Carbamazepine epoxide	0.77951	0.21784	17	0.21847	1.0649
C07535_c	Benzpyrene	0.77951	0.21784	17	0.21847	1.0649
C08012_mem	LAAM	0.77951	0.21784	17	0.21847	1.0649
C14749_mem	19(S)-HETE	0.77951	0.21784	17	0.21847	1.0649
C14781_r	15H-11,12-EETA	0.77951	0.21784	17	0.21847	1.0649
C14782_mem	11,12,15-THETA	0.77951	0.21784	17	0.21847	1.0649
C14813_c	11H-14,15-EETA	0.77951	0.21784	17	0.21847	1.0649
C14825_mem	9(10)-EpOME	0.77951	0.21784	17	0.21847	1.0649
C14826_mem	12(13)-EpOME	0.77951	0.21784	17	0.21847	1.0649
C14849_mem	Benzo[a]pyrene-9,10-oxide	0.77951	0.21784	17	0.21847	1.0649
C14853_mem	Benzo[a]pyrene-7,8-dihydrodiol-9,10-oxide	0.77951	0.21784	17	0.21847	1.0649
C14854_mem	9-Hydroxybenzo[a]pyrene-4,5-oxide	0.77951	0.21784	17	0.21847	1.0649
C16544_mem	alpha-Hydroxytamoxifen	0.77951	0.21784	17	0.21847	1.0649
C16547_mem	Endoxifen	0.77951	0.21784	17	0.21847	1.0649
C16549_mem	alpha-Hydroxy-N-desmethyltamoxifen	0.77951	0.21784	17	0.21847	1.0649
C16601_mem	2-Hydroxycarbamazepine	0.77951	0.21784	17	0.21847	1.0649
C16602_mem	3-Hydroxycarbamazepine	0.77951	0.21784	17	0.21847	1.0649
C16604_mem	2-Hydroxyiminostilbene	0.77951	0.21784	17	0.21847	1.0649
C16659_mem	EDDP	0.77951	0.21784	17	0.21847	1.0649
C16660_mem	EMDP	0.77951	0.21784	17	0.21847	1.0649
C16661_mem	nor-LAAM	0.77951	0.21784	17	0.21847	1.0649
C16662_mem	dinor-LAAM	0.77951	0.21784	17	0.21847	1.0649
hretn_mem	Hretn c	0.77951	0.21784	17	0.21847	1.0649
C16680_mem	all-trans-5,6-Epoxyretinoic acid	0.77951	0.21784	17	0.21847	1.0649
C19559_mem	(1aalpha,2beta,3alpha,11calpha)-1a,2,3,11c-Tetrahydro-6,11-dimethylbenzo[6,7]phenanthro[3,4-b]oxirene-2,3-diol	0.77951	0.21784	17	0.21847	1.0649
C19561_mem	12-Methylbenz[a]anthracene-7-methanol	0.77951	0.21784	17	0.21847	1.0649
g3m8mpdol_L_mem	[(Glc)3 (GlcNAc)2 (Man)9 (PP-Dol)1']	0.77939	0.21788	3	0.7688	0.67161
din_e	Deoxyinosine	0.77513	0.21913	1	1.4593	0
b2coa_m	Crotonoyl-CoA	0.77343	0.21963	18	0.20197	0.85739
peplys_n	Peplys e	0.77242	0.21993	68	0.01293	2.1305
Nmelys_n	Protein N6-methyl-L-lysine	0.77242	0.21993	68	0.01293	2.1305
Ndmelys_n	Ndmelys n	0.77242	0.21993	68	0.01293	2.1305
Ntmelys_n	Ntmelys n	0.77242	0.21993	68	0.01293	2.1305
chol_c	Choline	0.77185	0.2201	19	0.19152	1.0386
C04242_c	5-Fluorodeoxyuridine monophosphate	0.76935	0.22084	2	0.97269	4.0692
C11736_c	Floxuridine	0.76935	0.22084	2	0.97269	4.0692
acnamp_c	Acnamp c	0.76791	0.22127	3	0.75471	2.0862
gal_l	D-Galactose	0.76243	0.2229	4	0.62625	1.9045
acon_C_c	Cis-Aconitate	0.7601	0.2236	1	1.4273	0
mercppyr_c	Mercaptopyruvate	0.75994	0.22364	10	0.32513	1.3861
ACP_c	Acyl carrier protein	0.75483	0.22518	9	0.35005	1.0642
5mta_c	5-Methylthioadenosine	0.75159	0.22615	3	0.73466	1.3305
acglcgalgluside_g	(Gal)1 (Glc)1 (GlcNAc)1 (Cer)1	0.75121	0.22626	20	0.16957	0.97132
dag_r	Diacylglycerol	0.74896	0.22694	5	0.52335	1.1189
gal14acglcgalgluside_hs_g	Gal14acglcgalgluside hs g	0.7471	0.2275	17	0.20176	0.76181
thf_m	5,6,7,8-Tetrahydrofolate	0.74122	0.22928	20	0.16482	1.0291
accoa_c	Acetyl-CoA	0.7398	0.22971	54	0.029724	1.0335
prostge2_mem	Prostge2 c	0.73833	0.23016	9	0.3384	1.0213
25aics_c	(S)-2-[5-Amino-1-(5-phospho-D-ribosyl)imidazole-4-carboxamido]succinate	0.73586	0.23091	7	0.4046	1.119
ppgpp_p	Guanosine 3',5'-bis(diphosphate)	0.73512	0.23113	2	0.92117	1.1037
gdptp_p	Guanosine 3'-diphosphate 5'-triphosphate	0.73512	0.23113	2	0.92117	1.1037
nm4masn_g	[(GlcNAc)3 (Man)5 (Asn)1']	0.7308	0.23245	6	0.45309	0.53587
fol_c	Folate	0.72615	0.23387	1	1.3551	0
Tn_antigen_g	[(GalNAc)1 (Ser/Thr)1']	0.72566	0.23402	39	0.062223	0.95343
e4hglu_m	L erythro 4 Hydroxyglutamate C5H8NO5	0.72304	0.23483	8	0.35879	0.92331
lthstrl_mem	Lthstrl r	0.72289	0.23487	7	0.39412	0.75324
fru_l	D-Fructose	0.72179	0.23521	2	0.90112	0.24711
spmd_c	Spermidine	0.72158	0.23528	9	0.32656	0.75388
sprm_c	Spermine C10H30N4	0.72158	0.23528	9	0.32656	0.75388
seln_c	Selenide	0.72096	0.23547	7	0.39256	1.1219
man6p_c	D-Mannose 6-phosphate	0.71681	0.23675	11	0.27542	1.4199
gd1alpha_g	GD1alpha	0.71417	0.23756	2	0.88965	0.21922
gt1alpha_g	[(Gal)2 (GalNAc)1 (Glc)1 (Neu5Ac)3 (Cer)1']	0.71417	0.23756	2	0.88965	0.21922
gq1balpha_g	[(Gal)2 (GalNAc)1 (Glc)1 (Neu5Ac)4 (Cer)1']	0.71417	0.23756	2	0.88965	0.21922
Lkynr_m	L Kynurenine C10H12N2O3	0.71407	0.23759	11	0.27367	0.90419
4aphdob_m	4aphdob c	0.71407	0.23759	11	0.27367	0.90419
hLkynr_m	3-Hydroxy L kynurenine C10H12N2O4	0.71407	0.23759	11	0.27367	0.90419
42A3HP24DB_m	42A3HP24DB c	0.71407	0.23759	11	0.27367	0.90419
strdnccoa_mem	Strdnccoa c	0.71324	0.23785	12	0.25188	1.6107
strdnc_mem	Stearidonic acid	0.71324	0.23785	12	0.25188	1.6107
ppad_m	Propionyladenylate	0.71244	0.23809	8	0.35077	1.146
dhea_mem	Dhea c	0.70922	0.23909	21	0.1444	1.0318
gmp_m	GMP	0.70729	0.23969	1	1.315	0
xmp_m	Xanthosine 5'-phosphate	0.70729	0.23969	1	1.315	0
xtp_m	XTP	0.70729	0.23969	1	1.315	0
ap4a_m	P1,P4-Bis(5'-adenosyl) tetraphosphate	0.70729	0.23969	1	1.315	0
gp4g_m	P1,P4-Bis(5'-guanosyl) tetraphosphate	0.70729	0.23969	1	1.315	0
C04392_m	XppppX	0.70729	0.23969	1	1.315	0
up4g_m	UppppU	0.70729	0.23969	1	1.315	0
gdpddman_c	GDP-4-dehydro-6-deoxy-D-mannose	0.70057	0.24179	3	0.672	0.58713
tststerone_mem	Tststerone c	0.69941	0.24215	67	-0.0040271	0.9664
G02632_l	[(GlcA)1 (GlcNAc)1']	0.69779	0.24265	2	0.86499	0.16816
fe3_c	Fe3+	0.69704	0.24289	8	0.33911	1.4001
gar_c	N1-(5-Phospho-D-ribosyl)glycinamide	0.69542	0.2434	1	1.2898	0
bilirub_r	Bilirubin	0.69343	0.24402	32	0.074655	0.85789
andrstrn_r	Andrstrn c	0.69343	0.24402	32	0.074655	0.85789
C01335_r	R-OH (aromatic or alkyl)	0.69343	0.24402	32	0.074655	0.85789
C01516_r	Morphine	0.69343	0.24402	32	0.074655	0.85789
C03033_r	Glucuronide	0.69343	0.24402	32	0.074655	0.85789
ahandrostan_mem	3alpha-Hydroxy-5beta-androstan-17-one	0.69343	0.24402	32	0.074655	0.85789
estradiolglc_r	Estradiolglc c	0.69343	0.24402	32	0.074655	0.85789
estriolglc_mem	Estriolglc c	0.69343	0.24402	32	0.074655	0.85789
bildglcur_r	Bildglcur c	0.69343	0.24402	32	0.074655	0.85789
C07490_r	Trichloroethanol	0.69343	0.24402	32	0.074655	0.85789
retnglc_r	Retnglc c	0.69343	0.24402	32	0.074655	0.85789
C11131_mem	2-Methoxy-estradiol-17beta 3-glucuronide	0.69343	0.24402	32	0.074655	0.85789
C11132_mem	2-Methoxyestrone 3-glucuronide	0.69343	0.24402	32	0.074655	0.85789
estroneglc_r	Estroneglc c	0.69343	0.24402	32	0.074655	0.85789
tststeroneglc_r	Tststeroneglc c	0.69343	0.24402	32	0.074655	0.85789
andrstrnglc_r	Andrstrnglc c	0.69343	0.24402	32	0.074655	0.85789
ahandrostanglc_mem	Ahandrostanglc c	0.69343	0.24402	32	0.074655	0.85789
C11376_r	SN-38G	0.69343	0.24402	32	0.074655	0.85789
C14869_r	Urochloralic acid	0.69343	0.24402	32	0.074655	0.85789
C16577_r	Codeine-6-glucuronide	0.69343	0.24402	32	0.074655	0.85789
C16578_r	Morphine-6-glucuronide	0.69343	0.24402	32	0.074655	0.85789
C16643_r	Morphine-3-glucuronide	0.69343	0.24402	32	0.074655	0.85789
C19574_r	NNAL	0.69343	0.24402	32	0.074655	0.85789
C19605_r	NNAL-O-glucuronide	0.69343	0.24402	32	0.074655	0.85789
C19606_r	NNAL-N-glucuronide	0.69343	0.24402	32	0.074655	0.85789
atp_c	ATP	0.69261	0.24428	577	-0.12366	2.2855
mmcoa__S_m	(S)-Methylmalonyl-CoA	0.69203	0.24446	6	0.41948	0.67148
alatrna_c	L-Alanyl-tRNA(Ala)	0.68816	0.24568	4	0.54734	1.8743
trnaala_c	TRNA(Ala)	0.68816	0.24568	4	0.54734	1.8743
pi_g	Phosphate	0.68727	0.24596	1	1.2725	0
inost_g	Myo-Inositol	0.68727	0.24596	1	1.2725	0
mi1p__D_g	1D-myo-Inositol 1-phosphate	0.68727	0.24596	1	1.2725	0
mi4p__D_g	1D-myo-Inositol 4-phosphate	0.68727	0.24596	1	1.2725	0
mi3p__D_g	1D-myo-Inositol 3-phosphate	0.68727	0.24596	1	1.2725	0
thcys_c	Thcys c	0.6861	0.24632	1	1.27	0
lxser_g	[(Gal)1 (Xyl)1 (Ser)1']	0.6834	0.24718	3	0.65092	1.6234
adp_e	ADP	0.68224	0.24754	10	0.27268	1.3291
retinal_cis_9_c	Retinal cis 9 c	0.67968	0.24835	8	0.32598	2.6404
zymst_mem	Zymosterol C27H44O	0.6785	0.24873	7	0.35821	0.74317
HC02136_c	Glycogenin-G7G1	0.67653	0.24935	2	0.83299	1.5834
ppa_c	Propionate (n-C3:0)	0.67059	0.25124	6	0.40088	0.9012
ppad_c	Propionyladenylate	0.67059	0.25124	6	0.40088	0.9012
C05993_c	Acetyl adenylate	0.67059	0.25124	6	0.40088	0.9012
ac_c	Acetate	0.67046	0.25128	50	0.016187	1.2182
prostgh2_mem	Prostgh2 c	0.66897	0.25176	15	0.1799	1.0814
doldp_mem	Dolichyl diphosphate	0.66715	0.25234	4	0.52502	1.1286
lys__L_m	L-Lysine	0.66644	0.25257	8	0.31596	1.1254
3dhguln_c	3-Dehydro-L-gulonate	0.66615	0.25266	4	0.52396	0.51458
acglcgal14acglcgalgluside_g	N-Acetyl-D-glucosaminyl-1,3-beta-D-galactosyl-1,4-N-acetyl-beta-D-glucosaminyl-1,3-beta-D-galactosyl-1,4-beta-D-glucosylceramide	0.6657	0.2528	13	0.20677	0.66006
chsterol_g	Chsterol c	0.66223	0.25391	3	0.62491	0.5948
ddcacoa_p	Dodecanoyl-CoA (n-C12:0CoA)	0.66095	0.25432	7	0.34402	1.2455
occoa_p	Octanoyl-CoA (n-C8:0CoA)	0.66095	0.25432	7	0.34402	1.2455
hxcoa_p	Hexanoyl-CoA (n-C6:0CoA)	0.66095	0.25432	7	0.34402	1.2455
dcacoa_p	Decanoyl-CoA (n-C10:0CoA)	0.66095	0.25432	7	0.34402	1.2455
udpgal_g	UDPgalactose	0.66063	0.25443	34	0.056215	1.0963
dhap_e	Dihydroxyacetone phosphate	0.65969	0.25473	4	0.5171	1.3676
g3p_e	Glyceraldehyde 3-phosphate	0.65969	0.25473	4	0.5171	1.3676
e4p_e	D-Erythrose 4-phosphate	0.65969	0.25473	4	0.5171	1.3676
fdp_e	D-Fructose 1,6-bisphosphate	0.65969	0.25473	4	0.5171	1.3676
s17bp_e	Sedoheptulose 1,7-bisphosphate	0.65969	0.25473	4	0.5171	1.3676
glyald_e	D-Glyceraldehyde	0.65969	0.25473	4	0.5171	1.3676
f1p_e	D-Fructose 1-phosphate	0.65969	0.25473	4	0.5171	1.3676
fdp_B_e	Beta-D-Fructose 1,6-bisphosphate	0.65969	0.25473	4	0.5171	1.3676
glu5p_m	L-Glutamate 5-phosphate	0.65949	0.25479	2	0.80735	0.60724
prpp_c	5-Phospho-alpha-D-ribose 1-diphosphate	0.65593	0.25593	19	0.13519	0.90582
C05379_m	Oxalosuccinate	0.65052	0.25768	1	1.1943	0
mi134p_c	Mi134p c	0.64804	0.25848	14	0.18254	1.1637
pheme_e	Protoheme	0.64504	0.25945	1	1.1827	0
gtp_c	GTP	0.64398	0.2598	104	-0.051395	1.0362
fald_r	Formaldehyde	0.64213	0.2604	6	0.37621	0.97229
npthl_r	Npthl c	0.64213	0.2604	6	0.37621	0.97229
melatn_r	Melatn c	0.64213	0.2604	6	0.37621	0.97229
C05298_r	2-Hydroxyestrone	0.64213	0.2604	6	0.37621	0.97229
C05300_r	16alpha-Hydroxyestrone	0.64213	0.2604	6	0.37621	0.97229
C05301_r	2-OH-Estradiol	0.64213	0.2604	6	0.37621	0.97229
6hoxmelatn_r	6hoxmelatn c	0.64213	0.2604	6	0.37621	0.97229
aflatoxin_r	Aflatoxin c	0.64213	0.2604	6	0.37621	0.97229
C06868_r	Carbamazepine	0.64213	0.2604	6	0.37621	0.97229
C07047_r	Ifosfamide	0.64213	0.2604	6	0.37621	0.97229
lido_r	Lidocaine	0.64213	0.2604	6	0.37621	0.97229
C07501_r	Felbamate	0.64213	0.2604	6	0.37621	0.97229
C07535_r	Benzpyrene	0.64213	0.2604	6	0.37621	0.97229
cital_r	Citalopram	0.64213	0.2604	6	0.37621	0.97229
C07643_r	4-Hydroxycyclophosphamide	0.64213	0.2604	6	0.37621	0.97229
C07644_r	4-Ketocyclophosphamide	0.64213	0.2604	6	0.37621	0.97229
C07888_r	Cyclophosphamide	0.64213	0.2604	6	0.37621	0.97229
C12518_r	Glutaral	0.64213	0.2604	6	0.37621	0.97229
C13747_r	Paraxanthine	0.64213	0.2604	6	0.37621	0.97229
C14040_r	1-Nitronaphthalene	0.64213	0.2604	6	0.37621	0.97229
C14556_r	9-Hydroxybenzo[a]pyrene	0.64213	0.2604	6	0.37621	0.97229
C14813_r	11H-14,15-EETA	0.64213	0.2604	6	0.37621	0.97229
C14814_r	11,14,15-THETA	0.64213	0.2604	6	0.37621	0.97229
C16356_r	1,7-Dimethyluric acid	0.64213	0.2604	6	0.37621	0.97229
C16542_r	APC	0.64213	0.2604	6	0.37621	0.97229
C16546_r	N-Desmethyltamoxifen	0.64213	0.2604	6	0.37621	0.97229
C16548_r	N,N-Didesmethyltamoxifen	0.64213	0.2604	6	0.37621	0.97229
C16550_r	3-Dechloroethylifosfamide	0.64213	0.2604	6	0.37621	0.97229
C16553_r	4-Hydroxyifosfamide	0.64213	0.2604	6	0.37621	0.97229
C16555_r	2-Dechloroethylifosfamide	0.64213	0.2604	6	0.37621	0.97229
3hlido_r	3-Hydroxylidocaine	0.64213	0.2604	6	0.37621	0.97229
meglyxyl_r	Monoethylglycinexylidide	0.64213	0.2604	6	0.37621	0.97229
C16576_r	Norcodeine	0.64213	0.2604	6	0.37621	0.97229
C16582_r	2-Hydroxyfelbamate	0.64213	0.2604	6	0.37621	0.97229
C16584_r	p-Hydroxyfelbamate	0.64213	0.2604	6	0.37621	0.97229
dmcital_r	Demethylcitalopram	0.64213	0.2604	6	0.37621	0.97229
C19488_r	DMBA	0.64213	0.2604	6	0.37621	0.97229
aflatoxinQ1_r	Aflatoxin Q1	0.64213	0.2604	6	0.37621	0.97229
xan_c	Xanthine	0.63931	0.26131	8	0.29543	1.1422
sphings_mem	Sphings c	0.63895	0.26143	18	0.13482	1.2942
ssaltpp_m	3-Carboxy-1-hydroxypropyl-ThPP	0.63611	0.26235	9	0.26618	1.0676
C18045_mem	7alpha-OH-DHEA	0.63461	0.26284	1	1.1605	0
mettrna_m	L-Methionyl-tRNA (Met)	0.63444	0.2629	4	0.49027	0.83776
acnacngal14acglcgalgluside_mem	[(Gal)2 (Glc)1 (GlcNAc)1 (Neu5Ac)2 (Cer)1']	0.63194	0.26371	2	0.76589	0.22807
akg_c	2-Oxoglutarate	0.63105	0.26401	41	0.024509	1.1539
C14850_mem	Benzo[a]pyrene-7,8-oxide	0.63081	0.26408	18	0.13075	1.0981
C19489_mem	1a,11b-Dihydro-4,9-dimethylbenz[a]anthra[3,4-b]oxirene	0.63081	0.26408	18	0.13075	1.0981
C19490_mem	trans-DMBA-3,4-dihydrodiol	0.63081	0.26408	18	0.13075	1.0981
C19604_mem	DMBA-5,6-epoxide	0.63081	0.26408	18	0.13075	1.0981
xyl__D_e	D-Xylose	0.62752	0.26516	3	0.58229	1.1369
dgtp_c	DGTP	0.62588	0.2657	30	0.058801	1.0298
G00163_r	[(Gal)2 (GlcA)2 (GlcNAc)1 (Xyl)1 (Ser)1']	0.62378	0.26639	7	0.31396	0.82408
G00164_r	[(Gal)2 (GlcA)2 (GlcNAc)2 (Xyl)1 (Ser)1']	0.62378	0.26639	7	0.31396	0.82408
methf_m	5,10-Methenyltetrahydrofolate	0.62308	0.26662	11	0.21565	1.1582
datp_c	DATP	0.62186	0.26702	29	0.061598	1.0479
co2_m	CO2	0.62069	0.2674	71	-0.028175	2.09
uacgam_g	UDP-N-acetyl-D-glucosamine	0.617	0.26862	31	0.051396	0.85379
crn_e	L-Carnitine	0.61522	0.2692	4	0.46985	0.80743
acoa_p	Acyl-CoA	0.61389	0.26965	5	0.39569	1.3762
f2p_c	Beta-D-fructose 2-phosphate	0.61363	0.26973	9	0.2503	0.70529
decdp_m	All trans Decaprenyl diphosphate	0.61177	0.27035	3	0.56294	0.40522
cholp_c	Choline phosphate C5H13NO4P	0.61042	0.27079	15	0.14778	0.90696
aacoa_c	Acetoacetyl-CoA	0.60931	0.27116	9	0.24725	1.4727
gam6p_c	D-Glucosamine 6-phosphate	0.60794	0.27162	24	0.078539	1.0018
zymstnl_mem	Zymstnl r	0.60749	0.27176	6	0.34618	0.81336
chlstol_mem	Chlstol r	0.60749	0.27176	6	0.34618	0.81336
trnaasn_c	TRNA(Asn)	0.60562	0.27238	1	1.0988	0
asntrna_c	L-Asparaginyl-tRNA(Asn)	0.60562	0.27238	1	1.0988	0
C16679_mem	all-trans-18-Hydroxyretinoic acid	0.60399	0.27292	19	0.10995	1.0652
fdp_B_c	Beta-D-Fructose 1,6-bisphosphate	0.60369	0.27302	32	0.041038	1.3987
dump_c	DUMP	0.60263	0.27338	7	0.29685	1.8662
fru_c	D-Fructose	0.6025	0.27342	25	0.06984	0.87755
trnaile_m	TRNA(Ile)	0.6007	0.27402	1	1.0884	0
iletrna_m	L-Isoleucyl-tRNA(Ile)	0.6007	0.27402	1	1.0884	0
prostgf2_e	Prostgf2 c	0.60068	0.27403	1	1.0883	0
srtn_e	Srtn c	0.60068	0.27403	1	1.0883	0
C01335_p	R-OH (aromatic or alkyl)	0.59955	0.2744	2	0.71714	1.533
C02090_p	Trypanothione	0.59955	0.2744	2	0.71714	1.533
C03170_p	Oxidized trypanothione	0.59955	0.2744	2	0.71714	1.533
C15498_p	ROOH	0.59955	0.2744	2	0.71714	1.533
C14748_r	20-HETE	0.59951	0.27442	2	0.71707	1.151
2hp6mbq_m	2-Hexaprenyl-6-methoxy-1,4-benzoquinone	0.59934	0.27447	4	0.45298	1.1607
C17560_m	2-Polyprenyl-6-methoxy-1,4-benzoquinone	0.59934	0.27447	4	0.45298	1.1607
alpa_m	1-Acyl sn glycerol 3-phosphate C1920H3622O700P100	0.59926	0.2745	2	0.71671	0.040746
mag_m	Monoacylglycerol	0.59926	0.2745	2	0.71671	0.040746
gdpmann_c	GDP-D-mannose	0.59809	0.27489	18	0.11442	1.4121
sgalside_g	Sulfatide	0.59619	0.27552	2	0.71209	0.30429
digalside_hs_g	Digalside hs c	0.59619	0.27552	2	0.71209	0.30429
digalsgalside_hs_g	Digalsgalside hs c	0.59619	0.27552	2	0.71209	0.30429
eandrstrn_mem	16alpha-Hydroxydehydroepiandrosterone	0.59132	0.27715	20	0.093598	1.0313
selnp_c	Selenophosphate	0.59098	0.27727	5	0.37405	1.3411
C05299_mem	2-Methoxyestrone	0.59009	0.27757	33	0.033357	0.87708
C05302_mem	2-Methoxyestradiol-17beta	0.59009	0.27757	33	0.033357	0.87708
ala_B_e	Beta-Alanine	0.58962	0.27772	1	1.0648	0
thbpt_m	Tetrahydrobiopterin	0.58933	0.27782	1	1.0642	0
6pthp_m	6-Pyruvoyl-5,6,7,8-tetrahydropterin	0.58933	0.27782	1	1.0642	0
C04244_m	6-Lactoyl-5,6,7,8-tetrahydropterin	0.58933	0.27782	1	1.0642	0
C16545_r	Tamoxifen N-oxide	0.58675	0.27869	2	0.69788	0.074564
C17333_mem	3beta-Hydroxy-5-cholestenoate	0.58671	0.2787	1	1.0586	0
7ahprgnlone_mem	7alpha-Hydroxypregnenolone	0.58671	0.2787	1	1.0586	0
ncam_c	Nicotinamide	0.58566	0.27905	6	0.32724	1.1812
estrone_c	Estrone c	0.5851	0.27924	19	0.10077	1.1996
estradiol_c	Estradiol c	0.5851	0.27924	19	0.10077	1.1996
estriol_c	Estriol c	0.5851	0.27924	19	0.10077	1.1996
C05300_c	16alpha-Hydroxyestrone	0.5851	0.27924	19	0.10077	1.1996
hco3_c	Bicarbonate	0.58343	0.2798	55	-0.018427	1.0342
glyb_e	Glycine betaine	0.5795	0.28113	1	1.0433	0
dcamp_c	N6-(1,2-Dicarboxyethyl)-AMP	0.57838	0.2815	7	0.27724	1.1468
alltn_r	(S)-Allantoin	0.57824	0.28155	1	1.0406	0
1pyr5c_m	1-Pyrroline-5-carboxylate	0.57733	0.28186	11	0.18648	1.211
G13026_g	[(GlcNAc)1 (Man)1 (Ser/Thr)1']	0.57464	0.28277	2	0.67966	0.21511
G13027_g	[(Man)1 (Ser/Thr)1']	0.57464	0.28277	2	0.67966	0.21511
ppi_p	Diphosphate	0.56839	0.28488	8	0.24177	1.1276
cholp_l	Choline phosphate C5H13NO4P	0.56533	0.28593	1	1.0132	0
aprut_c	N Acetylputrescine C6H15N2O	0.56497	0.28605	8	0.23918	1.1463
duri_c	Deoxyuridine	0.56449	0.28621	9	0.21558	1.8393
dutp_c	DUTP	0.56292	0.28674	24	0.059067	1.0762
gthox_c	Oxidized glutathione	0.56199	0.28706	14	0.13377	1.1398
5pmev_c	R 5-Phosphomevalonate C6H10O7P	0.56128	0.2873	3	0.50092	2.6225
co2_e	CO2	0.56026	0.28765	6	0.30522	0.64816
trnaser_c	TRNA(Ser)	0.55983	0.2878	2	0.65737	0.93381
sertrna_c	L-Seryl-tRNA(Ser)	0.55983	0.2878	2	0.65737	0.93381
sertrna_sec_c	L-Seryl-tRNA(Sec)	0.55983	0.2878	2	0.65737	0.93381
trnasecys_c	tRNA(Sec)	0.55983	0.2878	2	0.65737	0.93381
3php_c	3-Phosphohydroxypyruvate	0.55332	0.29002	3	0.49115	2.5115
ura_c	Uracil	0.54942	0.29136	15	0.11431	1.1883
ocdce9coa_c	(9Z)-octadecenoyl-coa	0.54809	0.29182	5	0.3335	1.4846
fe2_e	Fe2+	0.54601	0.29253	5	0.33154	1.1539
mi1345p_c	Inositol 1,3,4,5-tetrakisphosphate	0.54576	0.29262	16	0.10566	1.161
asp__L_c	L-Aspartate	0.54529	0.29278	48	-0.018285	1.0259
glc_bD_c	Beta D-glucose	0.54417	0.29316	13	0.13498	1.2525
trnaglu_c	TRNA (Glu)	0.54415	0.29317	2	0.63376	0.35653
trnapro_c	TRNA(Pro)	0.54415	0.29317	2	0.63376	0.35653
protrna_c	L-Prolyl-tRNA(Pro)	0.54415	0.29317	2	0.63376	0.35653
glutrna_c	L-Glutamyl-tRNA(Glu)	0.54415	0.29317	2	0.63376	0.35653
ppcoa_m	Propanoyl-CoA	0.54269	0.29367	30	0.026514	1.1376
C05689_m	Se-Methyl-L-selenocysteine	0.54151	0.29408	8	0.22143	0.9205
C18904_m	Methylselenopyruvate	0.54151	0.29408	8	0.22143	0.9205
didp_c	DIDP	0.53995	0.29461	10	0.17663	1.2978
gdp_c	GDP	0.53891	0.29498	84	-0.059772	2.021
ptrc_e	Putrescine	0.53441	0.29653	1	0.94742	0
trypta_e	Trypta c	0.53441	0.29653	1	0.94742	0
4abutn_e	4-Aminobutanal	0.53441	0.29653	1	0.94742	0
id3acald_e	Indole 3 acetaldehyde C10H9NO	0.53441	0.29653	1	0.94742	0
im4act_e	Imidazole-4-acetaldehyde	0.53441	0.29653	1	0.94742	0
ditp_c	DITP	0.53352	0.29684	11	0.15854	1.2326
C06548_c	Ethylene oxide	0.53288	0.29706	4	0.38237	0.92024
arg__L_m	L-Arginine	0.52981	0.29812	5	0.31623	1.6166
alpro_m	S Aminomethyldihydrolipoylprotein CH6NS2X	0.52906	0.29838	2	0.61105	0.0025795
acmanap_c	N-Acetyl-D-mannosamine 6-phosphate	0.52759	0.29889	5	0.31413	1.3506
pa_r	Phosphatidate	0.5274	0.29896	1	0.93251	0
alpa_r	1-Acyl sn glycerol 3-phosphate C1920H3622O700P100	0.5274	0.29896	1	0.93251	0
1agpi_r	1-Acyl-sn-glycero-3-phosphoinositol	0.5274	0.29896	1	0.93251	0
n3m2masn_g	[(GlcNAc)5 (Man)3 (Asn)1']	0.52588	0.29949	2	0.60627	1.2597
cdpea_c	CDPethanolamine C11H19N4O11P2	0.52481	0.29986	8	0.20879	1.5086
cmp2amep_c	Cmp2amep c	0.52481	0.29986	8	0.20879	1.5086
C06754_c	2-Chloroethanal	0.52404	0.30012	18	0.077442	1.0205
malt_e	Maltose	0.5235	0.30031	5	0.31027	1.1132
udpg_g	UDPglucose	0.52193	0.30086	5	0.30878	0.62414
coa_n	Coenzyme A	0.52135	0.30106	3	0.45189	0.27949
h2o2_r	Hydrogen peroxide	0.5208	0.30125	1	0.91849	0
C04742_r	15(S)-HETE	0.5208	0.30125	1	0.91849	0
C04805_r	5-HETE	0.5208	0.30125	1	0.91849	0
h2o2_c	Hydrogen peroxide	0.52004	0.30152	27	0.027811	0.9493
2mbcoa_m	2-Methylbutanoyl-CoA	0.51731	0.30247	15	0.096699	1.1695
ribflv_e	Riboflavin	0.5148	0.30335	1	0.90572	0
xol24oh_mem	Xol24oh r	0.51376	0.30371	2	0.58803	0.90226
ump_g	UMP	0.51342	0.30383	5	0.30074	0.61666
C15498_c	ROOH	0.51334	0.30386	8	0.20011	0.72156
mi13456p_c	1D-myo-Inositol 1,3,4,5,6-pentakisphosphate	0.51234	0.30421	5	0.29972	0.51863
chol_m	Choline	0.51187	0.30437	4	0.36006	0.59619
r5p_m	Ribose 5-phosphate	0.51158	0.30447	1	0.89887	0
adprib_m	ADPribose	0.51158	0.30447	1	0.89887	0
galacglcgal14acglcgalgluside_g	[(Gal)3 (Glc)1 (GlcNAc)2 (Cer)1']	0.51093	0.3047	15	0.0932	0.72753
udpglcur_g	UDP-D-glucuronate	0.51025	0.30494	9	0.17727	0.78915
C00201_c	NTP	0.50587	0.30647	7	0.2186	0.93125
C00454_c	NDP	0.50587	0.30647	7	0.2186	0.93125
dhdascb_e	Dhdascb c	0.50393	0.30716	10	0.15231	1.207
G13053_g	[(GlcNAc)1 (LFuc)1 (Ser/Thr)1']	0.50312	0.30744	12	0.1227	0.80956
h2o_g	H2O	0.50158	0.30798	22	0.039163	1.1895
gln__L_m	L-Glutamine	0.4994	0.30875	7	0.21336	1.1416
glu__D_m	D-Glutamate	0.4994	0.30875	7	0.21336	1.1416
gln__D_m	D-Glutamine	0.4994	0.30875	7	0.21336	1.1416
udp_r	UDP	0.49747	0.30943	62	-0.050264	1.0125
cgly_e	Cys-Gly	0.4941	0.31062	8	0.18555	0.63914
npthl_c	Npthl c	0.49258	0.31116	11	0.13244	1.1483
6hoxmelatn_c	6hoxmelatn c	0.49258	0.31116	11	0.13244	1.1483
C06174_c	Codeine	0.49258	0.31116	11	0.13244	1.1483
aflatoxin_c	Aflatoxin c	0.49258	0.31116	11	0.13244	1.1483
C06868_c	Carbamazepine	0.49258	0.31116	11	0.13244	1.1483
C07047_c	Ifosfamide	0.49258	0.31116	11	0.13244	1.1483
lido_c	Lidocaine	0.49258	0.31116	11	0.13244	1.1483
C07501_c	Felbamate	0.49258	0.31116	11	0.13244	1.1483
C07643_c	4-Hydroxycyclophosphamide	0.49258	0.31116	11	0.13244	1.1483
C07644_c	4-Ketocyclophosphamide	0.49258	0.31116	11	0.13244	1.1483
C07888_c	Cyclophosphamide	0.49258	0.31116	11	0.13244	1.1483
C12518_c	Glutaral	0.49258	0.31116	11	0.13244	1.1483
C14040_c	1-Nitronaphthalene	0.49258	0.31116	11	0.13244	1.1483
C14556_c	9-Hydroxybenzo[a]pyrene	0.49258	0.31116	11	0.13244	1.1483
C14814_c	11,14,15-THETA	0.49258	0.31116	11	0.13244	1.1483
C16542_c	APC	0.49258	0.31116	11	0.13244	1.1483
C16543_c	NPC	0.49258	0.31116	11	0.13244	1.1483
C16546_c	N-Desmethyltamoxifen	0.49258	0.31116	11	0.13244	1.1483
C16548_c	N,N-Didesmethyltamoxifen	0.49258	0.31116	11	0.13244	1.1483
C16550_c	3-Dechloroethylifosfamide	0.49258	0.31116	11	0.13244	1.1483
C16553_c	4-Hydroxyifosfamide	0.49258	0.31116	11	0.13244	1.1483
C16555_c	2-Dechloroethylifosfamide	0.49258	0.31116	11	0.13244	1.1483
3hlido_c	3-Hydroxylidocaine	0.49258	0.31116	11	0.13244	1.1483
meglyxyl_c	Monoethylglycinexylidide	0.49258	0.31116	11	0.13244	1.1483
C16576_c	Norcodeine	0.49258	0.31116	11	0.13244	1.1483
C16582_c	2-Hydroxyfelbamate	0.49258	0.31116	11	0.13244	1.1483
C16584_c	p-Hydroxyfelbamate	0.49258	0.31116	11	0.13244	1.1483
C16641_c	Irinotecan	0.49258	0.31116	11	0.13244	1.1483
C19488_c	DMBA	0.49258	0.31116	11	0.13244	1.1483
aflatoxinQ1_c	Aflatoxin Q1	0.49258	0.31116	11	0.13244	1.1483
aflatoxindal_c	Aflatoxin B1 dialdehyde	0.49258	0.31116	11	0.13244	1.1483
C19590_c	6-[2,3-Dihydroxy-1-(hydroxymethyl)propyl]-1,2-dihydro-7-hydroxy-9-methoxy-cyclopenta[c][1]benzopyran-3,4-dione	0.49258	0.31116	11	0.13244	1.1483
C19591_c	1,2,3,4-Tetrahydro-alpha,7-dihydroxy-beta-(hydroxymethyl)-9-methoxy-3,4-dioxocyclopenta[c][1]benzopyran-6-propanal	0.49258	0.31116	11	0.13244	1.1483
C19592_c	alpha-(1,2-Dihydroxyethyl)-1,2,3,4-tetrahydro-7-hydroxy-9-methoxy-3,4-dioxocyclopenta[c][1]benzopyran-6-acetaldehyde	0.49258	0.31116	11	0.13244	1.1483
ade_c	Adenine	0.49213	0.31132	15	0.082883	1.0407
Tyr_ggn_e	Tyr-194 of apo-glycogenin protein (primer for glycogen synthesis)	0.4911	0.31168	1	0.85534	0
nac_c	Nicotinate	0.49065	0.31184	5	0.27923	1.3091
mi14p_c	Mi14p c	0.48985	0.31212	10	0.1428	1.3531
b2coa_p	Crotonoyl-CoA	0.48923	0.31234	4	0.33599	0.76341
S2hglut_m	(S)-2-Hydroxyglutarate	0.48544	0.31368	1	0.84329	0
gm2_g	N-Acetyl-D-galactosaminyl-(N-acetylneuraminyl)-D-galactosyl-D-glucosylceramide	0.48422	0.31412	2	0.54357	0.8942
gd2_g	GD2	0.48422	0.31412	2	0.54357	0.8942
ga2_g	GA2	0.48422	0.31412	2	0.54357	0.8942
gt2_g	[(Gal)1 (GalNAc)1 (Glc)1 (Neu5Ac)3 (Cer)1']	0.48422	0.31412	2	0.54357	0.8942
pchol_m	Phosphatidylcholine	0.48299	0.31455	5	0.27198	0.52058
ipdp_m	Isopentenyl diphosphate	0.48188	0.31495	7	0.19919	0.86642
acgam1p_c	N-Acetyl-D-glucosamine 1-phosphate	0.48122	0.31518	9	0.15676	0.72804
C05703_c	Methylselenol	0.47685	0.31674	4	0.32284	0.94268
ocACP_mem	Octanoyl-ACP (n-C8:0ACP)	0.4746	0.31754	8	0.17079	0.66978
fald_c	Formaldehyde	0.4735	0.31793	22	0.026444	0.93804
pe_g	Phosphatidylethanolamine	0.47313	0.31806	2	0.52688	0.87841
pa_g	Phosphatidate	0.47313	0.31806	2	0.52688	0.87841
galgluside_l	LacCer	0.4702	0.31911	2	0.52247	2.3881
trnamet_m	TRNA(Met)	0.46969	0.31929	3	0.38844	0.99527
selmeth_m	Selenomethionine	0.46969	0.31929	3	0.38844	0.99527
C05336_m	Selenomethionyl-tRNA(Met)	0.46969	0.31929	3	0.38844	0.99527
dedoldp_c	Dehydrodolichol diphosphate	0.4686	0.31968	2	0.52007	0.91973
ficytb5_mem	Ferricytochrome b5	0.46791	0.31992	14	0.080441	1.0685
focytb5_mem	Ferrocytochrome b5	0.46791	0.31992	14	0.080441	1.0685
ppp9_m	Protoporphyrin	0.46527	0.32087	3	0.38301	1.5466
fmettrna_m	N-Formylmethionyl-tRNA	0.46308	0.32165	1	0.79575	0
fa_l	Fatty acid	0.46282	0.32175	7	0.18378	0.86907
trnagly_c	TRNA(Gly)	0.45927	0.32302	1	0.78766	0
glytrna_c	Glycyl-tRNA(Gly)	0.45927	0.32302	1	0.78766	0
o2_c	O2	0.4582	0.3234	132	-0.099615	1.7046
C02399_r	D-Xylosylprotein	0.45645	0.32403	2	0.50179	0.47525
actp_c	Acetyl phosphate	0.45636	0.32406	1	0.78147	0
gly_l	Glycine	0.45632	0.32408	1	0.78138	0
ala__L_l	L-Alanine	0.45632	0.32408	1	0.78138	0
ala__D_l	D-Alanine	0.45632	0.32408	1	0.78138	0
pro__L_l	L-Proline	0.45632	0.32408	1	0.78138	0
4abut_l	4-Aminobutanoate	0.45632	0.32408	1	0.78138	0
pro__D_e	Pro D c	0.45632	0.32408	1	0.78138	0
pro__D_l	Pro D c	0.45632	0.32408	1	0.78138	0
pro__D_c	Pro D c	0.45632	0.32408	1	0.78138	0
psphings_l	Phytosphingosine C18H40NO3	0.45576	0.32428	6	0.21461	0.94782
C12145_l	Ceramide II	0.45576	0.32428	6	0.21461	0.94782
succoa_m	Succinyl-CoA	0.45571	0.3243	29	-0.0037017	0.88846
g6p_c	D-Glucose 6-phosphate	0.4531	0.32524	18	0.042015	1.0516
2mp2coa_m	2-Methylprop-2-enoyl-CoA	0.45147	0.32583	16	0.055924	0.85885
2mb2coa_m	Trans-2-Methylbut-2-enoyl-CoA	0.4506	0.32614	13	0.0797	0.88066
dpcoa_c	Dephospho-CoA	0.44909	0.32668	1	0.76601	0
ser__L_m	L-Serine	0.44786	0.32713	2	0.48885	0.25815
sphgn_mem	Sphinganine C18H40NO2	0.44727	0.32734	38	-0.030926	1.2299
dad_2_e	Deoxyadenosine	0.4468	0.32751	2	0.48726	1.3746
g1m8mpdol_L_mem	[(Glc)1 (GlcNAc)2 (Man)9 (PP-Dol)1']	0.4442	0.32845	4	0.28816	0.65968
gdpfuc_l	GDP-L-fucose	0.44166	0.32937	2	0.47952	0.65879
pepser_l	Protein serine	0.44166	0.32937	2	0.47952	0.65879
G13052_l	[(LFuc)1 (Ser/Thr)1']	0.44166	0.32937	2	0.47952	0.65879
dctp_c	DCTP	0.44084	0.32967	22	0.011644	1.098
dttp_c	DTTP	0.44084	0.32967	22	0.011644	1.098
gal14acglcgalgluside_hs_e	Gal14acglcgalgluside hs g	0.44054	0.32977	1	0.74783	0
acglcgal14acglcgalgluside_e	N-Acetyl-D-glucosaminyl-1,3-beta-D-galactosyl-1,4-N-acetyl-beta-D-glucosaminyl-1,3-beta-D-galactosyl-1,4-beta-D-glucosylceramide	0.44054	0.32977	1	0.74783	0
galacglcgal14acglcgalgluside_e	[(Gal)3 (Glc)1 (GlcNAc)2 (Cer)1']	0.44054	0.32977	1	0.74783	0
acglc13galacglcgal14acglcgalgluside_e	[(Gal)3 (Glc)1 (GlcNAc)3 (Cer)1']	0.44054	0.32977	1	0.74783	0
mi1346p_c	Mi1346p c	0.43831	0.33058	4	0.28189	0.59709
mi3456p_c	Mi3456p c	0.43831	0.33058	4	0.28189	0.59709
tre_e	Trehalose	0.43792	0.33072	3	0.34942	1.4939
asn__L_e	L-Asparagine	0.4369	0.33109	8	0.14226	0.77919
ctp_r	CTP	0.43656	0.33121	1	0.73937	0
cdp_r	CDP	0.43656	0.33121	1	0.73937	0
sgalside_l	Sulfatide	0.43537	0.33165	1	0.73684	0
C01335_c	R-OH (aromatic or alkyl)	0.43476	0.33187	9	0.12394	0.71259
g1p_c	D-Glucose 1-phosphate	0.434	0.33215	20	0.018848	1.61
xol25oh_mem	Xol25oh r	0.43196	0.33289	5	0.22375	0.58006
coa_p	Coenzyme A	0.43133	0.33311	6	0.19343	1.2916
3odecACP_mem	3-Oxodecanoyl-[acyl-carrier protein]	0.43083	0.33329	5	0.22269	0.87474
dcaACP_mem	Decanoyl-ACP (n-C10:0ACP)	0.43083	0.33329	5	0.22269	0.87474
3oddecACP_mem	3-Oxododecanoyl-[acyl-carrier protein]	0.43083	0.33329	5	0.22269	0.87474
3omrsACP_mem	3-Oxotetradecanoyl-[acyl-carrier protein]	0.43083	0.33329	5	0.22269	0.87474
3opalmACP_mem	3-Oxohexadecanoyl-[acyl-carrier protein]	0.43083	0.33329	5	0.22269	0.87474
ppi_m	Diphosphate	0.42259	0.3363	59	-0.069511	1.0327
C05726_e	R-S-Cysteine	0.42042	0.33709	3	0.32793	0.53115
2hpmmbq_m	2-Hexaprenyl-3-methyl-6-methoxy-1,4-benzoquinone	0.41959	0.33739	2	0.44631	2.0225
C17561_m	2-Polyprenyl-3-methyl-6-methoxy-1,4-benzoquinone	0.41959	0.33739	2	0.44631	2.0225
melatn_c	Melatn c	0.41907	0.33758	12	0.071021	1.1153
hxan_c	Hypoxanthine	0.4175	0.33816	11	0.084561	0.98212
fru_B_c	Beta-D-fructose	0.41704	0.33832	8	0.12724	1.1042
lpro_m	Lipoylprotein S2X	0.41699	0.33834	2	0.4424	0.24109
ocdce9coa_n	(9Z)-octadecenoyl-coa	0.41676	0.33843	1	0.69727	0
C00638_c	Higher fatty acid	0.41676	0.33843	1	0.69727	0
C00638_n	Higher fatty acid	0.41676	0.33843	1	0.69727	0
ocdcea_n	Octadecenoate (n-C18:1)	0.41676	0.33843	1	0.69727	0
arachcoa_n	Arachidyl-CoA	0.41676	0.33843	1	0.69727	0
arachdcoa_c	Arachdcoa c	0.41676	0.33843	1	0.69727	0
arachdcoa_n	Arachdcoa c	0.41676	0.33843	1	0.69727	0
C02843_c	Long-chain acyl-CoA	0.41676	0.33843	1	0.69727	0
C02843_n	Long-chain acyl-CoA	0.41676	0.33843	1	0.69727	0
dlnlcg_c	Dihomo-gamma-linolenic acid	0.41676	0.33843	1	0.69727	0
dlnlcg_n	Dihomo-gamma-linolenic acid	0.41676	0.33843	1	0.69727	0
dlnlcgcoa_c	Dlnlcgcoa c	0.41676	0.33843	1	0.69727	0
dlnlcgcoa_n	Dlnlcgcoa c	0.41676	0.33843	1	0.69727	0
arach_n	Arachidic acid	0.41676	0.33843	1	0.69727	0
lnlncg_c	Lnlncg c	0.41676	0.33843	1	0.69727	0
lnlncg_n	Lnlncg c	0.41676	0.33843	1	0.69727	0
C06428_c	Eicosapentaenoic acid	0.41676	0.33843	1	0.69727	0
C06428_n	Eicosapentaenoic acid	0.41676	0.33843	1	0.69727	0
C06429_c	Docosahexaenoate	0.41676	0.33843	1	0.69727	0
C06429_n	Docosahexaenoate	0.41676	0.33843	1	0.69727	0
tmndnccoa_c	Tmndnccoa c	0.41676	0.33843	1	0.69727	0
tmndnccoa_n	Tmndnccoa c	0.41676	0.33843	1	0.69727	0
dhlpro_m	Dihydrolipolprotein H2S2X	0.41578	0.33879	2	0.44057	0.23851
acACP_m	Acetyl-ACP	0.4155	0.33889	1	0.69458	0
actACP_m	Acetoacetyl-ACP	0.4155	0.33889	1	0.69458	0
butACP_m	Butyryl-ACP (n-C4:0ACP)	0.4155	0.33889	1	0.69458	0
3ohexACP_m	3-Oxohexanoyl-[acyl-carrier protein]	0.4155	0.33889	1	0.69458	0
hexACP_m	Hexanoyl-ACP (n-C6:0ACP)	0.4155	0.33889	1	0.69458	0
3ooctACP_m	3-Oxooctanoyl-[acyl-carrier protein]	0.4155	0.33889	1	0.69458	0
palmACP_mim	Hexadecanoyl-[acp]	0.4155	0.33889	1	0.69458	0
3ooctdACP_mim	3-Oxooctadecanoyl-[ac]	0.4155	0.33889	1	0.69458	0
cital_c	Citalopram	0.41381	0.33951	12	0.067792	1.1175
dmcital_c	Demethylcitalopram	0.41381	0.33951	12	0.067792	1.1175
hmbil_c	Hydroxymethylbilane	0.41324	0.33972	7	0.14368	0.76074
gthrd_c	Reduced glutathione	0.4117	0.34028	43	-0.051618	0.82118
atp_p	ATP	0.41056	0.3407	5	0.20353	1.2598
epist_mem	Episterol C28H46O	0.40946	0.3411	1	0.68175	0
C15782_mem	delta7-Avenasterol	0.40946	0.3411	1	0.68175	0
fad_p	Flavin adenine dinucleotide oxidized	0.40818	0.34157	3	0.31289	0.93327
fadh2_p	Flavin adenine dinucleotide reduced	0.40818	0.34157	3	0.31289	0.93327
tethex3coa_p	Tethex3coa c	0.40818	0.34157	3	0.31289	0.93327
tetpent6coa_p	Tetpent6coa c	0.40818	0.34157	3	0.31289	0.93327
C16327_p	OPC8-CoA	0.40818	0.34157	3	0.31289	0.93327
C16328_p	trans-2-Enoyl-OPC8-CoA	0.40818	0.34157	3	0.31289	0.93327
C16331_p	OPC6-CoA	0.40818	0.34157	3	0.31289	0.93327
C16332_p	trans-2-Enoyl-OPC6-CoA	0.40818	0.34157	3	0.31289	0.93327
C16335_p	OPC4-CoA	0.40818	0.34157	3	0.31289	0.93327
C16336_p	trans-2-Enoyl-OPC4-CoA	0.40818	0.34157	3	0.31289	0.93327
C16374_mem	(2E,6Z,9Z,12Z,15Z,18Z,21Z)-Tetracosahepta-2,6,9,12,15,18,21-enoyl-CoA	0.40818	0.34157	3	0.31289	0.93327
C16387_p	(2E,6Z,9Z,12Z,15Z,18Z)-Tetracosahexa-2,6,9,12,15,18-enoyl-CoA	0.40818	0.34157	3	0.31289	0.93327
lnlccoa_mem	Lnlccoa c	0.40778	0.34172	24	-0.0080417	1.5482
C05449_p	3alpha,7alpha-Dihydroxy-5beta-24-oxocholestanoyl-CoA	0.40588	0.34242	3	0.31006	0.18714
trnaser_m	TRNA(Ser)	0.40459	0.34289	1	0.67139	0
sertrna_m	L-Seryl-tRNA(Ser)	0.40459	0.34289	1	0.67139	0
sertrna_sec_m	L-Seryl-tRNA(Sec)	0.40459	0.34289	1	0.67139	0
trnasecys_m	tRNA(Sec)	0.40459	0.34289	1	0.67139	0
sph1p_mem	Sphinganine 1 phosphate C18H39NO5P	0.40222	0.34376	20	0.0037477	1.3789
td2coa_mem	Trans-Tetradec-2-enoyl-CoA	0.40212	0.3438	20	0.0037012	0.89542
aacoa_p	Acetoacetyl-CoA	0.40069	0.34432	2	0.41786	0.017758
3hacoa_p	(S)-3-Hydroxyacyl-CoA	0.40069	0.34432	2	0.41786	0.017758
3hbcoa_p	(S)-3-Hydroxybutanoyl-CoA	0.40069	0.34432	2	0.41786	0.017758
oxadpcoa_p	3-Oxoadipyl-CoA	0.40069	0.34432	2	0.41786	0.017758
3hmbcoa_p	(S)-3-Hydroxy-2-methylbutyryl-CoA	0.40069	0.34432	2	0.41786	0.017758
3hhdcoa_p	(S)-3-Hydroxyhexadecanoyl-CoA	0.40069	0.34432	2	0.41786	0.017758
3htdcoa_p	(S)-3-Hydroxytetradecanoyl-CoA	0.40069	0.34432	2	0.41786	0.017758
3hdcoa_p	(S)-3-Hydroxydecanoyl-CoA	0.40069	0.34432	2	0.41786	0.017758
3hocoa_p	(S)-3-Hydroxyoctanoyl-CoA	0.40069	0.34432	2	0.41786	0.017758
3hhcoa_p	(S)-3-Hydroxyhexanoyl-CoA	0.40069	0.34432	2	0.41786	0.017758
thcholoylcoa_p	Thcholoylcoa x	0.40069	0.34432	2	0.41786	0.017758
C05450_p	3alpha,7alpha,12alpha,24-Tetrahydroxy-5beta-cholestanoyl-CoA	0.40069	0.34432	2	0.41786	0.017758
3hmp_p	(S)-3-Hydroxyisobutyrate	0.40069	0.34432	2	0.41786	0.017758
3hadpcoa_p	(3S)-3-Hydroxyadipyl-CoA	0.40069	0.34432	2	0.41786	0.017758
acglc13galacglcgal14acglcgalgluside_g	[(Gal)3 (Glc)1 (GlcNAc)3 (Cer)1']	0.3989	0.34498	5	0.19251	0.52969
pan4p_c	Pantetheine 4'-phosphate	0.39798	0.34532	4	0.23905	1.6698
phe__L_e	L-Phenylalanine	0.39735	0.34556	20	0.0014342	0.94697
3sala_c	3-Sulfino-L-alanine	0.39697	0.34569	16	0.027176	0.79641
amp_p	AMP	0.39418	0.34673	4	0.23501	1.5304
glygn2_e	glycogen, structure 2 (glycogenin-1,6-{7[1,4-Glc], 4[1,4-Glc]})	0.39314	0.34711	18	0.012074	1.0838
C00028_c	A	0.39292	0.34719	12	0.054947	1.8334
C00030_c	AH2	0.39292	0.34719	12	0.054947	1.8334
chsterol_e	Chsterol c	0.39158	0.34768	5	0.18559	0.80637
oaa_p	Oxaloacetate	0.38932	0.34852	2	0.40074	0.90402
asp__D_p	Asp D c	0.38932	0.34852	2	0.40074	0.90402
selcys_c	Selenocysteine	0.38717	0.34931	2	0.39752	0.7453
C05689_c	Se-Methyl-L-selenocysteine	0.38717	0.34931	2	0.39752	0.7453
nh3_m	Ammonia	0.3871	0.34934	16	0.021969	0.97873
fa_r	Fatty acid	0.38651	0.34956	10	0.073041	1.2227
mal__L_m	L-Malate	0.38518	0.35005	10	0.072146	0.76492
dolpglc_mem	Dolichyl beta-D-glucosyl phosphate	0.3844	0.35034	9	0.088366	0.98991
ethamp_e	Ethanolamine phosphate C2H7NO4P	0.38415	0.35043	2	0.39298	0.62529
C15645_mem	1-(1-Alkenyl)-sn-glycerol	0.38415	0.35043	2	0.39298	0.62529
nad_l	Nicotinamide adenine dinucleotide	0.37986	0.35203	3	0.27811	1.0931
nadh_l	Nicotinamide adenine dinucleotide - reduced	0.37986	0.35203	3	0.27811	1.0931
dolichol_r	Dolichol C15H28O	0.37958	0.35213	2	0.3861	0.4996
hco3_m	Bicarbonate	0.37552	0.35364	15	0.018911	0.95777
g6p_B_c	Beta D glucose 6 phosphate C6H11O9P	0.37448	0.35403	19	-0.0015862	1.0945
gua_c	Guanine	0.37427	0.3541	14	0.027363	1.0223
2dr1p_c	2-Deoxy-D-ribose 1-phosphate	0.37144	0.35515	4	0.21086	1.5013
din_c	Deoxyinosine	0.37144	0.35515	4	0.21086	1.5013
nm2masn_g	[(GlcNAc)3 (Man)3 (Asn)1']	0.36969	0.35581	3	0.26562	1.1063
trnahis_c	TRNA(His)	0.36861	0.35621	2	0.36959	0.72185
histrna_c	L-Histidyl-tRNA(His)	0.36861	0.35621	2	0.36959	0.72185
gmp_g	GMP	0.36579	0.35726	2	0.36533	0.34706
udpglcur_c	UDP-D-glucuronate	0.36375	0.35802	35	-0.05509	1.0986
dhcrm_mem	Dihydroceramide	0.36289	0.35834	20	-0.014939	1.0137
C00472_c	Quinone	0.36283	0.35837	1	0.58259	0
hqn_c	Hydroquinone	0.36283	0.35837	1	0.58259	0
dopaqn_c	Dopaqn c	0.36283	0.35837	1	0.58259	0
56dihindl_c	5,6-Dihydroxyindole	0.36283	0.35837	1	0.58259	0
C05579_c	Indole-5,6-quinone	0.36283	0.35837	1	0.58259	0
trnaasp_c	TRNA(Asp)	0.3615	0.35886	1	0.57977	0
asptrna_c	L-Aspartyl-tRNA(Asp)	0.3615	0.35886	1	0.57977	0
ACP_m	Acyl carrier protein	0.36149	0.35887	5	0.15715	0.33544
2obut_m	2-Oxobutanoate	0.36009	0.35939	8	0.084145	1.2703
cs_hs_linkage_g	beta-D-Glucuronyl-1,3-D-galactosylproteoglycan	0.35408	0.36164	7	0.095831	0.91053
cholcoaone_mem	Cholcoaone x	0.35403	0.36166	6	0.12641	0.35394
dhlam_m	Dihydrolipoamide-E	0.35338	0.3619	10	0.05068	0.74651
thmpp_c	Thiamine diphosphate	0.35285	0.3621	9	0.066073	1.4531
thmtp_c	Thiamin triphosphate C12H16N4O10P3S	0.35285	0.3621	9	0.066073	1.4531
C02442_m	N-Methyltyramine	0.35198	0.36243	1	0.55953	0
C06199_m	Hordenine	0.35198	0.36243	1	0.55953	0
3hddcoa_p	(S)-3-Hydroxydodecanoyl-CoA	0.35139	0.36265	6	0.12413	0.56947
4fumacac_c	4-Fumarylacetoacetate C8H6O6	0.34964	0.3633	5	0.14596	0.92442
accoa_g	Acetyl-CoA	0.34772	0.36403	2	0.33814	0.065916
pi_p	Phosphate	0.34701	0.36429	4	0.1849	1.077
adn_e	Adenosine	0.34625	0.36458	8	0.073673	0.94504
ins_e	Inosine	0.34625	0.36458	8	0.073673	0.94504
acgam_c	N-Acetyl-D-glucosamine	0.34554	0.36484	3	0.23597	0.54581
citr__L_m	L-Citrulline	0.34394	0.36545	4	0.18164	0.97051
amp_e	AMP	0.3437	0.36554	14	0.010035	1.2138
accoa_n	Acetyl-CoA	0.34177	0.36626	2	0.32919	0.25673
chol_n	Choline	0.34177	0.36626	2	0.32919	0.25673
ach_n	Ach c	0.34177	0.36626	2	0.32919	0.25673
atp_n	ATP	0.3408	0.36663	19	-0.017953	1.2891
pppi_m	Inorganic triphosphate	0.33765	0.36782	2	0.32298	0.85321
cbi_m	Cobinamide	0.33765	0.36782	2	0.32298	0.85321
co1dam_m	Cob(I)yrinate a,c diamide	0.33765	0.36782	2	0.32298	0.85321
adcobdam_m	Adenosyl cobyrinate diamide	0.33765	0.36782	2	0.32298	0.85321
adocbi_m	Adenosyl cobinamide	0.33765	0.36782	2	0.32298	0.85321
C05729_e	R-S-Cysteinylglycine	0.33485	0.36887	6	0.10978	0.41684
C03410_c	Neu5Gc	0.33469	0.36893	2	0.31853	0.090844
C03691_c	CMP-Neu5Gc	0.33469	0.36893	2	0.31853	0.090844
thglu_c	Tetrahydropteroyltri-L-glutamate	0.33339	0.36942	1	0.52	0
5mthglu_c	5-Methyltetrahydropteroyltri-L-glutamate	0.33339	0.36942	1	0.52	0
selhcys_c	Selhcys c	0.33339	0.36942	1	0.52	0
ak2g_hs_mem	Ak2g hs c	0.33302	0.36956	13	0.010235	1.4856
10fthf_m	10-Formyltetrahydrofolate	0.3322	0.36987	10	0.036379	1.1839
trnalys_c	TRNA(Lys)	0.3321	0.36991	3	0.21945	0.70489
trnalys_m	TRNA(Lys)	0.3321	0.36991	3	0.21945	0.70489
lystrna_c	L-Lysine-tRNA (Lys)	0.3321	0.36991	3	0.21945	0.70489
lystrna_m	L-Lysine-tRNA (Lys)	0.3321	0.36991	3	0.21945	0.70489
dtdp_c	DTDP	0.33001	0.3707	23	-0.037642	1.0984
bhb_m	(R)-3-Hydroxybutanoate	0.32884	0.37114	1	0.51032	0
C05993_m	Acetyl adenylate	0.32884	0.37114	5	0.1263	0.80183
btn_co2_c	Carboxybiotin-carboxyl-carrier protein	0.32824	0.37136	8	0.060043	1.1312
apoC_Lys_btn_c	Holo-[carboxylase]	0.32824	0.37136	8	0.060043	1.1312
dhap_p	Dihydroxyacetone phosphate	0.32821	0.37138	1	0.50898	0
C05298_c	2-Hydroxyestrone	0.3264	0.37206	12	0.014052	1.1691
C05301_c	2-OH-Estradiol	0.3264	0.37206	12	0.014052	1.1691
sbt__D_l	D-Sorbitol	0.32605	0.37219	3	0.21203	1.2063
cbp_c	Carbamoyl phosphate	0.32541	0.37244	4	0.16195	0.92283
cbasp_c	N-Carbamoyl-L-aspartate	0.32541	0.37244	4	0.16195	0.92283
C18075_c	11beta-Hydroxytestosterone	0.32453	0.37277	8	0.057231	1.3464
g6p_A_r	Alpha-D-glucose 6 phosphate	0.324	0.37297	4	0.16045	0.65553
psphings_r	Phytosphingosine C18H40NO3	0.32379	0.37305	2	0.30212	1.4212
C12145_r	Ceramide II	0.32379	0.37305	2	0.30212	1.4212
core2_g	beta-D-Galactosyl-1,3-(N-acetyl-beta-D-glucosaminyl-1,6)-N-acetyl-D-galactosaminyl-R	0.32288	0.37339	5	0.12067	1.0024
3sala_m	3-Sulfino-L-alanine	0.32242	0.37357	7	0.070223	0.51252
m2emgacpail_mem	[(GlcN)1 (Ino(acyl)-P)1 (Man)3 (EtN)1 (P)1']	0.32179	0.37381	3	0.20679	0.29873
h2o_p	H2O	0.3215	0.37392	35	-0.070272	1.0286
malcoa_p	Malonyl-CoA	0.32074	0.3742	2	0.29753	0.90439
pmtcrn_mem	Pmtcrn c	0.32038	0.37434	12	0.010352	0.81705
btcoa_m	Butanoyl-CoA	0.31791	0.37528	10	0.026733	1.022
nh3_e	Ammonia	0.31699	0.37563	6	0.094294	0.9053
C00028_r	A	0.31611	0.37596	4	0.15207	1.1683
C00030_r	AH2	0.31611	0.37596	4	0.15207	1.1683
prostgg2_r	Prostaglandin G2	0.31611	0.37596	4	0.15207	1.1683
psqldp_mem	Presqualene diphosphate	0.3142	0.37669	2	0.28769	0.97069
dnac_n	DNA cytosine	0.31225	0.37742	21	-0.039371	1.0143
dna5mtc_n	DNA 5-methylcytosine	0.31225	0.37742	21	-0.039371	1.0143
ade_l	Adenine	0.3106	0.37805	1	0.47153	0
adn_l	Adenosine	0.3106	0.37805	1	0.47153	0
thymd_l	Thymidine	0.3106	0.37805	1	0.47153	0
hxan_l	Hypoxanthine	0.3106	0.37805	1	0.47153	0
ins_l	Inosine	0.3106	0.37805	1	0.47153	0
uri_l	Uridine	0.3106	0.37805	1	0.47153	0
gsn_l	Guanosine	0.3106	0.37805	1	0.47153	0
cytd_l	Cytidine	0.3106	0.37805	1	0.47153	0
3mbdhl_m	S-(3-Methylbutanoyl)-dihydrolipoamide	0.30646	0.37963	7	0.05732	1.3696
2mpdhl_m	S-(2-Methylpropanoyl)-dihydrolipoamide-E	0.30646	0.37963	7	0.05732	1.3696
2mbdhl_m	S-(2-Methylbutanoyl)-dihydrolipoamide-E	0.30646	0.37963	7	0.05732	1.3696
ile__L_c	L-Isoleucine	0.30576	0.37989	21	-0.042378	1.037
andrstndn_mem	Andrstndn r	0.30566	0.37993	35	-0.075965	1.0634
C00151_c	L-Amino acid	0.30308	0.38092	1	0.45554	0
5oxpro_c	5-Oxoproline	0.30308	0.38092	1	0.45554	0
C03740_c	(5-L-Glutamyl)-L-amino acid	0.30308	0.38092	1	0.45554	0
etha_e	Ethanolamine	0.30273	0.38105	1	0.4548	0
C15646_mem	1-(1-Alkenyl)-sn-glycero-3-phosphate	0.30273	0.38105	1	0.4548	0
co2_g	CO2	0.30225	0.38123	1	0.45379	0
argsuc_c	N(omega)-(L-Arginino)succinate	0.30211	0.38128	3	0.18262	0.49224
rib__D_c	D-Ribose	0.30192	0.38136	1	0.45308	0
drib_c	Deoxyribose	0.30192	0.38136	1	0.45308	0
malACP_m	Malonyl-[acyl-carrier protein]	0.30008	0.38206	2	0.26645	0.60547
amp_m	AMP	0.29542	0.38384	42	-0.088697	1.0629
sel_c	Selenate	0.29506	0.38397	6	0.075283	1.7047
dhf_c	7,8-Dihydrofolate	0.29465	0.38413	5	0.093984	0.75581
his__L_e	L-Histidine	0.29216	0.38508	7	0.045748	0.78828
btamp_n	Biotinyl 5 AMP C20H27N7O9PS	0.29189	0.38519	1	0.43176	0
apoC_lys_n	Apo-[carboxylase]	0.29189	0.38519	1	0.43176	0
apoC_Lys_btn_n	Holo-[carboxylase]	0.29189	0.38519	1	0.43176	0
dhcholoylcoa_p	Dhcholoylcoa r	0.29126	0.38543	1	0.43042	0
cholcoads_p	Cholcoads x	0.29126	0.38543	1	0.43042	0
chsterol_r	Chsterol c	0.28994	0.38593	13	-0.015215	0.815
3hodcoa_mem	(S)-3-Hydroxyoctadecanoyl-CoA	0.2891	0.38625	5	0.088735	1.1647
glygn2_c	glycogen, structure 2 (glycogenin-1,6-{7[1,4-Glc], 4[1,4-Glc]})	0.28749	0.38687	7	0.041973	1.8379
glygn4_e	glycogen, structure 4 (glycogenin-1,6-{2[1,4-Glc], [1,4-Glc]})	0.28746	0.38688	19	-0.043871	1.0811
pail45p_mem	1-Phosphatidyl-D-myo-inositol 4,5-bisphosphate	0.28689	0.3871	77	-0.11549	2.0366
fgam_c	N2-Formyl-N1-(5-phospho-D-ribosyl)glycinamide	0.28385	0.38826	3	0.1602	0.98731
fpram_c	2-(Formamido)-N1-(5-phospho-D-ribosyl)acetamidine	0.28385	0.38826	3	0.1602	0.98731
trp__L_m	L-Tryptophan	0.28169	0.38909	1	0.41006	0
trnatrp_m	TRNA(Trp)	0.28169	0.38909	1	0.41006	0
trptrna_m	L-Tryptophanyl-tRNA(Trp)	0.28169	0.38909	1	0.41006	0
C06754_r	2-Chloroethanal	0.28115	0.3893	12	-0.01377	0.98122
xyl__D_c	D-Xylose	0.28049	0.38955	7	0.036317	1.1863
udpxyl_g	UDP-D-xylose	0.28019	0.38967	2	0.23651	0.30728
prpncoa_p	Acrylyl CoA	0.27945	0.38995	1	0.40531	0
3mb2coa_p	3-Methylbut-2-enoyl-CoA	0.27945	0.38995	1	0.40531	0
2mb2coa_p	Trans-2-Methylbut-2-enoyl-CoA	0.27945	0.38995	1	0.40531	0
2mp2coa_p	2-Methylprop-2-enoyl-CoA	0.27945	0.38995	1	0.40531	0
2ddecdicoa_p	trans,cis-Lauro-2,6-dienoyl-CoA	0.27945	0.38995	1	0.40531	0
3ddecdicoa_p	cis,cis-3,6-Dodecadienoyl-CoA	0.27945	0.38995	1	0.40531	0
3hpcoa_p	3-Hydroxypropionyl-CoA	0.27945	0.38995	1	0.40531	0
3hivcoa_p	3-Hydroxyisovaleryl-CoA	0.27945	0.38995	1	0.40531	0
3hibutcoa_p	(S)-3-Hydroxyisobutyryl-CoA	0.27945	0.38995	1	0.40531	0
C14144_p	2,3-Didehydroadipyl-CoA	0.27945	0.38995	1	0.40531	0
nadph_m	Nicotinamide adenine dinucleotide phosphate - reduced	0.279	0.39012	49	-0.10113	1.0251
nadp_m	Nicotinamide adenine dinucleotide phosphate	0.279	0.39012	49	-0.10113	1.0251
1r2sonpthl_c	(1R,2S)-Naphthalene epoxide	0.27889	0.39016	25	-0.06745	0.91474
1s2ronpthl_c	(1S,2R)-Naphthalene epoxide	0.27889	0.39016	25	-0.06745	0.91474
C14800_c	1-Nitronaphthalene-5,6-oxide	0.27889	0.39016	25	-0.06745	0.91474
C14802_c	1-Nitronaphthalene-7,8-oxide	0.27889	0.39016	25	-0.06745	0.91474
C14852_c	Benzo[a]pyrene-7,8-diol	0.27889	0.39016	25	-0.06745	0.91474
eaflatoxin_c	Aflatoxin B1 exo-8,9-epozide	0.27889	0.39016	25	-0.06745	0.91474
uacgam_e	UDP-N-acetyl-D-glucosamine	0.27793	0.39053	3	0.15293	0.66565
dxtrn_c	phosphorylase-limit dextrin (glycogenin-1,6{4[1,4-Glc], 4[1,4-Glc]})	0.27659	0.39105	7	0.033157	1.9386
glygn3_c	glycogen, structure 3 (glycogenin-7[1,4-Glc])	0.27659	0.39105	7	0.033157	1.9386
uppg3_c	Uroporphyrinogen III	0.27503	0.39165	3	0.14936	1.0069
malt_c	Maltose	0.27456	0.39183	6	0.057511	1.2774
3hacoa_m	(S)-3-Hydroxyacyl-CoA	0.273	0.39243	9	0.0096692	0.47632
3hbcoa_m	(S)-3-Hydroxybutanoyl-CoA	0.273	0.39243	9	0.0096692	0.47632
3hmbcoa_m	(S)-3-Hydroxy-2-methylbutyryl-CoA	0.273	0.39243	9	0.0096692	0.47632
3hhdcoa_m	(S)-3-Hydroxyhexadecanoyl-CoA	0.273	0.39243	9	0.0096692	0.47632
3htdcoa_m	(S)-3-Hydroxytetradecanoyl-CoA	0.273	0.39243	9	0.0096692	0.47632
3hddcoa_m	(S)-3-Hydroxydodecanoyl-CoA	0.273	0.39243	9	0.0096692	0.47632
3hdcoa_m	(S)-3-Hydroxydecanoyl-CoA	0.273	0.39243	9	0.0096692	0.47632
3hocoa_m	(S)-3-Hydroxyoctanoyl-CoA	0.273	0.39243	9	0.0096692	0.47632
3hhcoa_m	(S)-3-Hydroxyhexanoyl-CoA	0.273	0.39243	9	0.0096692	0.47632
3hadpcoa_m	(3S)-3-Hydroxyadipyl-CoA	0.273	0.39243	9	0.0096692	0.47632
malACP_c	Malonyl-[acyl-carrier protein]	0.27154	0.39299	4	0.10472	0.96303
acACP_c	Acetyl-ACP	0.27154	0.39299	4	0.10472	0.96303
but2eACP_c	But-2-enoyl-[acyl-carrier protein]	0.27154	0.39299	4	0.10472	0.96303
3hbutACP_c	(R)-3-Hydroxybutanoyl-[acyl-carrier protein]	0.27154	0.39299	4	0.10472	0.96303
3hdecACP_mem	(R)-3-Hydroxydecanoyl-[acyl-carrier protein]	0.27154	0.39299	4	0.10472	0.96303
3hoctACP_c	(R)-3-Hydroxyoctanoyl-[acyl-carrier protein]	0.27154	0.39299	4	0.10472	0.96303
3hpalmACP_mem	R-3-hydroxypalmitoyl-[acyl-carrier protein]	0.27154	0.39299	4	0.10472	0.96303
3hmrsACP_mem	(R)-3-Hydroxytetradecanoyl-[acyl-carrier protein]	0.27154	0.39299	4	0.10472	0.96303
actACP_c	Acetoacetyl-ACP	0.27154	0.39299	4	0.10472	0.96303
butACP_c	Butyryl-ACP (n-C4:0ACP)	0.27154	0.39299	4	0.10472	0.96303
3ohexACP_c	3-Oxohexanoyl-[acyl-carrier protein]	0.27154	0.39299	4	0.10472	0.96303
3hhexACP_c	(R)-3-Hydroxyhexanoyl-[acyl-carrier protein]	0.27154	0.39299	4	0.10472	0.96303
thex2eACP_c	Trans-Hex-2-enoyl-[acyl-carrier protein]	0.27154	0.39299	4	0.10472	0.96303
hexACP_c	Hexanoyl-ACP (n-C6:0ACP)	0.27154	0.39299	4	0.10472	0.96303
3ooctACP_c	3-Oxooctanoyl-[acyl-carrier protein]	0.27154	0.39299	4	0.10472	0.96303
toct2eACP_mem	Trans-Oct-2-enoyl-[acyl-carrier protein]	0.27154	0.39299	4	0.10472	0.96303
tdec2eACP_mem	Trans-Dec-2-enoyl-[acyl-carrier protein]	0.27154	0.39299	4	0.10472	0.96303
3hddecACP_mem	(R)-3-Hydroxydodecanoyl-[acyl-carrier protein]	0.27154	0.39299	4	0.10472	0.96303
tddec2eACP_mem	Trans-Dodec-2-enoyl-[acyl-carrier protein]	0.27154	0.39299	4	0.10472	0.96303
tmrs2eACP_mem	Trans-Tetradec-2-enoyl-[acyl-carrier protein]	0.27154	0.39299	4	0.10472	0.96303
tpalm2eACP_mem	Trans-Hexadec-2-enoyl-[acyl-carrier protein]	0.27154	0.39299	4	0.10472	0.96303
dhap_m	Dihydroxyacetone phosphate	0.27041	0.39342	3	0.14369	0.7087
inost_e	Myo-Inositol	0.26838	0.3942	3	0.1412	2.6176
G09660_l	[(GlcA)1 (GlcNAc)1 (S)1']	0.26709	0.3947	3	0.13962	1.262
3mob_m	3-Methyl-2-oxobutanoate	0.26595	0.39514	7	0.024552	1.4196
4mop_m	4-Methyl-2-oxopentanoate	0.26595	0.39514	7	0.024552	1.4196
g3pe_c	Sn-Glycero-3-phosphoethanolamine	0.26589	0.39516	14	-0.03407	1.1722
2agpe_c	2-Acyl-sn-glycero-3-phosphoethanolamine	0.26589	0.39516	14	-0.03407	1.1722
minohp_c	1D-myo-Inositol hexakisphosphate	0.26333	0.39615	1	0.37102	0
gluside_mem	D-Glucosyl-N-acylsphingosine	0.25819	0.39813	9	-0.00079419	1.4253
l2xser_g	(Gal)2-Xyl-L-Ser (protein)	0.25811	0.39816	6	0.043245	1.1039
3hivcoa_m	3-Hydroxyisovaleryl-CoA	0.25798	0.39821	6	0.043129	0.53683
C14144_m	2,3-Didehydroadipyl-CoA	0.25798	0.39821	6	0.043129	0.53683
ahdt_c	2-Amino-4-hydroxy-6-(erythro-1,2,3-trihydroxypropyl)dihydropteridine triphosphate	0.25731	0.39847	1	0.35823	0
C05922_c	Formamidopyrimidine nucleoside triphosphate	0.25731	0.39847	1	0.35823	0
C05923_c	2,5-Diaminopyrimidine nucleoside triphosphate	0.25731	0.39847	1	0.35823	0
C06148_c	2,5-Diamino-6-(5'-triphosphoryl-3',4'-trihydroxy-2'-oxopentyl)-amino-4-oxopyrimidine	0.25731	0.39847	1	0.35823	0
chsterol_c	Chsterol c	0.25582	0.39904	6	0.041262	1.0175
atp_r	ATP	0.25449	0.39956	5	0.056026	1.9384
ppi_r	Diphosphate	0.25449	0.39956	5	0.056026	1.9384
amp_r	AMP	0.25449	0.39956	5	0.056026	1.9384
mag_c	Monoacylglycerol	0.25347	0.39995	5	0.055069	1.4692
mi1p__D_c	1D-myo-Inositol 1-phosphate	0.25249	0.40033	4	0.084475	0.56343
n2m2masn_g	[(GlcNAc)4 (Man)3 (Asn)1']	0.2521	0.40048	8	0.0024262	1.0942
acmana_c	N-Acetyl-D-mannosamine	0.25187	0.40057	8	0.0022551	1.3141
ppa_m	Propionate (n-C3:0)	0.25156	0.40069	7	0.01292	0.68331
man_c	D-Mannose	0.25037	0.40115	17	-0.054293	1.0642
pail5p_c	1-Phosphatidyl-1D-myo-inositol 5-phosphate	0.25031	0.40117	4	0.082167	0.77997
fa_g	Fatty acid	0.24632	0.40272	2	0.18554	0.20382
m6mpdol_L_mem	[(GlcNAc)2 (Man)7 (PP-Dol)1']	0.24481	0.4033	4	0.076318	1.4926
m7mpdol_L_mem	[(GlcNAc)2 (Man)8 (PP-Dol)1']	0.24481	0.4033	4	0.076318	1.4926
sarcs_c	Sarcosine	0.24453	0.40341	2	0.18285	0.4627
psphings_g	Phytosphingosine C18H40NO3	0.24388	0.40366	1	0.32966	0
C12145_g	Ceramide II	0.24388	0.40366	1	0.32966	0
prostgd2_c	Prostgd2 c	0.2416	0.40455	1	0.32482	0
uacgam_r	UDP-N-acetyl-D-glucosamine	0.23783	0.40601	9	-0.015181	1.1457
C15656_r	alpha-N-Acetyl-D-glucosaminyl-(1->4)-beta-D-glucuronosyl-(1->3)-beta-D-galactosyl-(1->3)-beta-D-galactosyl-(1->4)-beta-D-xylosylproteoglycan	0.23783	0.40601	9	-0.015181	1.1457
trnaile_c	TRNA(Ile)	0.23713	0.40628	1	0.31531	0
iletrna_c	L-Isoleucyl-tRNA(Ile)	0.23713	0.40628	1	0.31531	0
C00865_mem	Phospholipid	0.2365	0.40652	3	0.10205	0.21887
C00865_mim	Phospholipid	0.2365	0.40652	3	0.10205	0.21887
cgly_c	Cys-Gly	0.23512	0.40706	3	0.10035	1.1043
3aib_m	3aib c	0.23478	0.40719	3	0.099924	1.7081
s17bp_c	Sedoheptulose 1,7-bisphosphate	0.23465	0.40724	9	-0.017427	1.774
mpdol_mem	Beta D Mannosyldiacetylchitobiosyldiphosphodolichol C37H64N2O22P2	0.23415	0.40743	3	0.099155	1.5228
nad_r	Nicotinamide adenine dinucleotide	0.23326	0.40778	16	-0.059182	0.86462
nadh_r	Nicotinamide adenine dinucleotide - reduced	0.23326	0.40778	16	-0.059182	0.86462
hdd2coa_m	Trans-Hexadec-2-enoyl-CoA	0.23264	0.40802	15	-0.059471	1.2228
glucys_c	Gamma-L-Glutamyl-L-cysteine	0.23164	0.40841	5	0.034432	0.77195
C15647_mem	2-Acyl-1-(1-alkenyl)-sn-glycero-3-phosphate	0.23022	0.40896	7	-0.0043441	0.89673
acngal14acglcgalgluside_hs_g	Acngal14acglcgalgluside hs g	0.22986	0.4091	4	0.060433	0.99451
dolp_r	Dolichol phosphate C15H27O4P	0.2269	0.41025	33	-0.10192	1.0238
25dop_c	2,5-Dioxopentanoate	0.22449	0.41119	7	-0.0089768	0.85951
4abutn_c	4-Aminobutanal	0.22449	0.41119	7	-0.0089768	0.85951
C00804_c	Propynoate	0.22449	0.41119	7	-0.0089768	0.85951
glcr_c	D-Glucarate	0.22449	0.41119	7	-0.0089768	0.85951
ind3ac_c	Indole 3 acetate C10H8NO2	0.22449	0.41119	7	-0.0089768	0.85951
4tmeabut_c	4tmeabut c	0.22449	0.41119	7	-0.0089768	0.85951
glac_c	Glac c	0.22449	0.41119	7	-0.0089768	0.85951
4aabutn_c	4-Acetamidobutanoate C6H10NO3	0.22449	0.41119	7	-0.0089768	0.85951
C05985_c	2-Propynal	0.22449	0.41119	7	-0.0089768	0.85951
C06614_c	trans-3-Chloroacrylic acid	0.22449	0.41119	7	-0.0089768	0.85951
C06615_c	cis-3-Chloroacrylic acid	0.22449	0.41119	7	-0.0089768	0.85951
C06755_c	Chloroacetic acid	0.22449	0.41119	7	-0.0089768	0.85951
1mncam_c	1-Methylnicotinamide C7H9N2O	0.22424	0.41128	4	0.054467	1.0831
44mctr_mem	4,4-Dimethyl-5alpha-cholesta-8,14,24-trien-3beta-ol	0.22395	0.4114	6	0.013629	0.77352
mergtrol_mem	4alpha-Methyl-5alpha-ergosta-8,14,24(28)-trien-3beta-ol	0.22395	0.4114	6	0.013629	0.77352
L2aadp_m	L 2 Aminoadipate C6H10NO4	0.22296	0.41178	4	0.053104	1.1133
C16239_mem	Lipoyl-ACP	0.22205	0.41214	3	0.084292	0.14774
cpmp_c	Cyclic pyranopterin monophosphate	0.21953	0.41312	2	0.14522	0.47102
5HPET_mem	5HPET c	0.21796	0.41373	7	-0.014259	1.2292
memgacpail_mem	[(GlcN)1 (Ino(acyl)-P)1 (Man)2 (EtN)1 (P)1']	0.21656	0.41428	2	0.14074	0.45976
mi4p__D_c	1D-myo-Inositol 4-phosphate	0.2154	0.41473	5	0.019085	0.77804
2ddecdicoa_m	trans,cis-Lauro-2,6-dienoyl-CoA	0.21508	0.41485	3	0.075734	0.52785
3ddecdicoa_m	cis,cis-3,6-Dodecadienoyl-CoA	0.21508	0.41485	3	0.075734	0.52785
co2_p	CO2	0.21357	0.41544	13	-0.060335	1.1539
gdpfuc_c	GDP-L-fucose	0.21298	0.41567	5	0.016796	0.62701
G05914_g	[(Gal)1 (GlcNAc)1 (LFuc)1 (Neu5Ac)1 (Ser/Thr)1']	0.21265	0.4158	5	0.016489	0.93763
2dr5p_c	2-Deoxy-D-ribose 5-phosphate	0.21155	0.41623	2	0.13321	0.45236
glc__D_g	D-glucose	0.21132	0.41632	5	0.015228	1.3025
C05284_c	4-Androsten-11beta-ol-3,17-dione	0.20882	0.41729	13	-0.063138	1.2619
dhor__S_c	(S)-Dihydroorotate	0.2068	0.41808	5	0.010961	0.86758
leuktrB4_c	LeuktrB4 c	0.2051	0.41875	3	0.063475	1.2114
2kmb_m	4-Methylthio-2-oxobutanoate	0.20435	0.41904	9	-0.038829	1.1623
4tmeabutn_c	gamma-Butyro-betaine	0.20333	0.41944	11	-0.052005	0.84112
cholp_m	Choline phosphate C5H13NO4P	0.20211	0.41991	3	0.059807	2.0393
cu2_g	Cu2+	0.1996	0.4209	5	0.0041536	0.45894
cu2_c	Cu2+	0.1996	0.4209	5	0.0041536	0.45894
nh3_p	Ammonia	0.19884	0.4212	6	-0.0081496	0.56673
orn__D_p	Orn D x	0.19884	0.4212	6	-0.0081496	0.56673
pro__D_p	Pro D c	0.19884	0.4212	6	-0.0081496	0.56673
arg__D_p	Arg D x	0.19884	0.4212	6	-0.0081496	0.56673
5a2opntn_p	5a2opntn x	0.19884	0.4212	6	-0.0081496	0.56673
4hpro_D_p	cis-4-Hydroxy-D-proline	0.19884	0.4212	6	-0.0081496	0.56673
1p2cbxl_p	1p2cbxl x	0.19884	0.4212	6	-0.0081496	0.56673
5g2oxpt_p	2-Oxoarginine	0.19884	0.4212	6	-0.0081496	0.56673
1p4h2cbxl_p	1-Pyrroline-4-hydroxy-2-carboxylate	0.19884	0.4212	6	-0.0081496	0.56673
met__L_m	L-Methionine	0.19625	0.42221	15	-0.07944	1.0416
gm1_g	D-Galactosyl-N-acetyl-D-galactosaminyl-(N-acetylneuraminyl)-D-galactosyl-D-glucosylceramide	0.19475	0.4228	2	0.10792	2.1463
ga1_g	GA1	0.19475	0.4228	2	0.10792	2.1463
gd1b_g	GD1b	0.19475	0.4228	2	0.10792	2.1463
galgbside_g	[(Gal)3 (GalNAc)1 (Glc)1 (Cer)1']	0.19475	0.4228	2	0.10792	2.1463
acngalgbside_g	[(Gal)3 (GalNAc)1 (Glc)1 (Neu5Ac)1 (Cer)1']	0.19475	0.4228	2	0.10792	2.1463
mm_c	Methylmalonate	0.19447	0.42291	10	-0.0566	0.90751
5hoxindoa_c	5hoxindoa c	0.19447	0.42291	10	-0.0566	0.90751
mmtsa_c	(S)-Methylmalonate semialdehyde	0.19447	0.42291	10	-0.0566	0.90751
hemeO_mem	Heme O	0.19318	0.42341	3	0.048841	0.96322
dmpp_p	Dimethylallyl diphosphate	0.1924	0.42372	6	-0.013731	0.83953
cmp_m	CMP	0.19228	0.42376	13	-0.072907	1.2977
hxdcal_mem	Hexadecanal C16H32O	0.19195	0.42389	2	0.10371	0.70819
C06123_c	Hexadecenal	0.19195	0.42389	2	0.10371	0.70819
4abut_e	4-Aminobutanoate	0.18795	0.42546	9	-0.050419	1.3483
C06613_c	trans-3-Chloro-2-propenal	0.18681	0.4259	9	-0.05122	0.75033
C16348_c	cis-3-Chloro-2-propenal	0.18681	0.4259	9	-0.05122	0.75033
bamppald_c	beta-Aminopropion aldehyde	0.18651	0.42602	27	-0.10831	0.82858
1agpi_c	1-Acyl-sn-glycero-3-phosphoinositol	0.18614	0.42617	6	-0.019156	1.9811
retinol_cis_11_r	Retinol cis 11 c	0.18569	0.42635	12	-0.07246	0.82612
retinal_11_cis_r	Retinal 11 cis c	0.18569	0.42635	12	-0.07246	0.82612
C01335_m	R-OH (aromatic or alkyl)	0.18455	0.42679	7	-0.041277	1.8048
C02090_m	Trypanothione	0.18455	0.42679	7	-0.041277	1.8048
C03170_m	Oxidized trypanothione	0.18455	0.42679	7	-0.041277	1.8048
C15498_m	ROOH	0.18455	0.42679	7	-0.041277	1.8048
adhap_p	Acylglycerone phosphate	0.18283	0.42746	4	0.010471	1.1392
udp_l	UDP	0.18212	0.42774	2	0.088924	2.0067
prostgf2_c	Prostgf2 c	0.17972	0.42869	4	0.007165	1.0395
glx_m	Glyoxylate	0.17918	0.4289	1	0.19211	0
udpacgal_c	UDP-N-acetyl-D-galactosamine	0.17882	0.42904	2	0.083944	0.93616
em2emgacpail_mem	[(GlcN)1 (Ino(acyl)-P)1 (Man)3 (EtN)2 (P)2']	0.17438	0.43078	2	0.077269	0.27896
o2_e	O2	0.17365	0.43107	11	-0.07093	0.85031
thm_c	Thiamin	0.1674	0.43353	4	-0.005927	1.9118
f1p_c	D-Fructose 1-phosphate	0.16699	0.43369	14	-0.090124	1.4958
g6p_A_c	Alpha-D-glucose 6 phosphate	0.16449	0.43467	16	-0.095457	1.2135
4ppcys_c	N-((R)-4-Phosphopantothenoyl)-L-cysteine	0.16444	0.43469	4	-0.0090665	1.6389
gudac_c	Gudac c	0.16177	0.43574	7	-0.059701	0.60944
ametam_c	S-Adenosylmethioninamine	0.16142	0.43588	4	-0.012277	0.65886
gal1p_c	Alpha-D-Galactose 1-phosphate	0.15957	0.43661	5	-0.033678	1.1324
nadph_r	Nicotinamide adenine dinucleotide phosphate - reduced	0.15913	0.43678	53	-0.1371	0.88736
nadp_r	Nicotinamide adenine dinucleotide phosphate	0.15913	0.43678	53	-0.1371	0.88736
ac_m	Acetate	0.15684	0.43769	9	-0.072395	0.93698
grdp_m	Geranyl diphosphate	0.15579	0.4381	5	-0.037251	0.93641
grdp_p	Geranyl diphosphate	0.15579	0.4381	5	-0.037251	0.93641
gm3_g	alpha-N-Acetylneuraminyl-2,3-beta-D-galactosyl-1,4-beta-D-glucosylceramide	0.15567	0.43815	10	-0.08279	1.02
fad_c	Flavin adenine dinucleotide oxidized	0.15202	0.43958	8	-0.073305	1.6708
val__L_c	L-Valine	0.15011	0.44034	21	-0.11444	1.0631
fdp_c	D-Fructose 1,6-bisphosphate	0.14955	0.44056	26	-0.12012	1.4613
but_m	Butyrate (n-C4:0)	0.14834	0.44104	1	0.12652	0
pro__L_e	L-Proline	0.148	0.44117	4	-0.026538	1.0098
asn__L_m	L-Asparagine	0.14782	0.44124	2	0.037292	0.66757
trnaasn_m	TRNA(Asn)	0.14782	0.44124	2	0.037292	0.66757
asntrna_m	L-Asparaginyl-tRNA(Asn)	0.14782	0.44124	2	0.037292	0.66757
pcrn_m	propionyl-carnitine	0.14705	0.44154	7	-0.071605	0.98271
C00462_c	HX	0.14656	0.44174	17	-0.1078	0.67395
C01322_c	RX	0.14656	0.44174	17	-0.1078	0.67395
C02320_c	R-S-Glutathione	0.14656	0.44174	17	-0.1078	0.67395
ps_mem	Phosphatidylserine	0.14651	0.44176	12	-0.096548	0.89293
cdpchol_c	CDPcholine C14H25N4O11P2	0.14589	0.442	8	-0.077945	1.1577
4hbz_m	4-Hydroxybenzoate	0.13973	0.44444	1	0.10822	0
C03885_m	Nonaprenyl-4-hydroxybenzoate	0.13973	0.44444	1	0.10822	0
atnodp_m	all-trans-Nonaprenyl diphosphate	0.13973	0.44444	1	0.10822	0
ppdp_m	Polyprenyl diphosphate	0.13973	0.44444	1	0.10822	0
C05848_m	4-Hydroxy-3-polyprenylbenzoate	0.13973	0.44444	1	0.10822	0
3ophb_5_m	3-Hexaprenyl 4-hydroxybenzoate C37H53O3	0.13973	0.44444	1	0.10822	0
acgam6p_c	N-Acetyl-D-glucosamine 6-phosphate	0.13715	0.44546	7	-0.079614	0.80727
g2m8mpdol_L_mem	[(Glc)2 (GlcNAc)2 (Man)9 (PP-Dol)1']	0.13703	0.4455	3	-0.02012	0.6384
2hp6mp_m	2-Hexaprenyl 6-methoxyphenol C37H56O2	0.1359	0.44595	3	-0.021512	0.81855
C17552_m	2-Polyprenyl-6-methoxyphenol	0.1359	0.44595	3	-0.021512	0.81855
xyllac_D_c	D-Xylonolactone	0.13554	0.44609	3	-0.021953	1.186
12npthldl_c	1,2-Naphthalenediol	0.13554	0.44609	3	-0.021953	1.186
C06205_c	1,2-Dihydronaphthalene-1,2-diol	0.13554	0.44609	3	-0.021953	1.186
pa_m	Phosphatidate	0.13418	0.44663	3	-0.023624	1.138
cholcoa_mem	Cholcoa x	0.13326	0.44699	1	0.094466	0
dgcholcoa_p	Dgcholcoa x	0.13326	0.44699	1	0.094466	0
retpalm_c	Vitamin A palmitate	0.13308	0.44706	1	0.094085	0
3mgcoa_m	3-Methylglutaconyl-CoA	0.13284	0.44716	5	-0.058943	0.95266
gly_i	Glycine	0.1326	0.44725	4	-0.042896	0.43295
arg__L_i	L-Arginine	0.1326	0.44725	4	-0.042896	0.43295
orn_i	Ornithine	0.1326	0.44725	4	-0.042896	0.43295
4abut_i	4-Aminobutanoate	0.1326	0.44725	4	-0.042896	0.43295
gudac_i	Gudac c	0.1326	0.44725	4	-0.042896	0.43295
4gudbutn_i	4-Guanidinobutanoate C5H11N3O2	0.1326	0.44725	4	-0.042896	0.43295
id3acald_c	Indole 3 acetaldehyde C10H9NO	0.13225	0.44739	8	-0.088265	0.82675
n4abutn_c	N4 Acetylaminobutanal C6H11NO2	0.13225	0.44739	8	-0.088265	0.82675
paps_g	3'-Phosphoadenylyl sulfate	0.13021	0.4482	9	-0.091209	0.9538
galgluside_g	LacCer	0.12957	0.44845	14	-0.11133	1.188
meoh_c	Methanol	0.12807	0.44905	3	-0.03113	1.1696
confrl_c	Coniferol	0.12807	0.44905	3	-0.03113	1.1696
C02325_c	Sinapyl alcohol	0.12807	0.44905	3	-0.03113	1.1696
pad_c	2-Phenylacetamide C8H9NO	0.12807	0.44905	3	-0.03113	1.1696
4cmalc_c	4-Coumaroyl alcohol	0.12807	0.44905	3	-0.03113	1.1696
C15804_c	p-Hydroxyphenyl lignin	0.12807	0.44905	3	-0.03113	1.1696
C15805_c	Guaiacyl lignin	0.12807	0.44905	3	-0.03113	1.1696
C15806_c	Syringyl lignin	0.12807	0.44905	3	-0.03113	1.1696
G00021_g	[(GlcNAc)6 (Man)3 (Asn)1']	0.12609	0.44983	1	0.079222	0
udpxyl_r	UDP-D-xylose	0.12419	0.45058	5	-0.067113	0.63767
acglu_m	N-Acetyl-L-glutamate	0.12346	0.45087	2	0.0006367	0.1371
hx2coa_m	Trans-Hex-2-enoyl-CoA	0.12277	0.45114	17	-0.12006	0.86753
his__L_m	L-Histidine	0.11944	0.45246	3	-0.041727	0.54028
NPmehis_m	N pai Methyl L histidine C7H11N3O2	0.11944	0.45246	3	-0.041727	0.54028
stcoa_mem	Stearoyl-CoA (n-C18:0CoA)	0.11623	0.45373	18	-0.1262	1.1255
galacglcgalgluside_hs_g	Galacglcgalgluside hs g	0.11452	0.45441	13	-0.11885	1.0315
malcoa_c	Malonyl-CoA	0.11392	0.45465	17	-0.12463	1.2003
tgua_c	Thioguanine	0.11352	0.45481	3	-0.049003	0.22917
adn_m	Adenosine	0.11342	0.45485	3	-0.04912	0.8583
ins_m	Inosine	0.11342	0.45485	3	-0.04912	0.8583
uri_m	Uridine	0.11342	0.45485	3	-0.04912	0.8583
gsn_m	Guanosine	0.11342	0.45485	3	-0.04912	0.8583
5mdru1p_c	5-Methylthio-5-deoxy-D-ribulose 1-phosphate	0.11281	0.45509	3	-0.049877	1.8235
5hoxindact_c	5hoxindact c	0.11249	0.45522	11	-0.10994	0.87892
gdpfuc_g	GDP-L-fucose	0.11212	0.45537	6	-0.083338	0.66526
atp_g	ATP	0.10996	0.45622	1	0.044916	0
nad_g	Nicotinamide adenine dinucleotide	0.10996	0.45622	1	0.044916	0
ppi_g	Diphosphate	0.10996	0.45622	1	0.044916	0
nmn_g	NMN	0.10996	0.45622	1	0.044916	0
dnad_g	Deamino-NAD+	0.10996	0.45622	1	0.044916	0
nicrnt_g	Nicotinate D-ribonucleotide	0.10996	0.45622	1	0.044916	0
xolest_hs_mem	Xolest hs c	0.1091	0.45656	6	-0.085958	0.50177
so3_c	Sulfite	0.10894	0.45662	4	-0.068029	0.92774
oxadpcoa_m	3-Oxoadipyl-CoA	0.1068	0.45747	3	-0.05725	0.42069
thcholoylcoa_m	Thcholoylcoa x	0.1068	0.45747	3	-0.05725	0.42069
C05449_m	3alpha,7alpha-Dihydroxy-5beta-24-oxocholestanoyl-CoA	0.1068	0.45747	3	-0.05725	0.42069
C05450_m	3alpha,7alpha,12alpha,24-Tetrahydroxy-5beta-cholestanoyl-CoA	0.1068	0.45747	3	-0.05725	0.42069
g6p_r	D-Glucose 6-phosphate	0.10426	0.45848	4	-0.073007	0.29526
dadp_m	DADP	0.10416	0.45852	10	-0.11756	1.161
so4_l	Sulfate	0.1033	0.45886	7	-0.107	1.1517
13Shpocdcy1829Z11Ea_c	(9Z,11E)-(13S)-13-Hydroperoxyoctadeca-9,11-dienoic acid	0.10196	0.45939	1	0.027911	0
cbp_m	Carbamoyl phosphate	0.099802	0.46025	5	-0.090165	0.5146
damp_m	DAMP	0.098687	0.46069	4	-0.078927	1.4582
creat_e	Creat c	0.098523	0.46076	1	0.020598	0
udpxyl_c	UDP-D-xylose	0.097877	0.46101	1	0.019224	0
Nacsertn_c	Nacsertn c	0.096822	0.46143	2	-0.039455	1.0322
thr__L_m	L-Threonine	0.094341	0.46242	4	-0.083545	1.9167
asn__L_c	L-Asparagine	0.092179	0.46328	23	-0.14265	0.98408
emgacpail_mem	[(GlcN)1 (Ino(acyl)-P)1 (Man)1 (EtN)1 (P)1']	0.091162	0.46368	3	-0.07646	0.093445
aacoa_m	Acetoacetyl-CoA	0.090716	0.46386	8	-0.1197	0.54413
ura_e	Uracil	0.088885	0.46459	3	-0.079256	1.1025
ade_e	Adenine	0.088885	0.46459	3	-0.079256	1.1025
thym_e	Thymine	0.088885	0.46459	3	-0.079256	1.1025
gua_e	Guanine	0.088885	0.46459	3	-0.079256	1.1025
hxan_e	Hypoxanthine	0.088885	0.46459	3	-0.079256	1.1025
chsterol_l	Chsterol c	0.088262	0.46483	1	-0.0012216	0
g3pc_c	Sn-Glycero-3-phosphocholine	0.086627	0.46548	16	-0.13653	1.1946
cpppg3_c	Coproporphyrinogen III	0.084103	0.46649	1	-0.010064	0
uppg1_c	Uroporphyrinogen I	0.084103	0.46649	1	-0.010064	0
cpppg1_c	Coproporphyrinogen I	0.084103	0.46649	1	-0.010064	0
trnacys_m	TRNA(Cys)	0.082372	0.46718	1	-0.013744	0
cystrna_m	L-Cysteinyl-tRNA(Cys)	0.082372	0.46718	1	-0.013744	0
thymd_e	Thymidine	0.081937	0.46735	7	-0.12427	0.82235
uri_e	Uridine	0.081937	0.46735	7	-0.12427	0.82235
gsn_e	Guanosine	0.081937	0.46735	7	-0.12427	0.82235
cytd_e	Cytidine	0.081937	0.46735	7	-0.12427	0.82235
anth_c	Anthranilate	0.081441	0.46755	8	-0.12671	1.0729
nformanth_c	Nformanth c	0.081441	0.46755	8	-0.12671	1.0729
nh3_c	Ammonia	0.08133	0.46759	76	-0.1658	1.9516
xtp_c	XTP	0.078334	0.46878	1	-0.02233	0
dimp_c	DIMP	0.078334	0.46878	1	-0.02233	0
C16617_c	6-Thioinosine-5'-triphosphate	0.078334	0.46878	1	-0.02233	0
C00060_e	R-COOH	0.076869	0.46936	8	-0.13017	0.98337
pe_e	Phosphatidylethanolamine	0.076869	0.46936	8	-0.13017	0.98337
utp_m	UTP	0.073926	0.47053	7	-0.13075	1.1015
pi_c	Phosphate	0.073654	0.47064	435	-0.17757	2.3575
G00159_g	[(Gal)2 (GalNAc)1 (GlcA)2 (Xyl)1 (Ser)1']	0.073019	0.4709	3	-0.098743	0.39652
sql_mem	Squalene C30H50	0.072529	0.47109	3	-0.099344	0.95943
psphings_c	Phytosphingosine C18H40NO3	0.072089	0.47127	7	-0.13223	0.99291
C12145_c	Ceramide II	0.072089	0.47127	7	-0.13223	0.99291
C12146_c	C26-CoA	0.072089	0.47127	7	-0.13223	0.99291
pro__L_r	L-Proline	0.071962	0.47132	14	-0.14399	0.68982
4hpro_LT_r	Trans 4 Hydroxy L proline C5H9NO3	0.071962	0.47132	14	-0.14399	0.68982
im4act_c	Imidazole-4-acetaldehyde	0.071223	0.47161	12	-0.14283	0.95733
udp_c	UDP	0.071223	0.47161	120	-0.17172	2.2557
crm_mem	Ceramide	0.069507	0.47229	59	-0.16698	1.1817
6tgsnmp_c	6-Thioguanosine monophosphate	0.068425	0.47272	6	-0.12122	0.18397
gthrd_e	Reduced glutathione	0.068384	0.47274	4	-0.11112	0.079743
for_e	Formate	0.067346	0.47315	5	-0.12084	0.55641
Sfglutth_c	S-formylglutathionate(1-)	0.06731	0.47317	7	-0.1361	0.41716
prpncoa_m	Acrylyl CoA	0.066571	0.47346	9	-0.13616	0.73429
n2m2nmasn_g	[(GlcNAc)5 (Man)3 (Asn)1'']	0.065525	0.47388	4	-0.11416	1.3403
pepd_e	Peptide C2H4NO2RC2H2NOR	0.065177	0.47402	3	-0.10837	0.097433
C00045_e	Amino acid	0.065177	0.47402	3	-0.10837	0.097433
C00151_e	L-Amino acid	0.065177	0.47402	3	-0.10837	0.097433
leuktrC4_mem	LeuktrC4 c	0.065177	0.47402	3	-0.10837	0.097433
C02320_e	R-S-Glutathione	0.065177	0.47402	3	-0.10837	0.097433
C02512_e	L-3-Cyanoalanine	0.065177	0.47402	3	-0.10837	0.097433
C03193_e	(5-L-Glutamyl)-peptide	0.065177	0.47402	3	-0.10837	0.097433
C03363_e	5-L-Glutamyl amino acid	0.065177	0.47402	3	-0.10837	0.097433
C03740_e	(5-L-Glutamyl)-L-amino acid	0.065177	0.47402	3	-0.10837	0.097433
C05670_e	3-Aminopropiononitrile	0.065177	0.47402	3	-0.10837	0.097433
C05711_e	gamma-Glutamyl-beta-cyanoalanine	0.065177	0.47402	3	-0.10837	0.097433
C05844_e	Glutaurine	0.065177	0.47402	3	-0.10837	0.097433
leuktrD4_e	LeuktrD4 c	0.065177	0.47402	3	-0.10837	0.097433
C06114_e	gamma-Glutamyl-3-aminopropiononitrile	0.065177	0.47402	3	-0.10837	0.097433
h2o_i	H2O	0.064443	0.47431	1	-0.051868	0
o2_i	O2	0.064443	0.47431	1	-0.051868	0
co2_i	CO2	0.064443	0.47431	1	-0.051868	0
pppg9_i	Protoporphyrinogen IX	0.064443	0.47431	1	-0.051868	0
cpppg3_i	Coproporphyrinogen III	0.064443	0.47431	1	-0.051868	0
3hpcoa_m	3-Hydroxypropionyl-CoA	0.062209	0.4752	7	-0.14023	0.68956
3hibutcoa_m	(S)-3-Hydroxyisobutyryl-CoA	0.062209	0.4752	7	-0.14023	0.68956
ala_B_m	Beta-Alanine	0.061912	0.47532	7	-0.14047	1.3004
4abut_m	4-Aminobutanoate	0.061912	0.47532	7	-0.14047	1.3004
trnaval_m	TRNA(Val)	0.061215	0.47559	1	-0.058731	0
valtrna_m	L-Valyl-tRNA(Val)	0.061215	0.47559	1	-0.058731	0
pgp_m	phosphatidyl glycerol phosphate	0.060174	0.47601	4	-0.11984	2.1485
6mpur_c	6-Mercaptopurine	0.058528	0.47666	4	-0.12159	0.23683
C16614_c	6-Methylmercaptopurine	0.058528	0.47666	4	-0.12159	0.23683
C16615_c	6-Methylthioinosine-5'-monophosphate	0.058528	0.47666	4	-0.12159	0.23683
glygn5_e	glycogen, structure 5 (glycogenin-2[1,4-Glc])	0.058074	0.47684	2	-0.09777	1.3479
alatrna_m	L-Alanyl-tRNA(Ala)	0.054479	0.47828	3	-0.12151	1.2339
trnaala_m	TRNA(Ala)	0.054479	0.47828	3	-0.12151	1.2339
apo_m	Apoprotein	0.054474	0.47828	4	-0.1259	0.43735
ipdp_p	Isopentenyl diphosphate	0.053127	0.47882	8	-0.14814	0.76074
4abut_c	4-Aminobutanoate	0.052922	0.4789	22	-0.1641	1.0219
hista_e	Hista c	0.052916	0.4789	6	-0.13467	0.9543
gdp_l	GDP	0.052725	0.47898	3	-0.12367	1.1439
2hyoxplac_c	2-Hydroxyphenylacetate	0.050823	0.47973	4	-0.12978	0.93571
acoa_r	Acyl-CoA	0.048415	0.48069	37	-0.16885	1.2708
23dpg_c	2,3-Bisphospho-D-glycerate	0.047347	0.48112	8	-0.15251	1.1014
Lkynr_c	L Kynurenine C10H12N2O3	0.046455	0.48147	9	-0.15037	1.0061
leuktrB4_r	LeuktrB4 c	0.043319	0.48272	1	-0.096784	0
leuktrB4woh_mem	20-OH-LTB4	0.043319	0.48272	1	-0.096784	0
datp_m	DATP	0.04294	0.48287	6	-0.14332	1.0717
dgtp_m	DGTP	0.04294	0.48287	6	-0.14332	1.0717
dgdp_m	DGDP	0.04294	0.48287	6	-0.14332	1.0717
dtdp_m	DTDP	0.04294	0.48287	6	-0.14332	1.0717
dctp_m	DCTP	0.04294	0.48287	6	-0.14332	1.0717
dttp_m	DTTP	0.04294	0.48287	6	-0.14332	1.0717
dutp_m	DUTP	0.04294	0.48287	6	-0.14332	1.0717
dudp_m	DUDP	0.04294	0.48287	6	-0.14332	1.0717
alltt_r	Allantoate	0.042453	0.48307	4	-0.13867	0.95167
ibcoa_m	Isobutyryl-CoA	0.041406	0.48349	13	-0.16204	1.0218
malcoa_r	Malonyl-CoA	0.041344	0.48351	27	-0.16756	1.3017
3oacoa_r	3-Oxoacyl-CoA	0.041344	0.48351	27	-0.16756	1.3017
f6p_c	D-Fructose 6-phosphate	0.038777	0.48453	39	-0.17034	1.1965
g15lac_c	D-Glucono-1,5-lactone	0.037981	0.48485	2	-0.12801	0.20709
glcn_c	D-Gluconate	0.037981	0.48485	2	-0.12801	0.20709
gullac_c	Gullac c	0.037981	0.48485	2	-0.12801	0.20709
gam_c	D-Glucosamine	0.037427	0.48507	12	-0.16361	1.0853
coa_r	Coenzyme A	0.036592	0.48541	43	-0.17316	1.3375
orot5p_c	Orotidine 5'-phosphate	0.035749	0.48574	1	-0.11288	0
dolp_c	Dolichol phosphate C15H27O4P	0.03361	0.48659	5	-0.15272	2.0068
gthox_e	Oxidized glutathione	0.032699	0.48696	1	-0.11936	0
C04742_e	15(S)-HETE	0.032699	0.48696	1	-0.11936	0
C04805_e	5-HETE	0.032699	0.48696	1	-0.11936	0
C03820_c	1-Alkyl-2-acetyl-sn-glycerol	0.032266	0.48713	3	-0.14879	2.0221
ump_m	UMP	0.03129	0.48752	2	-0.13808	2.055
3oacoa_m	3-Oxoacyl-CoA	0.029275	0.48832	8	-0.16619	0.62971
3ohdcoa_m	3-Oxohexadecanoyl-CoA	0.029275	0.48832	8	-0.16619	0.62971
3otdcoa_m	3-Oxotetradecanoyl-CoA	0.029275	0.48832	8	-0.16619	0.62971
3oddcoa_m	3-Oxododecanoyl-CoA	0.029275	0.48832	8	-0.16619	0.62971
3odcoa_m	3-Oxodecanoyl-CoA	0.029275	0.48832	8	-0.16619	0.62971
3oocoa_m	3-Oxooctanoyl-CoA	0.029275	0.48832	8	-0.16619	0.62971
3ohcoa_m	3-Oxohexanoyl-CoA	0.029275	0.48832	8	-0.16619	0.62971
glc__D_l	D-glucose	0.028735	0.48854	4	-0.15325	1.6359
T_antigen_g	[(Gal)1 (GalNAc)1 (Ser/Thr)1']	0.027714	0.48895	17	-0.16907	1.1245
G13052_e	[(LFuc)1 (Ser/Thr)1']	0.027006	0.48923	2	-0.14453	0.59607
G13053_e	[(GlcNAc)1 (LFuc)1 (Ser/Thr)1']	0.027006	0.48923	2	-0.14453	0.59607
alkylR1oh_p	Long-chain alcohol	0.026645	0.48937	3	-0.1557	1.3345
Rtotl_p	Long-chain acid anion	0.026645	0.48937	3	-0.1557	1.3345
akdhap_p	O-Alkylglycerone phosphate	0.026645	0.48937	3	-0.1557	1.3345
ptrc_m	Putrescine	0.026037	0.48961	1	-0.13353	0
agm_m	Agmatine	0.026037	0.48961	1	-0.13353	0
btcoa_p	Butanoyl-CoA	0.026009	0.48963	4	-0.15614	1.2086
o2_p	O2	0.024326	0.4903	16	-0.16939	0.99935
h2o2_p	Hydrogen peroxide	0.024326	0.4903	16	-0.16939	0.99935
2maacoa_m	2-Methyl-3-acetoacetyl-CoA	0.02416	0.49036	5	-0.16165	0.64938
G13031_l	[(Gal)3 (GlcNAc)2 (S)3']	0.023839	0.49049	1	-0.1382	0
triodthy_e	Triodthy c	0.02321	0.49074	5	-0.16255	1.2952
triodthy_c	Triodthy c	0.02321	0.49074	5	-0.16255	1.2952
pglyc_r	Phosphatidylglycerol	0.023016	0.49082	10	-0.17234	1.2507
1agpg_r	1-Acyl-sn-glycero-3-phosphoglycerol	0.023016	0.49082	10	-0.17234	1.2507
acgagbside_l	Forssman hapten	0.022082	0.49119	4	-0.16031	0.45115
cytd_m	Cytidine	0.021754	0.49132	14	-0.17245	0.89184
dhf_m	7,8-Dihydrofolate	0.021685	0.49135	3	-0.16179	0.35663
dhpt_c	Dihydropteroate	0.021685	0.49135	3	-0.16179	0.35663
dhpt_m	Dihydropteroate	0.021685	0.49135	3	-0.16179	0.35663
thfglu_c	Tetrahydrofolyl Glu 2 C24H27N8O9	0.021685	0.49135	3	-0.16179	0.35663
thfglu_m	Tetrahydrofolyl Glu 2 C24H27N8O9	0.021685	0.49135	3	-0.16179	0.35663
25dhb_c	2,5-Dihydroxybenzoate	0.016855	0.49328	3	-0.16772	1.2097
4pyrdx_c	4pyrdx c	0.016855	0.49328	3	-0.16772	1.2097
C05585_c	Gentisate aldehyde	0.016855	0.49328	3	-0.16772	1.2097
C05842_c	N1-Methyl-2-pyridone-5-carboxamide	0.016855	0.49328	3	-0.16772	1.2097
C05843_c	1-Methyl-4-pyridone-3-carboximide	0.016855	0.49328	3	-0.16772	1.2097
citalppa_c	Citalopram propionic acid	0.016855	0.49328	3	-0.16772	1.2097
tdcoa_mem	Tetradecanoyl-CoA (n-C14:0CoA)	0.014901	0.49406	16	-0.17436	1.0655
h2o2_e	Hydrogen peroxide	0.013535	0.4946	6	-0.16881	0.61073
dolmanp_mem	Dolichyl phosphate D-mannose	0.012224	0.49512	23	-0.17796	1.2197
C16374_mim	(2E,6Z,9Z,12Z,15Z,18Z,21Z)-Tetracosahepta-2,6,9,12,15,18,21-enoyl-CoA	0.011949	0.49523	3	-0.17375	0.7378
C16375_mim	(6Z,9Z,12Z,15Z,18Z,21Z)-3-Hydroxytetracosahexa-6,9,12,15,18,21-enoyl-CoA	0.011949	0.49523	3	-0.17375	0.7378
C16387_m	(2E,6Z,9Z,12Z,15Z,18Z)-Tetracosahexa-2,6,9,12,15,18-enoyl-CoA	0.011949	0.49523	3	-0.17375	0.7378
C16388_m	(6Z,9Z,12Z,15Z,18Z)-3-Hydroxytetracosapenta-6,9,12,15,18-enoyl-CoA	0.011949	0.49523	3	-0.17375	0.7378
taur_e	Taurine	0.010932	0.49564	4	-0.17216	0.15035
fa_e	R total	0.010508	0.49581	21	-0.17906	0.8218
6pgl_c	6-phospho-D-glucono-1,5-lactone	0.010284	0.4959	6	-0.17163	0.75395
dha_c	Dihydroxyacetone	0.0097968	0.49609	2	-0.17043	0.72387
o2_r	O2	0.0097254	0.49612	52	-0.18088	0.90909
pro__L_m	L-Proline	0.0094073	0.49625	12	-0.18084	1.0422
crn_m	L-Carnitine	0.0072124	0.49712	12	-0.18219	0.79645
akg_e	2-Oxoglutarate	0.0065326	0.49739	3	-0.1804	1.1017
13dampp_e	1,3-Diaminopropane	0.0061196	0.49756	5	-0.1787	0.68228
aproa_e	3-Aminopropanal C3H8NO	0.0061196	0.49756	5	-0.1787	0.68228
cit_c	Citrate	0.0055109	0.4978	8	-0.18417	1.2835
C00071_c	RCHO	0.0032422	0.49871	13	-0.18459	0.71785
5hoxnfkyn_c	5hoxnfkyn c	0.0024786	0.49901	8	-0.18647	1.0861
gthox_m	Oxidized glutathione	-0.00023818	0.5001	8	-0.18852	0.5822
aproa_c	3-Aminopropanal C3H8NO	-0.00046012	0.50018	11	-0.18196	0.78537
galside_mem	Galactocerebroside	-0.00055515	0.50022	25	-0.18601	1.014
4mlacac_c	4-Maleylacetoacetate C8H6O6	-0.0022967	0.50092	5	-0.18666	1.1635
hmgcoa_c	Hydroxymethylglutaryl CoA C27H39N7O20P3S	-0.0050689	0.50202	9	-0.18677	1.1877
forglu_c	N-Formimidoyl-L-glutamate	-0.0055011	0.50219	5	-0.18969	0.70126
hista_c	Hista c	-0.0066048	0.50263	13	-0.19041	0.90808
acald_e	Acetaldehyde	-0.0086316	0.50344	1	-0.20725	0
athr__L_e	L-Allo-threonine	-0.0086316	0.50344	1	-0.20725	0
C00226_c	1-Alcohol	-0.0092362	0.50368	2	-0.19907	0.12302
C06611_c	trans-3-Chloroallyl alcohol	-0.0092362	0.50368	2	-0.19907	0.12302
C06612_c	cis-3-Chloroallyl alcohol	-0.0092362	0.50368	2	-0.19907	0.12302
C07490_c	Trichloroethanol	-0.0092362	0.50368	2	-0.19907	0.12302
C16551_c	Alcophosphamide	-0.0092362	0.50368	2	-0.19907	0.12302
C16586_c	2-Phenyl-1,3-propanediol monocarbamate	-0.0092362	0.50368	2	-0.19907	0.12302
C16595_c	4-Hydroxy-5-phenyltetrahydro-1,3-oxazin-2-one	-0.0092362	0.50368	2	-0.19907	0.12302
C16596_c	5-Phenyl-1,3-oxazinane-2,4-dione	-0.0092362	0.50368	2	-0.19907	0.12302
C07054_c	Isoniazid	-0.011141	0.50444	1	-0.21258	0
C07447_c	Acetylhydrazine	-0.011141	0.50444	1	-0.21258	0
C07585_c	N-Acetylisoniazid	-0.011141	0.50444	1	-0.21258	0
C13747_c	Paraxanthine	-0.011141	0.50444	1	-0.21258	0
C16365_c	AFMU	-0.011141	0.50444	1	-0.21258	0
C16622_c	Diacetylhydrazine	-0.011141	0.50444	1	-0.21258	0
G13039_l	[(GlcA)2 (GlcNAc)1 (S)2']	-0.012096	0.50483	1	-0.21461	0
mmtsa_p	(S)-Methylmalonate semialdehyde	-0.013217	0.50527	8	-0.19834	0.84952
pap_g	Adenosine 3',5'-bisphosphate	-0.017428	0.50695	7	-0.20463	0.96864
trnatyr_c	TRNA(Tyr)	-0.018856	0.50752	5	-0.20231	1.7941
tyrtrna_c	L-Tyrosyl-tRNA(Tyr)	-0.018856	0.50752	5	-0.20231	1.7941
ppbng_c	Porphobilinogen	-0.019879	0.50793	8	-0.20338	0.75699
betald_m	Betaine aldehyde	-0.020321	0.50811	3	-0.21338	0.76661
ump_c	UMP	-0.022274	0.50889	40	-0.19189	2.5656
G00160_g	[(Gal)2 (GalNAc)2 (GlcA)2 (Xyl)1 (Ser)1']	-0.022818	0.5091	2	-0.21951	0.47639
pi_r	Phosphate	-0.024319	0.5097	9	-0.20037	0.92734
orn_c	Ornithine	-0.026522	0.51058	26	-0.19325	1.0919
gthrd_p	Reduced glutathione	-0.027675	0.51104	4	-0.21318	1.4868
C00462_p	HX	-0.027675	0.51104	4	-0.21318	1.4868
C01322_p	RX	-0.027675	0.51104	4	-0.21318	1.4868
cl_p	Chloride	-0.027675	0.51104	4	-0.21318	1.4868
C02320_p	R-S-Glutathione	-0.027675	0.51104	4	-0.21318	1.4868
C06790_p	TCE	-0.027675	0.51104	4	-0.21318	1.4868
C07645_p	Aldophosphamide	-0.027675	0.51104	4	-0.21318	1.4868
C11088_p	1,2-Dibromoethane	-0.027675	0.51104	4	-0.21318	1.4868
C11278_p	Aflatoxin B1exo-8,9-epoxide-GSH	-0.027675	0.51104	4	-0.21318	1.4868
C11583_p	4-Glutathionyl cyclophosphamide	-0.027675	0.51104	4	-0.21318	1.4868
C13645_p	HBr	-0.027675	0.51104	4	-0.21318	1.4868
1r2sonpthl_p	(1R,2S)-Naphthalene epoxide	-0.027675	0.51104	4	-0.21318	1.4868
1s2ronpthl_p	(1S,2R)-Naphthalene epoxide	-0.027675	0.51104	4	-0.21318	1.4868
C14791_p	(1R)-Hydroxy-(2R)-glutathionyl-1,2-dihydronaphthalene	-0.027675	0.51104	4	-0.21318	1.4868
C14792_p	(1S)-Hydroxy-(2S)-glutathionyl-1,2-dihydronaphthalene	-0.027675	0.51104	4	-0.21318	1.4868
C14793_p	(1R)-Glutathionyl-(2R)-hydroxy-1,2-dihydronaphthalene	-0.027675	0.51104	4	-0.21318	1.4868
C14800_p	1-Nitronaphthalene-5,6-oxide	-0.027675	0.51104	4	-0.21318	1.4868
C14802_p	1-Nitronaphthalene-7,8-oxide	-0.027675	0.51104	4	-0.21318	1.4868
C14803_p	1-Nitro-7-hydroxy-8-glutathionyl-7,8-dihydronaphthalene	-0.027675	0.51104	4	-0.21318	1.4868
C14804_p	1-Nitro-7-glutathionyl-8-hydroxy-7,8-dihydronaphthalene	-0.027675	0.51104	4	-0.21318	1.4868
C14805_p	1-Nitro-5-hydroxy-6-glutathionyl-5,6-dihydronaphthalene	-0.027675	0.51104	4	-0.21318	1.4868
C14806_p	1-Nitro-5-glutathionyl-6-hydroxy-5,6-dihydronaphthalene	-0.027675	0.51104	4	-0.21318	1.4868
C14839_p	Bromobenzene-3,4-oxide	-0.027675	0.51104	4	-0.21318	1.4868
C14840_p	Bromobenzene-2,3-oxide	-0.027675	0.51104	4	-0.21318	1.4868
C14847_p	3,4-Dihydro-3-hydroxy-4-S-glutathionyl bromobenzene	-0.027675	0.51104	4	-0.21318	1.4868
C14848_p	2,3-Dihydro-2-S-glutathionyl-3-hydroxy bromobenzene	-0.027675	0.51104	4	-0.21318	1.4868
C14852_p	Benzo[a]pyrene-7,8-diol	-0.027675	0.51104	4	-0.21318	1.4868
C14855_p	4,5-Dihydro-4-hydroxy-5-S-glutathionyl-benzo[a]pyrene	-0.027675	0.51104	4	-0.21318	1.4868
C14856_p	7,8-Dihydro-7-hydroxy-8-S-glutathionyl-benzo[a]pyrene	-0.027675	0.51104	4	-0.21318	1.4868
C14857_p	2,2-Dichlorooxirane	-0.027675	0.51104	4	-0.21318	1.4868
C14858_p	2,2-Dichloroacetaldehyde	-0.027675	0.51104	4	-0.21318	1.4868
C14859_p	Chloroacetyl chloride	-0.027675	0.51104	4	-0.21318	1.4868
C14861_p	S-(2,2-Dichloro-1-hydroxy)ethyl glutathione	-0.027675	0.51104	4	-0.21318	1.4868
C14863_p	2-(S-Glutathionyl)acetyl glutathione	-0.027675	0.51104	4	-0.21318	1.4868
C14864_p	S-(2-Chloroacetyl)glutathione	-0.027675	0.51104	4	-0.21318	1.4868
C14865_p	2-(S-Glutathionyl)acetyl chloride	-0.027675	0.51104	4	-0.21318	1.4868
C14868_p	DCVG	-0.027675	0.51104	4	-0.21318	1.4868
C14870_p	2-Bromoacetaldehyde	-0.027675	0.51104	4	-0.21318	1.4868
C14871_p	S-(Formylmethyl)glutathione	-0.027675	0.51104	4	-0.21318	1.4868
C14874_p	Glutathione episulfonium ion	-0.027675	0.51104	4	-0.21318	1.4868
eaflatoxin_p	Aflatoxin B1 exo-8,9-epozide	-0.027675	0.51104	4	-0.21318	1.4868
34dhphe_c	34dhphe c	-0.029773	0.51188	7	-0.21462	0.76875
cs_pre_g	[(Gal)2 (GalNAc)1 (GlcA)1 (Xyl)1 (Ser)1']	-0.029808	0.51189	5	-0.21266	0.33203
hLkynr_c	3-Hydroxy L kynurenine C10H12N2O4	-0.031837	0.5127	2	-0.23309	0.15071
phpyr_c	Phenylpyruvate	-0.035102	0.514	7	-0.21893	0.82087
34hpp_c	2-Hydroxy-3-(4-hydroxyphenyl)propenoate	-0.035102	0.514	7	-0.21893	0.82087
srtn_c	Srtn c	-0.036286	0.51447	7	-0.21989	0.95205
5fluri_c	5-Fluorouridine	-0.038298	0.51527	11	-0.20608	0.93854
h_l	H+	-0.03922	0.51564	53	-0.19483	3.2386
cdp_c	CDP	-0.041893	0.51671	39	-0.19766	2.7409
3oacoa_p	3-Oxoacyl-CoA	-0.044033	0.51756	3	-0.2425	1.1439
2maacoa_p	2-Methyl-3-acetoacetyl-CoA	-0.044033	0.51756	3	-0.2425	1.1439
3ohdcoa_p	3-Oxohexadecanoyl-CoA	-0.044033	0.51756	3	-0.2425	1.1439
3otdcoa_p	3-Oxotetradecanoyl-CoA	-0.044033	0.51756	3	-0.2425	1.1439
3oddcoa_p	3-Oxododecanoyl-CoA	-0.044033	0.51756	3	-0.2425	1.1439
3odcoa_p	3-Oxodecanoyl-CoA	-0.044033	0.51756	3	-0.2425	1.1439
3oocoa_p	3-Oxooctanoyl-CoA	-0.044033	0.51756	3	-0.2425	1.1439
3ohcoa_p	3-Oxohexanoyl-CoA	-0.044033	0.51756	3	-0.2425	1.1439
man_e	D-Mannose	-0.045952	0.51833	9	-0.21565	1.0658
udpgal_r	UDPgalactose	-0.046811	0.51867	7	-0.2284	1.303
C04487_r	Procollagen 5-(D-galactosyl)-L-lysine	-0.046811	0.51867	7	-0.2284	1.303
G00047_mem	[(Gal)2 (Glc)1 (GlcNAc)1 (Neu5Ac)1 (Cer)1']	-0.046905	0.51871	6	-0.22122	1.021
C15780_mem	5-Dehydroepisterol	-0.049485	0.51973	4	-0.23635	1.0877
C15783_mem	5-Dehydroavenasterol	-0.049485	0.51973	4	-0.23635	1.0877
C16376_mim	(6Z,9Z,12Z,15Z,18Z,21Z)-3-Oxotetracosahexa-6,9,12,15,18,21-enoyl-CoA	-0.049799	0.51986	5	-0.23155	0.7689
C16389_m	(6Z,9Z,12Z,15Z,18Z)-3-Oxotetracosapenta-6,9,12,15,18-enoyl-CoA	-0.049799	0.51986	5	-0.23155	0.7689
mi145p_r	D-myo-Inositol 1,4,5-trisphosphate	-0.050164	0.52	3	-0.25003	1.1564
mi1345p_r	Inositol 1,3,4,5-tetrakisphosphate	-0.050164	0.52	3	-0.25003	1.1564
5flurimp_c	5-Fluorouridine monophosphate	-0.050493	0.52014	14	-0.2134	0.82716
pchol_e	Phosphatidylcholine	-0.053195	0.52121	9	-0.22077	0.95917
selmeth_c	Selenomethionine	-0.053863	0.52148	4	-0.241	1.3807
nadh_p	Nicotinamide adenine dinucleotide - reduced	-0.054694	0.52181	9	-0.22183	0.79778
5forthf_c	5forthf c	-0.054966	0.52192	1	-0.30577	0
Nforglu_c	N-Formyl-L-glutamate	-0.054966	0.52192	1	-0.30577	0
5fthf_c	5-Formyltetrahydrofolate	-0.054966	0.52192	1	-0.30577	0
3dsphgn_c	3-Dehydrosphinganine C18H38NO2	-0.055365	0.52208	10	-0.22525	0.88663
gbside_g	Globoside	-0.057281	0.52284	5	-0.23862	0.84886
acgagbside_g	Forssman hapten	-0.057281	0.52284	5	-0.23862	0.84886
C16453_c	NNK	-0.057867	0.52307	11	-0.21856	1.0388
C19574_c	NNAL	-0.057867	0.52307	11	-0.21856	1.0388
3mob_c	3-Methyl-2-oxobutanoate	-0.058288	0.52324	5	-0.23957	0.93838
4mop_c	4-Methyl-2-oxopentanoate	-0.058288	0.52324	5	-0.23957	0.93838
3mop_c	(S)-3-Methyl-2-oxopentanoate	-0.058288	0.52324	5	-0.23957	0.93838
pail35p_mem	1-Phosphatidyl-1D-myo-inositol 3,5-bisphosphate	-0.05875	0.52342	5	-0.24001	1.613
accoa_r	Acetyl-CoA	-0.058802	0.52344	5	-0.24006	0.95117
dag_e	Diacylglycerol	-0.061583	0.52455	10	-0.22945	0.80321
tag_e	Triacylglycerol	-0.061583	0.52455	10	-0.22945	0.80321
G10981_r	[(Glc)1 (LFuc)1 (Ser/Thr)1']	-0.063492	0.52531	2	-0.28073	2.6918
G13052_r	[(LFuc)1 (Ser/Thr)1']	-0.063492	0.52531	2	-0.28073	2.6918
occoa_m	Octanoyl-CoA (n-C8:0CoA)	-0.066643	0.52657	13	-0.22588	0.98426
hxcoa_m	Hexanoyl-CoA (n-C6:0CoA)	-0.066643	0.52657	13	-0.22588	0.98426
na1_g	Sodium	-0.06709	0.52674	4	-0.25505	1.9727
Nacasp_c	Nacasp c	-0.067668	0.52698	9	-0.231	1.0419
Nforasp_c	N-Formyl-L-aspartate	-0.067668	0.52698	9	-0.231	1.0419
pe_c	Phosphatidylethanolamine	-0.068926	0.52748	15	-0.22492	0.81307
C06790_c	TCE	-0.070082	0.52794	14	-0.2245	0.68566
C11088_c	1,2-Dibromoethane	-0.070082	0.52794	14	-0.2245	0.68566
C11278_c	Aflatoxin B1exo-8,9-epoxide-GSH	-0.070082	0.52794	14	-0.2245	0.68566
C11583_c	4-Glutathionyl cyclophosphamide	-0.070082	0.52794	14	-0.2245	0.68566
C13645_c	HBr	-0.070082	0.52794	14	-0.2245	0.68566
C14791_c	(1R)-Hydroxy-(2R)-glutathionyl-1,2-dihydronaphthalene	-0.070082	0.52794	14	-0.2245	0.68566
C14792_c	(1S)-Hydroxy-(2S)-glutathionyl-1,2-dihydronaphthalene	-0.070082	0.52794	14	-0.2245	0.68566
C14793_c	(1R)-Glutathionyl-(2R)-hydroxy-1,2-dihydronaphthalene	-0.070082	0.52794	14	-0.2245	0.68566
C14803_c	1-Nitro-7-hydroxy-8-glutathionyl-7,8-dihydronaphthalene	-0.070082	0.52794	14	-0.2245	0.68566
C14804_c	1-Nitro-7-glutathionyl-8-hydroxy-7,8-dihydronaphthalene	-0.070082	0.52794	14	-0.2245	0.68566
C14805_c	1-Nitro-5-hydroxy-6-glutathionyl-5,6-dihydronaphthalene	-0.070082	0.52794	14	-0.2245	0.68566
C14806_c	1-Nitro-5-glutathionyl-6-hydroxy-5,6-dihydronaphthalene	-0.070082	0.52794	14	-0.2245	0.68566
C14839_c	Bromobenzene-3,4-oxide	-0.070082	0.52794	14	-0.2245	0.68566
C14840_c	Bromobenzene-2,3-oxide	-0.070082	0.52794	14	-0.2245	0.68566
C14847_c	3,4-Dihydro-3-hydroxy-4-S-glutathionyl bromobenzene	-0.070082	0.52794	14	-0.2245	0.68566
C14848_c	2,3-Dihydro-2-S-glutathionyl-3-hydroxy bromobenzene	-0.070082	0.52794	14	-0.2245	0.68566
C14855_c	4,5-Dihydro-4-hydroxy-5-S-glutathionyl-benzo[a]pyrene	-0.070082	0.52794	14	-0.2245	0.68566
C14856_c	7,8-Dihydro-7-hydroxy-8-S-glutathionyl-benzo[a]pyrene	-0.070082	0.52794	14	-0.2245	0.68566
C14857_c	2,2-Dichlorooxirane	-0.070082	0.52794	14	-0.2245	0.68566
C14858_c	2,2-Dichloroacetaldehyde	-0.070082	0.52794	14	-0.2245	0.68566
C14859_c	Chloroacetyl chloride	-0.070082	0.52794	14	-0.2245	0.68566
C14861_c	S-(2,2-Dichloro-1-hydroxy)ethyl glutathione	-0.070082	0.52794	14	-0.2245	0.68566
C14863_c	2-(S-Glutathionyl)acetyl glutathione	-0.070082	0.52794	14	-0.2245	0.68566
C14864_c	S-(2-Chloroacetyl)glutathione	-0.070082	0.52794	14	-0.2245	0.68566
C14865_c	2-(S-Glutathionyl)acetyl chloride	-0.070082	0.52794	14	-0.2245	0.68566
C14868_c	DCVG	-0.070082	0.52794	14	-0.2245	0.68566
C14870_c	2-Bromoacetaldehyde	-0.070082	0.52794	14	-0.2245	0.68566
C14871_c	S-(Formylmethyl)glutathione	-0.070082	0.52794	14	-0.2245	0.68566
C14874_c	Glutathione episulfonium ion	-0.070082	0.52794	14	-0.2245	0.68566
35cgmp_c	3',5'-Cyclic GMP	-0.070289	0.52802	71	-0.20253	1.0686
C16620_c	6-Methylthioguanosine monophosphate	-0.070767	0.52821	1	-0.33937	0
6pgc_r	6-Phospho-D-gluconate	-0.071453	0.52848	2	-0.29271	0.49725
g6p_B_r	Beta D glucose 6 phosphate C6H11O9P	-0.071453	0.52848	2	-0.29271	0.49725
6pgl_r	6-phospho-D-glucono-1,5-lactone	-0.071453	0.52848	2	-0.29271	0.49725
pepser_r	Protein serine	-0.075335	0.53003	10	-0.23873	0.78604
cortsn_mem	Cortsn r	-0.075381	0.53004	5	-0.25573	1.2366
C05285_c	Adrenosterone	-0.075381	0.53004	5	-0.25573	1.2366
C05476_c	Tetrahydrocorticosterone	-0.075381	0.53004	5	-0.25573	1.2366
C05478_c	5beta-Pregnane-3alpha,21-diol-11,20-dione	-0.075381	0.53004	5	-0.25573	1.2366
C05490_c	11-Dehydrocorticosterone	-0.075381	0.53004	5	-0.25573	1.2366
C12739_c	Doxifluridine	-0.076882	0.53064	3	-0.28285	0.9626
C16635_c	5'-Deoxy-5-fluorocytidine	-0.076882	0.53064	3	-0.28285	0.9626
sbt6p_c	D-Sorbitol 6-phosphate	-0.077118	0.53074	2	-0.30123	0.16567
btal_c	Butanal	-0.077118	0.53074	2	-0.30123	0.16567
srbL1p_c	Sorbose 1-phosphate	-0.077118	0.53074	2	-0.30123	0.16567
btoh_c	1-Butanol	-0.077118	0.53074	2	-0.30123	0.16567
13Shocdcy1829Z11Ea_c	(9Z,11E)-(13S)-13-Hydroxyoctadeca-9,11-dienoic acid	-0.077118	0.53074	2	-0.30123	0.16567
13oocdcy1829Z11Ea_c	(9Z,11E)-13-Oxooctadeca-9,11-dienoic acid	-0.077118	0.53074	2	-0.30123	0.16567
xylu__L_c	L-Xylulose	-0.077458	0.53087	3	-0.28356	1.0571
g16bp_c	alpha-D-Glucose 1,6-bisphosphate	-0.078313	0.53121	2	-0.30303	0.92292
3spyr_c	3spyr c	-0.078907	0.53145	2	-0.30392	0.22344
2aobut_m	L-2-Amino-3-oxobutanoate	-0.082982	0.53307	5	-0.26291	1.7077
5hxkyn_c	5hxkyn c	-0.08482	0.5338	9	-0.24311	1.1393
34dhphe_e	34dhphe c	-0.087008	0.53467	2	-0.31612	0.070531
mma_c	Mma c	-0.087174	0.53473	6	-0.25613	0.63904
c226coa_mim	C226coa c	-0.088432	0.53523	2	-0.31826	1.1185
dcsptn1coa_m	Dcsptn1coa c	-0.088432	0.53523	2	-0.31826	1.1185
fuc1p__L_c	L-Fucose 1-phosphate	-0.09161	0.5365	2	-0.32304	0.98889
C00658_m	(2E)-2-Enoyl-CoA	-0.092175	0.53672	9	-0.24831	0.65709
retinol_c	Retinol c	-0.094382	0.5376	26	-0.22143	1.1654
im4ac_c	Imidazole-4-acetate	-0.094539	0.53766	11	-0.24195	0.93726
fad_r	Flavin adenine dinucleotide oxidized	-0.094937	0.53782	3	-0.30502	1.4745
pheme_r	Protoheme	-0.094937	0.53782	3	-0.30502	1.4745
co_r	Carbon monoxide	-0.094937	0.53782	3	-0.30502	1.4745
biliverd_r	Biliverdin	-0.094937	0.53782	3	-0.30502	1.4745
fadh2_r	Flavin adenine dinucleotide reduced	-0.094937	0.53782	3	-0.30502	1.4745
fe3_r	Fe3+	-0.094937	0.53782	3	-0.30502	1.4745
trnacys_c	TRNA(Cys)	-0.095529	0.53805	2	-0.32894	0.56672
cystrna_c	L-Cysteinyl-tRNA(Cys)	-0.095529	0.53805	2	-0.32894	0.56672
so4_c	Sulfate	-0.096068	0.53827	22	-0.23161	1.423
citalald_c	Citalopram aldehyde	-0.096794	0.53856	4	-0.28661	1.0159
C18125_mem	1-Acyl-sn-glycero-3-phosphoserine	-0.097653	0.5389	9	-0.25218	0.85381
dhdascb_c	Dhdascb c	-0.10095	0.54021	15	-0.24248	0.95184
hxan_p	Hypoxanthine	-0.10386	0.54136	1	-0.40973	0
xan_p	Xanthine	-0.10386	0.54136	1	-0.40973	0
6mpur_p	6-Mercaptopurine	-0.10386	0.54136	1	-0.40973	0
C07480_p	Theobromine	-0.10386	0.54136	1	-0.40973	0
C16353_p	7-Methylxanthine	-0.10386	0.54136	1	-0.40973	0
C16355_p	7-Methyluric acid	-0.10386	0.54136	1	-0.40973	0
C16358_p	1-Methylxanthine	-0.10386	0.54136	1	-0.40973	0
C16359_p	1-Methyluric acid	-0.10386	0.54136	1	-0.40973	0
C16360_p	3,7-Dimethyluric acid	-0.10386	0.54136	1	-0.40973	0
C16613_p	6-Thiourate	-0.10386	0.54136	1	-0.40973	0
saccrp__L_m	L Saccharopine C11H19N2O6	-0.10439	0.54157	2	-0.34227	1.1877
pheme_m	Protoheme	-0.10678	0.54252	9	-0.25863	0.91102
fmn_e	FMN	-0.10957	0.54362	5	-0.28804	0.82813
pro__L_c	L-Proline	-0.11107	0.54422	14	-0.24773	0.99444
orot_c	Orotate	-0.11147	0.54438	2	-0.35293	0.33949
coa_m	Coenzyme A	-0.11397	0.54537	71	-0.21355	2.0336
phe__L_c	L-Phenylalanine	-0.11497	0.54577	40	-0.22304	0.94393
gdp_g	GDP	-0.11662	0.54642	4	-0.30767	0.70439
gtp_m	GTP	-0.11895	0.54734	12	-0.25975	1.0732
thym_c	Thymine	-0.11959	0.5476	6	-0.28424	1.2794
zym_int2_r	zymosterol intermediate 2	-0.12073	0.54805	4	-0.31204	0.51622
fum_c	Fumarate	-0.12081	0.54808	10	-0.26943	0.53526
3snpyr_c	3snpyr c	-0.12162	0.5484	3	-0.33779	0.81918
4h2oglt_c	4-Hydroxy-2-oxoglutarate	-0.12162	0.5484	3	-0.33779	0.81918
e4hglu_c	L erythro 4 Hydroxyglutamate C5H8NO5	-0.12162	0.5484	3	-0.33779	0.81918
trnaleu_m	TRNA(Leu)	-0.12191	0.54851	2	-0.36864	0.23064
leutrna_m	L-Leucyl-tRNA(Leu)	-0.12191	0.54851	2	-0.36864	0.23064
hphaccoa_e	4-Hydroxyphenylacetyl CoA C29H42N7O18P3S	-0.12723	0.55062	4	-0.31895	1.4651
C05596_e	p-Hydroxyphenylacetylglycine	-0.12723	0.55062	4	-0.31895	1.4651
sT_antigen_g	alpha-N-Acetylneuraminyl-2,3-beta-D-galactosyl-1,3-N-acetyl-alpha-D-galactosaminyl-R	-0.12831	0.55105	3	-0.34601	1.7092
thymd_m	Thymidine	-0.12871	0.5512	8	-0.28573	0.59159
C00071_m	RCHO	-0.12893	0.5513	4	-0.32076	1.1558
acald_m	Acetaldehyde	-0.12893	0.5513	4	-0.32076	1.1558
25dop_m	2,5-Dioxopentanoate	-0.12893	0.5513	4	-0.32076	1.1558
4abutn_m	4-Aminobutanal	-0.12893	0.5513	4	-0.32076	1.1558
glyald_m	D-Glyceraldehyde	-0.12893	0.5513	4	-0.32076	1.1558
id3acald_m	Indole 3 acetaldehyde C10H9NO	-0.12893	0.5513	4	-0.32076	1.1558
C00804_m	Propynoate	-0.12893	0.5513	4	-0.32076	1.1558
glcr_m	D-Glucarate	-0.12893	0.5513	4	-0.32076	1.1558
ind3ac_m	Indole 3 acetate C10H8NO2	-0.12893	0.5513	4	-0.32076	1.1558
4tmeabut_m	4tmeabut c	-0.12893	0.5513	4	-0.32076	1.1558
4tmeabutn_m	gamma-Butyro-betaine	-0.12893	0.5513	4	-0.32076	1.1558
mm_m	Methylmalonate	-0.12893	0.5513	4	-0.32076	1.1558
glac_m	Glac c	-0.12893	0.5513	4	-0.32076	1.1558
im4ac_m	Imidazole-4-acetate	-0.12893	0.5513	4	-0.32076	1.1558
4aabutn_m	4-Acetamidobutanoate C6H10NO3	-0.12893	0.5513	4	-0.32076	1.1558
im4act_m	Imidazole-4-acetaldehyde	-0.12893	0.5513	4	-0.32076	1.1558
5hoxindact_m	5hoxindact c	-0.12893	0.5513	4	-0.32076	1.1558
5hoxindoa_m	5hoxindoa c	-0.12893	0.5513	4	-0.32076	1.1558
aproa_m	3-Aminopropanal C3H8NO	-0.12893	0.5513	4	-0.32076	1.1558
n4abutn_m	N4 Acetylaminobutanal C6H11NO2	-0.12893	0.5513	4	-0.32076	1.1558
C05985_m	2-Propynal	-0.12893	0.5513	4	-0.32076	1.1558
C06613_m	trans-3-Chloro-2-propenal	-0.12893	0.5513	4	-0.32076	1.1558
C06614_m	trans-3-Chloroacrylic acid	-0.12893	0.5513	4	-0.32076	1.1558
C06615_m	cis-3-Chloroacrylic acid	-0.12893	0.5513	4	-0.32076	1.1558
C06754_m	2-Chloroethanal	-0.12893	0.5513	4	-0.32076	1.1558
C06755_m	Chloroacetic acid	-0.12893	0.5513	4	-0.32076	1.1558
C16348_m	cis-3-Chloro-2-propenal	-0.12893	0.5513	4	-0.32076	1.1558
C16236_m	Protein N6-(octanoyl)lysine	-0.12904	0.55134	6	-0.29243	0.56226
7dhchsterol_mem	Cholesta-5,7-dien-3beta-ol	-0.13131	0.55223	6	-0.2944	0.86782
dhap_c	Dihydroxyacetone phosphate	-0.13215	0.55257	28	-0.23781	1.2334
hemeA_mem	Heme A	-0.13247	0.55269	2	-0.38454	0.85364
ala__L_m	L-Alanine	-0.13249	0.5527	6	-0.29542	0.91479
Lcyst_m	L-Cysteate	-0.13327	0.55301	4	-0.32536	0.14891
mercppyr_m	Mercaptopyruvate	-0.13327	0.55301	4	-0.32536	0.14891
3snpyr_m	3snpyr c	-0.13327	0.55301	4	-0.32536	0.14891
3spyr_m	3spyr c	-0.13327	0.55301	4	-0.32536	0.14891
4h2oglt_m	4-Hydroxy-2-oxoglutarate	-0.13327	0.55301	4	-0.32536	0.14891
C03454_mem	1-Alkenyl-2-acylglycerol	-0.13356	0.55313	4	-0.32568	1.6885
ak2gpe_mem	1-Alkyl-2-acylglycerophosphoethanolamine	-0.13356	0.55313	4	-0.32568	1.6885
C05675_mem	Diacylglycerophosphonoethanolamine	-0.13356	0.55313	4	-0.32568	1.6885
sphs1p_c	Sphs1p c	-0.13395	0.55328	5	-0.31108	0.76852
crtstrn_c	Crtstrn c	-0.13518	0.55377	6	-0.29776	1.1109
prostgi2_r	Prostgi2 c	-0.13563	0.55394	3	-0.355	1.2736
4mzym_c	4-methylzymosterol C28H46O	-0.13702	0.55449	2	-0.39138	0.22384
r1p_c	Alpha-D-Ribose 1-phosphate	-0.13764	0.55474	8	-0.2925	1.2063
dcmp_e	DCMP	-0.13915	0.55533	1	-0.48476	0
dgsn_e	Deoxyguanosine	-0.13915	0.55533	1	-0.48476	0
damp_e	DAMP	-0.13915	0.55533	1	-0.48476	0
dgmp_e	DGMP	-0.13915	0.55533	1	-0.48476	0
xmp_e	Xanthosine 5'-phosphate	-0.13915	0.55533	1	-0.48476	0
dcyt_e	Deoxycytidine	-0.13915	0.55533	1	-0.48476	0
xtsn_e	Xanthosine	-0.13915	0.55533	1	-0.48476	0
rnam_e	N Ribosylnicotinamide C11H15N2O5	-0.13915	0.55533	1	-0.48476	0
nicrns_e	Nicotinate D-ribonucleoside	-0.13915	0.55533	1	-0.48476	0
14Bglcn_c	1,4-beta-D-Glucan	-0.13946	0.55546	1	-0.48543	0
C01798_c	D-Glucoside	-0.13946	0.55546	1	-0.48543	0
C05712_c	Cyanohydrin	-0.13946	0.55546	1	-0.48543	0
C05713_c	Cyanoglycoside	-0.13946	0.55546	1	-0.48543	0
trp__L_e	L-Tryptophan	-0.14038	0.55582	3	-0.36083	0.092115
tyr__L_e	L-Tyrosine	-0.14038	0.55582	3	-0.36083	0.092115
trnaphe_m	TRNA(Phe)	-0.14396	0.55723	1	-0.49499	0
phetrna_m	L-Phenylalanyl-tRNA(Phe)	-0.14396	0.55723	1	-0.49499	0
didp_m	DIDP	-0.14693	0.55841	5	-0.32335	1.0921
ditp_m	DITP	-0.14693	0.55841	5	-0.32335	1.0921
ca2_e	Calcium	-0.1471	0.55848	4	-0.34006	0.61248
acgpail_mem	[(GlcNAc)1 (Ino-P)1']	-0.1475	0.55863	10	-0.28745	1.5965
mgacpail_mem	[(GlcN)1 (Ino(acyl)-P)1 (Man)1']	-0.14801	0.55883	5	-0.32437	0.5566
ppi_c	Diphosphate	-0.1484	0.55899	207	-0.20631	2.108
C01753_mem	Sitosterol	-0.14972	0.55951	2	-0.4105	0.41947
C01789_mem	Campesterol	-0.14972	0.55951	2	-0.4105	0.41947
dsmsterol_c	Dsmsterol r	-0.14972	0.55951	2	-0.4105	0.41947
ddsmsterol_mem	Ddsmsterol r	-0.14972	0.55951	2	-0.4105	0.41947
C05109_c	24,25-Dihydrolanosterol	-0.14972	0.55951	2	-0.4105	0.41947
C15915_mem	4,4-Dimethyl-5alpha-cholesta-8-en-3beta-ol	-0.14972	0.55951	2	-0.4105	0.41947
hyptaur_c	Hyptaur c	-0.15352	0.56101	8	-0.30452	0.68445
C05726_c	R-S-Cysteine	-0.15793	0.56274	1	-0.5247	0
C05729_c	R-S-Cysteinylglycine	-0.15793	0.56274	1	-0.5247	0
pheme_c	Protoheme	-0.16005	0.56358	3	-0.38499	1.9388
retinol_cis_11_c	Retinol cis 11 c	-0.16103	0.56396	9	-0.29695	0.62039
retfa_mem	Retinyl ester	-0.16103	0.56396	9	-0.29695	0.62039
cytcc_mim	Cytochrome c	-0.16195	0.56433	7	-0.32152	0.88453
apocytc_mim	Apocytochrome c	-0.16195	0.56433	7	-0.32152	0.88453
xylu__D_c	D-Xylulose	-0.16212	0.56439	1	-0.53361	0
mhista_c	Mhista c	-0.1639	0.56509	3	-0.38972	0.53973
c226coa_mem	C226coa c	-0.16466	0.56539	2	-0.43298	1.5984
btcoa_c	Butanoyl-CoA	-0.16467	0.5654	3	-0.39067	1.2148
2maacoa_c	2-Methyl-3-acetoacetyl-CoA	-0.16467	0.5654	3	-0.39067	1.2148
3ohcoa_c	3-Oxohexanoyl-CoA	-0.16467	0.5654	3	-0.39067	1.2148
nicrns_c	Nicotinate D-ribonucleoside	-0.16538	0.56568	28	-0.25113	3.105
camp_c	CAMP	-0.16671	0.5662	55	-0.23291	1.084
orn_e	Ornithine	-0.16792	0.56668	9	-0.30182	0.84975
Lcyst_c	L-Cysteate	-0.1726	0.56852	10	-0.3044	0.60821
fru_e	D-Fructose	-0.17307	0.5687	4	-0.36765	0.80363
succ_c	Succinate	-0.17539	0.56961	9	-0.3071	0.85686
1p3h5c_m	L 1 Pyrroline 3 hydroxy 5 carboxylate C5H6NO3	-0.17859	0.57087	8	-0.32348	1.3744
C06128_mem	GM4	-0.17876	0.57094	15	-0.28517	0.90761
6tins5mp_c	6-Thioinosine-5'-monophosphate	-0.17889	0.57099	11	-0.29573	0.56751
taur_c	Taurine	-0.18102	0.57182	9	-0.31107	0.64055
aso3_c	Arsenite	-0.18113	0.57187	1	-0.57402	0
aso3_r	Arsenite	-0.18113	0.57187	1	-0.57402	0
C07645_c	Aldophosphamide	-0.18233	0.57234	20	-0.27399	0.62867
udpacgal_r	UDP-N-acetyl-D-galactosamine	-0.18301	0.5726	1	-0.57802	0
gthrd_m	Reduced glutathione	-0.1831	0.57264	10	-0.31148	0.59923
od2coa_mem	Trans-Octadec-2-enoyl-CoA	-0.18358	0.57283	17	-0.27799	0.97102
chol_e	Choline	-0.18529	0.5735	4	-0.38063	1.5648
glc_bD_e	Beta D-glucose	-0.18656	0.574	3	-0.41755	1.1293
g6p_A_e	Alpha-D-glucose 6 phosphate	-0.18656	0.574	3	-0.41755	1.1293
g6p_B_e	Beta D glucose 6 phosphate C6H11O9P	-0.18656	0.574	3	-0.41755	1.1293
dgdp_c	DGDP	-0.18845	0.57474	47	-0.24384	2.4448
orot_i	Orotate	-0.19004	0.57536	1	-0.59298	0
dhor__S_i	(S)-Dihydroorotate	-0.19004	0.57536	1	-0.59298	0
C15602_i	Quinone	-0.19004	0.57536	1	-0.59298	0
hqn_i	Hydroquinone	-0.19004	0.57536	1	-0.59298	0
trnaleu_c	TRNA(Leu)	-0.19014	0.5754	2	-0.47134	0.358
leutrna_c	L-Leucyl-tRNA(Leu)	-0.19014	0.5754	2	-0.47134	0.358
h_g	H+	-0.19019	0.57542	6	-0.34545	1.5764
xolest2_e	cholesterol ester	-0.19151	0.57594	2	-0.47338	0.66774
retinal_cis_9_r	Retinal cis 9 c	-0.19172	0.57602	2	-0.47371	0.22894
retinol_9_cis_r	Retinol 9 cis c	-0.19172	0.57602	2	-0.47371	0.22894
nad_p	Nicotinamide adenine dinucleotide	-0.19228	0.57624	10	-0.31768	0.81093
arachcoa_c	Arachidyl-CoA	-0.19412	0.57696	10	-0.31892	1.1242
arach_c	Arachidic acid	-0.19412	0.57696	10	-0.31892	1.1242
fna5moxam_c	Fna5moxam c	-0.19548	0.57749	1	-0.60453	0
f5hoxkyn_c	F5hoxkyn c	-0.19548	0.57749	1	-0.60453	0
15dap_c	1,5-Diaminopentane	-0.19574	0.57759	1	-0.60509	0
na15dap_c	N-3-aminopropyl-1,5-diaminopentane	-0.19574	0.57759	1	-0.60509	0
succ_e	Succinate	-0.19599	0.57769	4	-0.392	0.99413
man1p_c	D-Mannose 1-phosphate	-0.19633	0.57782	7	-0.34932	0.84733
trnagln_c	TRNA(Gln)	-0.1965	0.57789	1	-0.60672	0
glntrna_c	L-Glutaminyl-tRNA(Gln)	-0.1965	0.57789	1	-0.60672	0
dcdp_m	DCDP	-0.19735	0.57823	7	-0.35015	1.121
C00028_e	A	-0.19933	0.579	2	-0.48516	0.94379
C00030_e	AH2	-0.19933	0.579	2	-0.48516	0.94379
C00069_e	R-OH alcohol	-0.19933	0.579	2	-0.48516	0.94379
glcur_e	D-Glucuronate	-0.19933	0.579	2	-0.48516	0.94379
C03033_e	Glucuronide	-0.19933	0.579	2	-0.48516	0.94379
C05791_e	D-Urobilinogen	-0.19933	0.579	2	-0.48516	0.94379
C11173_e	SN-38	-0.19933	0.579	2	-0.48516	0.94379
C11376_e	SN-38G	-0.19933	0.579	2	-0.48516	0.94379
G09660_e	[(GlcA)1 (GlcNAc)1 (S)1']	-0.19933	0.579	2	-0.48516	0.94379
G13040_e	[(GlcA)2 (GlcNAc)1 (S)1']	-0.19933	0.579	2	-0.48516	0.94379
Lfmkynr_c	L Formylkynurenine C11H12N2O4	-0.20325	0.58053	18	-0.28573	0.93324
C16237_m	Protein N6-(lipoyl)lysine	-0.20795	0.58237	7	-0.35872	0.54241
G03532_r	[(Glc)1 (Xyl)1 (Ser)1']	-0.21003	0.58318	3	-0.44638	0.40113
3dhq_c	3-Dehydroquinate	-0.21143	0.58372	1	-0.63846	0
2dda7p_c	2-Dehydro-3-deoxy-D-arabino-heptonate 7-phosphate	-0.21143	0.58372	1	-0.63846	0
5flura_c	5-Fluorouracil	-0.21242	0.58411	6	-0.36473	1.0655
atp_i	ATP	-0.21297	0.58432	3	-0.44999	0.76175
adp_i	ADP	-0.21297	0.58432	3	-0.44999	0.76175
amp_i	AMP	-0.21297	0.58432	3	-0.44999	0.76175
dadp_i	DADP	-0.21297	0.58432	3	-0.44999	0.76175
damp_i	DAMP	-0.21297	0.58432	3	-0.44999	0.76175
dma_c	Dimethylamine	-0.2137	0.58461	1	-0.64328	0
aact_c	Aminoacetone	-0.2137	0.58461	1	-0.64328	0
3hxkynam_c	3hxkynam c	-0.2137	0.58461	1	-0.64328	0
48dhoxquin_c	48dhoxquin c	-0.2137	0.58461	1	-0.64328	0
46dhoxquin_c	46dhoxquin c	-0.2137	0.58461	1	-0.64328	0
ddmcital_c	Didemethylcitalopram	-0.2137	0.58461	1	-0.64328	0
fadh2_c	Flavin adenine dinucleotide reduced	-0.2143	0.58484	4	-0.41145	1.5138
lpchol_mem	1-Lysophosphatidylcholine	-0.21533	0.58524	28	-0.27114	0.92746
h2o_n	H2O	-0.21598	0.5855	28	-0.2714	3.1498
andrstandn_mem	Andrstandn r	-0.21704	0.58591	7	-0.36607	0.98353
5adtststerone_c	5adtststerone c	-0.21704	0.58591	7	-0.36607	0.98353
trnaarg_c	TRNA(Arg)	-0.22485	0.58895	4	-0.42267	0.65035
argtrna_c	L-Arginyl-tRNA(Arg)	-0.22485	0.58895	4	-0.42267	0.65035
3aib_D_c	3-Aminoisobutanoate	-0.22751	0.58999	3	-0.46785	0.54537
aflbala_c	Alpha-Fluoro-beta-alanine	-0.22751	0.58999	3	-0.46785	0.54537
4izp_c	4-Imidazolone-5-propanoate	-0.22756	0.59001	5	-0.39955	0.87914
btn_co2_m	Carboxybiotin-carboxyl-carrier protein	-0.2298	0.59088	2	-0.53101	0.33009
apoC_Lys_btn_m	Holo-[carboxylase]	-0.2298	0.59088	2	-0.53101	0.33009
acac_p	Acetoacetate	-0.2321	0.59177	4	-0.43037	1.381
hmgcoa_p	Hydroxymethylglutaryl CoA C27H39N7O20P3S	-0.2321	0.59177	4	-0.43037	1.381
hmgcoa_m	Hydroxymethylglutaryl CoA C27H39N7O20P3S	-0.23334	0.59225	5	-0.40501	1.1974
so4_m	Sulfate	-0.23409	0.59254	1	-0.68665	0
so3_m	Sulfite	-0.23409	0.59254	1	-0.68665	0
tsul_m	Thiosulfate	-0.23409	0.59254	1	-0.68665	0
nicrnt_c	Nicotinate D-ribonucleotide	-0.23515	0.59295	26	-0.2799	3.1837
accoa_p	Acetyl-CoA	-0.23949	0.59464	7	-0.38423	1.2157
C06899_c	Chloral hydrate	-0.24096	0.59521	6	-0.38947	0.50663
C16587_c	3-Carbamoyl-2-phenylpropionaldehyde	-0.24096	0.59521	6	-0.38947	0.50663
idour_l	Idour c	-0.2416	0.59546	4	-0.44046	0.79089
G12336_l	[(GalNAc)2 (GlcA)1 (S)2']	-0.2416	0.59546	4	-0.44046	0.79089
rnam_c	N Ribosylnicotinamide C11H15N2O5	-0.24218	0.59568	27	-0.28328	3.1594
adp_p	ADP	-0.24332	0.59612	2	-0.55137	0.30562
5dpmev_p	R 5-Diphosphomevalonate C6H10O10P2	-0.24332	0.59612	2	-0.55137	0.30562
estrone_m	Estrone c	-0.2437	0.59627	3	-0.48773	0.76963
estradiol_m	Estradiol c	-0.2437	0.59627	3	-0.48773	0.76963
estriol_m	Estriol c	-0.2437	0.59627	3	-0.48773	0.76963
C05284_m	4-Androsten-11beta-ol-3,17-dione	-0.2437	0.59627	3	-0.48773	0.76963
C05300_m	16alpha-Hydroxyestrone	-0.2437	0.59627	3	-0.48773	0.76963
C18075_m	11beta-Hydroxytestosterone	-0.2437	0.59627	3	-0.48773	0.76963
6txan5mp_c	6-Thioxanthine 5'-monophosphate	-0.24424	0.59648	8	-0.37316	0.6404
dd2coa_m	Trans-Dodec-2-enoyl-CoA	-0.24454	0.59659	13	-0.33097	0.70438
dc2coa_m	Trans-Dec-2-enoyl-CoA	-0.24454	0.59659	13	-0.33097	0.70438
oc2coa_m	Trans-Oct-2-enoyl-CoA	-0.24454	0.59659	13	-0.33097	0.70438
G13051_r	[(Glc)1 (Ser)1']	-0.24793	0.5979	5	-0.4188	0.30794
cmp_c	CMP	-0.24821	0.59801	41	-0.26761	2.6237
etf_m	Electron-transferring flavoprotein	-0.24941	0.59848	3	-0.49475	1.071
C04570_m	Reduced electron-transfer flavoprotein	-0.24941	0.59848	3	-0.49475	1.071
paf_mem	1-alkyl 2-acteylglycerol 3-phosphocholine, Platelet-activating factor	-0.2507	0.59898	11	-0.34152	1.1934
his__L_c	L-histidine	-0.25213	0.59953	28	-0.28589	0.88005
mmcoa__R_m	(R)-Methylmalonyl-CoA	-0.25229	0.59959	4	-0.45182	1.5763
hgentis_c	Homogentisate C8H7O4	-0.25246	0.59966	6	-0.39944	0.92158
glcur_l	D-Glucuronate	-0.25404	0.60027	2	-0.56749	1.0517
dtmp_m	DTMP	-0.25735	0.60154	5	-0.4277	0.42065
dump_m	DUMP	-0.25735	0.60154	5	-0.4277	0.42065
duri_m	Deoxyuridine	-0.25735	0.60154	5	-0.4277	0.42065
C04242_m	5-Fluorodeoxyuridine monophosphate	-0.25735	0.60154	5	-0.4277	0.42065
C11736_m	Floxuridine	-0.25735	0.60154	5	-0.4277	0.42065
ac_r	Acetate	-0.25742	0.60157	6	-0.40375	0.89877
ac_p	Acetate	-0.25742	0.60157	6	-0.40375	0.89877
C00071_r	RCHO	-0.25742	0.60157	6	-0.40375	0.89877
C00071_p	RCHO	-0.25742	0.60157	6	-0.40375	0.89877
acald_r	Acetaldehyde	-0.25742	0.60157	6	-0.40375	0.89877
acald_p	Acetaldehyde	-0.25742	0.60157	6	-0.40375	0.89877
ala_B_r	Beta-Alanine	-0.25742	0.60157	6	-0.40375	0.89877
ala_B_p	Beta-Alanine	-0.25742	0.60157	6	-0.40375	0.89877
fa_p	Fatty acid	-0.25742	0.60157	6	-0.40375	0.89877
glyc__R_r	(R)-Glycerate	-0.25742	0.60157	6	-0.40375	0.89877
glyc__R_p	(R)-Glycerate	-0.25742	0.60157	6	-0.40375	0.89877
4abut_r	4-Aminobutanoate	-0.25742	0.60157	6	-0.40375	0.89877
4abut_p	4-Aminobutanoate	-0.25742	0.60157	6	-0.40375	0.89877
25dop_r	2,5-Dioxopentanoate	-0.25742	0.60157	6	-0.40375	0.89877
25dop_p	2,5-Dioxopentanoate	-0.25742	0.60157	6	-0.40375	0.89877
4abutn_r	4-Aminobutanal	-0.25742	0.60157	6	-0.40375	0.89877
4abutn_p	4-Aminobutanal	-0.25742	0.60157	6	-0.40375	0.89877
glyald_r	D-Glyceraldehyde	-0.25742	0.60157	6	-0.40375	0.89877
glyald_p	D-Glyceraldehyde	-0.25742	0.60157	6	-0.40375	0.89877
id3acald_r	Indole 3 acetaldehyde C10H9NO	-0.25742	0.60157	6	-0.40375	0.89877
id3acald_p	Indole 3 acetaldehyde C10H9NO	-0.25742	0.60157	6	-0.40375	0.89877
C00804_r	Propynoate	-0.25742	0.60157	6	-0.40375	0.89877
C00804_p	Propynoate	-0.25742	0.60157	6	-0.40375	0.89877
glcr_r	D-Glucarate	-0.25742	0.60157	6	-0.40375	0.89877
glcr_p	D-Glucarate	-0.25742	0.60157	6	-0.40375	0.89877
ind3ac_r	Indole 3 acetate C10H8NO2	-0.25742	0.60157	6	-0.40375	0.89877
ind3ac_p	Indole 3 acetate C10H8NO2	-0.25742	0.60157	6	-0.40375	0.89877
4tmeabut_r	4tmeabut c	-0.25742	0.60157	6	-0.40375	0.89877
4tmeabut_p	4tmeabut c	-0.25742	0.60157	6	-0.40375	0.89877
4tmeabutn_r	gamma-Butyro-betaine	-0.25742	0.60157	6	-0.40375	0.89877
4tmeabutn_p	gamma-Butyro-betaine	-0.25742	0.60157	6	-0.40375	0.89877
mm_r	Methylmalonate	-0.25742	0.60157	6	-0.40375	0.89877
mm_p	Methylmalonate	-0.25742	0.60157	6	-0.40375	0.89877
glac_r	Glac c	-0.25742	0.60157	6	-0.40375	0.89877
glac_p	Glac c	-0.25742	0.60157	6	-0.40375	0.89877
im4ac_r	Imidazole-4-acetate	-0.25742	0.60157	6	-0.40375	0.89877
im4ac_p	Imidazole-4-acetate	-0.25742	0.60157	6	-0.40375	0.89877
4aabutn_r	4-Acetamidobutanoate C6H10NO3	-0.25742	0.60157	6	-0.40375	0.89877
4aabutn_p	4-Acetamidobutanoate C6H10NO3	-0.25742	0.60157	6	-0.40375	0.89877
im4act_r	Imidazole-4-acetaldehyde	-0.25742	0.60157	6	-0.40375	0.89877
im4act_p	Imidazole-4-acetaldehyde	-0.25742	0.60157	6	-0.40375	0.89877
5hoxindact_r	5hoxindact c	-0.25742	0.60157	6	-0.40375	0.89877
5hoxindact_p	5hoxindact c	-0.25742	0.60157	6	-0.40375	0.89877
5hoxindoa_r	5hoxindoa c	-0.25742	0.60157	6	-0.40375	0.89877
5hoxindoa_p	5hoxindoa c	-0.25742	0.60157	6	-0.40375	0.89877
aproa_r	3-Aminopropanal C3H8NO	-0.25742	0.60157	6	-0.40375	0.89877
aproa_p	3-Aminopropanal C3H8NO	-0.25742	0.60157	6	-0.40375	0.89877
n4abutn_r	N4 Acetylaminobutanal C6H11NO2	-0.25742	0.60157	6	-0.40375	0.89877
n4abutn_p	N4 Acetylaminobutanal C6H11NO2	-0.25742	0.60157	6	-0.40375	0.89877
C05985_r	2-Propynal	-0.25742	0.60157	6	-0.40375	0.89877
C05985_p	2-Propynal	-0.25742	0.60157	6	-0.40375	0.89877
mmtsa_r	(S)-Methylmalonate semialdehyde	-0.25742	0.60157	6	-0.40375	0.89877
C06613_r	trans-3-Chloro-2-propenal	-0.25742	0.60157	6	-0.40375	0.89877
C06613_p	trans-3-Chloro-2-propenal	-0.25742	0.60157	6	-0.40375	0.89877
C06614_r	trans-3-Chloroacrylic acid	-0.25742	0.60157	6	-0.40375	0.89877
C06614_p	trans-3-Chloroacrylic acid	-0.25742	0.60157	6	-0.40375	0.89877
C06615_r	cis-3-Chloroacrylic acid	-0.25742	0.60157	6	-0.40375	0.89877
C06615_p	cis-3-Chloroacrylic acid	-0.25742	0.60157	6	-0.40375	0.89877
C06754_p	2-Chloroethanal	-0.25742	0.60157	6	-0.40375	0.89877
C06755_r	Chloroacetic acid	-0.25742	0.60157	6	-0.40375	0.89877
C06755_p	Chloroacetic acid	-0.25742	0.60157	6	-0.40375	0.89877
C16348_r	cis-3-Chloro-2-propenal	-0.25742	0.60157	6	-0.40375	0.89877
C16348_p	cis-3-Chloro-2-propenal	-0.25742	0.60157	6	-0.40375	0.89877
G13036_l	[(GlcA)2 (GlcN)1 (GlcNAc)1 (S)3']	-0.25793	0.60177	5	-0.42826	0.68547
core3_g	Core3 g	-0.25811	0.60184	3	-0.50543	0.70566
core4_g	Core4 g	-0.25811	0.60184	3	-0.50543	0.70566
tym_e	Tyramine	-0.26021	0.60265	4	-0.46023	0.30377
mthgxl_e	Methylglyoxal	-0.26021	0.60265	4	-0.46023	0.30377
pacald_e	Phenylacetaldehyde	-0.26021	0.60265	4	-0.46023	0.30377
15dap_e	1,5-Diaminopentane	-0.26021	0.60265	4	-0.46023	0.30377
aact_e	Aminoacetone	-0.26021	0.60265	4	-0.46023	0.30377
nmptrc_e	Nmptrc c	-0.26021	0.60265	4	-0.46023	0.30377
4hoxpacd_e	4-Hydroxyphenylacetaldehyde	-0.26021	0.60265	4	-0.46023	0.30377
34dhpac_e	3,4-Dihydroxyphenylacetaldehyde	-0.26021	0.60265	4	-0.46023	0.30377
peamn_e	Phenethylamine	-0.26021	0.60265	4	-0.46023	0.30377
1mpyr_e	1mpyr c	-0.26021	0.60265	4	-0.46023	0.30377
C12455_e	5-Aminopentanal	-0.26021	0.60265	4	-0.46023	0.30377
lipoamp_m	Lipoyl-AMP	-0.26693	0.60524	1	-0.75648	0
lgt__S_c	(R)-S-Lactoylglutathione	-0.26933	0.60616	3	-0.5192	0.60767
pram_c	5-Phospho-beta-D-ribosylamine	-0.27156	0.60702	2	-0.59386	2.6639
msa_m	Malonate semialdehyde	-0.27277	0.60748	4	-0.47357	1.8057
cys__L_m	L-Cysteine	-0.273	0.60757	6	-0.41725	0.41416
selt_c	Selenite	-0.27501	0.60835	1	-0.77364	0
C18902_c	Methylseleninate	-0.27501	0.60835	1	-0.77364	0
urea_r	Urea	-0.27956	0.61009	3	-0.53177	0.65678
urdglyc_r	(-)-Ureidoglycolate	-0.27956	0.61009	3	-0.53177	0.65678
alltn_p	(S)-Allantoin	-0.28023	0.61035	2	-0.60691	0.51052
4hphac_c	4-Hydroxyphenylacetate	-0.28321	0.61149	4	-0.48467	0.62169
3mlda_c	Methylimidazoleacetate	-0.28321	0.61149	4	-0.48467	0.62169
pac_c	Phenylacetic acid	-0.28321	0.61149	4	-0.48467	0.62169
C07646_c	Carboxyphosphamide	-0.28321	0.61149	4	-0.48467	0.62169
C11150_c	TCA	-0.28321	0.61149	4	-0.48467	0.62169
C16591_c	3-Carbamoyl-2-phenylpropionic acid	-0.28321	0.61149	4	-0.48467	0.62169
7dhchsterol_r	Cholesta-5,7-dien-3beta-ol	-0.2882	0.6134	3	-0.54238	1.1012
3hmp_m	(S)-3-Hydroxyisobutyrate	-0.28863	0.61357	8	-0.40675	0.60848
mmtsa_m	(S)-Methylmalonate semialdehyde	-0.28975	0.614	15	-0.34606	1.0583
34dhmald_c	3,4-Dihydroxymandelaldehyde	-0.2908	0.6144	7	-0.42573	0.47234
3mop_m	(S)-3-Methyl-2-oxopentanoate	-0.29552	0.6162	12	-0.3683	1.2881
chsterol_mem	Chsterol c	-0.29649	0.61657	15	-0.34976	0.89131
G13027_r	[(Man)1 (Ser/Thr)1']	-0.29847	0.61733	6	-0.43934	0.88391
gdpmann_r	GDP-D-mannose	-0.30148	0.61848	4	-0.50408	1.4209
itp_m	ITP	-0.30195	0.61866	12	-0.37226	0.9576
idp_m	IDP	-0.30195	0.61866	12	-0.37226	0.9576
34dhoxpeg_c	3,4-Dihydroxyphenylethyleneglycol	-0.30425	0.61953	3	-0.5621	0.63478
G00031_g	[(GalNAc)1 (GlcNAc)1 (Ser/Thr)1']	-0.30492	0.61979	1	-0.83724	0
G00032_g	[(Gal)1 (GalNAc)1 (GlcNAc)1 (Ser/Thr)1']	-0.30492	0.61979	1	-0.83724	0
fuc12gal14acglcgalgluside_g	[(Gal)2 (Glc)1 (GlcNAc)1 (LFuc)1 (Cer)1']	-0.30556	0.62003	2	-0.64503	0.96146
fucfuc12gal14acglcgalgluside_g	[(Gal)2 (Glc)1 (GlcNAc)1 (LFuc)2 (Cer)1']	-0.30556	0.62003	2	-0.64503	0.96146
fucgal14acglcgalgluside_g	[(Gal)2 (Glc)1 (GlcNAc)1 (LFuc)1 (Cer)1'']	-0.30556	0.62003	2	-0.64503	0.96146
fucacngal14acglcgalgluside_g	[(Gal)2 (Glc)1 (GlcNAc)1 (LFuc)1 (Neu5Ac)1 (Cer)1']	-0.30556	0.62003	2	-0.64503	0.96146
galacglc13galacglcgal14acglcgalgluside_g	[(Gal)4 (Glc)1 (GlcNAc)3 (Cer)1']	-0.30556	0.62003	2	-0.64503	0.96146
fucgalacglcgal14acglcgalgluside_g	[(Gal)3 (Glc)1 (GlcNAc)2 (LFuc)1 (Cer)1']	-0.30556	0.62003	2	-0.64503	0.96146
fuc13galacglcgal14acglcgalgluside_g	[(Gal)3 (Glc)1 (GlcNAc)2 (LFuc)1 (Cer)1'']	-0.30556	0.62003	2	-0.64503	0.96146
fucfucgalacglcgal14acglcgalgluside_g	[(Gal)3 (Glc)1 (GlcNAc)2 (LFuc)2 (Cer)1']	-0.30556	0.62003	2	-0.64503	0.96146
fucfucfucgalacglcgal14acglcgalgluside_g	[(Gal)3 (Glc)1 (GlcNAc)2 (LFuc)3 (Cer)1']	-0.30556	0.62003	2	-0.64503	0.96146
fucgalacglc13galacglcgal14acglcgalgluside_g	[(Gal)4 (Glc)1 (GlcNAc)3 (LFuc)1 (Cer)1']	-0.30556	0.62003	2	-0.64503	0.96146
fucfucgalacglc13galacglcgal14acglcgalgluside_g	[(Gal)4 (Glc)1 (GlcNAc)3 (LFuc)2 (Cer)1']	-0.30556	0.62003	2	-0.64503	0.96146
fucfucfucgalacglc13galacglcgal14acglcgalgluside_g	[(Gal)4 (Glc)1 (GlcNAc)3 (LFuc)3 (Cer)1']	-0.30556	0.62003	2	-0.64503	0.96146
[truncated: 5,186 more rows]

## Sheet: Full_dko_vs_het
REPORTER METABOLITES USING TEST TYPE: all
ID	NAME	Z-SCORE	P-VALUE	NUMBER OF NEIGHBOURS	AVERAGE Z-SCORE	STD Z-SCORE
nadh_e	Nicotinamide adenine dinucleotide - reduced	2.2623	0.01184	2	2.2632	0.40797
nadph_e	Nicotinamide adenine dinucleotide phosphate - reduced	2.2623	0.01184	2	2.2632	0.40797
nadp_e	Nicotinamide adenine dinucleotide phosphate	2.2623	0.01184	2	2.2632	0.40797
accoa_e	Acetyl-CoA	2.2623	0.01184	2	2.2632	0.40797
sbt6p_e	D-Sorbitol 6-phosphate	2.2623	0.01184	2	2.2632	0.40797
btal_e	Butanal	2.2623	0.01184	2	2.2632	0.40797
srbL1p_e	Sorbose 1-phosphate	2.2623	0.01184	2	2.2632	0.40797
btoh_e	1-Butanol	2.2623	0.01184	2	2.2632	0.40797
C06548_e	Ethylene oxide	2.2623	0.01184	2	2.2632	0.40797
13Shocdcy1829Z11Ea_e	(9Z,11E)-(13S)-13-Hydroxyoctadeca-9,11-dienoic acid	2.2623	0.01184	2	2.2632	0.40797
13oocdcy1829Z11Ea_e	(9Z,11E)-13-Oxooctadeca-9,11-dienoic acid	2.2623	0.01184	2	2.2632	0.40797
13dpg_c	3-Phospho-D-glyceroyl phosphate	1.9363	0.026415	19	-0.017076	2.0085
sel_c	Selenate	1.8269	0.033857	6	0.57033	0.89129
3pg_c	3-Phospho-D-glycerate	1.8159	0.034696	17	-0.019791	2.0275
tsul_e	Thiosulfate	1.802	0.035772	2	1.624	0.44728
sel_e	Selenate	1.802	0.035772	2	1.624	0.44728
g3p_c	Glyceraldehyde 3-phosphate	1.7915	0.03661	34	-0.28163	1.329
so4_c	Sulfate	1.7415	0.040798	22	-0.15724	1.0102
Sfglutth_c	S-formylglutathionate(1-)	1.7198	0.042735	7	0.38639	1.1493
g3pc_c	Sn-Glycero-3-phosphocholine	1.6639	0.048064	18	-0.11531	1.4098
o2_c	O2	1.6581	0.048649	141	-0.60573	0.93218
C00658_m	(2E)-2-Enoyl-CoA	1.6258	0.052001	9	0.18149	0.96966
sucsal_m	Succinic semialdehyde	1.5929	0.055589	8	0.21532	1.0922
5hiu_p	5-Hydroxyisourate	1.5791	0.057152	5	0.49899	0.54351
h2o2_e	Hydrogen peroxide	1.5761	0.057502	5	0.49633	0.70645
coa_e	Coenzyme A	1.5639	0.058919	6	0.36204	1.6754
crn_m	L-Carnitine	1.5483	0.060774	12	-0.0052593	1.3821
tym_e	Tyramine	1.5407	0.061694	4	0.61405	0.757
mthgxl_e	Methylglyoxal	1.5407	0.061694	4	0.61405	0.757
pacald_e	Phenylacetaldehyde	1.5407	0.061694	4	0.61405	0.757
13dampp_e	1,3-Diaminopropane	1.5407	0.061694	4	0.61405	0.757
15dap_e	1,5-Diaminopentane	1.5407	0.061694	4	0.61405	0.757
aact_e	Aminoacetone	1.5407	0.061694	4	0.61405	0.757
nmptrc_e	Nmptrc c	1.5407	0.061694	4	0.61405	0.757
4hoxpacd_e	4-Hydroxyphenylacetaldehyde	1.5407	0.061694	4	0.61405	0.757
34dhpac_e	3,4-Dihydroxyphenylacetaldehyde	1.5407	0.061694	4	0.61405	0.757
peamn_e	Phenethylamine	1.5407	0.061694	4	0.61405	0.757
aproa_e	3-Aminopropanal C3H8NO	1.5407	0.061694	4	0.61405	0.757
1mpyr_e	1mpyr c	1.5407	0.061694	4	0.61405	0.757
C12455_e	5-Aminopentanal	1.5407	0.061694	4	0.61405	0.757
C16361_p	1,3,7-Trimethylurate	1.5301	0.063	3	0.84506	0.26419
C16362_p	3,6,8-Trimethylallantoin	1.5301	0.063	3	0.84506	0.26419
trnaglu_m	TRNA (Glu)	1.5263	0.063463	1	2.095	0
glutrna_m	L-Glutamyl-tRNA(Glu)	1.5263	0.063463	1	2.095	0
acgpail_mem	[(GlcNAc)1 (Ino-P)1']	1.5237	0.06379	11	0.01523	1.1912
C15493_c	9-cis-Retinoic acid	1.5059	0.06604	3	0.81787	2.6216
mma_c	Mma c	1.4926	0.067774	5	0.42349	0.78189
m4mpdol_L_mem	alpha D Mannosyl 4 beta D mannosyl diacetylchitobiosyldiphosphodolichol C61H104N2O42P2	1.4888	0.068274	6	0.30253	1.7396
asp__L_c	L-Aspartate	1.4875	0.068444	53	-0.4791	1.0335
hqn_e	Hydroquinone	1.4776	0.069755	3	0.78594	1.2317
C13636_e	4-Hydroxyphenyl acetate	1.4776	0.069755	3	0.78594	1.2317
3aib_m	3aib c	1.4531	0.073099	3	0.75829	1.5661
crtstrn_c	Crtstrn c	1.4447	0.074266	6	0.26765	1.2377
Nacasp_c	Nacasp c	1.4396	0.074994	9	0.060171	0.66281
Nforasp_c	N-Formyl-L-aspartate	1.4396	0.074994	9	0.060171	0.66281
thcholst_m	Thcholst m	1.4253	0.077036	3	0.72695	0.064055
dhcholestanate_m	Dhcholestanate m	1.4253	0.077036	3	0.72695	0.064055
thcholstoic_m	Thcholstoic m	1.4253	0.077036	3	0.72695	0.064055
xol7ah3_m	Xol7ah3 m	1.4253	0.077036	3	0.72695	0.064055
xol7ah2al_m	Xol7ah2al m	1.4253	0.077036	3	0.72695	0.064055
xoltetrol_m	5beta-Cholestane-3alpha,7alpha,12alpha,26-tetrol	1.4253	0.077036	3	0.72695	0.064055
xol7ah2_m	Xol7ah2 c	1.4253	0.077036	3	0.72695	0.064055
xoltriol_m	Xoltriol c	1.4253	0.077036	3	0.72695	0.064055
xol27oh_mim	Xol27oh m	1.4253	0.077036	3	0.72695	0.064055
C17333_mim	3beta-Hydroxy-5-cholestenoate	1.4253	0.077036	3	0.72695	0.064055
C17336_mim	7alpha,26-Dihydroxy-4-cholesten-3-one	1.4253	0.077036	3	0.72695	0.064055
td2coa_mem	Trans-Tetradec-2-enoyl-CoA	1.4224	0.077459	21	-0.27445	0.92742
g3pe_c	Sn-Glycero-3-phosphoethanolamine	1.4146	0.0786	16	-0.19233	1.4113
2agpe_c	2-Acyl-sn-glycero-3-phosphoethanolamine	1.4146	0.0786	16	-0.19233	1.4113
pcollg5hlys_r	Pcollg5hlys c	1.411	0.079116	15	-0.16907	0.98309
m3mpdol_L_mem	[(GlcNAc)2 (Man)4 (PP-Dol)1']	1.3949	0.081524	4	0.47304	2.2189
nh3_e	Ammonia	1.3753	0.084517	5	0.32121	0.92658
udpg_r	UDPglucose	1.3725	0.084951	14	-0.16652	1.1397
crmp_hs_mem	Crmp hs c	1.3695	0.085429	12	-0.10604	0.99288
C00028_e	A	1.3653	0.086073	3	0.65937	3.6495
C00030_e	AH2	1.3653	0.086073	3	0.65937	3.6495
C00069_e	R-OH alcohol	1.3653	0.086073	3	0.65937	3.6495
glcur_e	D-Glucuronate	1.3653	0.086073	3	0.65937	3.6495
C03033_e	Glucuronide	1.3653	0.086073	3	0.65937	3.6495
C05791_e	D-Urobilinogen	1.3653	0.086073	3	0.65937	3.6495
C11173_e	SN-38	1.3653	0.086073	3	0.65937	3.6495
C11376_e	SN-38G	1.3653	0.086073	3	0.65937	3.6495
G09660_e	[(GlcA)1 (GlcNAc)1 (S)1']	1.3653	0.086073	3	0.65937	3.6495
G13040_e	[(GlcA)2 (GlcNAc)1 (S)1']	1.3653	0.086073	3	0.65937	3.6495
o2_r	O2	1.3651	0.086111	54	-0.51791	1.1966
1agpe_mem	1-Acyl-sn-glycero-3-phosphoethanolamine	1.3604	0.086846	53	-0.51307	1.1361
tsul_c	Thiosulfate	1.3544	0.087806	4	0.43387	1.6748
crtsl_mem	Crtsl c	1.3482	0.088805	9	0.00060063	1.3021
2lpchol_mem	2-Lysolecithin	1.3371	0.090601	49	-0.50505	1.1692
udpgal_r	UDPgalactose	1.3273	0.092209	8	0.032774	1.2449
C04487_r	Procollagen 5-(D-galactosyl)-L-lysine	1.3273	0.092209	8	0.032774	1.2449
od2coa_mem	Trans-Octadec-2-enoyl-CoA	1.3132	0.094553	17	-0.25684	0.73647
o2_e	O2	1.3101	0.095076	10	-0.078737	1.0997
co2_r	CO2	1.3091	0.095249	59	-0.54624	1.1506
5hoxnfkyn_c	5hoxnfkyn c	1.3028	0.096314	8	0.015986	0.91798
HC02136_c	Glycogenin-G7G1	1.2986	0.097045	2	0.9249	2.4107
msa_m	Malonate semialdehyde	1.2961	0.097462	4	0.37755	1.4883
tre_e	Trehalose	1.291	0.098357	2	0.91433	3.2441
h2o_r	H2O	1.2905	0.09844	111	-0.63895	1.6984
prostgi2_r	Prostgi2 c	1.2885	0.098778	3	0.57279	0.16848
Lkynr_c	L Kynurenine C10H12N2O3	1.2844	0.099501	10	-0.094451	0.95163
alltt_r	Allantoate	1.2795	0.10036	4	0.36146	0.84242
acglc13galacglcgal14acglcgalgluside_g	[(Gal)3 (Glc)1 (GlcNAc)3 (Cer)1']	1.2753	0.1011	5	0.23397	0.80301
C16453_c	NNK	1.2667	0.10263	12	-0.16393	0.91592
C19574_c	NNAL	1.2667	0.10263	12	-0.16393	0.91592
stcoa_mem	Stearoyl-CoA (n-C18:0CoA)	1.2659	0.10277	18	-0.2973	0.73417
23dpg_c	2,3-Bisphospho-D-glycerate	1.2579	0.10421	8	-0.014867	2.9959
peplys_r	Peplys e	1.2384	0.10779	13	-0.20921	1.0305
2hyoxplac_c	2-Hydroxyphenylacetate	1.2379	0.10788	4	0.32121	0.70767
co2_c	CO2	1.2344	0.10853	90	-0.62418	0.87524
udp_r	UDP	1.2332	0.10875	80	-0.61061	1.1088
acoa_m	Acyl-CoA	1.2317	0.10903	5	0.19597	0.77557
3pg_m	3-Phospho-D-glycerate	1.2263	0.11005	5	0.19122	0.2483
mmtsa_m	(S)-Methylmalonate semialdehyde	1.2203	0.11117	15	-0.2645	1.0336
phpyr_c	Phenylpyruvate	1.2193	0.11136	8	-0.041422	1.0734
34hpp_c	2-Hydroxy-3-(4-hydroxyphenyl)propenoate	1.2193	0.11136	8	-0.041422	1.0734
fald_c	Formaldehyde	1.2161	0.11197	22	-0.37416	0.94432
uacgam_c	UDP-N-acetyl-D-glucosamine	1.2155	0.11209	42	-0.51318	1.0968
lys__L_n	L-Lysine	1.2142	0.11233	1	1.4886	0
biocyt_c	Biocyt c	1.2142	0.11233	1	1.4886	0
biocyt_e	Biocyt c	1.2142	0.11233	1	1.4886	0
biocyt_m	Biocyt c	1.2142	0.11233	1	1.4886	0
biocyt_n	Biocyt c	1.2142	0.11233	1	1.4886	0
succ_r	Succinate	1.2115	0.11285	27	-0.42276	1.4267
C06548_c	Ethylene oxide	1.208	0.11352	4	0.29234	0.85374
pail345p_mem	Phosphatidylinositol-3,4,5-trisphosphate	1.1947	0.11611	32	-0.46783	1.0087
12ethd_c	1,2-Ethanediol	1.1834	0.11832	2	0.76499	1.0444
C14772_c	5,6-DHET	1.1834	0.11832	2	0.76499	1.0444
C14773_c	8,9-DHET	1.1834	0.11832	2	0.76499	1.0444
C14774_c	11,12-DHET	1.1834	0.11832	2	0.76499	1.0444
C14775_c	14,15-DHET	1.1834	0.11832	2	0.76499	1.0444
pppi_m	Inorganic triphosphate	1.1817	0.11865	2	0.76265	0.69561
cbi_m	Cobinamide	1.1817	0.11865	2	0.76265	0.69561
co1dam_m	Cob(I)yrinate a,c diamide	1.1817	0.11865	2	0.76265	0.69561
adcobdam_m	Adenosyl cobyrinate diamide	1.1817	0.11865	2	0.76265	0.69561
adocbi_m	Adenosyl cobinamide	1.1817	0.11865	2	0.76265	0.69561
C00226_c	1-Alcohol	1.1803	0.11893	2	0.76071	1.0557
C06611_c	trans-3-Chloroallyl alcohol	1.1803	0.11893	2	0.76071	1.0557
C06612_c	cis-3-Chloroallyl alcohol	1.1803	0.11893	2	0.76071	1.0557
C07490_c	Trichloroethanol	1.1803	0.11893	2	0.76071	1.0557
C16551_c	Alcophosphamide	1.1803	0.11893	2	0.76071	1.0557
C16586_c	2-Phenyl-1,3-propanediol monocarbamate	1.1803	0.11893	2	0.76071	1.0557
C16595_c	4-Hydroxy-5-phenyltetrahydro-1,3-oxazin-2-one	1.1803	0.11893	2	0.76071	1.0557
C16596_c	5-Phenyl-1,3-oxazinane-2,4-dione	1.1803	0.11893	2	0.76071	1.0557
tag_mem	Triacylglycerol	1.1801	0.11899	1	1.4222	0
mag_r	Monoacylglycerol	1.1801	0.11899	1	1.4222	0
anth_c	Anthranilate	1.1754	0.11991	9	-0.11195	1.0077
nformanth_c	Nformanth c	1.1754	0.11991	9	-0.11195	1.0077
hdd2coa_m	Trans-Hexadec-2-enoyl-CoA	1.1733	0.12035	16	-0.30915	1.0444
gd1a_g	N-Acetylneuraminyl-D-galactosyl-N-acetyl-D-galactosaminyl-(N-acetylneuraminyl)-D-galactosyl-D-glucosylceramide	1.1722	0.12055	13	-0.24475	0.87483
gm1b_g	[(Gal)2 (GalNAc)1 (Glc)1 (Neu5Ac)1 (Cer)1']	1.1722	0.12055	13	-0.24475	0.87483
acac_c	Acetoacetate	1.1716	0.12068	15	-0.28887	0.93987
pcrn_m	propionyl-carnitine	1.1677	0.12146	7	-0.02032	1.4668
4abut_e	4-Aminobutanoate	1.1672	0.12156	9	-0.11731	2.5443
G13051_r	[(Glc)1 (Ser)1']	1.1655	0.12191	5	0.13822	0.55191
hgentis_c	Homogentisate C8H7O4	1.1622	0.12258	6	0.043875	0.73557
chol_c	Choline	1.1606	0.12291	19	-0.36081	0.73294
succoa_m	Succinyl-CoA	1.1572	0.1236	33	-0.48396	0.99398
methf_m	5,10-Methenyltetrahydrofolate	1.1517	0.12473	13	-0.25581	1.3618
dolpglc_mem	Dolichyl beta-D-glucosyl phosphate	1.1484	0.12541	9	-0.12958	0.73474
dd2coa_m	Trans-Dodec-2-enoyl-CoA	1.1475	0.12558	14	-0.2828	1.0791
dc2coa_m	Trans-Dec-2-enoyl-CoA	1.1475	0.12558	14	-0.2828	1.0791
oc2coa_m	Trans-Oct-2-enoyl-CoA	1.1475	0.12558	14	-0.2828	1.0791
C04242_c	5-Fluorodeoxyuridine monophosphate	1.1431	0.12649	2	0.70905	1.0365
C11736_c	Floxuridine	1.1431	0.12649	2	0.70905	1.0365
akg_r	2-Oxoglutarate	1.1376	0.12765	34	-0.49996	1.3218
retinal_c	Retinal c	1.1362	0.12794	28	-0.45936	1.315
ak2gp_hs_c	2-Acyl-1-alkyl-sn-glycero-3-phosphate	1.136	0.12799	3	0.40078	0.5712
ala_B_m	Beta-Alanine	1.1342	0.12836	7	-0.045035	1.2866
4abut_m	4-Aminobutanoate	1.1342	0.12836	7	-0.045035	1.2866
Lfmkynr_c	L Formylkynurenine C11H12N2O4	1.1341	0.12838	19	-0.37254	0.87137
bhb_c	(R)-3-Hydroxybutanoate	1.1251	0.13028	7	-0.051745	1.2313
C04759_r	1,2-D-Glucosyl-5-D-(galactosyloxy)-L-lysine-procollagen	1.1233	0.13065	6	0.013094	1.4288
adp_n	ADP	1.1222	0.13088	23	-0.42168	0.91887
5hxkyn_c	5hxkyn c	1.1197	0.13142	9	-0.14825	0.98807
retinal_cis_9_c	Retinal cis 9 c	1.1194	0.13149	8	-0.1101	1.8765
ppad_m	Propionyladenylate	1.1117	0.13313	8	-0.11536	0.51342
prostgf2_c	Prostgf2 c	1.1092	0.13367	4	0.19678	0.32568
co2_p	CO2	1.1089	0.13375	15	-0.32027	1.0305
hco3_m	Bicarbonate	1.1078	0.13398	17	-0.35374	0.85618
udpxyl_r	UDP-D-xylose	1.1038	0.13484	5	0.084374	0.6689
C00028_c	A	1.1034	0.13493	12	-0.25598	0.78096
C00030_c	AH2	1.1034	0.13493	12	-0.25598	0.78096
m2mpdol_L_mem	[(GlcNAc)2 (Man)3 (PP-Dol)1']	1.1021	0.13521	5	0.082892	2.1104
gt1b_g	GT1b	1.1014	0.13537	8	-0.12246	0.83604
bilirub_c	Bilirubin	1.0978	0.13615	6	-0.007133	1.0099
ppa_m	Propionate (n-C3:0)	1.0965	0.13642	7	-0.072761	0.53907
hx2coa_m	Trans-Hex-2-enoyl-CoA	1.0894	0.13799	19	-0.39234	1.0114
btn_c	Biotin	1.0866	0.13861	9	-0.16983	1.0699
btn_e	Biotin	1.0866	0.13861	9	-0.16983	1.0699
dopa_e	Dopamine	1.084	0.13918	15	-0.33269	0.96774
lpchol_mem	1-Lysophosphatidylcholine	1.0812	0.13979	33	-0.50976	1.3402
pi_m	Phosphate	1.0737	0.14147	92	-0.65905	0.92901
lald__L_c	L-Lactaldehyde	1.0726	0.14173	32	-0.50967	1.1242
glyc__R_m	(R)-Glycerate	1.0686	0.14262	9	-0.18156	0.65656
pail_mem	1-Phosphatidyl-D-myo-inositol	1.0682	0.14271	47	-0.5734	0.90483
2oxoadp_m	2-Oxoadipate C6H6O5	1.0648	0.14348	19	-0.40324	0.92695
acglcgal14acglcgalgluside_g	N-Acetyl-D-glucosaminyl-1,3-beta-D-galactosyl-1,4-N-acetyl-beta-D-glucosaminyl-1,3-beta-D-galactosyl-1,4-beta-D-glucosylceramide	1.0627	0.14396	13	-0.3036	0.85051
coa_r	Coenzyme A	1.0597	0.14465	45	-0.56811	0.80055
alltn_r	(S)-Allantoin	1.0595	0.14468	1	1.188	0
C16543_r	NPC	1.0513	0.14656	8	-0.15686	0.94174
C16641_r	Irinotecan	1.0513	0.14656	8	-0.15686	0.94174
dhnpt_e	Dihydroneopterin	1.0497	0.14693	7	-0.10727	0.51886
ahdt_e	2-Amino-4-hydroxy-6-(erythro-1,2,3-trihydroxypropyl)dihydropteridine triphosphate	1.0497	0.14693	7	-0.10727	0.51886
btn_m	Biotin	1.0491	0.14706	4	0.13864	0.93956
G03532_r	[(Glc)1 (Xyl)1 (Ser)1']	1.0463	0.14772	3	0.29966	0.71403
ak2g_hs_mem	Ak2g hs c	1.0441	0.14822	15	-0.35267	0.88977
3mb2coa_m	3-Methylbut-2-enoyl-CoA	1.0365	0.14999	20	-0.42891	0.99234
C00658_p	(2E)-2-Enoyl-CoA	1.025	0.15269	4	0.11531	0.4237
h2o2_m	Hydrogen peroxide	1.0244	0.15283	9	-0.21038	0.58949
C16836_r	1,4'-Bipiperidine-1'-carboxylic acid	1.0207	0.15369	2	0.53906	0.79331
C16837_r	4-Amino-1-piperidinecarboxylic acid	1.0207	0.15369	2	0.53906	0.79331
acoa_p	Acyl-CoA	1.0184	0.15424	5	0.0099354	0.37467
mlthf_m	5,10-Methylenetetrahydrofolate	1.0173	0.15451	20	-0.43726	1.2224
12ppd_c	1,2-Propanediol	1.0152	0.15501	4	0.10583	1.0094
ac_e	Acetate	1.0141	0.15527	7	-0.1335	1.379
dmpp_m	Dimethylallyl diphosphate	1.0126	0.15563	10	-0.26044	0.97937
acoa_r	Acyl-CoA	1.0086	0.15658	39	-0.56327	0.81118
glu5sa_m	L-Glutamate 5-semialdehyde	1.007	0.15696	5	-1.1032e-05	0.48468
fa_c	Fatty acid	0.99963	0.15874	48	-0.59717	1.201
cortsn_mem	Cortsn r	0.99815	0.1591	5	-0.0077513	1.1602
C05285_c	Adrenosterone	0.99815	0.1591	5	-0.0077513	1.1602
C05476_c	Tetrahydrocorticosterone	0.99815	0.1591	5	-0.0077513	1.1602
C05478_c	5beta-Pregnane-3alpha,21-diol-11,20-dione	0.99815	0.1591	5	-0.0077513	1.1602
C05490_c	11-Dehydrocorticosterone	0.99815	0.1591	5	-0.0077513	1.1602
chol_m	Choline	0.99809	0.15912	4	0.089313	0.40143
r5p_c	Ribose 5-phosphate	0.99737	0.15929	25	-0.48855	0.76955
3hivcoa_m	3-Hydroxyisovaleryl-CoA	0.99684	0.15942	6	-0.087091	1.0832
C14144_m	2,3-Didehydroadipyl-CoA	0.99684	0.15942	6	-0.087091	1.0832
paf_mem	1-alkyl 2-acteylglycerol 3-phosphocholine, Platelet-activating factor	0.996	0.15962	11	-0.29479	0.68725
ribflv_c	Riboflavin	0.99217	0.16056	16	-0.39683	0.86128
pmtcrn_mem	Pmtcrn c	0.98958	0.16119	12	-0.32009	1.1355
for_c	Formate	0.98492	0.16233	34	-0.55093	2.6965
akg_e	2-Oxoglutarate	0.98434	0.16247	3	0.22986	0.73428
succ_e	Succinate	0.98434	0.16247	3	0.22986	0.73428
tdcoa_mem	Tetradecanoyl-CoA (n-C14:0CoA)	0.98336	0.16272	17	-0.41241	0.81429
C17337_mem	7alpha-Hydroxy-3-oxo-4-cholestenoate	0.97375	0.16509	9	-0.24336	1.1247
sarcs_m	Sarcosine	0.96585	0.16706	6	-0.11163	1.2671
pglyc_r	Phosphatidylglycerol	0.96432	0.16744	10	-0.28992	0.74561
1agpg_r	1-Acyl-sn-glycero-3-phosphoglycerol	0.96432	0.16744	10	-0.28992	0.74561
adsel_c	Adsel c	0.95071	0.17088	4	0.04349	0.38346
ppgpp_p	Guanosine 3',5'-bis(diphosphate)	0.94542	0.17222	3	0.18598	2.1425
gdptp_p	Guanosine 3'-diphosphate 5'-triphosphate	0.94542	0.17222	3	0.18598	2.1425
dd2coa_p	Trans-Dodec-2-enoyl-CoA	0.94456	0.17244	11	-0.32501	0.63823
pgp_m	phosphatidyl glycerol phosphate	0.93696	0.17439	4	0.030195	0.78925
3aib_D_c	3-Aminoisobutanoate	0.93666	0.17447	3	0.17611	0.84368
aflbala_c	Alpha-Fluoro-beta-alanine	0.93666	0.17447	3	0.17611	0.84368
C07645_c	Aldophosphamide	0.93604	0.17463	20	-0.47256	1.1064
andrstndn_mem	Andrstndn r	0.93242	0.17556	36	-0.57328	0.9309
h2o_p	H2O	0.92986	0.17622	38	-0.58256	1.1842
3hpcoa_m	3-Hydroxypropionyl-CoA	0.92553	0.17735	7	-0.19875	1.032
3hibutcoa_m	(S)-3-Hydroxyisobutyryl-CoA	0.92553	0.17735	7	-0.19875	1.032
Lcystin_e	L-Cystine	0.92495	0.17749	6	-0.14402	0.78517
gm1_g	D-Galactosyl-N-acetyl-D-galactosaminyl-(N-acetylneuraminyl)-D-galactosyl-D-glucosylceramide	0.92428	0.17767	2	0.40511	0.25493
ga1_g	GA1	0.92428	0.17767	2	0.40511	0.25493
gd1b_g	GD1b	0.92428	0.17767	2	0.40511	0.25493
galgbside_g	[(Gal)3 (GalNAc)1 (Glc)1 (Cer)1']	0.92428	0.17767	2	0.40511	0.25493
[truncated: 6,972 more rows]

## Sheet: Full_dko_vs_wt
REPORTER METABOLITES USING TEST TYPE: all
[truncated: 7,340 more rows]

[truncated: 10 more sheets: Full_het_vs_wt, Liver_dko_vs_het, Liver_dko_vs_wt, Liver_het_vs_wt, Muscle_dko_vs_het, Muscle_dko_vs_wt, Muscle_het_vs_wt, Skin_dko_vs_het, Skin_dko_vs_wt, Skin_het_vs_wt]
